# Supplementary material for: Distribution Patterns of DNA N6-Methyladenosine Modification in Non-coding RNA Genes
Source: Front Genet. 2020 Mar 24;11:268. doi: 10.3389/fgene.2020.00268 (PMC7105833; doi:10.3389/fgene.2020.00268)
Supplement: Supplementary file 2 [file Data_Sheet_1.zip]

Archive with 4 entries (4 files):
- Data Sheet 1/Data Sheet 1_human1.xlsx
- Data Sheet 1/Data Sheet 1_human2.xlsx
- Data Sheet 1/Data Sheet 1_human3.xlsx
- Data Sheet 1/Data Sheet 1_other three species.xlsx
