# Supplementary material for: Distribution Patterns of DNA N6-Methyladenosine Modification in Non-coding RNA Genes
Source: Front Genet. 2020 Mar 24;11:268. doi: 10.3389/fgene.2020.00268 (PMC7105833; doi:10.3389/fgene.2020.00268)
Supplement: Supplementary file 2 [file Data_Sheet_1.zip › Data Sheet 1/Data Sheet 1_human1.xlsx]

## Sheet: H. sapiens
Excel S1_human1: Information about identified 6mA modifications in H. sapiens.
chromosome	Position	Strand	Coverage	IPDRatio	frac	identificationQv
1	14679	+	38	1.88	0.553	3
1	15092	-	32	3	0.617	5
1	15392	+	40	2.38	0.692	17
1	15819	-	39	2.83	0.366	10
1	17934	+	59	2.2	0.606	18
1	19022	-	46	2.69	0.834	34
1	19779	+	54	2.06	0.446	13
1	19782	+	57	2.36	0.983	44
1	19920	-	49	2.19	0.539	5
1	20150	+	59	2.54	0.603	30
1	20236	+	56	2	0.461	8
1	20610	+	59	1.71	0.36	20
1	26929	+	40	2.12	0.317	9
1	30005	+	37	1.96	0.432	4
1	31389	-	37	2.72	0.637	23
1	31976	-	35	1.76	0.246	5
1	32746	-	33	3.14	0.933	38
1	39575	+	28	7.16	0.922	15
1	41914	-	30	2.01	0.533	7
1	41979	+	31	3.49	0.666	15
1	44980	+	52	1.95	0.749	3
1	45556	+	51	2.37	0.659	11
1	49402	+	55	2.92	0.616	22
1	49411	-	74	1.89	0.157	23
1	50287	-	77	1.76	0.297	9
1	51815	+	56	2.67	0.846	19
1	51845	+	59	2.79	0.703	41
1	52961	-	81	1.94	0.515	18
1	54727	-	64	4.81	0.768	53
1	54731	-	64	5.53	0.807	61
1	54735	-	62	3.26	0.595	41
1	54739	-	64	2.73	0.495	30
1	54743	-	62	3.99	0.698	55
1	54747	-	66	4.27	0.755	66
1	54751	-	67	2.81	0.694	44
1	54755	-	66	3.65	0.734	55
1	54759	-	69	3.9	0.691	26
1	54805	-	66	9.46	0.793	12
1	55107	-	67	1.91	0.472	9
1	55926	-	59	1.8	0.337	10
1	61733	-	53	1.87	0.298	12
1	63155	-	47	2.83	0.78	25
1	63959	+	63	1.97	0.461	13
1	63987	-	48	1.74	0.343	6
1	67637	-	39	2.38	0.736	4
1	68564	+	47	1.56	0.286	9
1	69489	+	48	2.72	0.834	28
1	71609	+	48	3.18	0.508	16
1	74379	-	46	1.71	0.32	4
1	74767	-	44	1.77	0.557	7
1	75218	-	44	1.73	0.323	5
1	77103	+	37	1.8	0.326	20
1	80627	+	30	3.22	0.602	6
1	81388	-	58	1.71	0.442	3
1	82335	+	34	2.96	0.499	8
1	83238	+	41	2.91	0.717	12
1	83597	+	44	2.93	0.551	18
1	83820	+	41	2.73	0.363	6
1	83822	+	47	2.5	0.366	7
1	83823	+	42	2.53	0.253	9
1	83828	+	44	2.98	0.367	43
1	83830	+	45	2.62	0.312	12
1	83832	+	46	2.25	0.271	7
1	83833	+	44	2.08	0.015	4
1	83834	+	39	2.21	0.482	5
1	83836	+	46	3.04	0.62	56
1	83838	+	41	2.98	0.273	9
1	83840	+	43	2.53	0.501	26
1	83844	+	43	3.29	0.392	25
1	83848	+	41	2.63	0.377	14
1	83850	+	41	3.55	0.347	12
1	83853	+	38	3.59	0.336	17
1	83857	+	39	2.51	0.403	13
1	83858	+	37	3.67	0.206	7
1	83860	+	45	3.45	0.285	12
1	83861	+	41	3.4	0.378	11
1	83862	+	37	2.9	0.095	5
1	83864	+	43	3.85	0.419	34
1	83865	+	39	2.45	0.093	10
1	83866	+	35	3.58	0.19	11
1	83868	+	44	2.41	0.422	32
1	83870	+	40	4.66	0.4	36
1	83872	+	43	2.95	0.346	6
1	83873	+	41	2.58	0.251	10
1	83875	+	47	2.75	0.35	5
1	83877	+	46	2.73	0.428	19
1	83879	+	38	2.5	0.332	7
1	83881	+	42	2.61	0.52	31
1	83883	+	31	3.97	0.482	20
1	83885	+	46	3.65	0.558	51
1	83889	+	47	2.63	0.236	4
1	83890	+	43	2.78	0.329	5
1	83892	+	46	1.89	0.342	10
1	83894	+	42	2.93	0.448	23
1	83896	+	41	2.22	0.406	11
1	83898	+	44	3.2	0.487	32
1	83902	+	42	3.29	0.394	27
1	83906	+	45	2.36	0.209	6
1	83907	+	44	2.07	0.034	4
1	83908	+	41	3.66	0.292	8
1	83910	+	43	3.52	0.41	28
1	83911	+	46	4.25	0.288	7
1	83912	+	42	2.8	0.302	13
1	83914	+	46	3.44	0.492	37
1	83916	+	45	3.96	0.492	29
1	83918	+	45	2.8	0.515	28
1	83920	+	46	3.54	0.514	25
1	83924	+	40	2.7	0.494	13
1	83926	+	45	2.79	0.606	39
1	83928	+	47	2.29	0.384	11
1	83932	+	46	2.22	0.33	22
1	83936	+	47	2.34	0.62	34
1	83938	+	47	1.8	0.387	12
1	83942	+	49	2.6	0.439	10
1	83954	+	49	2.27	0.491	8
1	83958	+	49	2.75	0.619	13
1	84019	+	44	3.88	0.553	13
1	85474	-	50	1.96	0.443	6
1	87977	-	47	2.26	0.823	20
1	89753	-	46	3.08	0.6	14
1	89857	-	46	2.49	0.575	4
1	90986	+	51	2.28	0.488	22
1	91967	-	45	3.01	0.631	10
1	93491	-	50	2.25	0.601	17
1	99107	-	73	1.52	0.116	3
1	101350	+	68	1.66	0.25	3
1	102777	-	91	1.57	0.359	5
1	103615	-	89	2.25	0.471	13
1	108187	-	125	1.84	0.569	3
1	109558	+	119	1.84	0.534	4
1	112144	-	122	3.96	0.921	76
1	112517	-	124	2.24	0.774	14
1	116461	+	121	1.55	0.358	4
1	116901	-	120	1.73	0.473	7
1	116966	-	128	1.64	0.39	8
1	117983	-	119	2.06	0.434	22
1	118611	+	144	1.96	0.587	16
1	118852	+	146	1.63	0.209	5
1	119726	+	120	1.93	0.537	9
1	119916	+	145	1.83	0.364	19
1	120086	-	126	2.05	0.425	14
1	120468	+	145	1.61	0.194	16
1	121334	-	119	2.04	0.536	22
1	122698	-	135	1.94	0.544	25
1	129243	-	102	1.72	0.342	6
1	129483	-	101	2.66	0.43	8
1	129961	+	94	1.76	0.311	15
1	130062	+	86	1.56	0.405	3
1	131001	-	84	1.66	0.297	10
1	131258	+	87	1.66	0.505	9
1	131297	+	87	1.92	0.615	8
1	131786	+	89	2.58	0.755	68
1	131790	+	90	2.96	0.571	22
1	131795	-	83	3.52	0.851	46
1	133847	-	72	1.78	0.446	4
1	134173	-	76	1.58	0.706	39
1	134783	-	76	2.01	0.285	14
1	135022	+	85	1.89	0.651	17
1	135080	+	84	2.34	0.546	34
1	135174	+	81	2.31	0.478	16
1	135394	+	84	3.9	0.873	44
1	135405	+	85	2.94	0.897	31
1	135490	+	82	1.79	0.307	6
1	136085	-	70	2.59	0.761	10
1	136125	+	78	2	0.526	4
1	136153	-	68	2	0.52	5
1	136479	+	73	2.08	0.601	4
1	137696	+	70	2.12	0.779	49
1	137700	+	70	2.24	0.489	3
1	137812	+	68	3.91	0.992	45
1	137980	+	70	1.87	0.567	4
1	138083	+	69	3.35	0.698	32
1	138115	+	73	4.36	0.984	8
1	138126	+	73	2.03	0.597	12
1	138222	-	58	2.25	0.491	8
1	139357	+	68	1.81	0.252	5
1	143544	-	49	1.7	0.412	15
1	144341	-	53	2.28	0.554	10
1	144899	+	53	10.04	0.884	36
1	145683	-	45	1.96	0.294	6
1	171997	+	26	3.2	0.877	15
1	173102	-	36	2.5	0.533	12
1	175437	+	39	2.9	0.573	3
1	175521	+	41	2.32	0.55	5
1	178935	-	42	2.21	0.677	9
1	182821	-	67	2.37	0.579	9
1	183751	+	68	1.94	0.439	3
1	183938	+	66	2.56	0.631	7
1	184588	-	68	2.77	0.89	7
1	185452	+	66	3.21	0.7	33
1	185613	-	63	2.95	0.777	20
1	185695	-	60	1.95	0.421	3
1	185699	-	61	2.61	0.726	53
1	185913	+	66	2.86	0.95	44
1	186437	+	63	3.64	1	38
1	187103	+	66	1.8	0.273	7
1	187172	-	56	2.48	0.52	7
1	187588	+	63	2.16	0.398	15
1	188458	+	64	1.93	0.472	5
1	189092	+	67	1.57	0.589	33
1	189371	+	71	1.83	0.539	16
1	189545	-	59	1.92	0.522	4
1	189804	+	68	2.12	0.336	14
1	190033	+	64	2	0.565	4
1	190302	+	66	1.81	0.431	24
1	190305	+	65	2.46	0.723	31
1	190673	+	65	2.36	0.55	39
1	190759	+	61	2.36	0.696	26
1	190826	+	64	1.9	0.476	4
1	194452	+	42	1.72	0.479	4
1	194690	+	41	2.4	0.597	8
1	195334	-	33	3.02	0.804	19
1	197042	+	33	7.21	1	21
1	197383	-	29	2.73	0.608	15
1	198893	+	29	1.67	0.108	10
1	261136	+	59	1.89	0.638	12
1	263355	+	84	2.54	0.496	31
1	264733	-	103	2.21	0.252	4
1	264929	-	111	1.72	0.382	4
1	266563	-	129	1.83	0.367	13
1	266670	-	130	2.67	0.642	59
1	266694	+	129	1.81	0.452	10
1	267563	+	115	1.9	0.39	8
1	268543	-	141	1.94	0.393	6
1	269200	+	140	1.43	0.164	9
1	270068	-	141	2.31	0.552	22
1	270368	-	135	1.69	0.253	4
1	271343	-	111	1.66	0.575	23
1	272291	+	110	1.67	0.487	36
1	274728	+	94	2	0.559	14
1	276783	-	108	1.71	0.441	7
1	278667	-	114	1.84	0.277	3
1	279801	+	87	1.52	0.559	3
1	280181	-	107	3.16	0.722	67
1	280183	-	95	2.05	0.26	11
1	280548	-	99	1.99	0.508	9
1	281559	-	98	1.64	0.871	77
1	281951	-	89	2.25	0.569	11
1	284751	-	80	2.11	0.589	14
1	285753	-	75	1.67	0.33	7
1	286128	+	69	2.44	0.769	7
1	286703	+	69	2.89	0.835	37
1	286707	+	69	1.6	0.404	12
1	288710	-	72	4.21	0.91	44
1	289508	-	62	2.21	0.449	12
1	291872	-	45	2.23	0.929	12
1	293467	-	33	2.08	0.542	4
1	293532	-	31	2.13	0.489	5
1	294449	+	31	1.86	0.565	4
1	350406	-	34	2.27	0.426	13
1	351057	+	33	3.61	0.749	11
1	351162	+	33	3.95	0.985	28
1	351383	+	35	2.91	0.606	3
1	353163	+	35	2.81	0.629	12
1	353994	-	39	3.37	0.523	3
1	355945	-	41	2.48	0.626	7
1	356052	-	39	3.28	0.671	9
1	356945	+	27	2.81	0.502	3
1	357501	-	43	1.79	0.33	4
1	359087	-	47	2.19	0.774	40
1	359460	+	30	2.16	0.599	13
1	360924	+	37	2.77	0.915	35
1	361684	+	35	2.2	0.501	14
1	361848	+	31	3.49	0.878	37
1	361850	+	39	2.67	0.637	6
1	365428	-	52	2.01	0.491	18
1	370639	-	53	2.25	0.443	6
1	371176	-	56	3.55	1	8
1	373168	-	47	1.84	0.66	19
1	373417	-	51	2.31	0.624	5
1	375568	-	52	1.9	0.272	4
1	375609	-	52	2.97	0.62	12
1	375988	+	43	1.93	0.393	7
1	376381	+	53	1.62	0.238	4
1	377047	+	56	2.36	0.65	12
1	377308	-	51	4.23	0.826	17
1	377319	+	59	2.2	0.296	5
1	377644	-	53	2.04	0.423	10
1	380129	+	62	1.98	0.52	6
1	381205	+	63	2.92	0.592	15
1	381908	-	52	2.96	0.984	9
1	382170	+	71	4.04	0.667	46
1	382179	-	49	4.63	0.935	10
1	382956	+	68	1.75	0.422	6
1	383091	+	72	1.76	0.381	15
1	384374	-	47	2.26	0.631	3
1	385837	+	83	1.65	0.544	11
1	389237	-	59	1.8	0.439	6
1	390295	-	78	2.25	0.583	11
1	390432	+	81	2.11	0.486	14
1	390929	-	79	2.19	0.553	4
1	391925	+	85	1.72	0.431	9
1	392246	-	81	1.88	0.513	13
1	397064	-	63	2.32	0.524	11
1	397443	+	62	1.95	0.43	17
1	398351	+	61	2.01	0.482	14
1	398737	+	64	2.54	0.814	6
1	402372	+	48	3.25	0.676	9
1	402541	-	45	1.71	0.478	6
1	403841	-	44	2.15	0.516	3
1	407078	-	43	2.23	0.545	8
1	414085	-	33	2.85	0.782	17
1	414089	-	33	2	0.425	4
1	417908	+	32	2.49	0.534	18
1	417910	+	35	5.06	0.72	37
1	417912	+	34	2.63	0.461	6
1	417914	+	34	2.75	0.415	6
1	417916	+	33	2.74	0.318	8
1	417920	+	34	2.54	0.482	14
1	417922	+	29	3.04	0.566	4
1	417926	+	35	4.91	0.709	20
1	417952	+	31	3.39	0.582	5
1	420779	+	43	1.85	0.447	4
1	422839	-	42	1.57	0.403	11
1	424457	-	38	2.2	0.521	7
1	426806	+	58	1.93	0.482	5
1	427541	-	36	2.05	0.421	11
1	431206	+	45	2.01	0.395	14
1	436291	+	32	2.44	0.766	5
1	436449	+	33	3.83	0.8	24
1	436741	+	29	1.98	0.506	6
1	437525	-	30	2.35	0.575	5
1	501076	-	61	1.89	0.45	14
1	501321	-	64	1.95	0.289	3
1	501334	-	60	2.45	0.53	10
1	502315	-	60	2.37	0.625	4
1	502950	-	68	3.08	0.688	40
1	503494	+	38	2.42	0.71	17
1	504795	+	59	1.82	0.378	4
1	511788	+	82	1.64	0.35	6
1	512018	+	73	2.77	0.57	24
1	512416	-	86	1.66	0.326	4
1	513335	+	64	1.65	0.616	9
1	513544	+	60	3.72	0.854	37
1	517951	+	61	2.2	0.701	27
1	524263	-	58	1.85	0.395	3
1	525589	-	45	2.58	0.401	3
1	620322	+	32	2.21	0.636	9
1	631089	-	27	3.35	0.63	9
1	644596	-	29	1.86	0.537	16
1	647622	+	28	2.51	0.701	9
1	649001	-	35	1.99	0.458	17
1	649839	-	35	2.92	0.645	11
1	651218	-	30	1.97	0.616	8
1	653068	+	47	2.66	0.694	15
1	653427	+	42	2.24	0.51	8
1	653626	+	47	2.1	0.321	7
1	653655	+	43	2.37	0.46	23
1	653657	+	49	4.51	0.611	41
1	653659	+	50	4.22	0.538	32
1	653661	+	48	3.17	0.332	14
1	653663	+	51	2.32	0.345	18
1	653665	+	44	2.7	0.316	12
1	653667	+	49	1.8	0.407	16
1	653668	+	48	2.89	0.355	16
1	653673	+	51	3.06	0.719	38
1	653681	+	50	2.28	0.357	9
1	653691	+	51	2.54	0.53	18
1	653695	+	49	2.21	0.561	18
1	653699	+	49	2.06	0.424	13
1	653705	+	47	2.58	0.489	3
1	653713	+	52	2.06	0.425	19
1	653717	+	51	2.36	0.563	24
1	653721	+	53	2.06	0.407	16
1	653725	+	50	2.3	0.461	8
1	653745	+	48	2.54	0.512	7
1	653749	+	48	3.21	0.621	14
1	653771	+	47	2.55	0.451	4
1	657310	+	56	2.27	0.419	8
1	692763	+	29	2.67	0.862	7
1	692773	+	29	2.79	0.616	3
1	693210	+	28	2.11	0.788	8
1	695598	-	39	2.13	0.509	6
1	698485	+	38	3.1	0.962	24
1	699798	+	47	2.41	0.479	11
1	700994	+	52	3.4	0.714	15
1	701262	+	50	2.47	0.431	6
1	702014	+	55	2.73	0.862	17
1	703055	+	58	1.66	0.283	7
1	703129	-	65	3.3	0.891	45
1	703502	-	63	2.42	0.937	30
1	703591	-	63	1.82	0.323	3
1	703646	+	63	2.04	0.497	4
1	704071	-	54	1.92	0.341	8
1	708968	-	65	1.98	0.377	7
1	710164	+	59	1.65	0.533	5
1	710715	+	53	2.43	0.652	13
1	710905	+	58	1.66	0.316	5
1	710936	+	57	2.32	0.492	15
1	718525	-	97	2.29	0.828	59
1	719732	-	88	2.81	0.503	41
1	722259	-	77	1.84	0.351	16
1	722770	+	57	2.92	0.857	55
1	722779	-	91	4.99	0.854	61
1	723132	+	51	1.75	0.451	5
1	725159	-	85	1.61	0.787	31
1	725890	-	99	1.62	0.286	7
1	726008	+	80	1.97	0.805	32
1	726066	+	83	2.02	0.438	4
1	726107	+	78	4.15	0.944	13
1	726160	+	77	2.71	0.813	52
1	726380	+	80	3.6	0.859	56
1	726391	+	84	3.54	1	61
1	726476	+	81	1.95	0.389	4
1	726579	+	80	1.87	0.635	37
1	726583	+	80	2.22	0.526	10
1	726657	-	96	1.85	0.266	6
1	727071	-	99	2.74	1	25
1	727111	+	86	1.9	0.467	17
1	727804	+	87	2.25	0.775	52
1	727808	+	92	2.08	0.517	28
1	728088	+	95	1.84	0.48	24
1	728191	+	88	2.5	0.65	35
1	728330	-	95	2.17	0.464	14
1	728340	+	95	2.26	0.485	26
1	728970	+	96	1.84	0.314	7
1	729465	+	97	1.97	0.277	17
1	729912	+	113	2.38	0.523	51
1	730028	-	113	2.47	0.547	15
1	730866	+	108	1.99	0.363	20
1	732937	+	139	1.72	0.447	10
1	733321	+	140	2.33	0.585	63
1	734472	+	155	1.96	0.508	17
1	736727	+	142	2.08	0.613	65
1	737561	-	119	1.9	0.526	45
1	742749	-	70	1.61	0.377	17
1	743182	-	79	2.26	0.27	4
1	746895	+	67	2.6	0.591	14
1	747236	+	65	1.93	0.502	5
1	748902	+	63	1.88	0.405	18
1	748989	-	76	1.82	0.363	4
1	751268	-	70	1.84	0.355	5
1	751398	-	68	1.98	0.426	8
1	751407	-	68	2.07	0.445	16
1	752010	-	70	2.75	0.692	22
1	753735	+	63	3.45	0.643	24
1	755053	+	100	1.86	0.859	76
1	755262	+	91	2.91	0.592	14
1	757747	+	77	2.32	0.558	26
1	758222	-	61	2.51	0.401	3
1	762972	+	58	1.79	0.271	3
1	767437	-	62	2.81	0.413	4
1	768605	-	63	1.92	0.48	16
1	769573	-	65	1.85	0.529	6
1	769654	+	62	2.52	0.705	20
1	769897	+	61	3.49	0.577	9
1	770103	-	58	2.25	0.597	18
1	770898	+	60	1.8	0.488	4
1	771954	-	57	2.6	0.379	7
1	772416	+	69	2.2	0.567	5
1	772507	+	80	2.02	0.431	17
1	773521	-	59	2.82	0.693	42
1	775325	+	63	1.93	0.307	14
1	775327	+	74	2.79	0.583	33
1	778594	+	59	3.37	0.828	30
1	779009	+	54	2.04	0.53	8
1	779710	-	88	1.75	0.399	25
1	780872	-	85	1.68	0.431	4
1	785928	-	52	2.49	0.725	22
1	786050	-	50	5.49	1	54
1	787465	-	40	2.47	0.985	4
1	793261	-	33	1.71	0.603	8
1	793430	-	34	2.57	0.647	4
1	794347	-	35	2.51	1	20
1	796354	+	52	1.85	0.477	25
1	796597	-	43	2.71	0.605	16
1	796798	-	42	2.83	0.623	11
1	796802	-	41	4.45	1	5
1	796806	-	42	1.95	0.708	8
1	797784	+	62	1.72	0.462	17
1	798130	-	44	1.84	0.384	5
1	801666	-	48	2.15	0.574	5
1	804300	+	59	6.29	0.733	65
1	804304	+	63	3.05	0.809	50
1	806292	+	63	2.09	0.357	3
1	806346	+	60	2.35	0.696	9
1	806608	+	59	2.75	0.597	11
1	807695	-	54	2.77	0.64	14
1	809209	-	56	1.72	0.401	4
1	810490	+	45	1.82	0.309	7
1	814268	-	37	2.23	0.742	14
1	816607	+	43	2.73	0.56	21
1	817510	+	44	2.62	0.468	7
1	819438	+	32	2.16	0.583	6
1	820401	-	29	2.18	0.708	11
1	820611	-	29	2.09	0.805	3
1	820716	-	32	1.81	0.66	7
1	821267	-	29	3.42	0.838	20
1	821276	-	29	2.08	0.729	6
1	821591	-	30	2.21	1	4
1	821826	-	27	3.77	1	15
1	821972	-	29	2.35	0.731	8
1	822004	+	35	2.16	0.568	3
1	822347	-	31	2.46	0.655	9
1	822531	-	28	2.18	0.696	7
1	822566	-	29	2.38	0.87	7
1	822636	-	30	2.59	0.569	10
1	822671	-	29	2.35	0.949	13
1	822706	-	30	2.2	0.9	14
1	822811	-	28	2.01	0.903	13
1	822916	-	28	2.16	0.712	8
1	822977	-	31	1.97	0.694	13
1	823336	-	32	2.21	0.703	9
1	824165	+	37	2.76	0.846	19
1	827971	+	29	3.49	0.646	4
1	832120	-	26	2.97	0.735	6
1	832329	-	30	3.6	0.789	13
1	837584	-	49	2.79	0.73	19
1	842906	+	39	3.19	1	12
1	848276	-	34	1.98	0.48	5
1	848543	-	36	2	0.354	8
1	849700	-	31	2.19	0.706	6
1	851624	-	33	2.96	0.885	3
1	851826	-	35	2.42	0.528	6
1	854577	-	37	1.75	0.527	12
1	856987	+	38	3.15	0.741	9
1	857341	+	40	4.09	1	10
1	860887	+	41	2.5	0.726	8
1	862722	+	35	2.25	0.456	4
1	877836	+	30	3.32	0.72	4
1	880868	-	46	2.15	0.64	3
1	881033	-	38	2.58	0.587	4
1	881687	-	49	1.74	0.581	5
1	882959	-	47	3.19	0.666	15
1	883107	+	40	1.81	0.408	5
1	886167	+	37	2.96	0.984	10
1	886818	+	39	2.66	0.554	7
1	891549	-	41	1.8	0.412	4
1	891940	+	41	2.81	0.701	22
1	893042	+	41	2	0.541	6
1	894292	-	46	3.42	0.843	30
1	897518	+	39	1.7	0.143	10
1	898163	-	50	2.47	0.713	6
1	899260	-	54	2.09	0.469	5
1	899658	+	42	2	0.756	11
1	901419	+	36	3.22	0.948	20
1	903188	-	33	2.46	0.517	4
1	904086	+	27	2.02	0.586	3
1	904186	+	29	3.69	0.959	11
1	920467	+	51	1.65	0.493	8
1	924046	+	39	2.41	0.392	3
1	926220	+	40	2.51	0.488	8
1	928185	+	40	1.9	0.327	13
1	929283	+	38	2.79	0.525	10
1	929309	-	35	2.58	0.743	21
1	929641	+	35	2.27	0.585	6
1	933330	-	30	1.87	0.432	9
1	936436	-	43	3.39	0.977	23
1	937863	-	39	2.2	0.827	6
1	938252	-	39	2.26	0.787	8
1	943493	+	33	2.37	0.456	19
1	944591	-	34	2.34	0.77	4
1	945100	-	34	2.17	0.589	4
1	945719	+	39	2.16	0.57	4
1	947214	+	38	8.32	1	22
1	952452	+	31	2.96	0.603	7
1	952661	-	33	3.52	1	47
1	953776	+	33	4.45	0.775	30
1	953952	+	35	4.31	1	13
1	954478	+	30	2.24	0.668	5
1	954545	+	30	1.92	0.603	3
1	956208	+	33	3.07	0.458	5
1	957780	+	32	2.63	0.573	15
1	961454	-	32	1.9	0.764	6
1	961910	-	33	1.96	0.51	11
1	963162	+	27	2.48	0.89	6
1	968950	+	40	4.68	0.786	22
1	970723	-	29	3.25	0.69	9
1	972485	+	46	2.44	0.619	13
1	972640	-	44	2.4	0.815	8
1	975089	+	27	2.7	0.788	10
1	975117	+	29	4.39	0.663	19
1	975148	+	29	4.26	0.784	29
1	978393	+	25	2.94	0.771	12
1	979218	+	31	3.87	1	34
1	980400	+	35	2.32	0.522	9
1	982500	+	30	2.31	0.577	8
1	982726	+	29	2.15	0.467	4
1	986157	-	30	4.89	0.778	6
1	986927	-	30	3.5	0.681	20
1	988371	+	44	2.67	0.766	5
1	988536	+	46	3.46	0.737	4
1	989521	-	35	2.06	0.546	15
1	991755	+	43	3.12	0.612	16
1	993017	-	32	2.53	0.529	6
1	993935	+	35	2.58	0.646	11
1	994024	-	35	2.79	0.611	19
1	994968	-	33	2.61	0.593	4
1	996706	+	39	2.18	0.43	8
1	998190	-	29	2.16	0.664	8
1	998648	-	30	2.34	0.519	5
1	1001005	+	42	1.85	0.569	13
1	1002409	+	42	2.88	0.512	13
1	1003370	-	39	2.84	0.92	25
1	1004224	+	41	3.98	1	19
1	1006094	-	36	2.6	0.635	7
1	1007800	-	45	2.42	0.603	18
1	1007871	-	45	3.08	0.56	14
1	1012742	+	42	2.03	0.404	15
1	1012841	+	43	1.6	0.705	33
1	1013487	-	41	1.83	0.414	6
1	1014549	-	36	2.89	0.574	6
1	1016126	-	44	3.96	1	34
1	1016578	+	47	2.4	0.568	4
1	1018634	-	41	2.84	1	9
1	1021451	+	48	2.16	0.561	10
1	1022870	+	55	2.61	0.543	4
1	1024967	+	49	6.83	0.974	14
1	1028388	-	41	2.41	0.294	8
1	1028414	+	48	2.82	0.79	18
1	1028423	-	44	3.14	0.66	24
1	1033726	-	32	1.78	0.369	5
1	1034842	-	33	4.95	1	26
1	1034846	-	34	1.96	0.555	13
1	1035317	-	33	5.2	0.902	21
1	1037663	+	34	2	0.695	9
1	1038843	+	30	2.67	0.621	5
1	1043434	+	25	3.8	1	16
1	1043591	-	29	4.65	0.744	16
1	1044405	+	27	2.02	0.441	3
1	1048346	+	25	3.18	0.508	7
1	1049350	-	35	2.14	0.574	22
1	1049863	-	37	5.7	0.888	23
1	1051058	-	34	2.21	0.664	17
1	1051159	+	29	1.8	0.527	8
1	1051740	+	25	2.84	0.582	5
1	1053989	+	29	4.22	1	11
1	1054572	+	33	2.23	0.36	3
1	1061235	+	32	2.1	0.358	3
1	1082094	+	29	3.2	0.769	14
1	1082865	+	32	2.24	0.437	5
1	1082925	+	31	2.01	0.606	6
1	1084138	+	35	2.97	0.602	4
1	1085083	-	33	2.99	0.918	22
1	1085612	-	39	2.74	0.481	6
1	1086032	+	34	6.9	0.937	40
1	1086110	-	36	2.31	0.471	5
1	1087303	+	39	2.4	0.755	12
1	1087311	+	38	2.04	0.647	14
1	1088797	+	44	2.5	0.765	33
1	1089085	-	42	2.58	0.828	23
1	1090545	-	35	2.06	0.388	5
1	1090553	+	46	2.01	0.558	9
1	1090992	+	41	4.42	1	29
1	1098828	-	26	2.82	0.929	12
1	1100319	-	25	1.97	0.407	8
1	1105089	+	28	7.62	0.915	21
1	1109709	-	27	4.07	0.721	4
1	1110264	-	26	3.15	0.653	10
1	1110309	-	27	2.27	0.408	4
1	1110528	+	26	2.44	0.809	8
1	1111572	+	28	1.96	0.472	4
1	1112039	-	27	2.79	0.859	21
1	1112552	-	26	2.12	0.573	19
1	1112848	-	27	2.46	0.767	4
1	1112916	-	28	2.39	0.633	5
1	1113266	+	26	2.28	0.79	15
1	1113281	+	26	3.61	0.74	22
1	1113460	-	26	2.62	0.759	5
1	1113516	-	25	2.09	0.604	14
1	1114209	+	30	3.03	0.598	8
1	1115531	+	34	4.38	0.63	3
1	1115549	+	31	9.06	0.867	14
1	1115923	+	37	2.94	0.664	16
1	1117174	+	34	2.53	0.547	7
1	1120867	-	25	2.86	0.98	17
1	1121657	-	30	2.19	0.612	6
1	1121871	-	29	2.63	0.714	12
1	1124455	-	27	2.77	0.798	12
1	1126784	-	34	1.81	0.377	15
1	1127867	-	35	2.28	0.819	5
1	1134986	-	27	3.07	0.783	8
1	1135077	-	26	3.32	1	6
1	1143145	+	33	2.63	0.476	12
1	1145442	+	38	2.98	0.762	5
1	1146193	+	34	2.81	0.612	6
1	1146255	+	32	2.14	0.6	4
1	1146788	+	38	2.4	0.7	14
1	1146821	+	42	2.7	0.743	20
1	1147077	-	32	2.46	0.664	5
1	1147502	+	55	2.5	0.754	4
1	1148961	+	36	1.7	0.586	6
1	1149051	+	33	2.16	0.83	16
1	1149222	+	36	2.39	0.746	8
1	1151164	+	37	3.72	0.994	28
1	1151364	+	37	3.68	0.663	11
1	1151564	+	33	4.91	0.967	20
1	1153763	-	32	2.92	0.908	4
1	1156076	-	36	2.44	0.759	5
1	1158762	+	35	3.47	0.583	10
1	1159765	-	31	2.92	0.755	9
1	1160680	-	31	3.02	0.736	11
1	1161514	+	35	9.31	0.947	11
1	1162457	+	37	4.12	0.629	18
1	1162910	-	29	3.03	0.738	25
1	1166611	+	27	2.91	1	20
1	1167200	+	28	6.63	0.942	13
1	1167204	+	28	7.28	1	13
1	1167638	+	29	3.48	1	13
1	1171493	+	25	2.74	0.471	10
1	1174591	+	33	2.72	0.908	5
1	1176767	-	34	2.41	0.663	6
1	1180320	+	35	2.08	0.727	5
1	1180600	+	33	2.68	0.985	26
1	1180836	+	32	2.27	0.68	15
1	1181318	-	38	1.72	0.484	9
1	1182024	-	43	2.06	0.444	3
1	1184842	+	40	1.86	0.475	11
1	1185048	-	36	2.75	0.791	10
1	1193553	-	27	3.18	0.471	5
1	1197670	-	28	3.07	0.973	6
1	1198865	-	28	2.99	0.774	5
1	1199107	+	35	2.54	0.759	16
1	1200664	-	32	3.31	0.824	7
1	1203890	-	31	7.81	1	12
1	1203936	-	34	3.75	0.767	15
1	1211823	+	41	2.43	0.554	4
1	1214827	+	41	1.8	0.519	4
1	1215210	+	42	1.77	0.316	3
1	1216386	-	33	3.03	1	25
1	1217106	-	33	3.19	0.785	5
1	1217161	+	39	1.81	0.407	9
1	1217225	+	40	2.35	0.489	10
1	1217275	+	37	4.5	0.7	5
1	1217395	-	30	6.16	1	31
1	1217403	-	31	2.59	0.663	9
1	1217824	+	42	3.88	0.774	43
1	1218694	+	40	2.44	0.462	4
1	1219680	+	40	1.98	0.685	11
1	1219943	+	42	2.89	0.865	14
1	1220296	+	42	3.4	0.795	7
1	1220579	+	45	1.78	0.319	4
1	1220941	-	35	1.81	0.296	18
1	1222684	+	38	2.8	0.701	18
1	1222750	+	36	4.04	0.504	6
1	1223724	+	32	2.93	0.508	5
1	1224097	+	40	1.95	0.468	9
1	1224172	-	39	2.23	0.54	15
1	1224356	-	43	1.95	0.426	13
1	1224599	-	45	1.67	0.379	6
1	1226794	+	27	2.7	0.805	6
1	1226952	-	27	2.14	0.527	5
1	1228016	+	33	3.54	0.894	34
1	1228422	+	33	4.07	0.748	5
1	1228465	-	33	1.93	0.487	6
1	1228662	+	34	3.47	0.977	21
1	1229510	-	37	2.86	0.798	19
1	1229843	+	33	2.4	0.771	17
1	1229964	+	32	4.74	0.851	8
1	1230010	+	33	2.39	0.374	10
1	1230331	+	34	2.37	0.644	22
1	1232820	-	43	5.98	0.871	35
1	1233332	+	26	4.2	0.844	8
1	1234879	-	42	2.33	0.629	8
1	1236050	-	46	3.44	0.751	20
1	1238024	-	47	1.83	0.281	4
1	1241665	-	33	2.37	0.493	7
1	1245692	-	28	3.42	0.612	4
1	1255197	-	28	2.99	0.64	10
1	1256046	-	29	2.73	0.858	10
1	1257756	+	30	1.88	0.504	8
1	1258360	+	27	2.22	0.638	3
1	1259571	-	26	1.98	0.365	6
1	1261180	+	32	1.95	0.711	3
1	1261560	-	25	1.94	0.453	10
1	1262089	-	28	2.01	0.536	4
1	1262163	-	25	2.54	0.849	12
1	1264004	+	37	2.12	0.729	11
1	1267329	-	27	3.15	0.777	14
1	1267878	+	29	2.31	0.423	3
1	1268417	+	29	1.74	0.433	3
1	1268674	+	53	2	0.39	7
1	1270785	-	27	2.38	0.786	16
1	1272276	+	25	3.18	0.684	7
1	1273981	-	32	4.93	0.879	28
1	1277614	+	35	2.46	0.639	5
1	1280248	+	28	2.35	0.696	13
1	1280536	+	27	2.39	0.597	3
1	1294161	-	26	2.91	0.513	8
1	1294244	-	25	2.77	0.939	36
1	1296660	-	27	3.6	0.988	17
1	1298270	-	29	3	0.616	11
1	1300044	+	29	2.6	0.697	9
1	1300459	-	35	1.96	0.501	4
1	1300601	-	32	2.14	1	9
1	1301940	+	28	2.84	0.59	5
1	1303044	-	33	2.42	0.661	6
1	1303118	-	33	3.45	0.891	17
1	1303158	-	31	2.07	0.608	14
1	1309800	-	36	2.54	0.372	6
1	1311832	+	39	2.45	0.682	12
1	1312252	-	39	2.7	0.611	18
1	1312389	+	38	2.63	0.54	19
1	1314298	-	33	2.48	0.625	7
1	1315160	-	31	1.9	0.461	12
1	1315164	+	31	4.26	0.837	3
1	1315344	-	31	1.94	0.64	4
1	1315680	+	31	2.4	0.491	17
1	1319143	-	34	6.91	0.77	20
1	1319854	+	35	2.59	0.702	10
1	1321095	-	33	2.49	0.505	3
1	1321532	+	32	1.95	0.499	12
1	1322815	+	32	2.83	0.985	28
1	1323857	+	35	2	0.494	12
1	1324239	+	38	1.96	0.512	5
1	1327551	-	30	3.39	0.816	32
1	1327698	+	47	1.7	0.28	11
1	1327743	-	29	3.54	0.985	29
1	1333980	+	31	2.3	0.664	4
1	1334795	+	32	1.86	0.704	22
1	1337033	-	41	1.81	0.214	9
1	1338644	-	35	2.9	0.672	16
1	1339242	-	35	3.4	0.832	5
1	1339407	+	29	4.1	0.93	21
1	1340136	-	36	2.51	0.56	5
1	1340328	+	28	2.91	1	26
1	1340414	-	36	3.15	0.983	49
1	1348070	-	39	2.97	0.572	14
1	1351663	-	40	7.73	1	23
1	1352642	-	42	1.95	0.501	8
1	1354909	-	50	2.17	0.55	12
1	1355954	-	48	4.02	0.437	14
1	1356145	-	44	2.08	0.305	4
1	1359132	-	43	1.84	0.424	5
1	1359881	-	44	1.75	0.347	7
1	1359893	-	45	2.5	0.824	22
1	1363365	-	36	1.69	0.251	8
1	1363398	-	36	1.91	0.542	9
1	1363938	-	40	1.85	0.569	14
1	1364288	-	40	6.92	0.999	18
1	1365559	+	30	3.1	0.632	8
1	1366189	+	28	1.96	0.659	12
1	1368016	-	34	4.78	0.944	20
1	1370031	-	36	2.53	0.778	4
1	1370340	+	32	2.42	0.571	3
1	1370578	+	29	3.56	0.742	24
1	1372188	-	33	3.49	0.845	11
1	1373775	+	31	2.65	0.826	14
1	1374147	-	32	3.59	0.666	12
1	1377966	-	29	2.39	0.442	4
1	1378662	+	36	2.14	0.577	14
1	1379161	-	30	2.82	0.768	6
1	1385787	-	29	3.43	0.652	13
1	1387370	-	32	5.17	1	18
1	1387482	+	34	2.57	0.483	5
1	1388142	+	36	2.4	0.741	15
1	1390396	-	36	2.48	0.692	5
1	1391205	-	44	2.75	0.995	20
1	1393207	+	39	2.83	0.854	13
1	1393698	-	38	2.16	0.519	3
1	1394271	+	39	2.81	0.516	6
1	1394277	-	36	1.95	0.402	4
1	1395599	+	49	2.06	0.562	4
1	1395717	-	40	2.15	0.462	19
1	1395760	+	46	1.83	0.53	19
1	1395764	+	46	2.19	0.582	17
1	1396286	+	47	1.86	0.214	9
1	1400204	-	34	2.01	0.508	3
1	1400936	+	34	3.27	0.688	7
1	1401472	-	40	2.56	0.578	24
1	1402456	+	28	3.04	0.772	6
1	1403092	-	37	1.94	0.977	37
1	1403163	+	36	2.54	0.61	9
1	1403770	-	34	2.36	0.612	7
1	1404685	+	32	2.77	0.7	8
1	1405150	-	43	2	0.461	11
1	1408683	-	41	2.74	0.506	8
1	1408820	-	43	2.15	0.713	27
1	1409100	+	45	2.98	0.71	4
1	1409977	-	47	1.7	0.482	3
1	1410655	-	44	2.16	0.505	4
1	1411073	+	44	2.01	0.379	10
1	1411627	+	42	2.35	0.708	34
1	1413579	-	36	2.55	0.621	5
1	1416006	+	27	2.16	0.41	3
1	1416248	-	38	1.89	0.345	14
1	1416556	-	32	2.78	1	25
1	1417164	-	37	1.94	0.482	3
1	1422339	-	27	2.1	0.664	3
1	1435093	-	39	1.76	0.269	4
1	1437361	+	38	2.21	0.643	5
1	1437400	-	41	2.68	1	4
1	1437710	-	41	2.37	0.597	10
1	1439326	+	38	1.77	0.367	16
1	1443327	+	40	1.75	0.468	3
1	1443623	-	49	2.86	0.456	11
1	1446163	+	35	1.98	0.562	13
1	1448773	-	38	3.05	0.912	20
1	1449371	-	42	2.84	0.509	7
1	1449974	-	48	2.02	0.431	8
1	1450376	+	26	2.36	0.519	9
1	1450382	-	47	2.94	0.498	5
1	1450529	-	47	2.23	0.43	4
1	1451648	-	47	3.91	0.985	26
1	1453270	-	47	2.59	0.985	4
1	1454499	+	33	2.09	0.707	3
1	1455889	+	33	2.12	0.599	5
1	1456766	+	40	1.7	0.658	9
1	1457150	+	51	2.72	0.459	7
1	1459287	-	40	14.55	0.896	47
1	1459348	-	45	1.98	0.973	38
1	1459747	-	47	2.22	0.526	28
1	1463162	-	51	2.29	0.543	3
1	1464326	-	46	1.97	0.465	11
1	1465222	-	43	2.6	0.957	9
1	1473057	-	33	2.53	0.629	9
1	1473438	-	34	2.25	0.449	3
1	1474173	-	29	2.82	0.815	13
1	1474375	+	41	1.83	0.366	4
1	1475160	-	29	2.78	0.773	13
1	1475503	+	36	3.03	0.57	14
1	1475566	-	33	4.77	1	13
1	1475592	-	32	2.11	0.637	5
1	1475653	+	37	3.27	0.552	5
1	1475658	-	36	4.05	0.703	17
1	1475669	-	35	3.02	0.583	6
1	1476276	-	34	4.81	0.954	27
1	1476874	-	33	3.95	0.942	6
1	1478452	-	34	1.97	0.619	8
1	1478759	+	35	2.88	0.884	23
1	1478926	-	32	1.97	0.726	8
1	1478991	-	33	3.41	0.864	6
1	1479038	-	31	2.26	0.805	30
1	1480474	-	32	1.79	0.748	24
1	1480927	+	33	2.28	0.334	3
1	1480967	+	28	2.01	0.937	5
1	1480989	+	30	2.85	0.588	15
1	1481112	+	30	2.08	0.616	4
1	1481602	+	34	2.62	0.852	21
1	1482558	-	30	2.86	0.755	8
1	1483245	+	38	2.23	0.695	5
1	1484092	+	36	1.7	0.384	3
1	1484415	-	27	2.47	0.634	6
1	1484758	+	34	3.27	0.756	21
1	1485300	-	25	2.17	1	31
1	1485913	+	37	2.67	0.456	4
1	1486208	+	36	1.84	0.582	4
1	1487853	-	28	2.47	0.766	6
1	1489583	-	29	2.51	0.663	5
1	1490340	+	29	2.9	0.786	6
1	1490614	-	32	4.1	0.658	4
1	1491008	+	30	2.48	0.905	16
1	1493554	-	39	1.98	0.355	4
1	1493610	+	30	1.96	0.73	6
1	1494735	+	26	2.52	0.652	5
1	1495701	-	33	2.43	0.67	4
1	1496144	-	36	2.28	0.973	6
1	1496526	+	31	2.08	0.558	4
1	1496705	-	39	1.87	0.414	8
1	1498538	-	34	1.9	0.5	4
1	1499205	-	37	2.36	0.49	14
1	1499831	-	33	2.8	0.647	8
1	1499855	+	34	3.9	0.918	23
1	1503212	+	28	2.65	0.695	11
1	1510870	-	39	2.27	0.628	10
1	1511948	-	36	2.92	0.981	19
1	1513922	-	43	14.77	1	26
1	1514630	-	46	4.13	0.818	19
1	1514941	-	45	3.31	0.629	23
1	1515714	-	47	2.05	0.316	3
1	1515847	-	45	4.01	0.953	38
1	1516171	-	46	1.98	0.551	10
1	1516573	-	55	2.28	0.428	4
1	1517119	-	51	1.91	0.616	5
1	1517341	+	47	2.4	0.573	7
1	1517424	+	42	1.9	0.656	8
1	1517426	+	46	2.62	0.899	34
1	1517797	+	42	2.79	0.539	4
1	1518347	-	41	2.66	0.945	15
1	1518981	+	32	2.39	0.332	11
1	1519101	+	31	1.84	0.426	4
1	1519166	+	30	3.51	0.841	9
1	1519679	-	48	2.26	0.625	16
1	1519805	-	47	1.98	0.349	13
1	1521789	-	42	2.05	0.458	4
1	1522813	-	38	3.91	0.721	30
1	1522992	-	35	2.64	0.762	20
1	1523429	+	32	3.53	0.882	11
1	1523492	-	37	2.78	0.584	11
1	1523937	+	33	2.06	0.66	6
1	1525230	-	34	2.4	0.541	7
1	1525452	-	36	1.95	0.498	9
1	1525648	-	33	3.11	1	7
1	1526253	-	33	2.63	0.759	7
1	1526662	-	35	2.73	0.721	10
1	1527083	+	36	2.98	0.818	10
1	1529500	+	34	2.34	0.85	23
1	1532494	-	36	2.19	0.714	13
1	1533344	-	39	2.02	0.8	12
1	1534061	-	40	2.09	0.432	6
1	1537307	+	37	2.36	0.7	10
1	1537616	-	34	1.59	0.209	5
1	1539154	-	33	2.41	1	14
1	1541257	-	37	3.69	0.936	22
1	1542527	+	31	2.75	0.536	8
1	1542653	-	41	2.67	0.477	10
1	1542668	-	42	4.06	1	23
1	1542778	-	44	2.79	0.663	7
1	1543298	-	45	1.92	0.482	5
1	1545924	+	26	2.38	0.511	6
1	1546593	-	44	2.28	0.349	11
1	1547843	+	28	1.92	0.334	7
1	1547928	-	40	2.66	0.523	10
1	1548412	+	29	3.32	0.574	17
1	1549283	+	27	2.31	0.497	5
1	1551626	-	41	2.89	0.842	11
1	1551784	-	46	2.24	0.847	47
1	1552067	+	36	2.44	0.656	4
1	1552208	-	48	1.85	0.502	3
1	1552355	-	46	2.98	0.752	14
1	1552736	+	33	1.98	0.484	5
1	1553256	-	48	2.44	0.688	47
1	1554035	-	48	2.31	0.541	16
1	1554412	-	48	3.86	0.927	22
1	1555250	+	34	2.7	0.583	4
1	1555825	-	50	3.01	0.745	39
1	1557341	+	28	1.96	0.3	4
1	1558419	+	28	3.65	0.799	20
1	1560275	-	47	1.76	0.463	8
1	1560396	-	45	3.1	0.714	7
1	1561533	-	54	2.1	0.561	17
1	1562484	+	34	2	0.531	5
1	1563947	+	27	3.23	1	5
1	1564894	+	33	5.97	0.899	26
1	1565505	+	31	2.9	0.871	12
1	1565581	-	31	3.2	0.717	21
1	1565860	+	34	3.08	0.814	22
1	1566714	+	37	7.4	1	14
1	1567549	+	32	2.11	0.538	9
1	1568165	+	38	2.68	0.592	9
1	1569102	+	40	1.87	0.441	4
1	1569429	-	34	3.23	0.745	5
1	1570163	-	38	1.94	0.562	3
1	1570895	+	36	2.86	0.877	10
1	1571008	+	36	3.01	0.636	6
1	1571728	+	32	3.21	0.607	3
1	1572494	-	46	1.76	0.558	7
1	1573190	+	40	2.79	0.79	16
1	1573205	+	42	1.73	0.433	4
1	1573380	+	42	2.94	0.792	14
1	1573480	+	44	1.74	0.409	6
1	1573737	+	39	1.87	0.526	8
1	1581375	-	36	1.96	0.464	8
1	1582080	+	37	4.04	0.902	29
1	1582771	-	35	2.06	0.564	5
1	1583885	-	34	2.36	0.737	19
1	1583889	-	35	3.39	0.969	31
1	1584233	-	33	2.43	0.718	14
1	1584432	+	39	2.98	0.704	10
1	1584568	+	37	2.01	0.39	6
1	1586208	+	31	2.21	0.484	3
1	1587624	-	36	3.18	0.89	14
1	1587759	-	34	2.06	0.413	4
1	1590079	-	38	2.92	0.996	4
1	1591043	-	41	3.46	0.775	20
1	1591194	-	40	1.76	0.743	4
1	1591560	-	42	4.21	0.928	41
1	1592795	+	37	2.39	0.7	14
1	1593155	-	39	2.23	0.963	5
1	1593480	+	34	2.7	0.577	6
1	1598196	+	32	2.41	0.542	14
1	1598271	-	26	4.29	0.891	19
1	1598384	-	25	3.31	1	33
1	1598959	-	26	2.97	0.902	4
1	1599301	+	31	2.57	0.782	15
1	1608438	+	29	1.9	0.498	4
1	1608903	+	29	2.24	0.743	18
1	1609219	+	31	3.92	1	40
1	1609223	+	31	4.92	1	45
1	1609526	+	30	2.33	1	7
1	1610824	+	37	3.29	0.829	24
1	1611107	+	40	1.85	0.501	7
1	1614074	+	39	2.08	0.363	5
1	1616598	+	42	3.26	0.81	14
1	1617052	+	44	2.8	0.433	3
1	1617644	+	40	2.42	0.587	6
1	1617693	-	34	2.17	0.813	28
1	1618901	-	35	2.26	0.814	4
1	1619355	+	38	2.23	0.551	3
1	1619399	-	32	1.99	0.494	16
1	1619628	+	35	3.42	0.701	8
1	1619915	+	32	2.41	0.628	8
1	1621556	-	35	1.8	0.357	14
1	1622874	-	37	2.28	0.554	5
1	1623598	+	38	2.4	0.634	12
1	1623869	-	36	2.52	0.56	9
1	1623923	-	34	3.71	0.645	22
1	1623929	+	38	3.15	0.646	15
1	1624320	-	34	1.88	0.437	6
1	1625141	+	35	4.23	0.866	18
1	1625145	+	35	3.41	0.655	8
1	1626202	+	37	2.42	0.436	6
1	1627031	-	34	2.1	0.597	3
1	1627149	+	39	3.35	0.984	24
1	1628055	-	38	2.58	0.73	26
1	1628243	+	36	1.94	0.596	4
1	1630560	-	35	3.48	0.818	20
1	1630613	-	37	1.97	0.568	10
1	1632872	-	41	1.99	0.479	10
1	1633112	-	45	1.9	0.513	4
1	1633995	-	40	1.76	0.371	7
1	1636035	+	31	4.19	1	24
1	1636708	-	43	1.78	0.276	4
1	1639614	-	60	3.33	0.616	17
1	1640663	+	34	4.37	0.673	6
1	1640916	+	34	2.69	0.636	23
1	1641128	+	31	3.02	0.592	16
1	1642496	-	47	4.01	1	18
1	1645123	-	46	4.69	0.98	46
1	1645237	-	46	2.21	0.317	3
1	1645725	-	54	2.42	0.744	30
1	1645729	-	54	2.31	0.829	47
1	1648693	+	31	2.31	0.654	5
1	1648996	-	46	1.96	0.494	14
1	1650599	-	43	2.64	0.58	5
1	1655312	+	45	2.56	0.874	11
1	1655707	+	43	4.41	1	15
1	1656935	+	45	2.39	0.854	9
1	1658256	+	44	1.81	0.425	3
1	1658354	+	43	2.2	0.52	22
1	1663086	+	27	2.92	0.968	6
1	1663458	-	39	3.62	1	5
1	1665809	+	31	2.37	0.756	8
1	1665935	+	30	2.99	0.62	14
1	1666288	-	33	2.65	0.789	12
1	1668154	-	40	2.87	1	29
1	1668261	-	42	1.84	0.442	13
1	1668607	-	41	2.57	0.67	8
1	1669939	+	35	2.53	0.558	7
1	1670168	+	35	2.24	0.568	8
1	1670988	+	40	2.2	0.499	7
1	1671215	+	41	4.78	0.752	21
1	1671722	+	40	1.95	0.495	13
1	1671829	+	33	2.05	0.535	7
1	1672474	-	40	3.06	0.826	5
1	1672489	-	38	3.13	0.801	6
1	1672876	-	36	2.81	0.592	14
1	1672955	-	38	1.93	0.489	10
1	1674761	-	41	3.01	0.706	3
1	1675142	-	40	2.19	0.537	4
1	1675163	-	44	1.89	0.569	4
1	1676758	+	29	3.01	0.956	8
1	1677469	-	42	2.16	0.662	7
1	1678904	-	39	2.32	0.568	11
1	1680804	-	37	2.05	0.399	5
1	1683005	+	40	2.17	0.532	6
1	1683614	-	39	2.26	0.482	7
1	1683619	-	42	4.71	0.762	25
1	1683701	-	39	2.41	0.631	3
1	1686236	-	39	2.89	0.765	6
1	1687972	+	49	1.82	0.482	3
1	1688009	+	48	4.55	0.723	6
1	1688283	+	46	2.12	0.5	11
1	1688541	+	48	2.61	0.526	5
1	1688785	+	48	1.84	0.821	50
1	1688955	+	46	3.45	0.953	26
1	1689783	-	43	2.24	0.327	4
1	1692004	-	40	1.93	0.667	13
1	1693929	+	36	2.98	0.904	13
1	1694244	+	38	3.48	0.866	12
1	1695298	+	40	1.77	0.544	9
1	1695860	-	45	1.98	0.665	4
1	1697241	-	52	1.93	0.432	6
1	1697354	-	52	2.61	0.728	16
1	1697746	+	41	1.69	0.354	5
1	1698575	-	49	2.05	0.51	13
1	1701103	+	45	2.24	0.677	8
1	1701112	-	57	3.3	0.847	38
1	1702281	+	45	1.72	0.371	8
1	1703151	-	50	2.8	0.695	23
1	1703178	+	36	3.61	0.985	41
1	1705289	+	36	1.81	0.265	18
1	1706746	-	44	2.92	0.544	8
1	1707493	-	43	3.25	0.71	35
1	1707721	-	39	2.23	0.619	17
1	1707795	+	35	6.17	0.966	38
1	1708260	+	39	4.02	0.797	10
1	1709628	-	36	4.52	1	10
1	1709895	+	36	2.76	0.885	20
1	1710651	+	34	2.36	0.603	10
1	1710913	-	35	2.09	0.584	4
1	1712261	-	37	3.2	0.51	10
1	1712863	-	39	2.4	0.835	9
1	1712867	-	37	2.63	1	26
1	1713906	-	44	2.08	0.476	13
1	1714743	+	35	1.84	0.653	8
1	1718821	+	34	2.29	0.467	6
1	1718870	-	44	2.12	0.451	4
1	1719683	-	45	2.17	0.637	9
1	1721143	+	53	4.07	1	36
1	1722622	+	40	4.21	0.83	34
1	1723698	+	30	1.87	0.411	5
1	1725695	-	34	1.85	0.575	4
1	1726977	-	39	2.48	0.49	14
1	1728451	+	44	2.15	0.374	5
1	1728610	-	38	3.46	0.897	39
1	1729368	-	41	3.18	0.914	5
1	1729628	-	43	1.93	0.414	6
1	1729923	+	43	2.22	0.619	4
1	1729995	+	43	3.66	0.869	28
1	1730164	+	48	1.66	0.38	4
1	1730815	-	44	2.76	0.729	26
1	1731833	+	50	2.26	0.486	7
1	1731854	+	48	2.29	0.578	9
1	1732150	+	47	2.42	0.584	6
1	1732340	+	50	2.35	0.644	5
1	1732840	-	47	2.47	0.635	20
1	1735490	-	48	2.44	0.531	13
1	1736282	+	41	2.31	0.717	9
1	1736448	+	41	2.98	0.823	12
1	1736762	+	43	1.67	0.395	9
1	1736825	+	41	5.85	0.908	39
1	1737715	+	40	1.62	0.37	7
1	1738107	-	45	2.25	0.534	4
1	1738477	-	42	2.08	0.532	4
1	1738539	-	41	4.84	0.909	24
1	1738618	+	49	3.09	0.536	12
1	1739233	-	41	4.29	0.769	32
1	1739616	+	46	2.69	0.848	22
1	1741470	+	43	2.98	0.531	5
1	1741727	+	44	4.49	0.98	69
1	1741897	+	45	2.81	0.904	10
1	1742081	-	30	2.63	0.654	19
1	1742369	+	43	2.33	0.585	4
1	1743871	+	40	2.2	0.378	4
1	1743883	+	39	2.72	0.63	11
1	1744850	+	45	3.07	0.558	8
1	1745279	-	32	2.85	0.779	17
1	1746264	-	39	2.38	0.357	7
1	1748808	-	42	2.34	0.525	8
1	1749131	+	46	2.07	0.485	8
1	1749977	-	41	2.43	0.812	11
1	1750443	-	44	3.33	0.773	3
1	1750510	-	42	3.41	0.759	13
1	1751931	+	49	1.9	0.492	4
1	1752437	-	48	1.88	0.385	8
1	1752584	+	41	1.93	0.672	10
1	1752588	+	50	2.08	0.619	17
1	1753185	-	45	1.91	0.532	6
1	1753247	+	49	2.03	0.553	10
1	1753535	+	55	2.22	0.494	7
1	1753719	+	53	1.7	0.458	14
1	1753729	+	56	2.07	0.593	35
1	1753731	+	55	1.86	0.448	4
1	1753775	+	54	3.4	0.776	40
1	1753937	+	56	2.91	0.73	3
1	1754066	-	44	2.46	0.569	3
1	1754152	+	55	1.62	0.54	14
1	1754226	+	58	3.91	0.783	37
1	1754522	+	51	2.18	0.466	5
1	1755991	-	44	2.15	0.412	6
1	1757027	+	49	2.01	0.771	6
1	1757291	-	39	3.11	0.751	5
1	1757438	-	38	1.9	0.621	5
1	1759829	-	35	1.86	1	8
1	1760073	+	37	3.66	0.944	3
1	1761225	-	41	3.54	0.958	21
1	1763079	-	45	2.62	0.945	32
1	1763268	+	38	2.83	0.73	21
1	1764682	+	37	2.31	0.657	5
1	1765122	+	38	2.33	0.715	13
1	1767892	+	36	3.18	0.851	26
1	1769501	+	37	2.81	0.72	3
1	1771048	+	31	2.39	0.402	10
1	1774531	+	39	3.47	0.703	16
1	1774541	+	41	4.56	0.876	39
1	1774565	-	31	2.17	0.592	13
1	1774571	-	33	3.17	0.856	11
1	1774672	-	31	2.58	0.938	57
1	1776935	+	40	2.37	0.478	8
1	1777151	-	44	2.51	0.545	13
1	1780303	+	47	2.81	0.526	14
1	1781777	+	40	2.03	0.59	12
1	1784459	+	35	2.39	0.521	6
1	1786038	+	47	1.73	0.384	3
1	1787476	+	32	4.01	0.948	25
1	1787662	-	33	2.97	0.542	5
1	1789128	-	33	3.71	0.694	13
1	1789221	+	34	4.37	1	7
1	1789620	+	34	3.6	0.565	10
1	1789723	-	37	4.77	0.985	31
1	1790170	+	32	2.11	0.48	13
1	1790553	-	45	2.5	0.668	7
1	1790577	-	43	6.32	1	25
1	1790845	-	44	3.52	1	3
1	1790977	+	29	1.76	0.616	7
1	1793666	-	52	3.01	0.654	15
1	1793896	+	43	4.1	0.856	16
1	1796781	+	38	1.87	0.473	9
1	1797171	+	38	2.34	0.51	4
1	1797913	-	40	2.87	0.919	9
1	1798573	+	42	1.59	0.238	3
1	1799154	-	40	1.9	0.552	8
1	1800709	+	43	2.17	0.56	32
1	1801541	+	39	2.59	0.764	27
1	1803106	+	47	2.7	0.591	15
1	1806522	+	32	2.83	1	16
1	1807775	-	43	4.88	1	74
1	1808009	-	43	2.4	0.627	22
1	1808011	-	38	1.98	0.628	7
1	1808939	-	42	2.23	0.397	5
1	1809019	-	42	2.47	0.687	14
1	1809813	-	46	2.27	0.475	8
1	1809858	+	42	2.11	0.465	12
1	1810757	-	44	1.9	0.338	4
1	1810963	-	41	2.3	0.534	6
1	1811083	-	39	2.81	0.433	4
1	1811086	-	38	2.63	0.529	27
1	1811467	+	40	4.96	0.836	24
1	1811478	+	40	2.07	0.625	3
1	1812016	+	41	2.45	0.709	7
1	1813170	+	44	1.68	0.342	5
1	1814736	+	40	2.42	0.591	10
1	1815954	-	27	2.75	0.726	19
1	1816470	+	43	2.27	0.751	10
1	1817730	+	44	3.03	0.72	28
1	1817765	+	41	2.86	0.555	7
1	1819971	+	45	2.36	0.706	4
1	1824877	-	44	2.71	0.652	36
1	1825484	-	39	2.66	0.775	5
1	1825648	+	41	3.04	0.872	18
1	1825815	+	42	3.09	0.895	14
1	1827991	-	48	2.55	0.84	4
1	1830510	+	38	2.06	0.473	5
1	1830742	-	44	3.08	0.67	32
1	1831193	-	46	2.49	0.4	11
1	1831425	-	49	2.06	0.501	15
1	1831609	-	47	2.16	0.472	9
1	1834220	+	39	2.27	0.525	7
1	1834407	-	43	2.13	0.487	18
1	1836366	-	42	1.85	0.625	11
1	1836914	+	47	4.33	0.806	7
1	1837086	-	46	2.4	0.616	26
1	1837910	-	40	1.74	0.598	4
1	1840312	+	39	1.96	0.425	17
1	1842452	+	58	2.16	0.531	6
1	1842503	+	59	2.13	0.422	10
1	1843644	+	50	1.89	0.427	4
1	1844118	-	47	2.21	0.948	41
1	1844874	+	45	2.18	0.524	6
1	1845357	+	41	3.01	0.641	9
1	1846642	-	40	1.95	0.486	8
1	1851125	+	37	3.36	0.78	15
1	1852266	-	45	1.95	0.581	5
1	1852296	-	44	2.82	0.776	7
1	1854116	+	31	2.17	0.553	15
1	1855249	+	32	3.23	0.778	6
1	1858754	+	27	2.53	0.412	3
1	1859964	+	36	2.25	0.5	5
1	1860342	-	42	2.02	0.784	5
1	1862445	-	37	2.79	0.442	4
1	1862459	-	36	1.91	0.73	19
1	1862893	+	27	2.51	0.686	6
1	1864106	+	33	2.13	0.479	22
1	1865832	-	37	2.39	0.449	8
1	1867045	-	37	2.52	0.608	13
1	1867377	-	39	2.1	0.591	8
1	1868517	-	38	3.36	0.584	9
1	1869217	+	41	1.98	0.428	4
1	1870583	-	43	2.04	0.445	6
1	1871143	-	41	2.14	1	6
1	1871913	-	39	2.07	0.543	14
1	1871995	-	39	1.99	0.335	5
1	1872114	-	39	2.73	0.768	8
1	1872463	-	41	1.82	0.524	3
1	1872554	-	38	2.96	0.854	19
1	1874238	+	37	2.68	0.609	7
1	1874617	+	38	1.84	0.192	3
1	1874679	-	44	1.77	0.293	7
1	1876460	+	44	2.22	0.523	19
1	1876842	-	43	1.78	0.55	6
1	1877753	+	44	1.67	0.524	20
1	1877844	+	44	2.03	0.319	10
1	1880384	+	39	3.39	0.683	12
1	1880483	+	39	1.77	0.828	22
1	1880485	+	39	2.58	0.527	8
1	1880536	+	40	2.63	0.827	6
1	1880750	-	37	2.19	0.521	21
1	1882962	+	42	2.15	0.586	6
1	1883851	+	45	2.06	0.518	17
1	1883986	+	45	2.67	0.72	19
1	1887011	-	27	4.69	0.981	12
1	1887946	+	35	2.47	0.568	13
1	1888454	-	30	2.11	0.607	4
1	1890908	-	31	1.93	0.332	13
1	1893064	-	35	3.14	0.762	31
1	1893153	+	45	2.87	0.624	8
1	1895344	+	38	2.46	0.422	8
1	1897368	+	37	2.12	0.455	11
1	1901040	+	41	2.38	0.565	4
1	1902717	+	42	2.19	0.563	5
1	1907944	-	37	1.78	0.384	6
1	1908265	-	34	1.89	0.428	7
1	1911037	+	38	2.64	0.62	11
1	1911447	-	28	1.75	0.553	3
1	1912170	+	37	1.76	0.355	8
1	1917062	+	39	3.69	0.983	19
1	1917423	-	35	1.84	0.434	8
1	1917962	+	39	2.29	0.634	3
1	1918219	-	35	1.72	0.423	3
1	1921034	+	37	2.34	0.785	12
1	1923837	+	30	2.36	0.83	9
1	1940378	-	25	2.23	0.828	7
1	1942691	-	28	2.16	0.905	8
1	1944194	+	29	3.23	0.599	9
1	1946224	+	27	2.58	0.635	12
1	1946441	-	32	2.66	0.845	10
1	1946831	+	26	2.37	0.449	4
1	1948672	-	32	2.03	0.494	14
1	1953162	-	45	1.85	0.541	10
1	1955008	-	44	3.2	0.616	28
1	1955139	+	27	3.57	1	33
1	1955310	-	42	3.28	0.851	14
1	1955383	-	44	2.67	0.696	15
1	1957417	-	43	2.3	0.679	14
1	1961568	+	31	2.73	0.551	4
1	1965842	+	36	3.73	0.827	27
1	1966304	+	36	2.55	0.984	11
1	1967519	+	27	2.78	0.556	8
1	1968985	-	39	3.01	0.824	34
1	1971499	-	36	3.21	0.584	3
1	1971575	-	39	2.56	0.778	16
1	1971885	+	51	1.64	0.323	4
1	1972033	-	53	2.7	0.492	5
1	1972382	+	48	2.31	0.715	12
1	1972602	-	48	3.2	0.768	19
1	1974940	-	37	2.2	0.536	12
1	1975919	-	37	4.12	1	16
1	1977151	-	37	2.57	0.456	7
1	1978921	+	28	2.35	0.682	12
1	1978936	+	31	2.56	0.616	4
1	1978979	+	26	3.01	0.596	9
1	1979037	+	27	2.86	0.46	4
1	1979095	+	31	2.4	0.628	7
1	1979211	+	33	3.56	0.761	22
1	1979269	+	28	4.31	0.779	19
1	1979327	+	27	2.25	0.643	10
1	1979385	+	30	3.46	0.655	15
1	1979443	+	29	3.05	0.705	5
1	1979501	+	28	3.35	0.678	11
1	1979559	+	31	3.3	0.742	16
1	1979675	+	26	3.1	0.892	31
1	1979801	-	33	1.94	0.478	4
1	1979907	+	28	3.09	0.558	6
1	1980208	-	26	2.07	0.849	19
1	1980341	+	28	2.13	0.56	12
1	1981002	+	29	2.91	0.971	22
1	1981346	+	32	2.12	0.845	17
1	1983262	+	33	3.9	0.727	26
1	1983583	-	33	2.4	0.666	12
1	1985580	-	31	2.11	0.542	7
1	1986861	-	30	2.61	0.468	7
1	1987493	+	35	2.47	0.533	7
1	1988890	-	30	1.87	0.561	4
1	1990466	-	37	2.81	0.499	15
1	1994664	-	36	2.51	0.545	6
1	1994949	+	34	2.49	0.468	5
1	1998082	-	35	1.96	0.583	5
1	1998511	-	35	2.29	0.623	18
1	1998974	-	36	2.1	0.443	3
1	2001367	-	38	2.3	0.629	5
1	2001784	-	38	2.15	0.664	6
1	2005224	-	34	4.08	0.976	22
1	2006668	+	37	2.84	0.451	16
1	2008167	+	34	1.74	0.528	4
1	2013304	+	34	2.25	0.463	4
1	2015980	+	27	2.2	0.787	19
1	2016842	+	28	3.68	1	30
1	2016846	+	28	5.61	0.931	24
1	2018192	+	27	3.75	0.837	5
1	2027274	+	31	3.56	0.926	17
1	2028337	-	28	2.67	0.941	15
1	2030535	+	27	1.77	0.473	5
1	2032475	-	32	1.74	0.478	3
1	2032862	-	31	2.24	0.759	19
1	2033384	+	31	2.42	0.86	18
1	2035320	+	37	2.77	0.481	13
1	2036104	-	40	3.53	0.878	12
1	2036354	-	36	2.18	0.834	4
1	2037457	+	42	3.14	0.952	38
1	2037521	+	42	2.22	0.493	6
1	2037531	-	38	2.22	0.452	18
1	2038455	-	38	2.54	0.663	12
1	2039161	+	41	2.53	0.943	9
1	2043489	+	36	2.22	0.545	5
1	2047125	-	37	2.69	0.683	10
1	2047447	-	36	2.25	0.633	7
1	2047761	-	35	2.23	0.662	6
1	2051289	+	30	2.36	0.684	13
1	2051302	+	31	2.33	0.74	11
1	2053264	-	35	3.7	0.74	4
1	2055176	-	35	2.86	0.788	5
1	2056363	+	29	2.09	0.323	4
1	2057372	-	29	2.58	0.863	16
1	2060241	+	41	3.37	0.998	31
1	2060601	+	37	3.17	0.912	7
1	2061325	-	28	3.09	0.885	16
1	2062861	+	42	2.42	0.612	3
1	2063332	+	41	4.18	1	42
1	2063619	-	32	2.25	0.518	7
1	2066723	-	36	2.63	0.654	9
1	2066778	+	40	2.64	0.504	7
1	2067557	+	35	3.32	0.885	34
1	2067669	-	38	2.67	0.77	11
1	2067711	-	38	2.14	0.556	5
1	2067947	-	35	2.09	0.56	5
1	2069104	-	36	2.9	0.562	5
1	2069473	-	33	1.98	0.649	14
1	2073058	+	33	2.4	0.89	23
1	2073573	-	33	4.03	0.881	15
1	2075224	-	33	2.46	0.767	12
1	2075348	-	33	4.62	0.906	14
1	2079566	+	38	1.88	0.543	8
1	2079952	-	42	2.13	0.496	6
1	2080976	-	44	3.09	0.741	13
1	2081223	+	42	1.93	0.58	10
1	2081939	-	45	2.03	0.785	13
1	2082489	+	40	2.35	0.495	9
1	2082493	+	42	4.35	0.985	38
1	2082498	-	36	2.59	0.665	4
1	2082571	-	42	3.53	0.787	10
1	2083141	-	34	3.09	0.969	19
1	2083896	-	33	2.26	0.615	9
1	2085674	+	32	4.89	1	5
1	2086812	-	34	3.62	0.927	13
1	2086862	-	32	4.41	1	15
1	2089423	+	37	2.28	0.638	10
1	2090611	+	34	2.59	0.65	17
1	2092368	-	33	3.11	0.694	8
1	2094345	+	38	1.92	0.804	5
1	2096706	-	27	2.31	1	6
1	2097672	-	26	2.73	0.503	7
1	2099889	-	31	2.36	0.593	11
1	2100308	+	28	2.28	0.627	7
1	2102259	-	40	1.91	0.523	16
1	2102566	-	39	2.74	0.606	3
1	2104447	+	33	1.94	0.465	7
1	2104588	+	34	3.79	0.688	4
1	2104721	+	35	3.56	1	39
1	2104730	-	37	2.22	0.571	4
1	2106334	+	26	3.13	0.799	11
1	2107290	+	29	4.64	0.715	16
1	2109437	-	36	3.24	1	29
1	2111849	+	33	5.43	1	5
1	2115170	-	34	4.75	1	21
1	2117409	+	38	1.93	0.404	5
1	2118991	-	27	1.96	1	6
1	2126658	+	30	3.07	0.931	28
1	2129290	+	35	3.27	0.829	17
1	2130159	+	33	2.25	0.822	9
1	2132523	+	33	3.95	0.717	23
1	2134980	+	30	2.99	0.691	12
1	2136151	-	34	1.91	0.479	7
1	2136271	-	35	4.33	1	13
1	2136460	+	31	2.17	0.617	8
1	2137474	-	36	1.71	0.248	6
1	2138376	+	29	1.92	0.508	24
1	2139771	+	33	2.4	0.583	5
1	2140344	+	34	2.13	0.622	10
1	2142495	+	28	3.02	1	18
1	2142645	+	34	2.37	0.982	14
1	2144170	-	41	2.05	0.54	6
1	2144208	+	31	2.41	0.517	3
1	2144255	+	36	4.5	0.974	15
1	2145479	+	33	3.26	0.624	7
1	2148419	-	40	1.95	0.434	4
1	2150758	-	32	2.84	0.695	8
1	2150874	+	30	3.54	0.859	16
1	2152810	-	33	3.55	0.956	26
1	2152814	-	37	4.07	0.839	21
1	2155734	-	31	2.69	0.522	4
1	2158112	-	27	3.44	1	33
1	2160582	+	43	1.85	0.567	8
1	2160949	+	48	3.34	0.668	21
1	2161882	-	35	1.94	0.701	10
1	2166272	+	44	2.42	0.346	6
1	2169015	-	38	2.35	0.481	6
1	2172394	-	35	2.46	0.639	6
1	2176400	-	29	8.46	1	23
1	2176600	-	29	3.04	0.965	11
1	2177875	+	35	2.81	0.875	19
1	2177900	+	35	3.76	0.928	9
1	2177925	+	29	2.19	0.81	4
1	2179614	-	30	2.1	0.485	10
1	2181105	-	28	2.51	0.916	13
1	2181833	-	28	2.08	0.441	6
1	2181951	-	25	2.09	0.693	3
1	2182666	+	30	2.54	0.74	4
1	2184938	+	31	2.38	0.801	5
1	2185132	+	29	3.43	0.878	9
1	2188557	+	42	3.16	0.749	24
1	2191420	+	41	1.96	0.44	4
1	2191459	+	37	2.99	0.738	31
1	2191463	+	41	4.78	1	48
1	2192378	-	32	3.36	0.795	8
1	2192394	+	42	2.08	0.503	5
1	2193046	-	33	1.94	0.519	10
1	2194067	-	29	3.04	0.794	15
1	2195937	+	43	2.02	0.426	8
1	2197056	+	40	3.72	0.979	28
1	2197865	-	32	3.71	0.883	16
1	2198951	-	34	2.77	0.688	8
1	2200337	+	36	2.18	0.896	5
1	2203926	-	35	2.86	0.699	17
1	2205232	-	33	2.29	0.704	18
1	2205997	+	33	1.81	0.585	14
1	2206343	+	33	2.24	0.384	8
1	2208034	-	34	3.65	1	11
1	2208730	+	34	1.81	0.563	9
1	2208895	-	30	2.09	0.557	4
1	2209157	-	33	1.8	0.486	7
1	2209883	+	33	2.18	0.418	4
1	2210103	-	29	2.2	0.523	3
1	2210158	-	32	2.07	0.414	4
1	2212327	-	34	1.84	0.574	4
1	2212707	+	31	1.98	0.442	12
1	2214427	+	42	1.71	0.274	6
1	2216106	+	37	4.23	0.981	10
1	2216652	-	34	2.92	0.808	11
1	2217393	+	39	3.21	0.639	6
1	2217560	+	38	2.24	0.314	9
1	2221021	-	35	2.51	0.621	5
1	2221245	+	31	4.54	0.851	8
1	2221250	-	37	8.64	1	35
1	2221254	-	34	3.95	0.936	6
1	2221370	-	39	1.89	0.409	14
1	2221444	-	39	1.77	0.41	5
1	2222704	+	30	2.02	0.619	9
1	2223193	-	43	2.53	0.716	11
1	2225559	-	41	2.4	0.458	5
1	2230351	+	36	2.64	0.809	4
1	2230922	+	34	2.47	0.773	6
1	2231892	-	39	1.81	0.795	29
1	2232788	-	42	2.06	0.431	4
1	2236010	-	51	2.05	0.654	5
1	2238361	-	49	2.09	0.495	9
1	2238933	-	48	1.93	0.514	8
1	2239524	-	42	3.53	0.803	22
1	2239911	-	50	2.06	0.584	7
1	2239951	-	44	2.96	0.998	30
1	2239973	-	49	3.07	0.491	11
1	2241549	-	40	12.3	0.621	12
1	2241923	-	52	1.91	0.314	8
1	2244198	-	58	2.44	0.708	3
1	2244530	+	33	2.99	0.835	9
1	2246290	-	52	1.64	0.675	7
1	2247972	-	44	2.17	0.415	3
1	2249037	-	51	1.86	0.58	6
1	2249722	-	47	2.09	0.692	12
1	2249875	-	47	1.83	0.37	17
1	2250316	-	49	1.81	0.332	4
1	2250566	-	47	2	0.474	4
1	2250602	-	47	2.47	0.769	21
1	2250821	-	45	2.06	0.418	4
1	2251626	-	47	1.82	0.411	10
1	2252063	-	48	1.92	0.43	7
1	2252146	-	47	2.8	0.467	9
1	2252148	-	47	2.21	0.477	10
1	2252829	-	44	2.42	0.846	10
1	2252856	+	37	2.7	0.822	18
1	2252968	-	45	2.34	0.394	3
1	2254231	+	37	2.13	0.578	7
1	2254454	-	41	2.54	0.77	8
1	2254548	-	40	3.81	0.881	25
1	2255560	-	36	3.58	0.728	14
1	2255662	-	39	2.23	0.403	6
1	2255762	-	40	2.35	0.575	4
1	2256127	-	35	2.04	0.577	11
1	2256129	-	36	1.89	0.661	15
1	2258204	+	35	5.18	0.874	11
1	2259108	+	34	1.88	0.515	5
1	2259178	-	38	1.9	0.448	3
1	2260864	-	33	2.46	0.466	10
1	2262235	+	27	3.33	0.908	4
1	2262445	+	30	2.8	0.768	6
1	2268225	-	34	4.32	0.882	23
1	2268954	-	30	2.42	0.412	20
1	2270254	-	30	2.46	0.709	5
1	2271306	-	30	2.58	0.693	5
1	2271498	+	33	3.14	0.689	4
1	2273060	-	29	2.35	0.732	12
1	2273930	+	29	2.8	0.979	13
1	2274128	+	30	3.36	1	14
1	2274462	-	29	2.67	0.676	6
1	2274466	-	29	3.64	0.978	26
1	2274582	+	33	1.94	0.967	7
1	2275887	-	27	2.1	0.902	6
1	2280278	+	28	2.3	0.601	5
1	2285237	-	27	2.28	0.582	4
1	2289975	-	36	2.57	0.848	5
1	2292442	-	34	1.98	0.517	4
1	2293996	-	37	2.96	0.816	6
1	2294117	+	36	3.19	0.599	4
1	2294463	+	34	2.74	0.72	8
1	2295963	+	34	1.88	0.631	5
1	2297815	-	33	2.51	0.63	6
1	2299156	+	33	4.18	0.87	30
1	2303195	-	42	1.99	0.373	7
1	2303973	-	45	2.13	0.792	31
1	2306098	+	28	3.58	1	32
1	2306454	+	29	2.03	0.582	20
1	2307154	-	30	2.93	0.616	11
1	2317971	+	28	1.99	0.525	5
1	2318763	+	26	2.87	0.684	13
1	2318803	-	31	3.53	0.92	27
1	2326422	+	35	2.19	0.622	3
1	2326538	+	32	6.63	0.984	19
1	2326551	+	33	2.08	0.661	4
1	2326699	+	34	2.14	0.872	20
1	2327566	+	36	2.19	0.565	11
1	2328007	+	38	2.44	0.77	4
1	2331108	-	32	2.01	0.507	6
1	2331198	+	44	1.96	0.613	4
1	2333105	+	45	1.97	0.5	4
1	2333158	+	42	2.42	0.672	20
1	2334799	-	48	5	1	4
1	2335194	-	46	2.41	0.657	12
1	2335245	-	43	2.24	0.601	18
1	2335941	+	35	3.25	0.868	6
1	2338165	+	36	2.92	0.609	13
1	2338550	-	36	2.14	0.391	16
1	2339300	-	38	3.33	0.758	26
1	2339860	+	35	2.38	0.753	3
1	2339936	-	36	2.67	0.7	4
1	2340225	-	34	2.13	0.595	19
1	2341031	-	34	1.65	0.326	3
1	2341548	+	46	1.85	0.371	11
1	2343035	-	37	2.74	0.513	43
1	2344356	+	37	2.92	0.716	6
1	2351697	-	46	1.7	0.287	3
1	2353152	+	29	2.45	0.714	6
1	2355263	+	26	2.68	0.569	3
1	2356143	+	30	4.77	0.671	23
1	2358462	+	37	1.79	0.357	14
1	2358687	-	44	2.59	0.494	5
1	2362212	+	44	2.33	0.663	31
1	2366021	-	38	2.23	0.411	13
1	2367603	+	44	2.42	0.81	20
1	2368426	+	40	2.82	0.595	5
1	2372626	-	34	2.38	0.466	5
1	2372870	+	32	2.95	0.917	16
1	2373943	-	37	2.56	0.632	9
1	2375529	+	40	4.42	1	44
1	2377652	-	33	2.44	0.558	4
1	2378837	+	44	2.07	0.497	14
1	2384234	+	46	1.74	0.437	4
1	2385166	+	47	2.72	0.631	7
1	2385909	+	48	2.61	0.621	15
1	2387885	-	37	2.57	0.676	5
1	2390116	-	34	3.21	0.775	6
1	2390524	-	38	2.07	0.684	10
1	2390893	+	39	2.4	0.619	12
1	2394946	-	42	2.33	0.302	3
1	2397419	-	40	3.39	0.634	19
1	2400376	+	33	3.89	0.711	7
1	2400873	+	33	4.51	0.653	16
1	2400882	+	27	2.64	0.906	21
1	2400886	+	35	2.9	0.693	5
1	2402125	-	34	5.66	0.922	12
1	2402548	+	39	2.82	0.729	6
1	2403000	-	37	2.71	0.605	5
1	2405564	-	45	3.2	0.99	26
1	2406551	-	50	2.4	0.752	19
1	2407949	+	43	2.59	0.885	21
1	2408561	+	48	2.41	0.63	10
1	2409597	+	45	3.76	0.7	25
1	2410611	+	46	2.43	0.79	19
1	2411559	-	57	2.24	0.584	23
1	2413707	+	49	1.87	0.421	3
1	2414875	-	47	2.46	0.746	7
1	2415680	+	44	2.03	0.527	6
1	2417730	-	36	2.45	0.599	4
1	2418089	+	42	2.62	0.516	20
1	2418600	-	39	2.01	0.479	5
1	2419025	-	41	2.94	0.632	33
1	2419978	+	48	2.31	0.397	6
1	2420360	-	32	2.16	0.692	4
1	2420771	+	35	1.72	0.708	7
1	2420775	+	33	5.07	0.986	37
1	2420780	-	31	2.19	0.597	4
1	2420784	-	28	3.26	0.837	12
1	2422267	-	27	2.96	0.601	3
1	2431379	+	27	1.9	0.391	11
1	2434244	-	37	2.16	0.685	3
1	2435532	-	33	2.14	0.467	3
1	2435551	+	26	3.05	0.645	5
1	2435590	+	26	3.18	0.729	7
1	2437922	-	31	2.53	0.477	4
1	2440876	-	28	4.66	1	19
1	2440964	-	27	3.09	0.616	6
1	2441320	+	39	2.99	0.585	3
1	2444809	-	34	2.46	0.862	6
1	2451191	+	35	2.66	0.875	12
1	2458479	+	28	2.9	1	6
1	2459812	-	30	2.9	0.714	4
1	2459954	-	29	3.09	0.865	8
1	2531362	-	27	3.16	1	4
1	2641263	+	26	2.03	0.911	5
1	2673280	+	40	3.36	0.682	13
1	2674403	+	33	2.11	0.428	5
1	2784853	-	32	1.9	0.492	4
1	2786280	-	32	2.57	1	27
1	2788545	-	34	2.29	0.759	4
1	2789893	-	29	3.62	0.916	12
1	2790649	+	34	2.49	0.646	6
1	2794506	-	31	2.48	0.804	32
1	2796116	-	31	1.9	0.471	4
1	2796186	-	36	2.25	0.47	12
1	2797393	-	33	1.72	0.351	4
1	2797441	-	31	2.31	0.654	13
1	2797643	-	29	3.96	0.851	16
1	2803283	-	30	3.86	0.986	7
1	2803365	-	33	2.06	0.493	11
1	2803873	+	29	2.99	0.609	7
1	2805632	+	28	1.86	0.485	6
1	2805981	-	29	5.06	0.981	15
1	2808317	-	31	2.42	0.633	15
1	2809310	-	32	5.34	0.696	14
1	2813627	+	39	2.39	0.555	5
1	2813631	+	38	6.85	0.921	18
1	2815004	+	38	2.05	0.566	5
1	2815050	-	33	2.64	1	14
1	2815710	-	30	2.69	0.759	8
1	2820271	+	37	2.49	0.621	9
1	2820275	+	37	3.11	0.562	15
1	2821757	+	37	2.22	0.525	12
1	2822866	+	38	2.95	0.616	8
1	2824991	+	37	2.02	0.566	8
1	2830376	-	39	3.03	0.562	6
1	2830474	-	39	2.31	0.878	10
1	2830697	-	39	1.99	0.439	4
1	2830877	-	40	3.59	0.748	17
1	2830887	-	40	1.94	0.791	7
1	2831024	-	39	1.83	0.645	7
1	2835629	+	41	1.77	0.303	3
1	2837974	+	37	1.71	0.184	4
1	2838198	-	32	2.47	0.673	7
1	2838343	-	31	2.96	0.759	6
1	2839748	-	29	2.67	0.713	8
1	2839887	-	30	2.8	0.621	5
1	2841687	-	31	2.05	0.532	4
1	2846395	-	27	2.1	0.78	6
1	2847776	-	26	1.79	0.836	8
1	2850493	-	27	2.16	0.765	20
1	2853967	-	28	3.29	0.76	15
1	2856301	-	25	3.57	0.947	7
1	2863477	+	27	2.78	0.938	10
1	2863524	+	28	3.37	0.771	6
1	2864107	+	27	5.46	0.891	22
1	2869144	+	36	1.83	0.609	10
1	2870941	+	36	1.7	0.421	4
1	2874149	+	32	3.64	0.93	6
1	2874370	+	33	2	0.741	13
1	2875367	+	36	2.68	0.642	7
1	2876274	+	35	2.7	0.971	19
1	2876662	+	38	2.66	0.631	20
1	2877992	+	34	1.96	0.486	9
1	2878302	+	34	3.09	0.734	9
1	2879049	+	33	2.69	0.513	5
1	2884486	+	28	2.62	0.573	9
1	2884781	-	26	2.8	0.528	5
1	2885217	+	32	2.08	0.488	5
1	2885641	+	30	3.58	0.984	14
1	2886445	-	26	2.21	0.44	5
1	2889705	+	33	2.57	0.854	26
1	2889953	-	32	4.1	0.722	25
1	2891088	+	34	3.67	0.709	8
1	2892157	-	36	3.02	0.606	5
1	2892165	-	37	2.27	0.348	5
1	2892252	+	36	1.95	0.425	8
1	2892581	-	36	3.03	0.722	7
1	2893773	-	39	3.5	0.797	7
1	2894435	-	38	1.98	0.444	5
1	2894888	+	38	2.33	0.937	51
1	2896666	-	37	3.04	0.621	6
1	2903422	+	40	2.35	0.48	4
1	2906139	+	42	3.3	0.678	34
1	2906846	+	35	2.89	0.54	4
1	2908459	+	29	2.44	0.595	8
1	2908911	-	30	2.57	1	4
1	2912154	-	35	2.54	0.594	6
1	2913477	+	25	2.27	0.861	35
1	2915265	-	30	4.57	0.759	21
1	2917224	+	26	2.06	0.609	7
1	2917681	-	29	1.98	0.529	19
1	2920850	+	30	2.82	0.931	7
1	2920931	+	28	3.04	0.609	3
1	2924016	-	25	4.2	0.829	25
1	2924542	+	31	4.2	0.714	6
1	2924547	-	27	3.89	0.917	7
1	2926105	+	34	2.19	0.419	7
1	2929083	+	33	3.3	0.845	16
1	2933326	+	34	3.2	0.986	10
1	2933980	+	37	1.83	0.445	10
1	2935630	-	30	2.2	0.488	7
1	2936855	+	37	1.8	0.544	4
1	2939863	+	28	3.2	0.874	15
1	2945552	-	40	2.03	0.574	4
1	2949246	-	30	2.91	0.77	14
1	2954442	+	49	1.8	0.394	7
1	2956637	+	46	2.16	0.592	14
1	2957144	+	44	2.25	0.775	9
1	2957681	+	44	2.36	0.599	14
1	2958150	+	43	2.17	0.421	6
1	2967535	-	32	3.08	0.728	11
1	2968949	-	30	3.19	0.674	12
1	2982671	+	25	3.46	1	23
1	2983326	-	32	3.94	0.762	10
1	2983962	-	36	2.18	0.448	3
1	2985320	-	30	2.11	0.806	6
1	2985380	-	34	1.91	0.529	5
1	2986957	+	26	2.18	0.853	5
1	2990873	+	38	1.94	0.607	16
1	2991178	-	47	2.24	0.506	15
1	2992028	-	49	4.07	0.964	52
1	2992577	-	55	6.03	1	20
1	2998592	+	39	2.28	0.658	15
1	3001004	-	42	1.83	0.511	6
1	3007684	+	37	2.96	0.642	9
1	3009606	-	41	2.85	0.615	10
1	3011422	-	34	2.5	0.736	14
1	3012171	-	33	2.35	0.36	15
1	3014663	-	31	3.3	0.543	8
1	3014927	-	34	2.49	0.831	15
1	3015337	-	30	4.19	0.694	19
1	3038596	-	31	2.89	0.583	3
1	3039040	-	27	3.27	0.722	12
1	3046020	+	26	2.15	0.516	4
1	3047472	-	26	2.62	0.666	9
1	3054557	+	37	2.82	0.911	10
1	3054949	+	33	2.55	0.748	4
1	3055730	+	30	2.6	0.461	7
1	3056219	-	25	2.18	0.71	8
1	3060147	-	32	1.87	0.518	10
1	3061347	+	43	1.72	0.37	17
1	3063797	+	48	2.57	0.272	6
1	3064021	+	50	1.85	0.425	9
1	3064559	+	50	1.87	0.734	23
1	3067356	+	48	2.62	0.826	15
1	3067503	+	42	2.19	0.509	10
1	3073200	+	48	2.01	0.503	6
1	3074305	+	43	1.94	0.428	4
1	3077486	-	37	1.79	0.448	8
1	3079324	-	39	2.62	0.632	20
1	3080059	+	33	4.39	0.736	13
1	3080399	-	31	3.45	0.809	13
1	3081110	+	32	2.05	0.39	15
1	3081367	+	29	2.01	0.657	7
1	3081717	-	33	3.1	0.689	11
1	3082971	+	30	2.1	0.546	3
1	3083269	+	27	2.17	0.968	15
1	3084592	+	34	2.23	0.434	3
1	3086719	-	29	3.3	0.777	25
1	3091173	+	35	2.44	0.745	5
1	3099814	+	37	2.01	0.457	6
1	3099968	+	38	2.98	0.741	20
1	3101464	+	32	4.75	0.887	15
1	3104105	+	34	2.6	0.621	4
1	3106806	+	35	2.32	0.447	5
1	3108452	-	26	1.86	0.406	9
1	3115520	+	25	2.88	0.439	6
1	3117697	+	26	2.3	1	4
1	3117908	+	27	2.35	0.651	12
1	3119282	-	25	3.12	1	21
1	3120045	-	26	2.25	0.998	10
1	3121113	+	36	4.19	0.742	11
1	3121704	+	38	3.18	0.659	21
1	3122846	+	35	6.21	0.935	35
1	3124167	+	38	5.16	0.674	25
1	3124836	+	40	2.01	0.509	5
1	3125258	+	37	3.2	0.533	5
1	3126182	-	28	2.85	0.535	9
1	3128582	-	27	2.49	0.5	4
1	3128613	+	31	3.22	0.896	19
1	3130425	+	30	2.38	0.635	5
1	3134027	+	25	2.05	0.603	4
1	3139159	+	34	4.27	0.778	14
1	3142881	+	29	2.7	0.65	17
1	3143306	+	32	2.21	0.645	6
1	3143995	-	27	3.2	0.432	3
1	3156978	+	32	1.96	0.41	9
1	3159140	-	26	2.09	0.635	3
1	3159360	+	28	2.06	0.555	3
1	3159808	+	26	2.43	0.742	11
1	3171882	-	30	3.39	0.815	3
1	3178261	+	36	1.92	0.491	3
1	3180745	+	39	3.19	0.628	14
1	3182938	+	47	2.57	0.403	4
1	3184384	+	36	1.92	0.425	4
1	3186564	+	34	2.96	0.66	19
1	3186763	-	40	1.73	0.167	14
1	3187930	+	36	4.13	0.829	27
1	3191886	+	31	2.73	0.613	16
1	3192611	-	34	1.94	0.451	7
1	3193089	+	30	2.51	0.545	4
1	3195035	+	48	2.06	0.727	11
1	3195078	+	48	1.89	0.663	5
1	3196527	-	38	3.19	1	9
[truncated: 488,000+ more rows]
