# Supplementary material for: Distribution Patterns of DNA N6-Methyladenosine Modification in Non-coding RNA Genes
Source: Front Genet. 2020 Mar 24;11:268. doi: 10.3389/fgene.2020.00268 (PMC7105833; doi:10.3389/fgene.2020.00268)
Supplement: Supplementary file 2 [file Data_Sheet_1.zip › Data Sheet 1/Data Sheet 1_human2.xlsx]

## Sheet: H. sapiens
Excel S1_human2: Information about identified 6mA modifications in H. sapiens.
chromosome	Position	Strand	Coverage	IPDRatio	frac	identificationQv
5	96834989	+	40	3.24	0.843	17
5	96835605	-	36	2.76	0.792	21
5	96835814	+	39	1.84	0.407	6
5	96836691	+	35	2.33	0.695	18
5	96837676	+	30	1.78	0.31	5
5	96843764	-	39	2.48	0.802	3
5	96844792	-	38	2.57	0.542	11
5	96852847	-	35	2.64	0.73	9
5	96852963	+	31	2.95	0.546	13
5	96855694	-	43	1.6	0.333	4
5	96856343	+	33	2.49	0.382	10
5	96856345	+	34	4.1	0.652	37
5	96856347	+	34	3.68	0.866	35
5	96856349	+	34	3.61	0.588	9
5	96856353	-	44	2.88	0.677	14
5	96860790	-	49	1.92	0.459	3
5	96864458	+	36	2.5	0.636	9
5	96865640	+	33	1.85	0.543	7
5	96871640	+	51	1.89	0.509	6
5	96873366	-	54	1.97	0.403	4
5	96874127	+	43	2.09	0.554	14
5	96874131	+	46	3.75	0.809	32
5	96874133	+	44	2.76	0.523	7
5	96874147	+	45	2.35	0.485	9
5	96874151	+	44	2.98	0.616	27
5	96874155	+	43	2.45	0.537	21
5	96874159	+	42	3.58	0.713	33
5	96874163	+	44	4.15	0.639	22
5	96874167	+	42	5.2	0.722	31
5	96874171	+	43	2.41	0.425	5
5	96875077	-	58	2.5	0.446	11
5	96875204	-	57	3.02	0.568	22
5	96878878	+	36	2.39	0.686	6
5	96883632	-	46	1.63	0.416	5
5	96885126	-	50	1.65	0.476	5
5	96888744	+	62	2.15	0.438	21
5	96890425	+	49	2.27	0.641	19
5	96894184	+	51	1.74	0.639	8
5	96894402	-	53	1.9	0.346	4
5	96898805	+	46	1.91	0.534	10
5	96900960	-	42	3.16	0.607	17
5	96902352	+	49	1.78	0.472	12
5	96903451	-	51	2.68	0.626	7
5	96904516	-	55	1.98	0.516	9
5	96904935	+	46	2.24	0.561	8
5	96906518	-	47	1.98	0.57	15
5	96906613	-	44	2.76	0.638	5
5	96908304	-	46	5.25	0.874	27
5	96908308	-	45	1.8	0.612	6
5	96908840	+	42	1.71	0.254	10
5	96909587	-	42	2.64	0.857	6
5	96910167	+	42	1.89	0.464	7
5	96912187	-	37	2.53	0.679	14
5	96913012	+	41	3.17	0.629	14
5	96915222	+	37	2.03	0.553	3
5	96915378	+	35	1.85	0.532	4
5	96917136	-	39	2.4	0.608	18
5	96921755	-	47	2.09	0.491	30
5	96921858	-	48	1.81	0.406	4
5	96923267	-	56	2.63	0.601	11
5	96923319	-	50	2.6	0.832	4
5	96924649	+	50	1.66	0.476	4
5	96926144	-	52	1.63	0.349	5
5	96927486	-	60	2.14	0.485	4
5	96927524	-	63	2.28	0.649	14
5	96931616	-	44	2.16	0.519	12
5	96932008	-	41	2.4	0.755	10
5	96932211	-	41	2.42	0.991	10
5	96933016	-	39	1.96	0.369	21
5	96934384	+	42	2.37	0.554	17
5	96935368	-	43	4.68	0.926	29
5	96937622	+	43	2.26	0.606	7
5	96938690	+	44	1.92	0.551	4
5	96940260	-	46	2.45	0.629	15
5	96942286	-	38	3.73	0.857	16
5	96943985	+	37	2.53	0.881	13
5	96945012	-	35	3.11	0.578	4
5	96945304	+	34	1.89	0.535	9
5	96945790	-	36	3.42	0.933	20
5	96945794	-	33	2.02	0.68	16
5	96949102	-	35	1.96	0.477	5
5	96949290	+	39	2.03	0.655	6
5	96949306	-	31	3.15	0.742	11
5	96949885	+	43	2.15	0.436	4
5	96951418	-	42	2.87	0.532	7
5	96951550	+	36	2.96	0.813	18
5	96954571	-	39	1.72	0.284	4
5	96956070	-	38	1.85	0.467	6
5	96956498	+	38	2.18	0.39	3
5	96960972	-	42	3.12	0.583	10
5	96966954	-	30	2.67	0.627	6
5	96967447	-	31	4.56	0.764	20
5	96967841	+	40	2.29	0.616	14
5	96973287	-	48	1.79	0.246	12
5	96973476	+	47	1.88	0.453	14
5	96977405	-	58	2.08	0.616	24
5	96978178	+	50	2.82	0.861	10
5	96978230	-	58	2.09	0.57	8
5	96982750	-	46	2.08	0.471	5
5	96982976	-	48	2.29	0.585	9
5	96983475	-	47	1.78	0.468	6
5	96983808	+	40	3.08	0.646	23
5	96983866	-	49	2.85	0.605	38
5	96984091	-	48	1.74	0.39	4
5	96987086	-	52	2.98	0.906	28
5	96989825	+	44	2.33	0.572	6
5	96991951	+	38	2.46	0.615	6
5	96993445	+	32	2.33	0.682	5
5	96994118	-	49	1.89	0.408	20
5	96995326	-	47	2.15	0.607	7
5	96995337	-	46	1.9	0.74	17
5	96998396	-	44	2.2	0.584	8
5	96998978	+	33	2.37	0.998	4
5	96999649	-	44	2.56	0.558	10
5	97004034	-	33	1.75	0.241	5
5	97004234	+	34	2.2	0.722	14
5	97004809	-	36	1.78	0.384	4
5	97005827	-	34	2.98	0.96	9
5	97006492	-	37	1.99	0.411	10
5	97010741	+	29	3.62	0.616	12
5	97013626	-	43	3.24	0.633	10
5	97016054	+	37	2.95	0.648	6
5	97019586	-	46	2.28	0.561	6
5	97019948	-	50	2.87	0.661	3
5	97022924	+	38	2.06	0.545	8
5	97024254	-	52	1.57	0.318	6
5	97024754	-	48	2.18	0.271	4
5	97032517	-	39	1.79	0.43	7
5	97033033	-	44	1.71	0.279	7
5	97033272	+	45	2.37	0.466	6
5	97033529	+	44	1.89	0.354	9
5	97034064	+	49	1.74	0.392	3
5	97039526	-	40	2.07	0.496	22
5	97042881	-	42	2.79	0.697	6
5	97042936	-	42	1.83	0.703	4
5	97046607	-	39	6.91	0.845	12
5	97048048	+	41	2.5	0.532	6
5	97052102	-	44	1.67	0.442	25
5	97055246	-	48	1.93	0.438	7
5	97055382	-	47	1.75	0.381	4
5	97057326	+	49	2.18	0.649	7
5	97057884	-	54	2.05	0.509	10
5	97058175	-	51	2.12	0.38	7
5	97058398	+	47	1.73	0.34	3
5	97058871	-	50	2.06	0.51	3
5	97067905	+	39	2.17	0.595	15
5	97067907	+	39	2.16	0.753	11
5	97069849	-	48	1.98	0.553	6
5	97073258	+	51	2.08	0.51	3
5	97073320	-	47	2.54	0.498	16
5	97074278	+	49	2.31	0.441	7
5	97074439	-	48	2.03	0.589	8
5	97075047	+	49	1.76	0.451	13
5	97076214	+	43	2.04	0.507	3
5	97076853	+	41	3.38	0.712	15
5	97078188	+	38	1.81	0.42	4
5	97081604	-	54	1.57	0.516	5
5	97082282	-	44	3.21	0.765	21
5	97082344	-	45	2.15	0.574	31
5	97085915	+	40	2.35	0.729	4
5	97086343	-	40	2.15	0.606	16
5	97088178	-	36	2.36	0.684	8
5	97090322	+	49	1.74	0.455	7
5	97090737	-	49	2.01	0.807	5
5	97091173	-	49	2.65	0.508	5
5	97094559	+	44	2.35	0.739	17
5	97096579	-	34	2.67	0.629	10
5	97099364	+	41	2.76	0.983	23
5	97100743	-	33	3.66	0.528	4
5	97102094	-	37	2.73	0.685	8
5	97106798	+	44	1.91	0.388	4
5	97106984	+	40	3.1	0.541	6
5	97107249	+	44	2.39	0.43	7
5	97108366	-	47	2.3	0.452	7
5	97110668	-	51	2.99	0.462	13
5	97112287	+	42	1.74	0.425	15
5	97115708	-	42	2.26	0.904	9
5	97116432	+	40	2.27	0.535	7
5	97118229	+	49	3.07	0.545	7
5	97119574	-	38	1.94	0.333	10
5	97120294	-	34	2.63	0.619	12
5	97120450	+	46	2.33	0.526	11
5	97127357	-	37	2.66	0.57	3
5	97127858	+	40	1.91	0.53	5
5	97127975	-	37	2.35	0.569	13
5	97129204	-	35	2.47	1	6
5	97129984	+	42	1.91	0.619	6
5	97130263	+	39	2.48	0.557	4
5	97130274	-	38	1.93	0.544	5
5	97135293	+	39	2.34	0.543	15
5	97135685	+	40	2.33	0.569	4
5	97136564	+	41	2.05	0.373	4
5	97136939	+	43	2.33	0.602	15
5	97140326	+	40	2.83	0.967	10
5	97140753	-	43	3.12	0.574	6
5	97147405	+	43	3.03	0.809	13
5	97148578	+	40	2.66	0.875	15
5	97150076	-	39	2.94	0.565	6
5	97150157	+	34	2.16	0.59	22
5	97152340	-	42	2.72	0.558	6
5	97153239	-	44	2.72	0.763	14
5	97153611	-	43	2.91	0.557	19
5	97155646	-	45	2.52	0.557	6
5	97159548	+	47	1.82	0.441	13
5	97161928	+	47	3.32	0.706	28
5	97162235	-	34	3.11	0.869	36
5	97170082	-	44	2.21	0.444	9
5	97174829	-	48	1.89	0.574	7
5	97176323	-	51	2.52	0.673	16
5	97177334	-	52	2.1	0.524	5
5	97178566	-	49	2.47	0.845	9
5	97178628	-	50	2.72	0.769	3
5	97178820	-	53	2.48	0.59	11
5	97178841	-	55	2.08	0.707	6
5	97179021	-	56	1.67	0.368	4
5	97180149	-	53	1.69	0.421	4
5	97181781	-	57	2	0.41	17
5	97182293	-	60	1.74	0.482	5
5	97185700	-	54	1.91	0.445	6
5	97186448	-	52	2.11	0.58	6
5	97187706	-	57	2.34	0.526	8
5	97188203	-	44	3.09	0.968	41
5	97189058	-	59	2.58	0.508	23
5	97190411	-	57	1.92	0.35	13
5	97191607	+	41	2.34	0.573	14
5	97193585	+	42	2.07	0.406	4
5	97196411	-	41	2.11	0.544	9
5	97197198	-	46	3.77	0.555	9
5	97197396	+	31	2.2	0.527	4
5	97202115	-	44	2.22	0.872	9
5	97206255	-	52	2.01	0.648	6
5	97206665	-	48	1.92	0.646	10
5	97207341	+	30	2.66	0.535	10
5	97213799	+	39	1.85	0.393	8
5	97215217	+	34	2.51	0.779	3
5	97215404	-	40	2.05	0.632	7
5	97215585	+	35	2.87	0.612	7
5	97219897	+	33	2.14	0.664	5
5	97220025	-	31	2.41	0.553	5
5	97220992	+	32	3.98	0.842	24
5	97221009	-	33	2.43	0.63	12
5	97223857	-	43	2.13	0.558	6
5	97224317	+	36	2.14	0.535	7
5	97225898	-	40	1.89	0.484	3
5	97226355	-	38	1.94	0.758	6
5	97230639	-	46	2.27	0.758	18
5	97234789	-	47	2.03	0.583	12
5	97237153	-	46	1.59	0.192	5
5	97240012	-	39	2.93	0.405	5
5	97241357	+	50	1.68	0.458	4
5	97244538	-	47	3.04	0.908	12
5	97245116	-	42	3.09	0.619	3
5	97245486	-	41	3.56	0.994	32
5	97245909	+	40	2.1	0.347	8
5	97246053	-	42	2.51	0.576	20
5	97247561	-	41	2.8	0.727	22
5	97250114	-	34	1.74	0.246	6
5	97253593	+	47	2	0.449	5
5	97254923	+	44	2.29	0.745	18
5	97260359	+	41	7.03	0.322	5
5	97263220	-	33	1.72	0.159	5
5	97263456	-	34	2.8	0.667	12
5	97268298	+	36	2.48	0.608	5
5	97268767	-	39	2.33	0.607	16
5	97270662	-	41	2.43	0.539	6
5	97275094	-	40	2	0.272	4
5	97275332	-	40	2.01	0.604	12
5	97276071	+	33	2.19	0.522	3
5	97277682	+	34	2.25	0.596	9
5	97278425	+	33	2.45	0.623	4
5	97278670	+	35	2.7	0.612	15
5	97279544	-	38	2.62	0.441	7
5	97281421	+	34	2.69	0.595	7
5	97285279	-	32	1.96	0.432	5
5	97286313	-	37	2.47	0.657	9
5	97288541	-	38	2.47	0.357	4
5	97290149	-	39	1.89	0.603	13
5	97290599	-	40	2.37	0.441	7
5	97292549	-	41	1.97	0.742	6
5	97297424	+	31	2.95	0.844	4
5	97300564	-	41	2.69	0.484	7
5	97300597	-	43	2.32	0.348	4
5	97301011	-	44	2.11	0.633	22
5	97301013	-	43	2.44	0.52	15
5	97301017	-	42	1.99	0.565	30
5	97301021	-	45	2.6	0.899	46
5	97302657	-	49	3.78	0.557	14
5	97306447	-	43	2.35	0.465	5
5	97306925	-	48	2	0.677	23
5	97306950	-	47	5.63	0.863	12
5	97306989	-	47	2.03	0.499	4
5	97307013	-	47	2.57	0.994	3
5	97309710	-	45	2.16	0.535	8
5	97313629	-	42	1.91	0.534	5
5	97314761	+	27	4.65	0.997	27
5	97315322	-	36	2.39	0.787	4
5	97316270	+	36	1.66	0.361	3
5	97316657	+	38	2.13	0.641	9
5	97318147	+	27	1.9	0.327	3
5	97318468	-	35	2.46	0.736	9
5	97327494	+	46	2.54	0.468	5
5	97328200	+	40	1.72	0.384	7
5	97330649	-	43	2.23	0.708	6
5	97331488	+	43	2.23	0.366	7
5	97335047	+	39	2.04	0.414	10
5	97335584	+	43	1.79	0.684	8
5	97335892	+	41	2.03	0.507	7
5	97336579	-	41	2.91	0.575	21
5	97336756	-	42	2.16	0.681	7
5	97337159	-	42	2.18	0.745	12
5	97338833	+	41	2.41	0.69	4
5	97340804	+	45	2.12	0.533	14
5	97344840	-	28	2.46	0.556	5
5	97347037	-	35	2.61	0.616	7
5	97347104	+	35	2.99	0.88	24
5	97355115	-	37	2.26	0.588	5
5	97356945	-	34	2.12	0.511	8
5	97357001	+	33	1.78	0.555	9
5	97358432	-	36	2.16	0.456	4
5	97361030	+	30	3.89	0.578	4
5	97361739	+	33	2.25	0.581	12
5	97362815	-	43	2.27	0.677	20
5	97364508	-	48	2.62	0.939	30
5	97364874	+	29	1.87	0.702	14
5	97364878	+	29	2.14	0.735	5
5	97365985	+	32	2.1	0.673	4
5	97368385	+	34	2.72	0.569	11
5	97369171	-	54	1.82	0.389	4
5	97375398	+	46	1.81	0.356	7
5	97379695	+	37	2.1	0.524	4
5	97380617	-	51	3.35	0.642	15
5	97392015	-	38	1.81	0.408	5
5	97392171	-	40	2.32	0.518	5
5	97399049	+	35	1.83	0.34	19
5	97403579	-	51	1.89	0.565	5
5	97406421	-	43	4.71	0.776	8
5	97407014	+	37	2.64	0.801	3
5	97407589	-	47	2.21	0.653	3
5	97409956	-	47	1.5	0.143	4
5	97410301	-	43	2.26	0.413	3
5	97415656	+	45	1.99	0.284	3
5	97416336	+	40	2.19	0.588	10
5	97418451	-	44	1.82	0.379	3
5	97420330	-	34	1.99	0.556	11
5	97423177	-	43	2.09	0.818	13
5	97424352	+	42	6.25	0.743	29
5	97424715	-	40	1.83	0.393	3
5	97426651	+	43	1.82	0.758	8
5	97431990	+	48	2.4	0.553	12
5	97434049	+	48	2.24	0.445	14
5	97434849	+	46	1.97	0.537	6
5	97434860	+	46	2.21	0.75	6
5	97435041	-	38	1.92	0.463	5
5	97435554	-	41	2.58	0.701	21
5	97438090	-	47	3.29	0.639	6
5	97442194	-	46	2.12	0.533	9
5	97442258	+	38	1.94	0.438	5
5	97444139	-	42	2.11	0.532	5
5	97444372	-	42	4.14	1	27
5	97446358	-	45	2.2	0.533	8
5	97450267	-	36	1.9	0.384	4
5	97454332	-	41	1.94	0.721	5
5	97455267	+	52	1.71	0.848	4
5	97457827	+	37	2.46	0.321	3
5	97457846	+	34	2.84	0.66	11
5	97458484	+	61	1.74	0.606	8
5	97461240	-	35	1.95	0.48	4
5	97466789	-	42	1.9	0.788	4
5	97466813	+	43	2.83	0.626	5
5	97467330	-	44	2.41	0.612	23
5	97473983	+	37	1.97	0.509	10
5	97475846	-	44	3.67	0.863	7
5	97478465	-	38	2.52	0.438	7
5	97479441	+	55	2.5	0.275	23
5	97482446	-	37	2.66	0.52	3
5	97487659	-	48	2.84	0.683	34
5	97488606	-	35	3.24	0.711	9
5	97490308	-	33	2.08	0.616	7
5	97491652	+	47	2.04	0.523	7
5	97494601	+	45	2.49	0.502	12
5	97496785	-	40	2.07	0.374	4
5	97500855	-	51	2	0.443	7
5	97505110	-	58	2.76	0.687	17
5	97505144	-	58	1.93	0.384	6
5	97507161	-	45	2.26	0.721	4
5	97510917	-	56	2.71	1	4
5	97511610	-	61	3.48	0.753	18
5	97516453	-	45	2.24	0.4	10
5	97517431	-	48	2.12	0.732	11
5	97519640	-	48	3.77	0.955	12
5	97520644	-	45	3.69	0.879	9
5	97524484	-	37	2.11	0.572	5
5	97524659	+	50	1.8	0.354	4
5	97530630	-	34	1.93	0.625	7
5	97535557	+	42	2.35	0.792	11
5	97537138	-	41	2.25	0.588	10
5	97537483	+	40	1.96	0.65	7
5	97539490	-	40	1.96	0.612	6
5	97542368	+	43	3.14	1	29
5	97542388	+	44	3.02	0.705	44
5	97542396	+	42	2.03	0.423	15
5	97542398	+	42	4.3	0.884	49
5	97542402	+	40	3.87	0.727	39
5	97542576	+	41	3.32	0.868	16
5	97546253	+	46	2.3	0.707	6
5	97550586	-	40	2.6	0.806	14
5	97551524	-	40	2.49	0.475	5
5	97555011	-	51	1.64	0.671	5
5	97555510	-	45	2.18	0.479	6
5	97555553	+	36	2.19	0.433	7
5	97556280	-	45	2.27	0.636	5
5	97556807	+	39	1.87	0.427	6
5	97556955	-	46	1.89	0.422	10
5	97559753	-	39	1.63	0.535	9
5	97560159	+	36	2.85	0.606	7
5	97561053	-	41	1.7	0.4	3
5	97561665	+	30	2.92	1	4
5	97562053	+	32	3.04	0.547	3
5	97563875	-	47	1.99	0.443	6
5	97564964	-	60	1.82	0.429	10
5	97564976	+	53	3.5	0.665	25
5	97565956	+	45	3.65	0.877	29
5	97566078	-	49	2.46	0.553	3
5	97566404	-	48	2.04	0.389	6
5	97568973	+	45	1.72	0.499	4
5	97569447	-	36	1.79	0.42	5
5	97570326	-	36	2.26	0.444	5
5	97572282	-	35	2.7	0.704	6
5	97574442	+	43	1.92	0.462	3
5	97576219	-	34	3.65	0.771	30
5	97577158	-	28	2.67	0.764	6
5	97577571	+	38	2.27	0.414	10
5	97578719	-	40	2.36	0.554	3
5	97579212	+	36	2.38	0.672	9
5	97579368	-	41	1.8	0.466	4
5	97579535	+	41	4.36	0.877	36
5	97579986	-	44	2.4	0.588	12
5	97580168	+	43	1.85	0.425	3
5	97580502	+	42	2.21	0.615	5
5	97580890	+	44	1.84	0.372	4
5	97583526	+	36	2.2	0.64	6
5	97585157	-	29	2.24	1	9
5	97586453	-	26	2.21	0.542	3
5	97589078	+	29	2.2	0.787	8
5	97591480	-	32	2.88	0.522	7
5	97593675	+	29	1.89	0.657	7
5	97595062	-	30	2.64	0.509	3
5	97595188	-	31	2.18	0.407	6
5	97599508	+	30	2.08	0.707	10
5	97599608	-	29	2.3	0.891	4
5	97599891	-	32	2.65	0.555	7
5	97601356	-	26	2.99	0.706	10
5	97604280	+	31	2.4	0.497	5
5	97607759	-	36	1.8	0.755	8
5	97611593	-	40	1.82	0.481	7
5	97614601	+	43	2.28	0.501	7
5	97615276	+	39	2.29	0.741	11
5	97619495	-	44	2.11	0.302	5
5	97620252	-	45	2.29	0.414	8
5	97620415	+	47	2.25	0.547	3
5	97622654	-	40	2.93	0.729	17
5	97622722	+	51	2.73	0.511	8
5	97625429	-	44	2.68	0.643	10
5	97626048	+	36	2.32	0.44	11
5	97626318	-	44	2.18	0.499	6
5	97627612	-	45	1.86	0.627	22
5	97627894	-	39	2.38	0.487	4
5	97628728	-	42	2.35	0.619	6
5	97629353	-	43	7.49	0.996	50
5	97630253	-	38	2.42	0.462	18
5	97632052	-	47	2.37	0.562	10
5	97633578	-	45	1.79	0.445	6
5	97635393	+	52	2.1	0.446	15
5	97635604	-	49	2.45	0.564	7
5	97637196	+	45	2.16	0.414	7
5	97640669	-	50	1.86	0.439	5
5	97645492	+	35	1.96	0.331	3
5	97647044	-	42	1.98	0.447	10
5	97649395	-	38	2.15	0.405	3
5	97650904	-	39	1.74	0.544	3
5	97651918	+	35	2.69	0.619	6
5	97656976	-	43	2.78	0.407	5
5	97661790	-	25	1.65	0.246	20
5	97662213	+	34	2.15	0.602	5
5	97668836	-	36	2.71	0.64	8
5	97669296	+	33	2.09	0.432	5
5	97669339	+	35	2.1	0.535	23
5	97671818	-	37	2.64	0.544	11
5	97671905	+	37	1.96	0.609	4
5	97673095	-	39	2.21	0.696	13
5	97673393	+	35	2.53	0.476	6
5	97673875	-	38	3.12	0.769	6
5	97674215	+	36	1.94	0.414	4
5	97675129	+	39	3.2	0.997	19
5	97675796	+	40	2.06	0.431	6
5	97678437	+	45	1.8	0.638	25
5	97678441	+	44	2.19	0.381	4
5	97680280	+	46	1.67	0.139	4
5	97680368	-	45	2.9	1	3
5	97680692	+	41	2.87	0.778	8
5	97681789	+	32	4.4	0.853	32
5	97681806	-	45	4.15	0.779	27
5	97682771	-	45	2.59	0.759	29
5	97688253	-	43	2.15	0.717	4
5	97689469	-	36	1.81	0.375	4
5	97691557	+	39	5.71	0.948	44
5	97692145	+	32	3.01	0.459	5
5	97692310	-	35	2.38	0.787	20
5	97692912	+	34	1.87	0.538	8
5	97693407	+	35	2.04	0.537	7
5	97699814	+	37	2.3	0.901	16
5	97702799	+	28	2.1	0.475	4
5	97703794	-	33	1.93	0.592	4
5	97704590	-	34	2.06	0.421	7
5	97705548	+	37	2.13	0.551	4
5	97705695	+	38	2.02	0.489	7
5	97707491	+	35	1.96	0.698	8
5	97708867	-	43	2.1	0.48	4
5	97710927	-	32	2.91	0.502	4
5	97715250	+	33	2.87	0.759	18
5	97715251	-	36	2.46	0.896	15
5	97715973	-	36	2.17	0.56	3
5	97719213	+	35	2.46	0.64	6
5	97719228	-	36	1.89	0.645	6
5	97719736	+	36	2.61	0.446	7
5	97723140	+	33	1.88	0.313	4
5	97727641	-	34	1.86	0.442	5
5	97729260	+	34	2.01	0.638	5
5	97731135	-	34	3.23	0.62	6
5	97731476	-	30	2.18	0.593	5
5	97732646	+	32	3.28	0.997	8
5	97734843	-	36	2.04	0.357	17
5	97742300	+	38	3.68	1	12
5	97748117	-	29	2.41	0.499	10
5	97749092	+	33	2.16	0.734	7
5	97752253	+	32	1.73	0.513	4
5	97753694	+	33	3.25	0.703	11
5	97754455	+	35	1.8	0.5	4
5	97759979	+	34	2.04	0.627	11
5	97761617	+	32	4.22	0.68	8
5	97765708	-	39	2.27	0.609	7
5	97765793	-	38	2.32	0.638	9
5	97766557	+	39	1.95	0.489	5
5	97767554	-	41	2.68	0.481	9
5	97768089	+	33	2.82	0.631	6
5	97768105	-	34	2.69	0.635	9
5	97769138	+	31	2.22	0.481	7
5	97772979	-	42	2.4	0.494	8
5	97773466	-	39	2.02	0.515	5
5	97773630	-	45	2.2	0.538	3
5	97774206	-	47	1.79	0.406	3
5	97775738	-	42	2.03	0.666	16
5	97776166	+	38	1.73	0.314	7
5	97777065	-	40	1.85	0.498	4
5	97778471	+	40	2.02	0.564	4
5	97780384	-	40	1.79	0.448	5
5	97781460	-	36	2.12	0.445	4
5	97784932	+	36	4.31	0.834	36
5	97789752	+	34	3.68	0.841	10
5	97789794	+	33	2.99	0.684	9
5	97790632	-	33	5.18	0.322	6
5	97805005	-	36	2.3	0.619	6
5	97806340	-	34	2.53	0.569	7
5	97809214	-	30	3.3	0.689	7
5	97818159	+	26	2.25	0.741	9
5	97820755	-	31	2.44	0.534	8
5	97831614	+	39	2.03	0.499	5
5	97836625	+	41	2.93	0.759	13
5	97837007	+	39	1.95	0.62	8
5	97837088	-	32	1.78	0.312	4
5	97839263	+	31	2.5	0.706	8
5	97840578	+	32	2.88	0.603	8
5	97843214	+	41	1.93	0.5	6
5	97844406	-	43	2.5	0.447	3
5	97847291	+	37	2	0.326	12
5	97849384	+	38	2.91	0.752	4
5	97852123	+	29	1.92	0.655	9
5	97854706	+	38	2.23	0.522	3
5	97863225	-	36	2.31	0.588	6
5	97865958	-	40	2.24	0.535	7
5	97867339	-	34	2.21	0.519	7
5	97870028	+	44	2.22	0.729	7
5	97878367	+	38	2.34	0.609	5
5	97882130	+	38	2.07	0.402	6
5	97882738	-	35	2.3	0.651	3
5	97884439	+	44	2.46	0.565	9
5	97884489	+	43	4.39	0.787	29
5	97884499	+	46	2.4	0.396	6
5	97884503	+	46	2.17	0.435	5
5	97884507	+	43	6.08	0.785	42
5	97884511	+	41	2.33	0.496	12
5	97884515	+	42	2.1	0.43	11
5	97887046	+	36	2.02	0.555	6
5	97888191	-	33	1.97	0.468	8
5	97889654	-	36	2.08	0.524	4
5	97891052	-	35	2.02	0.658	18
5	97891650	-	35	2.23	0.778	20
5	97893499	+	30	2.15	0.571	8
5	97893758	-	35	1.98	0.501	8
5	97894058	-	33	2.41	0.585	4
5	97894564	-	36	2.27	0.453	3
5	97896494	-	37	2	0.398	9
5	97896753	+	33	2.11	0.609	8
5	97899691	-	36	2.26	0.555	18
5	97899820	-	37	1.79	0.476	14
5	97904049	-	30	2.37	0.837	17
5	97906381	+	28	2.09	0.441	6
5	97909621	-	39	2.4	0.518	5
5	97911041	-	48	4.27	0.573	21
5	97912189	-	48	1.62	0.223	8
5	97912347	-	48	2.03	0.477	7
5	97915961	+	36	2.04	0.968	5
5	97916062	+	36	2.42	1	17
5	97916095	+	34	2.19	0.488	5
5	97922912	+	36	2.17	0.475	12
5	97922916	+	41	1.86	0.363	3
5	97923583	-	42	2.37	0.601	5
5	97924310	-	40	2.3	0.53	4
5	97925016	+	36	2.54	0.563	15
5	97925131	+	36	2.19	0.509	9
5	97927729	-	48	5.84	0.875	36
5	97930597	-	53	1.81	0.499	6
5	97930704	+	29	2.07	0.52	6
5	97932447	-	50	1.89	0.59	5
5	97943070	+	34	1.93	0.334	15
5	97946544	+	41	2.13	0.485	23
5	97947340	-	30	2.57	0.819	10
5	97948788	+	46	1.8	0.56	4
5	97948840	+	44	1.71	0.214	12
5	97953385	+	44	2	0.471	8
5	97955058	+	47	2.19	0.44	11
5	97955252	+	46	2.06	0.652	19
5	97958988	+	47	1.71	0.406	8
5	97960681	+	45	1.88	0.621	8
5	97962242	+	48	3.17	0.69	6
5	97962839	+	51	1.91	0.506	6
5	97972417	+	40	1.96	0.341	10
5	97977127	+	37	2.78	0.655	17
5	97977660	+	34	2.62	0.622	6
5	97991498	+	37	2.12	0.644	4
5	97994931	+	26	1.84	0.457	10
5	97996780	-	37	1.99	0.611	13
5	97997458	+	25	2.87	0.674	8
5	97998898	+	27	2.31	0.563	6
5	98001699	+	32	2.54	0.767	9
5	98006199	-	28	2.21	0.466	15
5	98014565	+	37	1.84	0.642	11
5	98015242	+	39	2.31	0.564	4
5	98016862	-	48	3.06	0.502	13
5	98022239	-	32	2.9	0.581	4
5	98022563	-	32	1.79	0.361	3
5	98024628	-	35	2.61	0.52	3
5	98024935	+	37	2.83	0.63	4
5	98026541	-	36	2.17	0.505	7
5	98026775	-	35	3.29	0.936	31
5	98026898	-	37	2.43	0.585	13
5	98030780	-	40	2.09	0.578	5
5	98031054	-	44	1.84	0.619	11
5	98031169	-	43	2	0.401	5
5	98036836	+	31	1.96	0.238	14
5	98040035	+	39	2.88	0.979	9
5	98040596	+	33	3.77	0.704	11
5	98041359	+	33	1.77	0.338	5
5	98047609	-	44	2.05	0.562	5
5	98052241	-	45	1.64	0.397	11
5	98052430	+	33	2.14	0.479	7
5	98058376	-	48	2.07	0.437	5
5	98060383	-	43	2.15	0.635	6
5	98068222	-	30	2.94	0.75	16
5	98070926	+	29	2	0.645	11
5	98070930	+	28	2.46	0.648	6
5	98076778	-	40	3.34	0.644	9
5	98076907	+	29	2.45	0.603	3
5	98080674	-	39	2.22	0.576	13
5	98081992	+	35	5.4	1	25
5	98083429	+	40	2.22	0.505	7
5	98087184	-	34	3.71	0.83	23
5	98088852	+	44	1.91	0.3	12
5	98089237	-	33	2.26	0.524	5
5	98090248	+	44	2.13	0.737	5
5	98095033	+	42	2.28	0.579	9
5	98095401	+	42	2.38	0.651	4
5	98097467	-	37	2.07	0.292	6
5	98098726	-	34	2.32	0.674	6
5	98104238	+	33	2.61	0.672	7
5	98107629	+	26	2.57	0.672	4
5	98107868	-	41	1.98	0.606	5
5	98113714	-	34	2.59	0.585	4
5	98113868	+	25	2.43	0.657	7
5	98115433	+	28	1.82	0.538	10
5	98117053	+	33	2.21	0.406	7
5	98118035	+	28	1.84	0.435	5
5	98118118	-	29	3.39	0.734	14
5	98118265	+	28	2.55	0.506	4
5	98124878	+	33	2.23	0.702	17
5	98126439	+	29	2.08	0.473	6
5	98132853	-	34	1.61	0.381	9
5	98134307	-	37	1.78	0.372	4
5	98138457	-	34	2.66	0.589	13
5	98139507	-	41	3.69	1	24
5	98139551	-	41	2.35	0.744	4
5	98146574	-	39	2.34	0.985	4
5	98147744	-	37	3.25	0.834	12
5	98149426	-	34	1.88	0.531	8
5	98149863	-	38	1.77	0.305	3
5	98151444	-	40	2.45	0.792	8
5	98154233	+	38	2.33	0.508	15
5	98161207	+	38	2.19	0.552	5
5	98169099	+	40	1.7	0.497	4
5	98170001	-	54	1.53	0.081	3
5	98173967	-	53	1.93	0.453	8
5	98174007	-	51	2.35	0.612	9
5	98175953	-	51	1.67	0.226	7
5	98179155	-	50	2.08	0.542	14
5	98179399	+	34	1.9	0.313	4
5	98180293	-	47	1.75	0.504	13
5	98180968	-	45	1.76	0.567	18
5	98182551	-	40	1.61	0.194	6
5	98182890	+	25	2.57	0.548	5
5	98183147	-	43	1.66	0.381	3
5	98184074	+	25	2.44	0.531	5
5	98184942	-	39	1.78	0.657	9
5	98187176	-	36	3.22	0.846	24
5	98187895	+	26	2.41	0.434	10
5	98191334	-	32	2.06	0.467	6
5	98193615	+	29	3.62	1	13
5	98197998	+	34	2.13	0.529	11
5	98199551	-	36	1.9	0.483	5
5	98202346	+	43	2.12	0.511	7
5	98204388	-	38	2.93	0.738	14
5	98219359	+	30	2.9	0.609	15
5	98219896	+	31	1.94	0.597	4
5	98220841	+	28	4.46	0.658	7
5	98226463	+	27	4.68	0.616	10
5	98226517	+	25	3.96	0.823	17
5	98234188	-	27	2.01	0.842	23
5	98236492	-	30	3.52	0.94	33
5	98238337	-	29	1.78	0.466	3
5	98238687	+	26	2.77	0.601	5
5	98241082	-	25	1.89	0.435	10
5	98241698	-	26	1.85	0.597	8
5	98242673	+	29	3.82	0.797	21
5	98244098	+	28	1.78	0.411	4
5	98249685	-	31	2.81	0.647	15
5	98256029	-	40	2.78	0.857	22
5	98258302	-	39	1.95	0.645	6
5	98261145	-	39	1.87	0.428	5
5	98261263	+	30	3.04	0.492	10
5	98263849	+	44	1.89	0.554	3
5	98264174	+	43	1.8	0.515	4
5	98267755	-	33	2.23	0.739	4
5	98269139	+	41	2.24	0.332	12
5	98269142	+	40	2.78	0.538	10
5	98269146	-	35	3.82	0.531	8
5	98284830	+	29	2.43	0.574	4
5	98289935	-	40	1.8	0.413	4
5	98292831	+	38	2.74	0.861	27
5	98293303	+	38	2.08	0.263	7
5	98295252	-	44	3.24	0.803	33
5	98295819	+	45	2.18	0.42	5
5	98297812	-	48	2.36	0.558	21
5	98297935	+	44	2.5	0.433	9
5	98298728	-	45	2.56	0.696	9
5	98299335	-	44	2.01	0.381	5
5	98300783	-	34	1.83	0.408	5
5	98304674	-	34	2.08	0.462	5
5	98306869	+	44	2.05	0.481	5
5	98309318	-	39	1.94	0.738	5
5	98309535	+	39	1.9	0.809	3
5	98311583	-	36	1.93	0.469	3
5	98312258	+	44	3.94	0.855	17
5	98315011	-	37	2.19	0.412	4
5	98317299	+	39	2.11	1	6
5	98319658	+	43	2.17	0.613	16
5	98321795	+	42	1.99	0.48	8
5	98322551	-	41	2.26	0.541	13
5	98325448	+	25	2.02	0.521	16
5	98326333	-	44	2.33	0.501	4
5	98327493	-	41	2.26	0.577	7
5	98328857	-	43	1.99	0.731	9
5	98332434	-	39	2.54	0.649	12
5	98332892	+	34	2.15	0.814	24
5	98335209	+	39	2.28	0.503	6
5	98336107	+	38	3.98	1	24
5	98336540	-	39	2.77	0.69	21
5	98336648	+	35	2.03	0.415	8
5	98339459	+	32	2.68	0.663	10
5	98341625	+	32	2.46	0.501	7
5	98341962	-	41	2.06	0.547	18
5	98343408	+	31	3.16	0.884	5
5	98347561	+	32	2.48	0.537	8
5	98353023	+	31	2.34	0.522	4
5	98354486	-	30	2.57	0.505	7
5	98357328	-	32	3.97	0.604	6
5	98360758	+	39	3.71	0.722	7
5	98367360	+	32	3.07	0.672	12
5	98371272	-	38	1.76	0.223	5
5	98373166	-	38	2.42	0.495	4
5	98373181	+	32	2.15	0.411	3
5	98375858	+	62	2.16	0.984	32
5	98376616	+	37	1.86	0.535	5
5	98383818	-	40	2.42	0.54	12
5	98384028	-	42	1.9	0.432	4
5	98385557	-	42	1.95	0.48	6
5	98386405	-	40	3.06	0.794	23
5	98388811	-	37	2.17	0.426	7
5	98392427	-	48	1.78	0.895	50
5	98392429	-	47	2.2	0.688	23
5	98394611	+	37	2.62	0.707	21
5	98398546	-	38	2.23	0.423	8
5	98400052	-	40	3.1	0.753	23
5	98403456	-	41	2.15	0.619	4
5	98403721	+	36	1.78	0.451	5
5	98404360	-	42	2.44	0.645	8
5	98409519	+	45	1.66	0.481	3
5	98412777	-	43	1.72	0.166	4
5	98418521	+	43	2.23	0.396	13
5	98420241	-	55	2.11	0.436	11
5	98420687	-	48	2.03	0.634	9
5	98427583	-	47	2.07	0.443	8
5	98428611	+	42	2.26	0.604	16
5	98436101	-	39	2.52	0.598	17
5	98437191	-	37	2.59	0.731	13
5	98437488	+	33	2.48	0.761	8
5	98438523	-	33	3.05	1	11
5	98438938	+	40	1.7	0.397	6
5	98439042	-	33	1.97	0.478	5
5	98439379	-	34	3.23	1	8
5	98440266	-	33	2.28	0.593	10
5	98441191	-	32	3.15	0.996	14
5	98441238	-	35	1.7	0.353	3
5	98443793	+	43	2.56	0.994	36
5	98445304	+	46	2.06	0.642	8
5	98445691	-	26	2.66	0.496	4
5	98448856	+	53	2.37	0.724	5
5	98449055	+	44	1.84	0.322	3
5	98453058	+	46	2.27	0.649	7
5	98453647	+	42	1.95	0.482	5
5	98458583	-	33	2.11	0.589	4
5	98458721	-	37	3.06	0.605	5
5	98459050	-	34	2.38	0.687	14
5	98460967	-	39	2.12	0.352	4
5	98461069	-	38	2.15	0.48	3
5	98463325	+	35	2.17	0.648	5
5	98463532	-	36	2.27	0.693	3
5	98464222	+	33	2.25	0.735	9
5	98466311	-	33	2.41	0.85	7
5	98467844	+	36	1.99	0.47	4
5	98469976	+	36	1.82	0.339	5
5	98474905	-	30	1.83	0.309	4
5	98477320	+	38	2.86	0.685	10
5	98479157	+	36	2.01	0.56	4
5	98488274	-	29	2.32	0.881	14
5	98489625	+	33	2.45	0.726	26
5	98490549	+	35	3.13	0.876	34
5	98490553	+	35	2.49	0.867	21
5	98503550	+	36	2.3	0.467	4
5	98507264	+	30	1.82	0.342	5
5	98508643	-	37	2.85	0.932	15
5	98512201	-	33	1.9	0.445	11
5	98516763	-	27	1.8	0.541	9
5	98521504	-	28	2.3	0.665	15
5	98525079	+	38	3.09	0.722	15
5	98539228	-	36	2.32	0.556	5
5	98544946	-	33	1.96	0.476	5
5	98546927	-	38	2.33	1	8
5	98549786	-	35	1.97	0.254	6
5	98549811	+	37	1.97	0.432	6
5	98550161	+	36	1.91	0.437	11
5	98550178	-	37	1.91	0.426	9
5	98551274	-	39	2.18	0.825	16
5	98551779	+	40	2.57	0.679	6
5	98552021	-	38	2.33	0.498	9
5	98553699	-	44	2.39	0.504	9
5	98556254	+	51	2.76	0.579	8
5	98556464	-	45	2.33	0.631	16
5	98556763	+	47	1.73	0.48	3
5	98558172	-	38	2.58	0.469	13
5	98561333	+	41	3.12	0.608	8
5	98561457	+	43	1.88	0.441	3
5	98561472	-	32	2.93	0.705	20
5	98565115	-	33	2.14	0.628	12
5	98567541	+	32	2.69	0.825	15
5	98568489	+	33	1.84	0.481	4
5	98571466	+	35	2.65	0.688	11
5	98574054	-	36	2.81	0.693	4
5	98576580	-	40	4.53	0.773	8
5	98577089	+	40	2.94	0.538	4
5	98577169	+	39	2.45	0.594	11
5	98580392	-	35	2	0.362	19
5	98582029	-	37	1.97	0.702	4
5	98582207	+	31	2.17	0.475	4
5	98582445	+	30	2.49	0.662	14
5	98586471	-	33	3.81	0.932	6
5	98590471	-	31	2.67	0.646	3
5	98591334	-	29	2.61	0.725	17
5	98591343	+	34	2.44	0.643	10
5	98593700	+	36	2.01	0.492	11
5	98601382	-	25	3.21	0.782	8
5	98601747	+	38	2.47	0.592	9
5	98605691	-	31	1.82	0.431	7
5	98607322	-	32	2.67	0.706	15
5	98608186	+	38	3.5	0.55	3
5	98611593	+	26	3.78	0.901	23
5	98611828	-	40	1.93	0.609	8
5	98616869	-	33	2.87	0.571	11
5	98616976	+	40	2.64	0.79	30
5	98619013	-	34	2.63	0.571	6
5	98627622	+	43	2.86	0.636	20
5	98627978	+	39	1.79	0.423	8
5	98630188	+	42	2.18	0.587	21
5	98632713	+	41	1.86	0.412	13
5	98633143	+	37	1.68	0.48	4
5	98634648	-	31	2.89	0.605	6
5	98635518	-	32	2.52	0.627	10
5	98635592	+	34	1.99	0.477	8
5	98635959	+	37	2.26	0.584	5
5	98636796	+	39	2.12	1	21
5	98640414	+	32	2.29	0.601	7
5	98640657	+	34	1.92	0.439	5
5	98644067	+	40	1.52	0.082	5
5	98646260	+	56	2.01	0.734	8
5	98646269	-	43	3.44	1	20
5	98649354	+	42	2.69	0.752	21
5	98655956	-	36	1.92	0.445	4
5	98662226	+	47	1.89	0.466	4
5	98664431	+	46	2.16	0.752	3
5	98665686	-	27	1.88	0.822	4
5	98667212	+	44	1.7	0.859	3
5	98668528	+	46	2.67	0.878	4
5	98672116	+	43	2.35	0.934	9
5	98674660	-	28	2.3	0.834	11
5	98675080	-	28	1.82	0.384	4
5	98678039	-	29	3.44	0.598	5
5	98680857	+	35	2.4	0.712	3
5	98683280	+	33	2.86	0.785	7
5	98689615	-	34	2.14	0.453	3
5	98691715	-	37	2.14	0.608	4
5	98695253	+	44	2.19	0.686	4
5	98696395	-	62	1.74	0.688	4
5	98700405	-	36	1.8	0.6	5
5	98702103	-	31	2.71	0.727	11
5	98702758	-	31	3.36	0.804	17
5	98709574	+	42	1.86	0.28	4
5	98718106	+	36	1.69	0.191	5
5	98719997	-	43	1.95	0.481	3
5	98729991	-	34	2.01	0.452	8
5	98732859	-	30	2.39	0.532	11
5	98732963	+	35	4	0.308	11
5	98733123	-	30	2.43	0.723	6
5	98735632	+	36	3.02	0.616	6
5	98735962	+	30	4.12	0.783	3
5	98736647	-	31	1.97	0.482	8
5	98737369	+	35	1.98	0.46	5
5	98739982	+	30	2.22	0.601	10
5	98740724	+	37	2.05	0.481	18
5	98740727	-	33	2.02	0.579	3
5	98740814	-	33	2.06	0.486	12
5	98741883	+	31	1.78	0.297	4
5	98742538	-	31	2.07	0.496	7
5	98742549	+	30	2.02	0.474	4
5	98742977	+	27	2.24	0.695	3
5	98743616	+	30	1.93	0.554	7
5	98744775	+	35	2.25	0.402	4
5	98745968	-	28	2.12	0.455	4
5	98747694	+	37	2.06	0.429	5
5	98752635	+	46	2.36	0.574	31
5	98752800	+	40	2.2	0.551	16
5	98752810	+	44	2.33	0.629	21
5	98758331	+	45	1.9	0.345	4
5	98763530	+	36	2.67	0.786	22
5	98770814	+	40	2.52	0.588	26
5	98775951	+	37	3.56	0.914	28
5	98784725	+	39	3.84	0.983	15
5	98787982	+	37	1.83	0.534	12
5	98790073	-	36	2.08	0.486	5
5	98794208	-	34	4.53	1	22
5	98795760	+	32	3.5	0.584	5
5	98798217	+	31	3.11	0.538	13
5	98800442	+	31	2.29	0.435	6
5	98802877	+	35	2.13	0.494	7
5	98804017	-	42	1.65	0.12	4
5	98804293	-	40	2.28	0.82	5
5	98805178	+	31	3.02	0.651	7
5	98807173	+	34	2.18	0.539	3
5	98808173	+	35	2.57	0.61	4
5	98808273	-	40	2.01	0.607	5
5	98811120	+	33	2.03	0.981	23
5	98813168	+	41	1.97	0.475	4
5	98813275	-	30	2.07	0.519	5
5	98815054	+	47	5.7	0.859	42
5	98818768	+	45	1.86	0.653	6
5	98818823	+	45	2.43	0.583	5
5	98820026	+	43	3.03	0.835	14
5	98820275	-	28	2.09	0.398	5
5	98821042	+	39	3.04	0.683	3
5	98821854	+	44	3.41	0.669	5
5	98824424	+	45	1.67	0.281	3
5	98828424	+	43	2.15	0.494	7
5	98829196	+	41	1.8	0.676	27
5	98839374	-	32	1.8	0.308	6
5	98840664	-	36	2.7	0.671	5
5	98840947	-	38	2	0.593	7
5	98841391	-	37	2.08	0.541	7
5	98843658	+	44	1.61	0.108	5
5	98844032	-	45	2.06	0.702	9
5	98844738	+	44	2.88	0.652	14
5	98846328	+	37	2.39	0.446	4
5	98847871	+	39	1.91	0.529	8
5	98852104	-	46	2.31	0.638	13
5	98853222	-	44	1.81	0.75	14
5	98853362	-	48	2.34	0.658	3
5	98853532	-	47	1.69	0.344	4
5	98855132	+	50	2.11	0.847	25
5	98856370	-	51	2.44	0.663	25
5	98856585	-	52	1.9	0.681	9
5	98856929	+	46	2.27	0.399	5
5	98857903	+	45	2.85	0.735	27
5	98859426	-	44	3.29	0.732	21
5	98862094	+	52	2.07	0.535	12
5	98863319	-	44	2.03	0.658	8
5	98865652	+	44	2.61	0.628	6
5	98865962	+	43	3.3	0.441	3
5	98866333	+	43	1.98	0.426	4
5	98866836	-	41	2.83	0.876	10
5	98868261	+	43	2.32	0.6	4
5	98870120	+	37	2.3	0.612	7
5	98870221	-	33	2.36	0.427	8
5	98870330	-	31	2.04	0.754	8
5	98870526	+	30	2.15	0.508	10
5	98872938	-	31	4.03	0.832	17
5	98875159	-	36	1.99	0.557	3
5	98881718	-	33	2.3	0.543	3
5	98882466	-	32	2.93	0.759	4
5	98886895	+	44	3.04	0.786	26
5	98888111	-	31	2.36	0.573	15
5	98890509	-	31	2.64	0.986	6
5	98890951	+	41	3.43	0.655	14
5	98893192	+	47	2.18	0.381	10
5	98893635	+	54	2.1	0.468	3
5	98896658	-	36	1.98	0.631	21
5	98898590	-	43	1.89	0.493	4
5	98899744	-	47	1.82	0.4	6
5	98900812	-	48	1.67	0.389	4
5	98901632	-	50	2.32	0.78	18
5	98901731	-	49	1.79	0.781	43
5	98901902	-	51	1.61	0.403	3
5	98902291	-	54	2.17	0.321	6
5	98903163	+	35	2.07	0.424	8
5	98904898	-	53	2.43	0.661	6
5	98905633	-	52	1.9	0.694	21
5	98908768	+	46	1.78	0.341	9
5	98910264	-	46	1.9	0.38	4
5	98917657	-	38	2.01	0.565	17
5	98918553	+	40	3.52	0.755	10
5	98920795	-	32	3.22	0.58	5
5	98922648	+	47	1.64	0.336	4
5	98923472	+	44	2.6	0.556	9
5	98929223	-	33	2.07	0.455	4
5	98930591	-	36	2.26	0.632	3
5	98932310	-	45	2.47	0.682	23
5	98935653	+	49	2.3	0.667	3
5	98936968	-	33	1.85	0.697	5
5	98941549	+	47	2.13	0.408	9
5	98942003	+	45	2.03	0.42	5
5	98942295	-	46	1.85	0.479	4
5	98951146	-	42	2.28	0.477	7
5	98952330	+	48	1.9	0.475	11
5	98956128	-	36	2.33	0.51	4
5	98958968	-	41	1.88	0.363	4
5	98960565	-	36	3.78	0.819	17
5	98963361	+	37	3.23	0.838	34
5	98964022	+	37	1.98	0.576	7
5	98964664	+	36	2.03	0.476	3
5	98966161	+	42	2.32	0.762	7
5	98970367	+	37	1.78	0.39	3
5	98971125	-	32	1.97	0.619	6
5	98974994	-	36	1.61	0.366	3
5	98977640	-	34	1.8	0.347	9
5	98979493	+	43	1.78	0.501	10
5	98980052	+	45	1.88	0.358	3
5	98980815	+	46	2.4	0.633	15
5	98982381	+	47	2	0.523	7
5	98983159	+	44	2.47	0.626	6
5	98983963	+	44	3.18	0.714	5
5	98985825	+	43	2.95	0.73	9
5	98985987	+	45	2.6	0.426	5
5	98988220	+	44	1.94	0.565	5
5	98988230	+	42	1.92	0.412	9
5	98989070	+	42	1.75	0.423	16
5	98990605	+	39	2.06	0.472	3
5	98992521	+	43	2.46	0.539	17
5	98998394	-	35	3.23	0.852	6
5	99001332	+	47	2.05	0.179	19
5	99001787	-	39	2.04	0.577	6
5	99002683	+	42	2.51	0.546	8
5	99003542	-	31	2.07	0.98	15
5	99004272	-	33	2.57	0.599	11
5	99004516	+	40	2.38	0.788	22
5	99007503	-	28	3.64	0.733	8
5	99008545	+	26	2.28	0.473	10
5	99012009	-	26	2.68	0.412	15
5	99012753	-	31	2.06	0.565	5
5	99013292	+	26	3.6	0.848	5
5	99013958	-	33	2.55	0.529	17
5	99018822	-	45	2.29	0.528	17
5	99021418	+	37	2.45	0.599	3
5	99023410	-	44	3.89	0.65	16
5	99024300	-	42	1.88	0.461	9
5	99029900	-	60	3.28	0.79	44
5	99030113	-	63	2.93	0.713	15
5	99030614	-	58	3.11	0.627	20
5	99030621	-	48	1.82	0.537	7
5	99032034	+	46	3.54	0.576	6
5	99032039	-	56	2.45	0.604	18
5	99032056	+	45	2.34	0.604	5
5	99032607	-	54	2.45	0.553	19
5	99037470	+	37	2.22	0.509	3
5	99038319	-	47	2.21	0.637	8
5	99038889	-	44	2.34	0.66	19
5	99039607	+	51	1.95	0.565	7
5	99041117	+	48	3.61	0.911	27
5	99045059	-	34	2.69	0.714	16
5	99045735	+	42	2.92	0.599	19
5	99046065	+	43	2.65	0.896	8
5	99046297	-	40	2.27	0.623	9
5	99048811	+	40	1.84	0.401	8
5	99048930	+	44	2.17	0.554	8
5	99048958	-	41	3.05	0.611	20
5	99056426	-	36	2.32	0.653	11
5	99057154	-	33	2.64	0.609	6
5	99057158	-	33	3.23	0.65	13
5	99057166	-	36	2.28	0.465	8
5	99057170	-	34	4.02	0.732	29
5	99057174	-	35	4.21	0.615	8
5	99057178	-	36	4.79	0.728	21
5	99057906	-	29	2.95	0.808	23
5	99060157	-	37	3.24	0.481	6
5	99064279	-	34	2.52	0.733	11
5	99066464	-	39	2.42	0.62	5
5	99066606	+	30	1.83	0.662	9
5	99071205	+	34	2.96	0.852	4
5	99074694	-	36	2.4	0.523	7
5	99075312	-	44	3.46	0.564	6
5	99076458	+	26	2.69	0.586	5
5	99077103	+	30	2.68	0.608	4
5	99078510	-	46	2.33	0.59	6
5	99078709	+	38	1.75	0.463	6
5	99080537	+	41	2.15	0.533	20
5	99083184	-	31	2.11	0.539	8
5	99084183	+	32	2.58	0.612	9
5	99087372	-	40	1.9	0.603	3
5	99092535	+	37	1.79	0.446	8
5	99093754	-	28	3.16	0.714	5
5	99094116	-	36	2.26	0.469	4
5	99096587	+	36	2.9	0.671	6
5	99106067	-	29	2.06	0.456	7
5	99106124	+	31	1.84	0.36	6
5	99106140	-	28	4.49	0.846	9
5	99107395	-	32	2.28	0.511	3
5	99107414	-	30	2.33	0.602	5
5	99110871	-	30	2.4	0.624	8
5	99120428	+	44	2.09	0.377	6
5	99121363	-	38	2.98	0.624	9
5	99121484	-	41	2.78	0.652	13
5	99122504	+	57	2.52	0.534	10
5	99122817	+	53	1.9	0.517	6
5	99123292	+	50	2.41	0.474	7
5	99123751	-	49	2.18	0.526	7
5	99123946	+	54	2.23	0.857	16
5	99125942	-	38	2.36	0.435	4
5	99131905	-	42	2.02	0.712	14
5	99132204	-	42	2.53	0.877	16
5	99133543	+	49	1.73	0.371	4
5	99134043	+	47	2.51	0.759	5
5	99137909	+	50	1.93	0.371	5
5	99140300	-	40	2.41	0.698	18
5	99143945	-	50	1.64	0.336	3
5	99144218	-	47	1.9	0.432	5
5	99149081	+	33	1.73	0.595	3
5	99149851	-	44	2.04	0.419	9
5	99160251	-	44	2.5	0.598	4
5	99163675	-	50	2.83	0.88	14
5	99165072	-	46	2.17	0.355	4
5	99165241	+	51	1.6	0.177	3
5	99166193	-	49	1.96	0.425	4
5	99167129	-	43	1.84	0.522	3
5	99170066	-	35	1.98	0.5	3
5	99171978	-	42	2.14	0.517	5
5	99177276	-	34	2.14	0.421	5
5	99179561	+	31	5.53	0.852	19
5	99187881	+	41	2.09	0.583	8
5	99189406	+	40	1.82	0.31	4
5	99200609	-	45	2.25	0.439	13
5	99204451	-	34	2.12	0.528	8
5	99208617	-	37	3.7	0.82	58
5	99209997	-	40	2.18	0.667	23
5	99210022	-	40	2.01	0.571	6
5	99211304	-	37	3.14	0.781	30
5	99212829	-	36	1.92	0.539	5
5	99213054	+	25	3.22	0.889	20
5	99214960	-	45	1.82	0.402	4
5	99217095	+	34	2.85	0.645	12
5	99218700	-	39	1.92	0.453	5
5	99225834	+	38	3.03	0.856	21
5	99226866	+	57	5.5	0.634	50
5	99227604	+	64	1.85	0.57	6
5	99227908	+	61	1.6	0.408	4
5	99228045	-	63	1.7	0.205	3
5	99230050	-	35	1.77	0.598	10
5	99232795	-	43	1.75	0.34	4
5	99236020	+	40	2.35	0.495	6
5	99236525	-	46	1.72	0.325	6
5	99244051	-	45	2.33	0.449	5
5	99244397	+	35	2.07	0.642	5
5	99244582	-	48	1.88	0.426	6
5	99244626	-	48	1.74	0.59	4
5	99246167	+	35	2.08	0.6	6
5	99246674	+	36	2.4	0.65	6
5	99249956	+	32	2.59	0.844	7
5	99249986	+	33	1.83	0.565	5
5	99251162	-	46	1.81	0.364	8
5	99253074	-	43	1.81	0.337	4
5	99258089	-	34	2.35	0.626	4
5	99258287	-	28	2.52	0.485	3
5	99258374	+	30	2.41	0.639	8
5	99263188	+	29	2.13	0.734	19
5	99263192	+	30	1.81	0.479	6
5	99263342	+	28	2.21	0.677	7
5	99263783	-	29	2.5	0.445	3
5	99272279	+	39	2.28	0.596	16
5	99284617	+	36	2.51	0.562	12
5	99289813	+	38	2.35	0.811	14
5	99293768	+	26	3.44	0.422	4
5	99294621	+	26	2.53	0.874	5
5	99301561	-	32	2.34	0.596	7
5	99303119	-	32	2.33	0.696	20
5	99304054	-	37	1.99	0.506	4
5	99304073	-	35	2.3	0.486	11
5	99308921	-	37	2.49	0.588	14
5	99313157	-	31	2.26	0.68	10
5	99315396	-	31	1.94	0.473	6
5	99318451	-	29	2.28	0.496	6
5	99318643	+	36	2	0.681	22
5	99321768	+	36	3.16	0.668	17
5	99322013	-	56	1.92	0.843	8
5	99323764	+	32	2.48	0.621	15
5	99327917	+	44	2.1	0.402	11
5	99327922	-	38	2.4	0.531	12
5	99332578	-	44	3.29	0.847	15
5	99332758	+	53	2.04	0.509	7
5	99333776	+	37	1.78	0.329	4
5	99334591	+	36	2.16	0.748	9
5	99335714	-	30	2.22	0.628	4
5	99336109	+	33	3.55	0.584	6
5	99338564	+	37	2.02	0.448	5
5	99338800	+	36	3.38	0.626	6
5	99341084	+	40	2.22	0.629	12
5	99341394	+	40	2.31	0.465	4
5	99342077	-	26	2.26	0.473	4
5	99343134	-	38	2.13	0.639	8
5	99352300	+	40	2.22	0.533	12
5	99353616	-	35	1.6	0.425	3
5	99353697	+	42	2.08	0.287	13
5	99356772	+	45	1.79	0.721	8
5	99365706	+	43	2.99	0.725	12
5	99367425	-	36	1.88	0.432	6
5	99368593	+	41	2.39	0.518	6
5	99368685	+	45	2.01	0.471	12
5	99379003	-	34	1.8	0.477	6
5	99381965	-	54	1.93	0.537	17
5	99382044	+	55	7.4	0.76	39
5	99383455	-	43	2.12	0.381	7
5	99383472	-	42	1.82	0.414	11
5	99383846	-	42	2.29	0.749	20
5	99384686	-	42	2.91	0.607	4
5	99387735	+	35	2.11	0.56	7
5	99389484	+	44	1.82	0.409	13
5	99389663	+	42	2.22	0.34	4
5	99390524	-	49	2.06	0.602	4
5	99391711	-	42	2.37	0.553	12
5	99399011	-	52	1.67	0.194	3
5	99399369	-	49	3.06	0.534	9
5	99403208	-	47	2.2	0.373	12
5	99403517	+	44	2.08	0.493	15
5	99405859	-	44	2.68	0.606	15
5	99407425	+	37	1.91	0.496	9
5	99407518	+	38	2.14	0.69	8
5	99410552	+	46	3.19	0.66	14
5	99410573	+	42	3.8	0.736	4
5	99411188	-	44	4.09	0.842	22
5	99419242	-	39	5.32	0.603	3
5	99422996	+	35	2.15	0.669	19
5	99425574	-	39	1.84	0.251	9
5	99425942	+	27	2.81	0.995	21
5	99428024	-	45	2.35	0.272	6
5	99428372	+	34	2.44	0.648	12
5	99431110	-	33	2	0.311	8
5	99434301	+	39	2.67	0.445	5
5	99436419	-	39	3.03	0.742	6
5	99439441	+	37	2.49	1	9
5	99442792	+	32	2.08	0.87	7
5	99444057	-	42	2.9	0.599	19
5	99444700	+	31	2.75	0.522	11
5	99447910	+	45	2.33	0.429	4
5	99447980	+	46	1.58	0.727	11
5	99448492	+	45	1.68	0.522	8
5	99452534	-	45	1.72	0.412	3
5	99454617	+	45	1.81	0.498	3
5	99455407	+	46	1.76	0.616	5
5	99458892	+	39	2.18	0.724	10
5	99459992	-	47	2.67	0.849	38
5	99468956	+	29	2.73	0.633	3
5	99478282	-	43	2.51	0.55	10
5	99479963	-	43	2.09	0.555	11
5	99480994	+	36	3.05	0.681	15
5	99482810	+	33	2.29	0.601	14
5	99483003	-	48	1.61	0.241	4
5	99483116	+	33	2.06	0.692	8
5	99483997	+	28	2.68	0.84	15
5	99494265	+	28	2.55	0.553	8
5	99494868	-	29	2.81	0.477	3
5	99500936	-	34	1.94	0.369	6
5	99501283	-	34	2.87	0.727	10
5	99509211	+	26	2.7	0.744	6
5	99512072	-	28	3.33	0.765	20
5	99512113	-	28	3.24	0.81	4
5	99515009	-	29	2.47	0.436	4
5	99520396	+	27	2.51	0.686	4
5	99521308	+	30	2.24	0.806	4
5	99521947	+	34	1.87	0.502	3
5	99523859	-	35	2.61	0.627	5
5	99524457	-	38	6.71	0.687	19
5	99526753	-	42	2	0.504	12
5	99529886	-	45	2.5	0.636	9
5	99530657	+	31	1.9	0.415	6
5	99534484	+	25	2.31	0.624	7
5	99535172	-	32	3.24	0.889	10
5	99541483	+	37	2.82	0.984	23
5	99541975	+	37	2.8	0.744	14
5	99542875	+	34	2.81	0.701	8
5	99543942	+	33	2.25	0.548	4
5	99553560	-	29	3.74	0.611	6
5	99553785	+	30	2.62	0.81	9
5	99556239	+	27	2.85	0.688	7
5	99556332	-	36	2.36	0.638	19
5	99556426	-	36	2.48	0.58	9
5	99559309	+	31	1.71	0.328	4
5	99560282	-	37	9.26	0.976	28
5	99563804	-	33	2.55	0.8	18
5	99564824	-	36	1.95	0.525	4
5	99574735	-	36	1.69	0.545	4
5	99577170	-	34	3.17	0.849	50
5	99577849	-	35	2.35	0.764	13
5	99582392	+	26	2.7	0.865	17
5	99582941	+	26	2.27	0.582	3
5	99590046	-	43	1.99	0.13	10
5	99591055	-	39	2.06	0.514	12
5	99594421	-	41	2.04	0.762	18
5	99595697	-	50	1.96	0.494	9
5	99596438	-	44	2.31	0.583	9
5	99597329	+	38	3.24	0.84	32
5	99598451	-	43	1.56	0.132	3
5	99600459	-	41	2.21	0.54	10
5	99600986	+	40	2.06	0.475	7
5	99606593	-	36	4.13	1	45
5	99606757	-	35	2.61	0.573	18
5	99607691	+	41	2.12	0.355	7
5	99611446	-	27	1.85	0.649	4
5	99614415	+	25	2.42	0.667	4
5	99617206	-	38	2.69	0.663	19
5	99620089	+	28	2.02	0.539	4
5	99620755	+	26	2.04	0.425	5
5	99625112	-	34	1.75	0.517	5
5	99625790	-	38	2.3	0.551	10
5	99627495	-	36	1.95	0.573	9
5	99628431	-	39	2.28	0.77	22
5	99632312	+	30	3.77	0.847	18
5	99634791	+	30	1.82	0.554	10
5	99635521	-	45	2.39	0.48	9
5	99639114	-	49	2.27	0.628	3
5	99642249	-	46	2.36	0.395	6
5	99644013	+	36	2.41	0.516	13
5	99646246	-	41	2.09	0.5	11
5	99647647	+	28	2.1	0.355	3
5	99648206	-	35	2.15	0.65	10
5	99657664	-	37	1.75	0.518	8
5	99657773	+	45	2.09	0.517	6
5	99659522	+	37	1.82	0.498	4
5	99659780	+	44	1.95	0.425	4
5	99661652	+	42	11.16	1	73
5	99661654	-	35	2.54	0.518	8
5	99663345	-	47	1.75	0.457	6
5	99664834	-	45	1.77	0.46	4
5	99664966	-	43	1.94	0.657	8
5	99664998	+	38	2.25	0.749	12
5	99678839	+	26	2.26	0.624	13
5	99679027	+	27	2.22	0.639	9
5	99680112	+	25	3.19	0.682	5
5	99682316	+	29	2.57	0.779	10
5	99682384	+	29	2.26	0.564	8
5	99686940	+	38	1.97	0.467	5
5	99687200	-	32	3.36	0.81	16
5	99688934	+	35	4.7	0.75	10
5	99689037	+	34	1.87	0.494	8
5	99689315	+	35	3.37	0.696	15
5	99692137	+	30	2.24	0.64	18
5	99693077	+	30	2.29	0.966	11
5	99693524	-	35	1.92	0.514	11
5	99694732	-	37	3.68	0.996	22
5	99698341	+	33	2.83	0.731	16
5	99699385	-	38	2.01	0.635	10
5	99701793	+	34	2.89	0.683	13
5	99707751	+	37	1.79	0.289	3
5	99709820	+	39	2.48	0.931	9
5	99710917	+	39	1.66	0.291	4
5	99713553	+	45	1.89	0.442	4
5	99715746	+	44	2.43	0.592	17
5	99719309	+	39	2.2	0.599	13
5	99720409	-	34	1.95	0.529	4
5	99721591	-	39	2.09	0.384	3
5	99722867	-	39	1.96	0.435	6
5	99724274	-	36	2.07	0.417	5
5	99726840	+	41	2.75	0.524	5
5	99728856	-	30	2.44	0.912	5
5	99732002	+	35	1.76	0.497	6
5	99734408	+	27	2.74	0.708	9
5	99741667	-	36	1.69	0.39	3
5	99746415	-	35	2.21	0.61	6
5	99746654	-	33	2.22	0.587	3
5	99749750	-	30	2.08	0.693	7
5	99752813	-	26	3.2	0.692	9
5	99753690	-	28	2.3	0.487	4
5	99759326	+	29	2.64	0.927	10
5	99760422	+	32	1.81	0.346	4
5	99764894	+	34	2.61	0.468	3
5	99765852	-	36	2.84	0.614	23
5	99765856	-	38	2.16	0.37	5
5	99765859	-	37	3.01	0.525	9
5	99765863	-	38	4.23	0.704	24
5	99765893	-	38	3.95	0.66	7
5	99765895	-	36	4.93	0.751	20
5	99766107	+	40	2.57	0.747	4
5	99766202	+	40	2.54	0.654	4
5	99773954	-	28	2.08	0.829	3
5	99775811	+	37	1.9	0.495	5
5	99776987	+	43	1.82	0.371	11
5	99777806	+	40	1.69	0.46	5
5	99779066	+	42	1.69	0.471	9
5	99779427	+	45	1.71	0.593	22
5	99779467	+	46	2.4	0.734	5
5	99785789	-	40	2.48	0.603	4
5	99786598	-	31	2.15	0.465	14
5	99788702	+	41	2.01	0.262	9
5	99792095	+	42	2.05	0.479	23
5	99796904	-	30	2.77	0.91	15
5	99797783	+	39	1.89	0.605	5
5	99798463	+	39	2.06	0.349	3
5	99800367	+	35	1.92	0.719	5
5	99801050	+	35	1.95	0.616	8
5	99803138	+	42	2.8	0.538	5
5	99803380	+	41	1.85	0.321	6
5	99803594	+	41	4.13	0.816	3
5	99805136	-	37	2.25	0.668	10
5	99807206	-	30	2.1	0.589	7
5	99810722	-	30	2.45	0.718	9
5	99818256	-	29	2.29	0.637	11
5	99818541	-	31	2.07	0.621	8
5	99822327	-	31	2.1	0.431	3
5	99823747	-	32	2.12	0.536	7
5	99824009	-	30	2.52	0.79	7
5	99827699	+	36	1.88	0.469	3
5	99831419	-	25	2.45	0.42	5
5	99831495	-	31	2.37	0.446	13
5	99831845	-	32	2	0.435	7
5	99834227	-	33	2.88	0.694	10
5	99834574	-	29	2.53	0.523	11
5	99837717	+	32	2.1	0.435	5
5	99848679	+	29	2.68	0.799	14
5	99849360	-	27	6.73	0.985	48
5	99849926	+	34	1.81	0.631	6
5	99852194	+	33	1.79	0.386	5
5	99852495	-	36	2.34	0.696	7
5	99855412	+	31	3.26	0.556	17
5	99855426	+	27	2.89	0.757	5
5	99856020	+	27	2.3	1	22
5	99856130	+	31	1.83	0.47	6
5	99857107	+	31	1.71	0.245	4
5	99858428	+	37	2.35	0.722	15
5	99860379	-	33	1.65	0.332	6
5	99860476	-	34	2.41	0.634	5
5	99861435	-	35	1.96	0.451	17
5	99863907	-	49	1.82	0.61	5
5	99865123	-	45	3.11	0.68	4
5	99866859	-	49	1.93	0.684	13
5	99867968	-	44	2.19	0.501	18
5	99868067	+	35	1.95	0.529	5
5	99869816	-	40	2.25	0.451	10
5	99869862	+	42	3.62	0.804	7
5	99872637	+	43	2.38	0.643	20
5	99879585	-	31	3.09	0.796	11
5	99885484	-	36	2.53	0.549	6
5	99885637	-	33	1.91	0.364	4
5	99885806	-	37	1.88	0.663	7
5	99888594	-	37	2.14	0.496	4
5	99892439	+	33	2.12	0.723	5
5	99893243	+	35	2.4	0.564	4
5	99894921	-	34	2.21	0.621	7
5	99897245	+	36	2.77	0.632	15
5	99898007	+	43	2.99	0.616	6
5	99904027	+	48	5.2	0.705	13
5	99907258	+	47	3.34	0.738	17
5	99908103	-	40	2.33	0.554	15
5	99910956	-	37	2.93	0.796	13
5	99911665	+	40	2.06	0.424	10
5	99912457	+	36	2.23	0.631	11
5	99912944	+	34	2.28	0.492	11
5	99913483	-	30	2.28	0.639	7
5	99916104	-	36	1.9	0.599	8
5	99917570	+	35	2.04	0.643	9
5	99918416	-	35	3.39	1	5
5	99920037	-	39	2.76	0.749	22
5	99921721	-	45	1.63	0.19	5
5	99925852	+	42	2.07	0.558	8
5	99928490	-	37	1.86	0.597	8
5	99929755	-	38	2.3	0.418	18
5	99932048	-	41	2.93	0.593	6
5	99932392	+	37	1.9	0.429	12
5	99932563	-	40	1.84	0.58	8
5	99933162	-	40	1.7	0.264	4
5	99934520	-	39	1.79	0.45	5
5	99935178	-	33	3.46	0.788	14
5	99937264	+	42	2.83	0.58	13
5	99939401	-	39	2.7	0.625	12
5	99941165	-	36	3.18	0.794	14
5	99941305	+	40	2.16	0.446	10
5	99941308	-	37	2.1	0.406	5
5	99945682	-	33	3.51	0.742	4
5	99947457	-	29	1.85	0.431	5
5	99948746	-	34	2.86	0.956	12
5	99950589	-	39	1.96	0.539	6
5	99952378	+	34	2.34	0.638	9
5	99955256	+	35	2.87	0.558	5
5	99956362	+	36	3.46	0.709	18
5	99959106	-	31	2.42	0.447	3
5	99959593	+	32	1.98	0.499	4
5	99959611	-	28	4.07	0.876	31
5	99961436	+	30	2.66	0.509	11
5	99961453	-	31	2.13	0.604	11
5	99965991	-	30	1.84	0.55	10
5	99974850	-	30	2.03	0.472	5
5	99977386	+	25	3.11	0.609	19
5	99981454	-	31	2.64	0.694	11
5	99984413	+	34	2.11	0.774	18
5	99984417	+	39	3.04	0.753	29
5	99984625	+	37	2.85	0.689	16
5	99986259	+	31	3.41	0.651	8
5	99989821	+	36	2.11	0.598	6
5	99990140	+	35	2.65	0.479	4
5	99990788	+	40	1.8	0.366	4
5	99996222	+	28	2.29	0.408	4
5	100003704	-	29	2.03	0.467	13
5	100012990	-	27	3.16	0.691	14
5	100013599	+	29	3.09	0.947	10
5	100016410	+	32	2.12	0.51	8
5	100019618	+	31	2.04	0.725	5
5	100021158	+	31	2.48	0.408	4
5	100025660	-	29	4.29	0.807	19
5	100026949	+	37	1.96	0.466	4
5	100027032	+	38	2.41	0.566	8
5	100029671	+	40	1.77	0.89	9
5	100033083	+	34	3.96	0.905	23
5	100038909	+	30	2.39	0.78	7
5	100046130	+	26	2.98	0.786	5
5	100046744	+	27	2.25	0.729	7
5	100047303	+	29	2.61	0.809	19
5	100048596	+	28	1.86	0.54	4
5	100049955	-	37	2.52	0.661	18
5	100051593	-	35	2.16	0.453	13
5	100052095	-	35	2.34	0.581	11
5	100053769	-	34	3.48	0.737	20
5	100062781	+	29	2.91	0.621	6
5	100062785	+	31	3.06	0.831	14
5	100063127	+	29	2.6	0.444	3
5	100069594	+	30	1.96	0.419	4
5	100072806	+	33	2.62	0.88	14
5	100073952	+	33	2.79	0.691	4
5	100074871	+	37	1.98	0.457	4
5	100077807	-	28	2.81	0.416	4
5	100094188	-	36	2.94	0.796	11
5	100094785	+	41	2.53	0.75	16
5	100094892	+	42	4.45	0.56	6
5	100095230	+	42	1.96	0.49	17
5	100096354	+	42	2.19	0.454	8
5	100096483	+	39	1.82	0.627	3
5	100100143	-	39	1.67	0.225	7
5	100100906	+	32	2.06	0.394	4
5	100103498	-	39	2.27	0.759	10
5	100107300	-	47	1.91	0.434	12
5	100107326	+	35	2.22	0.651	14
5	100108822	+	35	2.42	0.616	3
5	100132992	-	38	3.04	0.913	10
5	100135276	-	37	2.39	0.426	3
5	100135572	-	38	2.13	0.402	7
5	100135824	+	38	2.17	0.676	9
5	100136742	-	38	2.01	0.654	8
5	100140402	-	43	4.79	0.985	23
5	100141341	-	40	2.16	0.469	5
5	100147542	-	38	2.08	0.558	8
5	100149221	+	45	2.21	0.66	11
5	100150293	+	53	2.07	0.557	10
5	100151194	-	40	1.67	0.464	5
5	100153879	+	40	2.32	0.544	10
5	100157861	-	42	2.41	0.802	11
5	100159004	-	40	2.06	0.497	4
5	100162124	-	36	2.22	0.502	4
5	100165580	-	36	1.74	0.224	4
5	100169825	+	31	3.08	0.597	8
5	100170699	-	34	2.11	0.499	4
5	100173216	-	36	2.23	0.668	6
5	100175579	+	41	1.68	0.348	6
5	100177531	+	35	2.17	0.663	16
5	100178021	+	36	2.55	0.945	15
5	100179893	+	51	2.43	0.456	16
5	100183411	-	32	2.2	0.602	13
5	100184874	-	31	2.19	1	12
5	100187386	-	34	2.93	0.616	16
5	100198541	-	37	1.65	0.274	10
5	100199053	-	35	2.33	0.806	9
5	100199966	-	35	2.13	0.557	4
5	100199991	-	38	2.21	0.62	4
5	100231398	+	31	2.9	0.848	6
5	100233643	-	43	1.66	0.308	5
5	100234754	-	43	2.16	0.851	6
5	100235246	-	52	2.27	0.458	7
5	100241094	+	37	1.72	0.449	7
5	100242031	+	36	2.9	0.723	20
5	100243735	-	45	2.64	0.572	11
5	100248836	-	45	1.83	0.486	10
5	100250056	-	49	2.45	0.647	14
5	100257162	-	37	3.01	0.979	5
5	100258055	+	32	1.9	0.431	5
5	100263071	+	33	2	0.707	3
5	100264828	-	34	2.03	0.365	4
5	100269163	+	32	2.2	1	8
5	100269504	+	30	1.96	0.359	4
5	100270376	+	28	1.84	0.575	4
5	100271758	-	33	2.44	0.474	5
5	100273274	-	38	1.92	0.709	3
5	100273742	+	29	2.32	0.513	6
5	100274591	-	38	2.04	0.585	6
5	100274610	-	39	1.74	0.462	3
5	100275147	+	30	1.99	0.595	11
5	100277561	+	35	2.1	0.563	3
5	100277745	-	39	1.86	0.64	9
5	100282137	+	39	1.93	0.703	20
5	100283996	-	38	2.2	0.589	6
5	100285783	-	35	2.37	0.564	19
5	100289725	-	36	2.37	0.486	6
5	100290671	-	39	2.39	0.699	17
5	100291080	+	36	2.21	0.596	3
5	100292891	+	33	3.6	0.87	14
5	100294478	+	33	2.57	0.536	7
5	100298520	-	34	2.46	0.596	4
5	100301250	+	38	1.96	0.367	7
5	100302213	+	37	2.35	0.65	9
5	100305258	+	34	2.94	0.739	9
5	100306291	+	34	2.44	0.673	12
5	100309294	-	33	2.21	0.537	5
5	100309399	+	36	2.83	0.637	6
5	100310844	+	37	2.05	0.638	6
5	100311963	+	44	2.44	0.711	32
5	100311970	-	33	3.21	0.573	5
5	100312246	+	44	2.19	0.474	19
5	100315776	+	39	4.67	0.935	33
5	100316284	-	36	2.52	0.6	4
5	100316576	+	36	3.63	0.954	5
5	100317830	+	40	1.81	0.292	8
5	100319007	+	41	2.41	0.619	6
5	100319675	-	30	2.5	0.843	6
5	100320685	-	29	2.78	0.659	11
5	100327217	+	32	1.97	0.529	3
5	100327811	+	28	2.9	0.876	8
5	100328659	+	34	2.39	0.526	4
5	100328912	-	32	2.34	0.463	11
5	100330689	-	29	2.01	0.604	4
5	100330754	-	25	4.41	0.447	7
5	100331437	-	32	3.61	0.813	24
5	100336240	+	39	1.84	0.183	28
5	100339720	+	37	1.75	0.406	9
5	100341850	-	34	2.1	0.474	25
5	100349360	+	41	2.34	0.708	20
5	100349675	-	46	3.2	0.785	26
5	100351565	+	51	2.22	0.509	17
5	100353102	+	48	2.62	0.688	14
5	100353223	-	42	2.1	0.439	4
5	100354081	+	43	2.44	0.69	11
5	100361779	-	28	3.28	0.625	21
5	100362083	+	32	2.32	0.376	5
5	100367434	-	33	2.75	0.73	27
5	100369911	-	33	3.81	0.813	22
5	100370522	-	40	2.15	0.431	15
5	100370938	-	33	1.83	0.395	7
5	100371297	-	34	1.76	0.469	6
5	100376205	+	28	2.98	0.616	15
5	100376335	-	37	2.3	0.51	17
5	100377334	-	37	4.01	0.803	19
5	100378895	+	37	1.89	0.253	3
5	100379996	-	37	1.97	0.637	10
5	100380237	-	41	2.59	0.657	11
5	100382271	-	36	3.13	0.934	21
5	100382467	-	37	3.32	0.793	9
5	100383259	-	34	2.48	0.441	10
5	100400078	+	41	3.46	0.861	15
5	100400966	+	44	2.54	0.458	13
5	100401873	+	46	1.66	0.366	9
5	100403794	+	47	1.83	0.547	6
5	100405228	-	49	1.72	0.35	6
5	100406106	+	47	1.83	0.519	8
5	100406383	-	51	2.21	0.463	8
5	100407633	-	44	1.78	0.485	13
5	100407759	-	42	1.92	0.521	9
5	100410366	-	38	2.2	0.723	23
5	100412428	-	42	2.15	1	7
5	100415821	+	49	3.95	0.983	14
5	100416703	+	43	2.16	0.509	10
5	100418070	-	39	2.4	0.486	5
5	100422831	-	43	1.86	0.418	5
5	100424610	-	35	1.93	0.502	5
5	100425654	+	48	2.89	0.613	19
5	100425663	-	29	3.12	0.678	8
5	100427161	-	41	2.02	0.62	10
5	100428369	+	50	2.13	0.578	8
5	100431165	-	40	2.17	0.712	16
5	100431691	-	48	3.17	0.864	12
5	100435352	+	43	2.54	0.91	18
5	100440091	-	42	2.45	0.747	30
5	100440482	+	39	1.85	0.437	8
5	100445353	+	28	2.44	0.562	5
5	100447840	-	31	2.59	0.551	8
5	100447842	-	31	2.44	0.578	10
5	100447844	-	31	3.85	0.903	32
5	100447850	-	31	2.53	0.596	6
5	100449986	+	29	2	0.358	3
5	100451502	+	30	3.62	0.66	10
5	100456086	+	31	3.14	0.549	19
5	100459566	+	53	2.88	0.792	14
5	100466089	-	32	2.91	0.827	9
5	100466233	-	34	2.23	0.686	4
5	100466570	+	26	1.96	0.586	4
5	100471288	+	28	2.03	0.464	11
5	100475945	-	33	1.76	0.481	3
5	100476388	+	33	1.83	0.379	7
5	100477063	-	30	2.42	0.769	12
5	100477091	-	29	2.38	0.727	7
5	100481620	+	39	2.33	0.555	6
5	100485495	-	36	2.62	0.833	34
5	100489071	-	41	2.53	0.486	7
5	100489600	+	46	3.94	0.88	30
5	100491574	+	39	2.35	0.691	4
5	100492414	+	44	2	0.392	6
5	100494462	-	35	2.05	0.388	5
5	100495469	+	40	2.42	0.464	6
5	100499309	-	43	2.34	0.679	13
5	100503927	+	37	2.93	0.738	21
5	100504173	-	34	2.54	0.675	3
5	100510519	-	28	2.18	0.546	7
5	100515695	+	51	3.32	0.877	16
5	100515739	+	53	3.37	0.772	23
5	100517341	-	44	2.63	0.528	4
5	100517507	+	48	2.26	0.526	17
5	100517929	+	46	3.59	0.745	36
5	100518322	+	45	2	0.515	9
5	100522200	+	34	3.06	0.954	28
5	100522212	+	38	2.46	0.868	19
5	100522364	+	36	2.07	0.876	7
5	100523710	+	33	2.65	1	20
5	100527540	-	54	2.4	0.645	7
5	100527583	-	52	1.76	0.345	11
5	100531355	-	31	2.16	0.45	4
5	100535856	-	27	2.25	0.527	3
5	100538433	+	39	2.39	0.754	12
5	100539055	-	31	2.36	0.599	4
5	100550272	-	40	2.54	0.741	3
5	100550306	-	41	2.74	0.976	5
5	100552214	-	41	2.36	0.482	10
5	100552273	-	40	7.54	1	7
5	100552600	-	48	1.88	0.327	5
5	100554893	-	39	2.11	0.402	4
5	100555608	+	45	1.77	0.474	5
5	100556411	+	42	2.16	0.875	35
5	100556527	-	35	2.23	0.852	21
5	100557457	+	36	1.88	0.356	8
5	100558453	-	35	2.25	0.573	9
5	100560385	-	39	2.49	0.652	15
5	100561775	-	38	3.08	0.726	4
5	100564871	+	41	2.09	0.761	22
5	100565853	+	36	3.49	0.759	3
5	100567170	+	40	2.18	0.471	4
5	100572507	-	28	3.28	0.984	14
5	100573170	+	38	3.03	0.676	19
5	100573769	-	32	2.87	0.736	14
5	100577174	-	37	4.87	0.366	4
5	100578250	+	32	2.23	0.698	9
5	100583817	-	47	3.16	0.435	11
5	100585225	-	45	1.84	0.544	4
5	100585646	-	52	2.84	0.85	8
5	100586465	-	44	2.32	0.671	14
5	100587250	-	48	2.1	0.51	7
5	100587991	+	54	3.8	0.727	22
5	100588075	+	57	3.83	0.887	7
5	100596176	-	45	1.68	0.85	9
5	100597471	+	44	1.81	0.247	4
5	100598064	-	43	3.12	0.724	24
5	100599241	-	45	2.61	0.67	22
5	100599372	-	47	1.72	0.223	10
5	100599875	-	39	1.9	0.396	7
5	100600665	+	52	2.39	0.814	11
5	100601125	-	40	4.61	1	22
5	100608247	+	46	2.06	0.472	12
5	100608440	+	45	3.31	0.535	15
5	100608815	+	45	2.16	0.431	13
5	100610637	+	64	1.51	0.257	17
5	100611916	-	45	2.37	0.501	3
5	100613312	+	41	3.16	0.612	20
5	100614883	+	42	2.52	0.502	13
5	100615270	-	45	2.09	0.49	6
5	100615801	-	45	2.49	0.675	15
5	100616551	+	44	3.43	0.688	6
5	100616619	+	41	2.22	0.503	8
5	100617601	-	46	6.66	0.998	27
5	100620252	-	42	2.5	0.721	17
5	100622215	-	44	2.64	0.716	25
5	100622219	-	44	3.8	1	46
5	100622222	-	45	2.94	0.445	12
5	100622676	-	41	2.32	0.583	5
5	100623031	+	47	2.65	0.689	34
5	100629780	-	33	1.83	0.384	4
5	100630915	-	35	2.28	0.795	6
5	100634677	+	42	2.31	0.904	18
5	100635931	+	61	1.72	0.257	5
5	100636425	+	51	2.44	0.647	3
5	100637107	-	45	1.74	0.364	6
5	100641619	-	39	2.61	0.478	3
5	100641777	+	47	2.4	0.513	11
5	100642863	+	51	2.41	0.566	5
5	100642868	-	44	2.56	0.686	11
5	100644163	-	37	1.63	0.77	12
5	100646896	-	54	1.96	0.418	3
5	100649698	-	35	2.57	0.585	7
5	100654506	+	40	1.91	0.59	5
5	100657668	-	32	3.68	0.616	5
5	100662670	+	43	3.64	0.815	13
5	100662687	-	43	2.15	0.475	5
5	100666581	+	43	1.91	0.336	6
5	100668446	-	40	2.37	0.72	15
5	100668475	-	42	2.14	0.584	4
5	100669821	+	44	3.13	0.779	18
5	100671345	+	49	2.28	0.583	12
5	100672068	+	43	1.69	0.538	3
5	100677836	+	37	2.15	0.631	5
5	100678477	-	45	2.71	0.685	6
5	100678974	-	41	2.42	0.505	6
5	100679532	-	48	2.37	0.497	10
5	100680225	-	49	2.35	0.408	8
5	100680403	+	41	2.96	0.612	14
5	100683690	-	55	1.95	0.618	28
5	100687306	+	34	1.84	0.441	3
5	100689376	+	50	2.27	0.718	13
5	100689999	-	57	1.65	0.291	4
5	100690113	-	55	4.73	0.838	27
5	100690459	+	47	1.76	0.315	12
5	100690525	-	53	2.08	0.572	9
5	100693155	-	54	1.85	0.241	4
5	100694110	+	50	2.65	0.729	20
5	100695190	-	53	2.87	0.633	14
5	100700000	+	40	2.22	0.433	6
5	100700724	+	42	3.13	1	27
5	100702321	+	47	2.06	0.672	10
5	100702528	+	45	4.95	0.922	28
5	100703169	+	49	2.86	0.73	22
5	100704392	-	40	4.25	0.997	22
5	100704771	+	44	2.33	0.571	7
5	100704868	+	41	2.26	0.62	10
5	100711363	-	46	1.87	0.413	3
5	100712837	+	50	2.12	0.504	10
5	100712950	+	51	1.74	0.281	5
5	100714788	-	39	3.52	0.754	19
5	100717369	+	41	2.07	0.539	12
5	100719774	+	48	1.74	0.212	5
5	100724383	-	44	1.83	0.209	6
5	100724976	+	39	2.49	0.532	15
5	100730110	-	47	2.89	0.506	7
5	100732010	+	37	2.33	0.465	3
5	100734146	-	47	2.61	0.982	16
5	100734234	+	41	1.84	0.355	4
5	100734496	-	47	1.97	0.603	10
5	100737668	+	42	1.79	0.283	3
5	100739869	-	50	2.53	0.456	7
5	100739873	-	49	2.08	0.488	4
5	100741210	-	55	2.04	0.52	8
5	100741228	+	46	1.94	0.511	8
5	100741483	+	46	2.29	0.571	13
5	100743439	-	49	2.58	0.422	3
5	100749814	-	44	2.15	0.699	16
5	100751514	-	46	1.94	0.49	5
5	100752223	+	47	2.58	0.826	5
5	100754023	-	50	1.94	0.569	6
5	100756154	+	47	1.66	0.429	4
5	100756666	+	47	1.86	0.549	4
5	100756840	-	46	2.17	0.494	3
5	100759756	-	42	2.28	0.446	9
5	100760407	+	42	1.84	0.412	7
5	100761428	-	43	2.23	0.592	8
5	100761994	-	44	2.59	0.725	4
5	100762108	-	42	3.08	0.69	24
5	100764398	-	59	1.91	0.42	13
5	100765432	-	43	2.11	0.435	9
5	100766177	-	47	2.03	0.395	7
5	100766732	-	44	1.8	0.665	10
5	100768904	-	40	2.67	0.503	27
5	100769195	-	41	2.32	0.679	4
5	100770180	-	42	1.92	0.207	17
5	100771317	-	42	2.17	0.694	6
5	100772982	+	39	2.34	0.504	7
5	100773396	-	36	1.87	0.692	4
5	100773930	-	32	3.41	0.742	10
5	100779771	+	29	3.02	0.709	15
5	100785820	-	33	3.73	0.811	19
5	100789882	+	44	1.71	0.547	3
5	100790866	+	47	2.42	0.533	8
5	100792652	+	46	1.92	0.374	8
5	100794505	+	48	2.22	0.389	5
5	100798561	+	46	1.97	0.52	5
5	100799798	+	44	2.06	0.654	5
5	100800224	+	42	2.5	0.692	22
5	100800371	+	41	2.39	0.633	14
5	100806573	+	42	2.05	0.542	6
5	100810282	+	51	2.6	0.623	13
5	100810287	-	45	3.31	0.73	11
5	100811964	-	42	1.87	0.588	3
5	100812607	-	46	2.16	0.99	8
5	100813245	-	47	2.7	0.734	11
5	100814615	+	49	1.56	0.307	5
5	100816236	+	43	2.69	0.999	7
5	100816911	+	41	2.24	0.569	12
5	100818575	+	40	1.88	0.587	3
5	100818850	+	40	2.42	0.587	16
5	100821299	-	32	2.52	0.872	22
5	100821658	-	31	3.32	0.816	14
5	100823081	+	42	3.07	0.807	4
5	100825740	-	28	2.99	1	22
5	100826180	-	31	2.36	0.829	7
5	100826467	+	39	1.86	0.57	3
5	100826677	+	58	1.68	0.348	10
5	100828217	-	33	1.93	0.469	3
5	100832922	-	41	1.71	0.446	8
5	100833357	-	47	2.34	0.48	9
5	100834831	-	50	3.5	0.846	31
5	100841184	-	35	2.24	0.592	4
5	100849707	+	28	3.86	0.847	20
5	100851359	-	34	2.25	0.435	6
5	100851872	+	30	1.86	0.323	3
5	100854238	-	36	2.58	0.485	7
5	100854367	+	34	2.13	0.493	5
5	100855758	-	36	2.15	0.539	6
5	100861304	+	33	2.47	0.435	5
5	100863356	+	37	2.4	0.558	7
5	100864358	+	34	2.75	0.655	7
5	100871281	+	30	2.33	0.718	13
5	100875037	-	29	2.36	0.653	16
5	100876174	+	31	3.06	0.923	21
5	100876960	+	32	1.83	0.501	6
5	100877473	+	31	2.41	0.724	6
5	100878062	-	32	2.55	0.929	6
5	100878220	-	29	2.07	0.56	4
5	100880078	-	34	2.54	0.589	4
5	100885409	+	36	1.68	0.304	5
5	100885412	-	38	2.02	0.531	7
5	100885520	+	34	2.98	0.71	7
5	100886588	+	41	2.13	0.52	6
5	100890550	+	43	2.26	0.431	13
5	100890595	-	30	2.88	0.721	9
5	100890625	+	39	2.86	0.683	9
5	100891869	-	29	2.19	0.523	10
5	100895506	+	36	2.18	0.55	9
5	100904050	-	34	1.77	0.307	4
5	100914550	+	40	2.57	0.759	18
5	100914948	-	31	1.75	0.26	5
5	100915584	+	42	2.01	0.503	19
5	100917443	+	35	3.53	1	47
5	100923320	+	53	3.22	0.905	42
5	100926150	-	48	2.4	0.555	27
5	100926154	-	51	3.34	0.917	23
5	100929627	-	46	2.34	0.447	15
5	100931513	+	31	3.09	0.883	19
5	100931640	-	39	2.71	0.685	22
5	100932609	+	31	1.7	0.289	8
[truncated: 484,545+ more rows]
