# Supplementary material for: Distribution Patterns of DNA N6-Methyladenosine Modification in Non-coding RNA Genes
Source: Front Genet. 2020 Mar 24;11:268. doi: 10.3389/fgene.2020.00268 (PMC7105833; doi:10.3389/fgene.2020.00268)
Supplement: Supplementary file 2 [file Data_Sheet_1.zip › Data Sheet 1/Data Sheet 1_human3.xlsx]

## Sheet: H. sapiens
Excel S1_human3: Information about identified 6mA modifications in H. sapiens.
chromosome	Position	Strand	Coverage	IPDRatio	frac	identificationQv
12	25990	+	25	2.47	0.703	3
12	26363	+	25	2.21	0.55	15
12	27408	+	25	2.29	0.531	3
12	28580	+	27	7.34	0.908	7
12	28894	+	25	2.54	0.41	4
12	29241	+	27	2.08	0.924	4
12	33916	+	30	1.98	0.452	3
12	50483	+	27	2.75	0.609	9
12	51482	-	27	3.4	0.997	6
12	51591	+	27	2.95	0.889	6
12	51647	-	28	4.79	0.796	7
12	51723	+	31	2.2	0.733	28
12	54499	-	26	2.43	0.368	4
12	55386	-	30	3.57	0.829	25
12	56843	+	42	2.69	0.826	12
12	57432	-	35	2.5	0.652	9
12	59239	+	39	2.37	0.686	9
12	59289	+	40	2.3	0.486	7
12	60145	+	40	5.47	0.903	25
12	61859	+	39	2.1	0.609	3
12	64091	-	41	3.02	0.764	29
12	65268	-	40	2.47	0.785	9
12	65838	+	32	2.4	0.649	5
12	134113	+	25	2.85	0.616	15
12	151446	-	31	2.13	0.837	4
12	170036	+	34	2.15	0.616	5
12	171136	+	33	4.41	1	10
12	172919	+	36	3.62	0.925	5
12	174312	+	41	1.79	0.366	3
12	182029	+	36	6.52	0.881	24
12	182034	-	28	3.58	1	16
12	182228	+	37	3.11	0.522	6
12	185769	+	42	1.89	0.397	3
12	186798	+	35	2.52	0.501	5
12	187435	+	35	3.97	0.823	29
12	188453	-	36	2.56	0.399	3
12	188618	-	37	3.32	0.795	11
12	188676	-	36	2.13	0.449	3
12	194841	-	32	3.77	1	38
12	194905	-	33	2.04	0.517	13
12	196198	-	31	6.49	1	22
12	197374	-	37	1.85	0.57	9
12	200176	-	43	2.61	0.571	8
12	200342	-	44	3.19	0.777	14
12	200944	+	29	3.04	0.686	3
12	203038	-	60	5.23	0.818	45
12	203870	+	29	2.56	0.625	4
12	204458	+	29	2.85	0.74	6
12	204462	+	29	2.28	0.594	4
12	208431	+	29	2.11	0.73	9
12	211730	+	26	2.72	0.622	7
12	216336	+	29	2.63	0.739	8
12	218514	-	37	2.9	0.978	18
12	218972	+	34	2.56	0.559	3
12	221312	+	46	1.83	0.475	10
12	221325	-	46	2.58	0.755	10
12	223419	-	34	2.42	0.555	10
12	224402	-	40	1.87	0.575	10
12	224919	+	44	3.06	0.707	5
12	225331	+	47	2.05	0.449	10
12	225981	+	42	3.04	0.776	7
12	226498	+	40	1.84	0.476	6
12	226678	+	42	2.78	0.591	11
12	228364	+	47	2.39	0.759	16
12	232986	-	38	2.01	0.362	5
12	233289	-	43	2.06	0.664	19
12	235674	+	46	2.06	0.435	13
12	236378	+	43	1.81	0.199	5
12	237048	-	31	2.15	0.781	21
12	241283	+	39	5.24	0.959	12
12	243463	+	38	2.16	0.707	8
12	243792	+	37	2.03	0.825	6
12	245144	+	36	1.98	0.489	5
12	247442	+	39	3.19	0.782	6
12	248524	+	38	1.73	0.539	5
12	248995	-	45	1.89	0.54	15
12	249007	+	40	2.94	0.616	9
12	251332	-	39	2.42	0.543	12
12	254032	-	38	3.02	0.947	20
12	254195	-	39	2.74	0.569	4
12	254438	-	40	2.64	0.555	3
12	256336	+	41	2.18	0.769	7
12	257847	-	33	2.66	0.66	13
12	258156	+	32	2.16	0.563	10
12	261051	-	41	2.97	0.51	7
12	261637	+	42	2.01	0.562	3
12	261951	+	41	2.12	0.388	3
12	263531	+	40	2.87	0.874	9
12	267846	+	37	1.7	0.74	6
12	268264	+	41	3.11	0.87	33
12	268309	-	44	2.01	0.592	9
12	268496	-	44	4.85	0.962	26
12	268500	-	34	3.34	0.742	23
12	268908	-	42	1.9	0.57	3
12	271797	-	53	2.56	0.66	30
12	271801	-	53	3.71	0.996	36
12	271880	-	53	4.94	0.999	68
12	277676	+	37	1.69	0.383	3
12	280237	+	49	1.98	0.313	7
12	280977	-	47	3.28	0.784	20
12	285921	+	41	3.11	0.647	4
12	286996	+	42	2.62	0.68	9
12	295341	+	45	2.95	0.63	11
12	295635	-	30	2	0.723	4
12	296305	+	39	2.49	0.404	5
12	296806	-	34	2.68	0.873	19
12	298097	+	51	2.09	0.823	28
12	298525	-	25	3.39	0.987	12
12	299968	+	40	1.81	0.644	8
12	301024	+	41	2.81	0.758	27
12	301170	-	31	1.87	0.378	8
12	301531	-	30	2.41	0.769	15
12	302999	-	29	2.45	0.822	18
12	304174	-	34	2.17	0.705	6
12	304711	+	40	1.71	0.231	11
12	305039	+	33	1.97	0.802	6
12	306854	+	43	2.03	0.305	3
12	310442	+	39	1.8	0.476	7
12	310562	+	41	2.4	0.51	4
12	310932	-	33	2.08	0.64	8
12	310941	-	31	2.15	0.706	9
12	310964	-	32	2.1	0.581	7
12	311003	+	45	2.06	0.516	10
12	313079	-	34	2.33	0.702	3
12	313794	+	36	1.96	0.516	18
12	314285	-	33	2.09	0.984	18
12	320451	-	40	2.35	0.667	22
12	320476	+	48	2.09	0.525	4
12	320641	+	45	2.38	0.489	10
12	322562	-	35	1.65	0.406	23
12	323565	+	38	2.66	0.546	4
12	324930	-	38	1.83	0.564	9
12	325704	+	43	3.45	0.812	26
12	325731	+	44	2.29	0.638	11
12	325876	+	41	2.21	0.641	9
12	326080	-	35	2.11	0.423	11
12	326500	-	31	2.65	0.527	13
12	326645	+	41	2.15	0.585	4
12	328989	+	41	4.48	0.848	26
12	335945	+	46	2.56	0.774	10
12	337038	+	39	3.49	0.936	19
12	337216	-	42	3.73	0.74	16
12	339161	+	36	2.4	0.409	8
12	341674	+	38	2.7	0.567	4
12	342443	+	37	2.31	0.678	4
12	343056	+	38	2.61	0.691	9
12	343452	-	50	2.7	0.549	3
12	344042	-	51	2.38	0.438	13
12	345057	+	39	2.34	0.58	10
12	346405	-	38	2.88	0.535	5
12	346464	+	30	2.25	0.438	3
12	348247	-	46	1.96	0.474	3
12	349562	-	44	3.74	0.985	15
12	351876	+	33	2.41	0.701	3
12	352179	+	39	2.84	1	17
12	353508	-	41	2.04	0.422	9
12	353935	+	41	1.93	0.348	3
12	354121	+	43	2.49	0.726	20
12	354717	+	46	3.52	0.914	30
12	355061	+	43	2.04	0.351	11
12	355246	-	39	1.81	0.368	6
12	356120	+	44	3.33	0.878	20
12	360739	+	50	2.46	0.689	8
12	364475	-	35	2.92	0.539	4
12	365526	+	44	2.07	0.45	9
12	366334	-	34	2.06	0.509	16
12	366518	+	38	2.97	0.664	23
12	367458	+	35	2.63	0.565	7
12	368454	+	37	3.15	0.67	18
12	370052	-	36	1.93	0.675	11
12	370189	-	37	2.23	0.451	5
12	374710	+	37	4.19	0.64	8
12	375515	-	44	1.78	0.564	10
12	376311	-	43	3.12	0.994	12
12	376539	+	39	3	0.73	14
12	376544	-	49	5.57	1	19
12	376569	-	47	3.89	0.952	30
12	378418	-	54	1.88	0.345	10
12	378521	-	55	2.98	0.673	10
12	396185	+	47	2.58	0.466	5
12	396249	+	46	1.77	0.363	8
12	396689	+	44	2.63	0.787	25
12	397880	-	45	2.47	0.711	8
12	399404	-	45	4.12	0.838	31
12	401449	+	42	2.1	0.363	4
12	402418	+	38	2.51	0.713	20
12	404590	+	39	2.53	0.543	12
12	406429	+	37	2.57	0.671	19
12	406450	+	41	1.9	0.6	9
12	409622	-	38	2.32	0.65	13
12	410625	-	33	2.15	0.524	16
12	411404	-	33	3.24	0.547	5
12	412251	-	29	2.63	0.808	14
12	413217	+	32	1.72	0.597	15
12	413256	+	33	2.47	0.658	6
12	415048	-	27	2.39	0.787	10
12	415744	-	27	2.85	0.43	3
12	417050	+	28	3.03	0.849	6
12	418621	+	26	5.24	1	4
12	418635	+	26	2.94	0.966	7
12	418721	+	26	1.94	0.567	9
12	423310	-	27	2.54	0.584	5
12	425155	-	38	2.18	0.332	4
12	425884	+	28	5.31	1	14
12	427243	-	36	1.9	0.532	6
12	427925	+	27	2.81	0.797	9
12	428988	-	32	1.98	0.585	3
12	430222	+	31	2.06	0.383	5
12	430225	-	35	2.69	0.773	24
12	432995	-	36	2.54	0.632	15
12	434442	-	35	2.6	0.999	11
12	436522	-	40	1.84	0.66	22
12	436763	-	36	1.87	0.675	7
12	437300	-	36	2.08	0.38	5
12	438159	+	41	2.19	0.521	8
12	439518	-	35	2.2	0.476	7
12	439564	+	41	2.51	0.769	3
12	441434	-	31	4.43	0.919	19
12	442390	-	34	2.17	0.738	8
12	445608	-	34	2.68	0.673	3
12	446132	-	33	3.01	0.905	10
12	446366	+	48	2.25	0.365	4
12	446742	+	57	2.06	0.427	7
12	448082	-	37	2.34	0.646	16
12	455572	-	25	3.3	0.854	8
12	457835	-	32	2	0.611	6
12	461275	+	50	2.55	0.672	7
12	461905	+	43	2.36	0.459	7
12	462856	-	39	1.93	0.364	4
12	464345	+	41	2.21	0.485	4
12	465241	-	42	1.85	0.352	4
12	466371	-	40	3.12	0.704	21
12	466375	-	40	3.02	0.632	18
12	467509	+	45	5.46	0.954	30
12	468251	+	46	2.81	0.493	3
12	468528	+	48	1.95	0.453	6
12	468560	+	49	2.37	0.58	6
12	469177	+	44	2.17	0.61	7
12	469939	+	46	2.42	0.652	17
12	472671	-	46	2.31	0.428	5
12	477923	+	39	3.03	0.706	7
12	479780	+	37	3.03	0.6	5
12	479809	-	45	2.5	0.427	9
12	481094	+	41	2.55	0.83	6
12	482464	-	48	2.24	0.734	6
12	484129	-	48	2.67	0.791	28
12	487113	+	57	2.06	0.867	5
12	488247	+	54	2.27	0.581	6
12	488754	+	50	1.59	0.386	5
12	488829	+	53	6.74	0.867	58
12	491771	+	51	2.24	0.659	20
12	491839	+	54	1.86	0.429	6
12	493819	+	51	1.71	0.434	3
12	499898	-	38	2.54	0.58	14
12	500045	-	38	3.78	0.852	19
12	500249	-	37	2.26	0.646	8
12	503289	-	37	2.3	0.523	7
12	505533	+	39	2.31	0.723	15
12	508790	-	37	1.86	0.497	4
12	508797	+	36	2.18	0.49	7
12	509359	+	39	2.76	0.899	21
12	509574	-	34	2.3	0.947	14
12	510378	+	28	3.79	0.684	14
12	515921	+	38	2.82	0.726	13
12	520915	-	32	1.99	0.672	8
12	521738	-	37	4.67	0.788	17
12	523846	+	36	2.52	0.687	8
12	524036	+	41	4.52	0.888	41
12	524872	-	39	2.71	0.612	14
12	529442	-	42	2.2	0.414	6
12	529662	-	43	2.08	0.316	6
12	530929	-	54	1.83	0.426	9
12	533319	-	56	1.76	0.376	7
12	533715	+	45	1.93	0.521	4
12	536130	-	50	4.39	0.77	58
12	536401	+	55	1.76	0.483	4
12	537723	+	52	2.56	0.597	24
12	537939	-	50	2.11	0.569	10
12	541314	+	54	2.68	0.524	11
12	541459	+	53	2.05	0.548	7
12	541683	+	51	2.35	0.589	10
12	541793	+	52	1.88	0.292	13
12	541803	-	47	1.96	0.649	3
12	545782	+	50	2.32	0.718	8
12	546137	-	40	2.94	0.504	9
12	546235	-	36	6.59	0.715	19
12	546243	-	34	4.09	0.949	32
12	546406	-	34	2.95	0.719	4
12	546589	-	33	3.64	0.557	22
12	552911	-	33	2.02	0.449	20
12	554315	+	47	1.84	0.271	10
12	556370	+	50	2.09	0.589	13
12	556645	+	47	2.65	0.466	10
12	561438	-	47	2.33	0.503	19
12	566060	-	40	3.04	0.752	21
12	567218	+	39	2.03	0.48	6
12	570951	-	46	1.88	0.319	3
12	571042	-	43	2.15	0.587	11
12	572385	+	40	3.7	0.789	18
12	572389	+	37	1.89	0.67	17
12	575593	-	39	2.59	0.576	7
12	578060	-	36	3.22	0.686	4
12	579680	-	37	2.46	0.596	20
12	582246	+	47	2.38	0.692	9
12	582406	+	47	1.74	0.5	5
12	583485	-	33	4.19	0.867	5
12	583808	-	33	4.58	0.873	5
12	586570	-	32	2.61	0.721	5
12	587364	+	46	2.12	0.355	4
12	588206	+	37	2.51	0.526	4
12	588739	+	44	2.56	0.602	8
12	588753	+	43	3.4	0.616	22
12	589914	+	40	1.83	0.467	6
12	591129	-	27	2.05	0.72	10
12	591499	-	30	2.53	0.714	3
12	592562	+	42	3.71	0.999	44
12	596135	+	38	1.71	0.468	4
12	596856	+	37	2.7	0.549	10
12	601231	-	38	1.94	0.726	4
12	602774	-	32	2.74	0.865	10
12	603988	-	33	2.68	0.713	7
12	604588	+	34	3.12	0.922	5
12	604748	+	37	2.8	0.755	4
12	605124	-	32	2.77	0.622	5
12	608104	+	38	2.25	0.612	11
12	608108	+	36	2.24	0.438	4
12	608204	-	31	2.01	0.523	5
12	608276	+	39	1.96	0.596	17
12	608280	+	40	2	0.38	4
12	609489	+	39	2.68	0.659	3
12	611212	-	27	3.73	0.762	10
12	611216	-	30	2.19	0.655	14
12	611220	-	32	4.46	0.687	9
12	611228	-	32	2.87	0.441	4
12	611234	-	29	3.32	0.622	7
12	611293	-	31	3.67	0.712	22
12	611297	-	28	2.46	0.71	23
12	611301	-	31	2.87	0.814	25
12	611305	-	27	3.25	0.574	11
12	611312	-	29	3.25	0.403	4
12	611314	-	31	2.81	0.513	11
12	611316	-	31	3.56	0.757	32
12	611318	-	31	2.52	0.546	11
12	611320	-	28	4.84	0.797	23
12	611322	-	30	3.53	0.708	29
12	611330	-	30	2.64	0.551	7
12	612343	-	33	3.14	0.759	23
12	612966	+	33	2.12	0.367	4
12	613185	+	33	1.73	0.445	6
12	613855	+	36	2.17	0.635	10
12	614861	-	32	2.02	0.666	11
12	615572	+	29	3.29	0.578	12
12	619589	-	30	2.42	0.605	3
12	621463	+	39	5.11	0.842	33
12	621917	+	35	1.95	0.377	6
12	622680	-	41	2.5	0.628	14
12	625712	-	37	2.15	0.967	21
12	625983	-	41	2.14	0.732	16
12	626814	-	34	7.02	0.38	27
12	628398	-	45	3.59	0.924	29
12	629299	+	31	2.36	0.767	6
12	629715	-	47	2.15	0.498	4
12	631108	-	46	2.36	0.453	15
12	631957	-	52	1.71	0.432	3
12	634493	-	59	2.57	0.579	11
12	635831	-	59	1.76	0.463	4
12	635836	+	36	3.32	0.738	8
12	635842	+	36	2.47	0.325	5
12	636165	-	55	3.43	0.816	38
12	638244	-	54	1.79	0.317	3
12	638649	-	52	3.64	0.817	41
12	638721	-	52	2.38	0.671	39
12	638820	-	50	1.9	0.458	14
12	639868	-	52	2.13	0.387	4
12	641795	+	40	2.87	0.792	9
12	641825	+	41	1.8	0.562	4
12	644705	-	51	1.82	0.5	12
12	645029	+	48	1.95	0.353	13
12	645743	+	46	2.3	0.781	16
12	646650	+	46	2	0.619	10
12	646659	-	52	2.54	0.815	12
12	648528	+	46	2.09	0.601	27
12	648532	+	47	3.01	1	21
12	648644	-	47	2.03	0.631	5
12	649114	-	45	2.68	0.634	4
12	656512	+	43	1.9	0.562	4
12	657451	-	33	1.97	0.355	8
12	660833	-	26	2.28	1	5
12	663639	+	31	1.91	0.552	8
12	667454	+	33	2.38	0.768	16
12	669092	-	31	2.96	0.719	12
12	670397	+	34	3.05	0.608	23
12	670401	+	34	3.25	0.731	20
12	670413	+	33	2.43	0.587	11
12	670417	+	33	2.4	0.527	7
12	670421	+	34	3.53	0.643	5
12	676845	+	34	2.24	0.777	16
12	677161	-	45	5.24	0.819	22
12	677831	+	33	2.02	0.512	3
12	681286	-	38	3.74	0.632	7
12	684104	+	37	1.77	0.535	5
12	684325	-	40	1.68	0.533	8
12	686282	-	37	3.18	0.765	5
12	687549	+	44	2.87	0.658	5
12	689150	+	44	2.07	0.49	12
12	689336	-	34	3.21	0.595	7
12	689988	-	42	2.3	0.612	10
12	690676	-	31	3.13	0.812	8
12	691475	+	32	3.32	0.582	3
12	696021	+	33	3.08	0.937	14
12	696346	-	36	2.04	0.475	16
12	696486	+	34	2.17	0.616	7
12	698752	-	31	2.33	0.732	9
12	699294	+	30	2.11	0.596	14
12	699716	+	30	2.3	0.473	4
12	702694	-	32	2.3	0.463	4
12	704560	+	30	2.92	0.664	4
12	705006	-	47	2.07	0.664	8
12	706465	-	46	2.18	0.723	7
12	706936	-	44	3.22	0.69	8
12	707448	-	44	2.33	0.69	11
12	707606	-	45	2.64	0.474	12
12	713598	+	27	1.97	0.447	4
12	713876	-	46	1.73	0.464	4
12	714011	+	32	2.43	0.707	7
12	715525	-	44	1.85	0.237	6
12	715595	-	48	2.46	0.872	33
12	715901	-	49	2.81	0.299	4
12	716990	-	39	3.84	0.859	24
12	721410	+	26	4.14	0.733	3
12	721628	+	29	2.36	0.654	18
12	721636	+	27	4.65	0.659	3
12	721690	+	30	2.85	0.427	8
12	721825	+	30	3.76	0.774	9
12	722098	+	26	3.47	0.714	22
12	722101	+	28	5.56	0.594	4
12	722118	+	25	3.71	0.737	13
12	722120	+	27	2.73	0.704	20
12	722124	+	25	3.21	0.604	14
12	722148	+	28	2.7	0.48	7
12	722154	+	26	5.06	0.527	7
12	722156	+	29	3.1	0.575	14
12	722160	+	28	3.27	0.718	30
12	722164	+	27	3.69	0.663	17
12	722168	+	29	2.72	0.527	7
12	722177	+	28	3.06	0.483	7
12	722180	+	31	2.56	0.683	21
12	722184	+	32	2.96	0.577	3
12	722247	+	32	3.15	0.587	9
12	722255	+	31	2.41	0.603	23
12	722259	+	31	3.38	0.64	19
12	722263	+	30	2.35	0.479	16
12	722271	+	33	2.21	0.515	8
12	722277	+	28	2.79	0.437	4
12	722316	+	30	3.69	0.597	10
12	722324	+	31	3.17	0.616	6
12	722332	+	32	6.12	0.914	32
12	722336	+	30	3.51	0.528	9
12	722340	+	32	2.66	0.521	14
12	722344	+	32	2.91	0.715	24
12	722348	+	32	3.05	0.656	19
12	722356	+	29	4.48	0.664	18
12	722360	+	30	3.42	0.738	13
12	728514	-	42	1.62	0.379	4
12	730197	-	44	2.96	0.796	29
12	730219	-	42	4.1	0.725	5
12	730988	-	48	2.38	0.619	6
12	731924	+	48	1.83	0.46	3
12	733044	-	47	1.77	0.381	13
12	733421	+	41	2.59	0.611	6
12	733686	-	41	3.96	0.711	10
12	734707	-	47	3.3	0.745	17
12	736373	+	51	3.17	1	46
12	737552	+	52	2.72	0.759	6
12	739926	+	61	1.85	0.384	6
12	740052	+	55	2.71	0.492	20
12	741150	-	46	1.84	0.419	5
12	745450	-	42	2.12	0.398	3
12	745452	-	35	2.96	0.773	24
12	753440	-	58	1.97	0.439	4
12	754338	-	52	2.19	0.554	19
12	755612	+	44	2.13	0.571	9
12	756622	-	64	2.46	0.598	24
12	758915	-	59	2.21	0.487	18
12	758925	-	62	1.85	0.566	10
12	759095	-	57	3.16	0.814	17
12	759398	-	57	2.17	0.736	36
12	762814	-	51	2.76	0.667	6
12	763733	+	36	1.92	0.451	4
12	767578	-	51	3.16	0.77	27
12	768141	-	47	3.08	0.783	31
12	769357	+	33	3.41	0.835	10
12	771231	-	44	3.41	0.891	19
12	772552	-	37	2.25	0.399	7
12	775997	-	41	2.54	0.824	6
12	777572	+	46	3.4	0.586	16
12	779023	+	45	2.37	0.434	5
12	779211	+	47	2.27	0.499	13
12	779274	+	43	2.26	0.563	24
12	782113	+	41	1.73	0.644	8
12	782134	+	39	2.49	0.755	20
12	782561	+	40	3.42	1	40
12	782570	-	35	2.55	0.566	10
12	783987	+	35	2.75	0.652	3
12	787127	-	35	2.78	0.538	8
12	788616	+	41	1.73	0.535	11
12	790387	+	43	1.88	0.463	3
12	792548	-	36	3.12	0.943	4
12	792757	+	42	2.16	0.544	6
12	799118	-	38	2.48	0.519	20
12	801259	+	33	2.07	0.384	4
12	801492	-	43	1.78	0.444	16
12	802501	-	44	1.85	0.507	4
12	802824	+	40	3.38	0.841	13
12	805948	-	37	3.95	1	31
12	806154	-	38	2.22	0.684	3
12	807953	-	32	2.5	0.64	7
12	808826	+	38	2.89	0.744	4
12	810035	+	33	3.14	0.616	5
12	812687	+	36	2.56	0.729	10
12	814798	-	38	2.82	0.803	11
12	814963	+	41	5.09	0.691	13
12	817509	+	42	1.82	0.504	3
12	817565	-	26	2.31	0.513	7
12	817832	+	44	3.3	0.617	15
12	819748	-	35	2.59	0.64	10
12	822123	-	40	2.32	0.581	8
12	823581	-	42	2.5	0.8	17
12	825048	-	43	2.18	0.426	3
12	826654	+	38	2.06	0.562	3
12	831152	-	37	2.45	0.525	13
12	832095	+	36	2.65	0.494	3
12	832113	-	32	2.16	0.634	4
12	832143	-	31	2.21	0.689	16
12	833135	-	28	2.34	0.716	3
12	835086	+	28	3.76	1	13
12	835504	+	30	2.13	0.553	4
12	838803	-	34	3.57	0.629	8
12	841920	+	37	1.71	0.349	11
12	844370	-	39	1.94	0.465	5
12	845762	+	40	3.64	0.61	14
12	847214	+	42	2.98	0.348	10
12	847239	+	50	1.54	0.196	5
12	850523	-	47	2.64	0.459	20
12	852055	+	38	1.93	0.502	4
12	858232	-	44	2.06	0.292	6
12	860109	-	43	2.01	0.356	9
12	862068	-	51	2.43	0.481	17
12	863253	-	47	2.34	0.579	11
12	863289	-	51	2.09	0.645	12
12	864137	-	55	2.02	0.432	8
12	865252	+	42	2.8	0.604	17
12	865419	+	42	2.82	0.657	12
12	866401	-	61	3.2	0.682	26
12	868741	-	60	1.98	0.497	10
12	869069	-	54	2.04	0.413	7
12	871194	-	51	1.65	0.481	3
12	871692	-	53	2.7	0.629	21
12	871893	-	56	2.35	0.783	31
12	872334	+	43	2.09	0.46	3
12	872830	-	56	3.06	0.674	17
12	873490	+	46	3.21	0.675	33
12	873521	-	60	1.61	0.468	4
12	874960	+	51	2.74	0.542	21
12	875488	+	44	1.78	0.338	3
12	876124	+	49	2.75	0.703	21
12	882959	+	49	2.16	0.555	4
12	883043	+	49	1.95	0.482	7
12	885325	-	41	2.07	0.566	7
12	886372	+	51	1.82	0.41	13
12	886413	+	48	1.67	0.2	6
12	887944	-	36	2.61	0.669	11
12	892283	+	47	1.89	0.426	4
12	892476	+	47	2.06	0.494	6
12	892551	+	49	2.4	0.709	17
12	892757	+	47	2.06	0.502	12
12	896327	+	42	2.45	0.617	4
12	896355	-	29	2.65	0.956	11
12	897611	+	43	2.55	0.522	6
12	897976	-	30	2.17	0.789	15
12	899327	+	47	2.27	0.59	4
12	899678	+	43	3.54	0.865	27
12	899682	+	46	1.78	0.51	8
12	900840	-	40	2.49	0.694	14
12	903301	-	40	4.11	0.793	27
12	912963	+	43	1.87	0.377	3
12	914420	+	42	3.91	0.31	8
12	914967	-	37	4.37	0.904	29
12	915392	+	45	2.41	0.644	7
12	915529	-	36	1.72	0.68	10
12	916491	+	43	2.71	1	31
12	916737	-	38	3.12	0.961	7
12	917731	+	43	1.96	0.439	3
12	918319	+	43	1.77	0.304	9
12	918688	+	37	2.08	0.44	5
12	918885	-	33	2.81	0.847	3
12	918923	-	33	7.39	1	12
12	919076	+	37	3.03	0.725	13
12	919701	+	33	2.49	0.589	3
12	920340	+	42	2.21	0.659	3
12	920419	+	42	1.86	0.85	19
12	922139	+	39	2.62	0.351	6
12	922181	-	34	2.12	0.566	5
12	925885	+	43	2.41	0.52	12
12	926589	-	35	2.43	0.713	11
12	927178	-	34	2.65	0.519	6
12	927466	+	41	2.58	0.741	33
12	927962	+	48	3.18	0.946	33
12	929378	-	40	1.86	0.606	6
12	930789	+	40	2.33	0.577	4
12	933042	-	46	1.74	0.314	5
12	933242	+	36	1.96	0.381	3
12	934260	+	41	2.76	0.551	7
12	935725	-	40	1.82	0.473	7
12	936940	-	37	2.15	0.445	4
12	939796	+	27	2.49	0.867	12
12	940804	-	45	2.51	0.752	26
12	941716	-	45	2.51	0.579	3
12	943941	-	39	2.3	0.609	20
12	944577	+	31	2.09	0.263	13
12	947534	+	28	2.84	0.62	10
12	948608	+	29	2.47	0.418	11
12	952259	-	37	2.3	0.49	3
12	953067	-	33	5.96	0.657	15
12	953161	-	34	4.31	0.392	5
12	956797	-	41	3.33	1	18
12	957460	-	42	2.41	0.52	10
12	958358	+	33	3.88	0.707	21
12	958363	-	40	3.09	0.685	32
12	959366	+	38	1.83	0.641	5
12	959649	+	39	2.43	0.593	4
12	960361	+	37	2.21	0.523	15
12	961033	+	33	4.66	1	32
12	961496	+	33	2.06	0.539	12
12	961546	+	36	2.32	0.392	7
12	968669	-	38	2.1	0.7	17
12	969833	+	49	1.85	0.294	6
12	970690	+	42	1.9	0.569	6
12	970780	+	39	2.57	0.54	5
12	971173	-	40	1.99	0.404	3
12	971733	-	39	2.61	0.447	7
12	971769	+	39	3.27	0.527	5
12	972102	+	39	2.86	1	8
12	972195	+	40	2.34	0.886	15
12	972661	-	37	2.51	0.702	8
12	974285	-	34	3	0.816	11
12	975509	+	36	2.43	0.6	17
12	976059	-	37	3.14	0.815	14
12	976275	-	32	2.28	0.515	10
12	976516	+	37	2.04	0.317	4
12	978156	-	31	3.63	0.753	12
12	978287	-	34	2.38	0.622	3
12	980691	-	31	5.41	0.903	23
12	981674	-	33	2.6	0.717	9
12	982373	-	31	2.72	0.745	19
12	982847	-	35	1.93	0.442	4
12	986314	-	30	2.44	0.628	10
12	986932	-	34	1.75	0.348	3
12	989446	+	29	4.34	0.845	24
12	989469	-	32	2.69	0.983	30
12	991187	+	32	3.35	0.773	13
12	992021	-	31	3.09	0.519	3
12	992454	-	35	2.19	0.762	16
12	994549	-	35	2.04	0.763	10
12	999084	-	28	2.17	0.448	13
12	1001723	-	30	3.36	0.593	5
12	1006189	-	31	2.38	0.6	12
12	1006317	-	28	2.91	0.666	13
12	1008662	-	26	2.64	0.824	17
12	1008856	-	25	2.86	0.643	9
12	1009600	-	26	2.03	0.612	7
12	1011040	+	28	2.31	0.716	5
12	1011467	+	33	2.55	0.662	3
12	1013450	+	35	2.27	0.635	4
12	1013799	+	32	2.85	0.893	11
12	1013892	-	29	2.12	0.496	5
12	1015487	-	32	3.07	1	25
12	1019375	-	29	2.39	0.678	9
12	1021486	-	34	2.02	0.618	10
12	1022621	-	35	2.13	0.532	7
12	1023261	-	34	2.55	0.766	5
12	1024010	+	36	2.47	0.481	4
12	1027559	-	39	3.47	0.915	10
12	1030457	-	48	1.85	0.388	5
12	1032283	-	40	4.1	0.931	21
12	1034489	-	36	2.39	0.508	15
12	1034756	+	34	2.47	0.586	16
12	1040540	-	29	2.34	0.664	4
12	1042298	+	27	2.81	0.508	11
12	1044595	-	31	2.05	0.52	17
12	1051512	+	32	3.13	0.641	14
12	1056072	-	52	2.12	0.345	6
12	1057284	-	59	2.82	0.581	23
12	1057894	-	59	2.13	0.381	5
12	1058053	-	44	3.01	0.656	10
12	1060793	-	56	2.22	0.518	4
12	1060815	-	55	1.88	0.296	5
12	1062445	-	46	3.05	0.694	24
12	1062924	-	55	3.03	0.574	6
12	1063298	-	52	1.84	0.545	14
12	1063630	-	47	3.62	0.695	28
12	1064833	-	44	2.18	0.607	7
12	1066706	+	38	2.25	0.514	3
12	1067767	+	37	2.1	0.563	7
12	1068840	-	56	1.8	0.375	3
12	1069675	-	59	2.19	0.497	5
12	1070277	-	45	2.32	0.497	8
12	1070749	-	42	1.86	0.521	4
12	1072458	-	47	2.48	0.447	10
12	1074821	-	43	2.15	0.759	6
12	1079288	-	30	2.83	0.677	11
12	1082580	-	27	2.39	0.646	9
12	1101566	+	26	2.21	0.69	3
12	1103018	-	26	2.12	0.39	5
12	1105591	-	26	3.03	0.74	7
12	1106187	-	27	2.9	1	26
12	1106724	-	27	1.99	0.464	6
12	1129675	-	36	2.02	0.649	11
12	1133160	-	39	1.83	0.543	5
12	1134960	-	44	1.7	0.556	15
12	1134962	-	45	2.86	0.728	29
12	1135696	+	47	2.52	0.668	30
12	1135701	-	56	2.67	0.68	13
12	1137086	-	50	3.56	0.684	13
12	1140672	+	33	1.82	0.522	4
12	1141026	+	32	1.96	0.559	4
12	1141791	+	30	2.11	0.646	4
12	1141938	-	49	1.74	0.419	10
12	1143165	+	34	2.62	1	6
12	1147588	+	30	2.7	0.833	17
12	1150476	+	37	2.12	0.661	6
12	1151027	-	48	1.79	0.412	7
12	1153008	-	49	1.85	0.385	11
12	1155543	-	48	3.22	0.869	35
12	1158397	-	47	2.53	0.684	20
12	1159329	-	48	2.17	0.465	5
12	1159432	-	46	3.7	0.877	23
12	1161276	+	26	1.85	0.489	5
12	1165589	-	37	3.92	0.676	5
12	1167088	+	35	1.99	0.84	14
12	1168204	-	37	1.95	0.43	4
12	1168833	+	41	4.33	0.891	20
12	1178695	+	27	2.3	0.559	5
12	1179807	-	31	2.72	0.549	14
12	1181271	-	30	2.32	0.832	5
12	1181365	+	26	2.03	0.345	6
12	1181926	+	29	2.79	0.599	5
12	1182049	+	27	2.83	0.657	4
12	1182405	+	28	2.97	0.667	7
12	1182950	-	30	1.88	0.701	4
12	1183702	-	33	2.24	0.646	3
12	1186519	-	52	2.38	0.681	30
12	1189664	-	40	1.87	0.342	7
12	1191575	-	48	2.2	0.407	5
12	1192834	-	46	2.48	0.835	21
12	1195309	-	45	1.79	0.436	4
12	1195410	+	39	1.66	0.25	3
12	1196861	-	50	2.82	0.509	4
12	1200091	-	43	1.82	0.432	4
12	1202471	+	41	2.25	0.597	8
12	1202484	-	52	2.6	0.589	23
12	1212943	+	34	1.84	0.574	3
12	1220808	+	40	3.12	0.555	8
12	1224988	+	39	1.96	0.371	5
12	1224992	+	40	2.39	0.724	17
12	1228800	-	40	2.16	0.652	18
12	1229545	-	45	1.89	0.5	10
12	1229575	-	45	2.6	0.527	12
12	1229862	+	41	2.77	0.683	11
12	1233328	+	43	2.23	0.58	7
12	1234925	-	38	3.56	0.777	14
12	1237994	-	36	2.7	0.523	13
12	1240623	-	33	2.4	0.765	18
12	1241431	-	39	4.07	0.992	47
12	1242905	+	27	4.37	1	29
12	1244777	-	37	2.19	0.487	3
12	1248198	-	38	1.81	0.29	8
12	1251635	-	41	2.43	0.613	15
12	1252956	+	30	2.32	0.728	5
12	1254602	-	39	3.14	0.646	13
12	1257401	+	39	2.48	0.662	14
12	1260000	-	37	2.21	0.622	12
12	1262438	+	40	2.53	0.81	4
12	1262660	-	43	4.34	0.931	7
12	1267586	-	37	2.9	0.681	13
12	1268180	-	40	2.62	0.686	5
12	1268197	-	30	1.98	0.427	4
12	1270464	-	27	2.39	0.525	6
12	1272733	+	32	3.24	0.711	11
12	1276052	-	34	2.52	0.769	10
12	1276490	-	31	2	0.397	4
12	1279341	-	44	1.98	0.444	4
12	1279811	-	44	1.85	0.403	5
12	1280100	-	45	2.72	0.86	39
12	1280104	-	38	3	0.869	48
12	1280105	-	45	4.03	0.391	7
12	1283389	-	38	2.11	0.646	4
12	1283513	+	43	2.34	0.614	10
12	1285096	+	44	2.75	0.657	24
12	1285248	-	38	1.88	0.466	3
12	1285644	+	44	2.12	0.655	3
12	1286742	+	44	2.17	0.773	13
12	1286929	-	38	2.29	0.986	20
12	1288507	+	36	2.65	0.692	15
12	1288790	+	31	2.55	0.659	5
12	1288930	-	31	2.27	0.513	3
12	1290260	-	35	2.06	0.68	3
12	1291276	+	40	2.02	0.32	4
12	1292930	+	38	2.23	0.582	4
12	1295268	+	49	2.42	0.692	26
12	1295304	-	36	2.85	0.957	20
12	1296481	-	42	2.67	0.768	13
12	1296812	+	51	2.69	0.695	4
12	1298493	+	39	2.47	0.619	16
12	1300637	+	39	2.31	0.861	19
12	1301294	-	37	1.69	0.305	4
12	1301740	-	35	2.96	0.944	10
12	1301974	+	31	2.01	0.615	6
12	1302290	+	31	2.42	0.476	4
12	1304165	+	30	3.03	0.437	10
12	1310559	+	37	1.84	0.535	6
12	1312978	+	39	1.83	0.528	4
12	1313539	+	41	1.68	0.401	9
12	1319834	-	40	1.9	0.35	13
12	1321130	+	33	2.43	0.689	15
12	1324237	+	35	2.38	0.743	12
12	1326294	-	35	3.1	0.724	9
12	1332460	-	32	2.14	0.713	6
12	1333565	-	31	2.94	0.778	12
12	1334656	+	36	2.67	0.899	17
12	1339341	+	42	2.52	0.897	7
12	1340557	-	38	2.88	0.839	12
12	1341674	-	37	6.82	1	28
12	1355920	-	34	4.15	1	11
12	1358700	-	32	2.16	0.705	7
12	1359328	-	32	1.99	0.496	13
12	1359485	-	34	3.6	1	12
12	1362469	-	37	2.81	0.509	8
12	1366293	+	36	2.17	0.593	15
12	1367867	-	49	2.72	0.684	11
12	1371776	-	50	1.54	0.261	5
12	1372809	+	38	2.56	0.624	14
12	1375141	-	48	2.13	0.5	3
12	1375206	-	47	2.61	0.488	3
12	1375805	-	51	2.64	0.726	19
12	1376644	-	48	2.73	0.496	6
12	1380048	+	39	2.75	0.928	22
12	1380394	-	52	1.64	0.381	6
12	1380743	-	51	1.92	0.517	9
12	1381339	-	49	2.33	0.539	23
12	1381788	+	33	2.23	0.867	24
12	1387540	+	34	1.96	0.395	3
12	1388984	-	39	2.85	0.565	13
12	1393811	+	53	2.3	0.541	4
12	1396326	+	45	1.75	0.409	4
12	1403115	-	38	2.24	0.39	5
12	1404116	+	52	1.87	0.356	5
12	1405095	-	43	2.15	0.727	9
12	1405294	-	39	3.21	0.717	18
12	1407454	+	45	1.93	0.36	6
12	1408169	+	46	2.53	0.79	16
12	1409970	+	38	2.59	0.603	12
12	1410331	-	49	1.93	0.397	5
12	1410989	-	52	2.55	0.996	33
12	1414121	-	55	3.35	0.602	13
12	1417383	-	54	3.07	0.683	9
12	1418590	-	46	2.58	0.433	4
12	1418594	-	45	2.52	0.641	21
12	1418598	-	43	3.06	0.445	16
12	1418602	-	44	3.43	0.51	29
12	1418606	-	41	3.76	0.563	26
12	1418610	-	46	3.18	0.783	47
12	1418614	-	44	3.26	0.825	52
12	1418618	-	44	2.79	0.472	26
12	1418622	-	48	1.88	0.44	9
12	1418626	-	48	2.78	0.461	13
12	1418656	-	54	2.25	0.423	10
12	1418658	-	53	2.22	0.457	14
12	1418660	-	54	2.48	0.599	38
12	1418662	-	43	4.27	0.729	23
12	1418666	-	35	3.07	0.363	9
12	1418669	-	44	2.69	0.472	19
12	1418673	-	46	2.43	0.716	53
12	1418675	-	42	2.58	0.365	3
12	1418677	-	47	2.8	0.651	49
12	1418681	-	42	2.59	0.338	17
12	1418684	-	38	2.98	0.425	20
12	1418689	-	43	2.62	0.499	31
12	1418691	-	40	2.8	0.381	6
12	1418693	-	43	2.9	0.638	39
12	1418697	-	45	3.33	0.642	48
12	1418701	-	44	3.01	0.628	38
12	1418705	-	50	3.69	0.827	59
12	1418709	-	50	2.13	0.435	23
12	1418713	-	50	3.11	0.624	33
12	1419083	-	42	1.81	0.363	5
12	1419664	+	53	2.67	0.749	12
12	1419899	+	52	1.86	0.568	5
12	1421520	+	50	2.47	1	24
12	1421728	+	49	2.62	0.597	10
12	1422372	-	34	1.72	0.359	7
12	1424354	-	27	4.44	0.95	3
12	1425952	+	44	1.97	0.701	4
12	1426460	-	37	2.99	0.529	6
12	1427290	-	46	2.22	0.49	6
12	1429965	+	40	1.95	0.426	14
12	1430191	+	39	2.32	0.553	6
12	1431249	+	40	3.09	0.778	32
12	1432862	+	38	2.25	0.451	4
12	1433674	+	33	2.13	0.489	19
12	1433990	+	37	1.76	0.191	9
12	1436198	-	43	2.04	0.759	43
12	1438518	+	33	2.09	0.404	4
12	1438951	+	25	2.32	0.542	5
12	1442862	+	43	1.74	0.456	7
12	1443589	-	54	2.35	0.686	7
12	1447221	-	42	2.71	0.652	14
12	1451878	+	40	2.91	0.588	19
12	1454871	-	30	2.25	0.73	18
12	1455601	-	36	2.25	0.637	19
12	1456851	-	34	1.78	0.462	3
12	1457248	+	36	2.42	0.599	13
12	1459689	-	39	2.47	0.657	6
12	1461522	+	37	2.94	0.785	10
12	1462505	+	39	1.93	0.48	11
12	1462810	+	36	2.57	0.747	6
12	1463911	+	40	2.47	0.551	6
12	1465404	+	36	2.38	0.642	22
12	1466118	+	38	2.7	0.957	20
12	1466428	+	34	2.13	0.627	4
12	1466955	-	51	1.86	0.495	5
12	1467842	-	54	2.26	0.698	25
12	1468987	-	51	2.1	0.542	9
12	1473093	-	40	2.8	0.682	5
12	1473628	-	42	2.49	0.59	3
12	1475273	+	31	2.22	0.476	4
12	1481876	+	33	2.03	0.805	10
12	1483459	+	35	2.08	0.601	5
12	1486914	-	33	2.44	0.82	9
12	1488454	+	40	2.41	0.722	5
12	1489390	-	32	2.11	0.668	4
12	1489500	+	38	2.58	0.506	16
12	1489666	+	35	5.32	0.92	27
12	1491273	+	38	2.39	0.479	5
12	1495756	-	37	2.5	0.731	15
12	1495977	+	34	1.8	0.449	4
12	1496085	-	39	2.04	0.497	5
12	1497133	+	29	2.69	0.592	15
12	1497795	+	32	3.09	0.661	7
12	1500291	+	29	1.97	0.781	17
12	1500725	-	41	3.14	1	8
12	1500782	-	40	2.35	0.74	16
12	1500786	-	39	2.47	0.635	19
12	1501919	-	42	1.69	0.181	4
12	1502162	-	43	2.53	0.555	11
12	1502199	-	43	1.83	0.503	11
12	1503783	+	35	2.25	0.616	11
12	1504679	-	37	1.82	0.297	15
12	1505619	-	40	2.08	0.771	4
12	1505722	-	42	3.45	0.965	37
12	1505807	-	37	5.03	1	28
12	1507201	-	45	3.28	0.689	24
12	1507257	+	31	2.42	0.512	13
12	1508409	-	38	2.36	0.323	6
12	1508721	+	37	2.6	0.796	8
12	1508804	+	30	4.96	0.711	11
12	1508866	+	33	6.2	1	44
12	1509093	-	40	2.56	0.6	23
12	1512106	-	41	3.38	0.71	21
12	1513122	+	27	2.04	0.403	8
12	1513823	+	32	2.7	0.548	20
12	1514153	+	27	2.69	0.937	23
12	1514462	-	41	3.68	0.67	15
12	1514737	+	27	2.09	0.439	8
12	1516604	+	34	2.75	0.612	3
12	1518697	-	38	2.43	0.996	4
12	1519209	+	33	3.57	0.742	8
12	1519886	+	33	2.76	0.992	22
12	1521075	+	39	2.82	0.591	8
12	1523696	-	49	2.33	0.725	6
12	1524014	-	40	2.58	0.887	19
12	1524403	+	31	2.28	0.477	4
12	1524982	-	38	2.7	0.644	8
12	1525275	-	37	3.36	0.926	16
12	1527046	-	44	2.27	0.498	6
12	1528038	-	32	2.87	0.591	5
12	1528217	-	36	3.32	0.785	17
12	1528797	-	31	2.07	0.539	12
12	1529727	-	35	2.88	0.709	20
12	1532476	+	30	2.61	0.948	17
12	1536028	-	35	2.84	0.656	14
12	1538001	-	34	1.94	0.467	3
12	1538570	-	36	1.72	0.491	13
12	1539209	-	38	3.08	0.555	7
12	1540453	-	30	4.83	0.961	33
12	1540483	-	32	2.76	0.849	13
12	1540607	+	29	4.07	0.817	8
12	1543939	+	40	1.98	0.615	6
12	1546498	-	43	4.04	0.772	7
12	1546564	+	47	1.82	0.351	4
12	1547146	-	28	2.13	0.801	4
12	1548810	+	42	4.04	0.976	7
12	1551977	+	46	1.67	0.363	7
12	1552949	+	52	1.98	0.46	4
12	1553297	+	49	1.72	0.608	20
12	1553742	-	40	4.74	1	21
12	1556078	-	39	2.13	0.79	29
12	1557246	-	36	1.89	0.541	5
12	1558335	+	43	2.36	0.532	5
12	1559945	-	36	2.02	0.634	9
12	1560000	-	35	1.97	0.435	3
12	1562014	+	30	1.74	0.438	23
12	1562153	-	41	1.69	0.207	4
12	1563102	-	44	3.13	0.977	11
12	1563231	-	48	2.85	0.674	4
12	1563262	-	46	2.86	0.899	22
12	1563312	-	47	2.14	0.567	26
12	1566596	+	43	2.81	0.969	4
12	1567231	+	44	3.39	0.661	21
12	1570821	-	40	2.53	0.755	17
12	1570963	-	43	3.87	0.838	29
12	1573024	+	38	1.74	0.442	3
12	1573583	+	36	6.64	0.81	9
12	1573722	+	33	3.11	0.654	4
12	1573988	+	28	2.62	0.567	8
12	1574711	-	31	3.04	0.593	4
12	1575782	+	46	2.03	0.419	6
12	1576406	+	47	2.54	0.583	14
12	1576460	+	50	3.22	0.652	22
12	1577080	-	39	2.24	0.647	14
12	1577644	+	50	3.14	0.83	4
12	1577828	+	49	1.78	0.789	26
12	1577963	-	39	2.29	0.494	10
12	1579910	+	52	1.73	0.372	4
12	1580244	+	54	2.64	0.673	26
12	1582193	+	44	1.97	0.49	5
12	1585102	+	43	1.93	0.52	4
12	1586747	+	46	2.75	0.632	9
12	1594940	-	45	2.17	0.475	5
12	1595007	-	45	2.09	0.379	5
12	1596143	-	52	2.07	0.396	18
12	1597670	+	40	2.37	0.54	4
12	1598220	-	44	2.85	0.661	7
12	1599800	+	43	1.68	0.286	4
12	1600063	-	53	5.28	1	67
12	1600067	-	54	2.11	0.599	19
12	1600326	+	39	2.99	0.824	15
12	1603601	-	36	2.15	0.557	5
12	1606517	-	33	1.84	0.233	3
12	1608041	-	36	2.78	0.512	4
12	1612972	+	33	2.25	0.463	8
12	1614097	+	33	1.7	0.45	4
12	1614381	-	44	1.63	0.439	11
12	1615656	-	40	1.77	0.305	6
12	1616850	-	38	2.22	0.404	8
12	1621777	-	31	2.82	0.629	6
12	1624245	-	41	2.48	0.605	4
12	1624415	+	32	2.3	0.52	9
12	1625161	+	38	2.11	0.631	7
12	1626519	-	41	3.08	0.713	8
12	1627531	-	37	1.71	0.449	9
12	1631926	-	41	2.17	0.42	9
12	1632724	-	36	2.22	0.488	11
12	1632865	+	36	2.62	0.536	9
12	1634384	+	37	2.28	0.455	4
12	1635037	+	43	2.13	0.444	7
12	1635177	+	41	2.98	0.729	7
12	1635288	+	39	2.48	0.612	6
12	1635611	-	40	3.35	0.571	3
12	1636293	+	40	2.25	0.455	4
12	1637108	-	42	3.33	0.638	9
12	1639205	-	39	4.07	0.606	4
12	1639673	-	40	2.95	0.553	9
12	1639691	+	32	3.08	0.822	4
12	1639867	-	38	3.93	0.676	17
12	1640099	-	39	2.55	0.47	8
12	1640194	-	38	2.91	0.463	10
12	1640206	+	31	2.3	0.579	14
12	1640684	+	36	2.23	0.638	3
12	1640799	-	37	2.15	0.432	15
12	1642390	-	29	2.46	0.62	14
12	1643432	-	32	2.61	0.846	3
12	1646950	+	31	2.38	1	13
12	1649380	-	46	2.03	0.619	4
12	1651407	+	29	1.9	0.452	5
12	1651843	+	30	2.23	0.457	3
12	1654997	+	27	3.17	0.558	4
12	1656943	-	32	1.72	0.429	7
12	1710794	-	26	2.97	0.736	6
12	1714316	-	28	2.51	0.539	3
12	1727514	-	25	2.14	0.596	7
12	1839283	+	28	2.09	0.477	9
12	1865756	+	28	4.86	0.914	44
12	1874408	-	25	1.96	0.746	5
12	1876543	+	30	2.15	0.459	3
12	1900068	+	25	2.4	0.864	4
12	1929316	+	25	2.01	0.519	8
12	1930612	-	25	3.69	1	5
12	1935733	+	28	4.04	1	8
12	1935754	+	28	2.93	0.719	10
12	1937066	+	25	5.06	1	26
12	1984517	-	26	1.95	0.567	4
12	1986119	-	29	1.84	0.252	4
12	2033809	+	26	2.02	0.575	5
12	2035593	+	25	2.4	0.686	6
12	2041532	-	26	3.19	0.796	4
12	2041941	-	25	2.27	0.767	11
12	2044112	+	28	2.29	0.962	12
12	2098763	+	27	2.44	0.849	15
12	2177651	-	26	2.81	0.558	4
12	2179499	-	25	2.25	0.635	5
12	2184228	+	26	1.95	0.564	7
12	2184971	+	26	2.64	0.398	5
12	2190086	+	29	2.52	0.616	5
12	2194247	+	27	6.65	0.821	15
12	2195188	+	25	3.29	0.637	6
12	2205683	+	28	2.14	0.433	6
12	2208836	+	41	3	0.655	9
12	2213451	+	26	6.74	0.992	12
12	2222916	+	29	1.8	0.533	5
12	2273136	-	32	2.11	0.421	6
12	2279081	-	29	2.53	0.643	8
12	2292932	-	25	3.86	0.785	13
12	2328716	-	25	3.09	0.75	13
12	2338679	+	27	3.36	0.729	11
12	2338683	+	28	2.51	0.698	3
12	2338687	+	27	3.14	0.676	3
12	2340432	+	30	2.1	0.529	5
12	2393767	+	25	2.11	0.589	7
12	2458716	-	25	2.01	0.524	5
12	2497272	+	25	2.82	0.622	6
12	2688501	-	25	2.49	0.699	13
12	2691898	-	32	2.33	0.439	5
12	2695688	-	31	2.07	0.466	4
12	2699681	+	36	2.07	0.592	10
12	2699686	-	36	1.93	0.46	16
12	2702985	+	46	2.19	0.697	10
12	2703114	+	46	1.81	0.443	5
12	2704068	+	46	2.38	0.796	29
12	2704710	+	48	2.83	0.581	3
12	2704724	+	47	2.23	0.686	22
12	2706961	+	42	2.05	0.461	3
12	2707008	+	37	3.25	0.827	11
12	2708001	+	47	1.92	0.414	21
12	2708144	+	45	2.63	0.523	14
12	2710203	-	30	2.31	0.985	7
12	2711798	+	48	2.6	0.969	26
12	2713466	+	35	4.99	0.854	24
12	2715163	-	31	5.74	0.891	15
12	2715793	+	37	1.71	0.251	5
12	2715957	+	34	2.67	0.785	14
12	2716192	+	39	1.64	0.336	4
12	2722243	+	36	4.84	0.99	18
12	2723628	-	39	3.1	0.685	15
12	2726802	+	33	2.36	0.81	5
12	2727673	-	28	2.48	0.809	4
12	2728965	+	39	1.78	0.251	5
12	2730500	-	44	2.25	0.552	13
12	2730995	-	41	1.64	0.302	4
12	2738701	-	29	2.09	0.538	3
12	2740480	-	37	2.53	0.599	5
12	2741926	+	32	2.48	0.541	5
12	2742198	-	34	2.35	0.405	5
12	2742202	-	37	3.23	0.623	7
12	2743735	+	29	3.07	0.814	7
12	2747842	-	44	2.34	0.704	11
12	2748360	-	48	3.77	0.759	6
12	2748843	-	49	3.26	0.894	36
12	2749018	-	47	2.19	0.266	12
12	2751699	-	43	3.09	0.69	13
12	2752418	-	42	2.17	0.796	21
12	2752422	-	42	2.12	0.718	17
12	2753149	-	39	3.79	0.652	10
12	2753199	+	37	2.31	0.543	9
12	2753216	-	38	2.81	0.622	5
12	2755118	-	34	2.64	0.394	8
12	2755747	-	33	2.47	0.599	5
12	2757345	+	40	2.52	0.59	4
12	2757579	-	40	2.05	0.393	12
12	2758503	+	38	3.04	0.675	8
12	2759061	+	37	1.81	0.314	3
12	2760663	-	45	2.31	0.674	14
12	2762347	-	46	1.71	0.321	7
12	2762474	+	32	2.67	0.83	21
12	2763158	+	37	2.2	0.411	8
12	2763165	-	43	2.15	0.567	5
12	2763363	+	38	2.15	0.539	8
12	2764662	+	40	7.03	0.596	14
12	2766347	+	40	1.82	0.281	10
12	2768063	+	41	2.41	0.918	12
12	2771651	+	49	2	0.555	15
12	2780951	+	36	3.53	0.71	20
12	2786049	-	38	2.1	0.671	3
12	2790032	-	42	2.28	0.612	20
12	2791030	+	38	1.95	0.63	7
12	2793066	-	46	2.33	0.657	12
12	2793192	-	45	2.62	0.512	7
12	2793378	+	37	2.67	0.737	30
12	2793709	+	37	3.1	0.662	4
12	2794105	-	47	2.64	0.666	10
12	2797408	-	38	2.09	0.598	5
12	2797412	-	36	4.1	1	46
12	2803545	-	46	2.5	0.823	9
12	2806528	-	39	1.98	0.602	5
12	2809163	+	36	1.88	0.427	7
12	2809935	-	41	1.89	0.409	6
12	2811689	+	59	2.61	0.602	22
12	2816367	-	38	1.96	0.578	5
12	2816757	-	36	3.1	0.558	20
12	2817421	-	31	2.16	0.485	5
12	2817706	-	33	2.21	0.387	4
12	2817802	+	43	2.54	0.679	12
12	2817834	-	34	2.99	0.691	6
12	2818721	+	42	2.36	0.769	5
12	2819322	+	43	2.41	0.665	17
12	2819418	+	43	1.95	0.508	4
12	2819448	+	43	2.54	0.796	7
12	2819881	+	40	2.83	0.522	5
12	2819924	+	36	2.1	0.477	8
12	2820835	-	37	2.47	0.676	9
12	2821932	-	31	3.25	0.482	5
12	2823809	-	35	2.46	0.829	25
12	2823971	+	44	2.53	0.768	6
12	2824099	+	44	3	0.743	22
12	2824578	+	45	2.5	0.687	15
12	2826125	+	38	2.39	0.497	5
12	2828243	+	32	1.84	0.34	3
12	2833633	+	35	2.88	0.824	19
12	2833929	+	36	3.03	0.601	11
12	2834006	-	48	3.51	0.99	59
12	2839420	+	36	3.63	0.878	12
12	2840648	+	44	3.2	1	4
12	2842558	+	39	2.8	0.76	12
12	2845052	-	32	2.24	0.773	11
12	2845191	+	42	3.62	1	26
12	2846490	-	36	2.51	0.755	7
12	2846828	+	36	2.29	0.647	4
12	2847703	-	45	1.99	0.391	6
12	2851069	+	28	2.93	0.5	19
12	2854400	-	40	2.25	1	5
12	2854882	+	26	2.29	0.925	6
12	2857742	-	44	1.91	0.77	7
12	2859693	+	38	2.5	0.41	13
12	2860462	+	37	2.13	0.469	11
12	2863939	-	46	2.14	0.553	7
12	2864338	-	47	2.72	0.728	22
12	2864704	-	40	2.66	0.66	4
12	2864741	-	41	5.47	1	11
12	2864911	-	43	2.21	0.577	4
12	2865064	+	35	3.61	0.8	28
12	2865742	-	39	2.8	0.427	19
12	2866700	-	35	2.78	0.815	19
12	2867987	+	36	2.02	0.258	3
12	2869090	-	39	2.21	0.462	5
12	2869557	-	41	2.06	0.351	4
12	2869661	-	42	3.04	0.506	8
12	2870213	-	44	2.83	0.711	20
12	2870744	+	39	3.87	0.936	23
12	2871480	-	43	3.34	0.619	14
12	2871659	+	36	2.03	0.358	7
12	2873115	+	41	2.72	0.563	15
12	2873469	-	33	1.84	0.558	9
12	2875467	+	43	2.04	0.755	16
12	2875789	-	37	2.19	0.408	6
12	2876280	-	34	1.72	0.285	6
12	2881263	-	30	2.55	0.502	3
12	2881690	+	36	2.61	0.763	10
12	2882631	+	34	3.22	1	5
12	2883042	+	34	1.92	0.467	5
12	2883997	+	31	1.98	0.455	3
12	2886179	-	28	1.96	0.444	13
12	2886366	+	28	3.29	1	31
12	2886368	+	31	3.74	0.881	13
12	2887919	-	32	2.03	0.496	3
12	2892321	+	31	2.74	0.662	7
12	2892760	-	27	4.05	0.818	6
12	2892766	-	25	3.42	0.795	12
12	2894186	-	28	3.01	0.883	4
12	2894281	+	27	2.48	0.987	17
12	2894652	-	28	1.9	0.388	3
12	2895804	-	38	2.25	0.721	4
12	2896397	+	32	1.87	0.567	9
12	2896466	-	28	3.56	1	10
12	2897038	-	27	3.3	0.603	11
12	2898543	-	27	2.2	0.612	4
12	2900462	-	30	3.04	0.957	20
12	2901125	-	31	2.69	0.681	15
12	2901258	+	26	3.2	0.644	28
12	2901303	-	33	3.46	0.499	7
12	2901307	-	33	5.95	0.772	19
12	2901357	-	34	1.91	0.375	9
12	2901625	-	36	2.28	0.423	3
12	2901699	-	36	2.79	0.766	16
12	2902673	-	35	1.75	0.642	6
12	2903211	+	32	4.23	0.701	15
12	2903367	+	34	2.1	0.316	3
12	2903969	+	33	2.72	0.413	4
12	2904133	+	36	2.57	0.327	12
12	2904954	+	40	2.71	0.667	6
12	2905768	+	35	2.92	0.626	6
12	2906264	-	40	3.05	0.731	11
12	2907749	+	36	4.79	1	33
12	2907753	+	34	2.79	0.878	26
12	2908654	-	41	2.15	0.49	12
12	2909157	-	41	2.92	0.986	7
12	2909621	+	46	2.09	0.502	3
12	2910453	+	42	1.59	0.233	8
12	2914380	-	37	3.14	0.496	14
12	2915345	-	32	2.19	0.514	14
12	2917422	+	32	2.33	0.612	6
12	2918274	-	33	2.64	0.461	4
12	2918698	-	31	3.87	1	19
12	2920506	-	29	2.91	0.746	12
12	2923247	-	39	2.03	0.784	5
12	2926500	+	33	2.76	0.33	3
12	2926823	+	35	3.68	1	14
12	2928384	+	34	2.72	0.568	7
12	2928513	+	37	3.16	0.571	4
12	2930315	+	39	1.79	0.379	4
12	2930841	-	36	2.05	0.443	6
12	2932508	+	35	1.83	0.34	6
12	2932578	-	35	2.32	0.554	5
12	2936268	-	36	4.2	0.971	17
12	2939681	-	37	1.88	0.313	6
12	2941354	+	36	2.63	0.43	10
12	2941674	+	37	2.3	0.667	6
12	2941694	+	35	2.14	0.424	9
12	2944255	+	46	2.22	0.707	14
12	2945190	+	46	4.47	0.89	19
12	2948887	+	39	1.79	0.249	4
12	2948996	+	38	2.03	0.564	6
12	2950391	+	39	2.33	0.702	8
12	2951167	+	42	1.96	0.482	4
12	2953462	+	43	2.78	0.797	28
12	2953475	-	39	1.92	0.587	6
12	2953658	-	36	1.92	0.363	5
12	2953860	-	39	2.96	0.599	15
12	2954546	+	49	2.44	0.759	3
12	2954713	+	49	3.75	0.833	32
12	2957700	-	42	2.39	0.567	6
12	2958419	+	44	2.54	0.572	8
12	2958735	-	41	1.61	0.038	5
12	2960222	-	40	3.07	0.647	12
12	2962324	+	47	2.25	0.396	13
12	2963413	-	39	2.11	0.345	5
12	2964217	-	36	3.37	0.645	7
12	2965707	-	38	3.31	0.813	15
12	2966075	+	48	1.69	0.67	7
12	2968157	+	41	2.34	0.577	26
12	2968481	-	37	1.96	0.656	8
12	2969416	+	38	2.9	0.742	9
12	2970040	+	35	1.85	0.788	14
12	2971190	+	46	2.6	0.752	17
12	2972788	+	40	2.16	0.501	4
12	2974091	-	31	2.71	0.444	8
12	2976636	+	47	4.18	0.744	29
12	2977036	+	50	2.02	0.674	4
12	2979214	-	32	3.2	1	16
12	2982061	+	47	2.31	0.577	6
12	2982140	-	25	5.12	0.87	10
12	2984287	+	46	2.19	0.574	12
12	2985168	+	43	2.53	0.711	4
12	2986568	+	33	2	0.429	6
12	2986882	+	35	2.9	0.707	8
12	2988381	+	43	2.45	0.944	27
12	2989320	-	31	2.1	0.441	11
12	2994746	+	52	3.14	0.52	7
12	2994751	-	35	3.87	0.601	4
12	2994883	+	50	2.04	0.593	14
12	3000413	+	40	1.96	0.579	4
12	3003242	-	34	1.95	0.566	6
12	3003533	-	33	2.97	0.538	4
12	3004089	-	38	2.25	0.359	20
12	3004346	-	38	1.71	0.41	8
12	3005841	-	40	2.22	0.738	19
12	3006647	-	42	1.75	0.799	41
12	3007105	-	40	2.48	0.686	4
12	3007332	+	41	2.08	0.553	4
12	3007364	+	39	2.28	0.496	4
12	3011027	-	37	2.67	0.427	9
12	3013591	+	39	2.42	0.498	11
12	3014675	+	35	2.46	0.72	12
12	3020069	-	29	2.18	0.655	9
12	3020671	-	31	2.27	0.609	7
12	3022230	+	33	2.28	0.57	4
12	3022993	+	29	3.12	0.652	6
12	3023239	-	30	2.15	0.495	3
12	3023503	+	29	1.86	0.578	5
12	3024310	-	30	2.38	0.487	4
12	3024430	-	29	2.25	0.455	3
12	3024917	-	30	2.21	0.433	17
12	3026240	-	28	2.92	0.616	7
12	3026295	-	27	2.72	0.516	5
12	3030757	+	25	2.15	0.543	4
12	3032817	+	26	2.46	0.549	4
12	3033484	-	41	2.52	0.601	23
12	3035081	+	25	2.14	0.595	3
12	3035287	-	35	2.56	0.678	13
12	3037930	-	45	2.4	0.844	12
12	3041154	+	33	5.58	0.984	38
12	3043245	-	38	2.53	0.643	10
12	3044025	+	34	2.3	0.843	25
12	3044029	+	32	2.32	0.558	6
12	3044033	+	33	2.56	0.671	11
12	3048957	+	43	3.01	0.824	22
12	3051254	-	45	2.69	0.542	6
12	3051425	-	46	5.38	0.67	24
12	3052502	+	29	4.74	0.797	16
12	3053282	+	30	2.69	0.531	5
12	3053542	+	30	2.51	0.548	13
12	3054876	-	34	3.79	0.854	39
12	3058109	-	39	1.85	0.568	5
12	3058641	+	32	1.72	0.455	9
12	3060193	-	32	2.52	0.648	9
12	3062293	-	35	2.08	0.641	5
12	3065161	-	40	2.13	0.535	3
12	3068711	-	40	2.23	0.443	11
12	3071861	-	40	4.04	1	7
12	3076899	+	26	2.39	0.651	5
12	3077704	+	26	3.52	0.72	3
12	3079622	-	36	1.64	0.229	4
12	3084392	-	41	1.91	0.429	6
12	3085011	+	35	2.61	0.802	16
12	3085216	+	33	7.58	1	7
12	3085468	+	33	2.08	0.653	6
12	3086911	-	46	4.79	0.896	22
12	3088654	+	28	1.89	0.238	5
12	3091141	-	38	2.37	0.634	8
12	3091891	-	28	5.34	0.575	22
12	3097055	+	41	2.87	0.968	14
12	3100778	-	34	2.57	0.456	8
12	3103511	+	33	2.25	0.464	16
12	3103854	+	33	2.19	0.653	3
12	3107236	+	35	1.81	0.302	7
12	3107292	-	27	2.74	0.456	5
12	3109405	+	31	2.21	0.438	4
12	3109748	+	31	3.88	0.95	17
12	3112266	-	32	2.47	0.709	12
12	3113938	-	30	2.27	0.777	6
12	3114478	-	34	2.88	0.852	5
12	3116375	-	34	2.15	0.788	6
12	3122698	+	41	4.93	1	20
12	3122871	-	39	3.4	0.578	3
12	3128023	-	37	2.29	0.493	7
12	3128032	+	36	1.99	0.807	22
12	3128041	-	37	3.02	0.719	12
12	3130078	-	42	2.22	0.515	19
12	3130516	+	39	2.47	0.675	5
12	3139663	+	44	3.23	0.489	3
12	3140351	+	40	3.84	0.807	32
12	3143080	+	39	1.71	0.437	5
12	3147058	-	31	3.13	1	16
12	3149980	+	30	3.79	0.555	4
12	3150205	-	30	2.35	0.791	5
12	3150436	+	31	2.1	0.645	8
12	3152373	-	29	5.7	1	7
12	3155410	+	39	1.86	0.442	4
12	3155493	+	40	2.07	0.683	8
12	3156634	+	43	2.64	0.645	12
12	3158065	+	45	3	1	41
12	3160510	+	41	2.11	0.699	7
12	3162632	+	43	1.93	0.451	8
12	3167865	-	31	2.45	0.409	5
12	3168505	+	33	1.93	0.4	3
12	3168838	-	29	2.26	0.62	5
12	3173329	-	29	2.77	0.653	10
12	3175353	+	43	2.27	0.375	4
12	3176152	+	41	2.54	0.578	13
12	3180044	-	41	2.2	0.57	8
12	3182468	-	37	1.97	0.438	5
12	3183814	-	40	3.27	0.752	3
12	3184426	+	31	2.36	0.54	5
12	3188452	+	31	2.04	0.553	4
12	3190688	-	37	2.72	0.478	7
12	3193974	-	32	3.81	0.74	7
12	3195846	-	35	2.51	0.645	3
12	3196739	-	33	2.87	0.658	6
12	3196740	-	38	3.63	0.397	8
12	3206318	+	34	2.81	0.694	14
12	3206624	+	37	2.14	0.502	4
12	3223431	-	27	2.75	0.984	4
12	3223718	+	31	2.1	0.51	4
12	3226663	-	26	2.88	0.65	6
12	3229352	+	34	1.88	0.442	3
12	3230810	+	37	2.1	0.539	3
12	3232258	-	37	5.06	0.668	17
12	3232534	+	32	2.17	0.455	7
12	3234842	+	34	2.33	0.567	18
12	3236434	-	41	1.85	0.388	4
12	3238097	-	38	2.19	0.73	3
12	3239465	-	36	1.7	0.368	4
12	3239563	+	40	3.2	0.693	7
12	3240868	+	44	2.35	0.508	7
12	3243610	+	38	1.88	0.677	6
12	3243617	+	38	2.66	0.524	11
12	3243818	+	40	1.7	0.364	7
12	3245194	+	40	2.23	0.396	6
12	3248595	-	51	2.02	0.439	9
12	3250876	-	42	2.83	0.72	15
12	3252201	-	45	2.2	0.388	6
12	3257007	+	26	2.75	0.79	6
12	3260584	+	32	4.54	1	18
12	3262978	+	34	3.26	0.625	7
12	3263372	-	37	3.27	0.518	4
12	3263772	-	34	2.36	0.754	13
12	3264190	+	43	1.9	0.445	4
12	3264813	+	43	2.33	0.949	12
12	3265649	-	30	2.57	0.739	4
12	3267049	+	32	2.06	0.549	14
12	3267950	-	27	2.34	0.598	4
12	3270402	+	37	2.48	0.411	8
12	3272666	+	34	2.66	0.655	3
12	3274678	+	32	2.79	0.516	6
12	3276243	-	32	3.16	0.867	27
12	3287660	+	27	2.35	0.607	5
12	3290293	-	28	2.58	0.584	12
12	3292164	+	25	4.39	0.81	14
12	3296333	+	26	2.34	0.685	5
12	3296928	+	25	2.38	0.705	8
12	3301751	+	36	2.08	0.655	3
12	3302273	-	25	2.16	0.52	4
12	3304929	-	31	3.06	0.857	9
12	3305326	-	32	2.18	0.89	4
12	3305997	+	29	2.1	0.814	15
12	3306038	-	32	2.66	0.751	5
12	3306561	+	29	2.52	0.674	11
12	3311253	-	31	2.35	0.695	6
12	3311518	-	31	4.35	1	23
12	3314435	-	34	2.19	0.644	23
12	3316613	+	31	2.68	0.851	4
12	3317292	+	35	2.13	0.612	8
12	3318859	-	38	1.96	0.347	3
12	3320985	+	43	2.03	0.597	9
12	3321027	+	44	2.17	0.644	5
12	3322623	+	44	1.83	0.589	27
12	3329611	-	35	2.13	0.566	10
12	3331819	+	47	1.79	0.409	3
12	3333915	+	43	5.06	0.961	21
12	3334252	-	42	2.1	0.586	8
12	3335714	+	46	2.31	0.628	4
12	3336800	+	33	1.68	0.384	3
12	3342258	+	32	2.05	0.462	4
12	3349726	+	27	2.87	0.599	20
12	3350678	+	27	2.41	0.484	4
12	3355693	+	33	2.11	0.566	3
12	3356307	+	33	2.34	0.559	3
12	3356524	+	38	2.73	0.804	12
12	3360174	+	35	2.41	0.592	15
12	3360834	-	29	2.16	0.465	5
12	3361377	-	31	2.09	0.793	7
12	3365479	+	34	2.32	0.543	4
12	3366959	+	33	2.64	0.737	7
12	3372340	+	36	1.9	0.616	16
12	3374359	-	42	2.22	0.433	4
12	3375216	-	38	2.04	0.535	20
12	3386592	-	44	2.37	0.544	9
12	3386604	-	45	2.99	0.898	33
12	3386608	-	45	2.35	0.846	13
12	3386718	-	46	3.52	0.616	11
12	3391485	-	49	1.83	0.343	8
12	3393683	+	37	3.93	0.972	36
12	3393799	-	40	1.79	0.628	14
12	3394732	+	33	2.89	0.554	9
12	3397048	-	39	1.91	0.325	7
12	3398137	-	36	3.19	1	17
12	3398232	-	36	1.96	0.51	19
12	3400287	+	27	2.36	0.513	3
12	3400651	-	38	2.43	0.529	9
12	3404682	-	37	3.62	0.965	11
12	3412054	-	44	1.93	0.53	3
12	3414499	+	44	2.09	0.337	5
12	3415068	+	43	2.46	0.938	13
12	3415517	-	45	1.89	0.383	3
12	3415799	+	37	2.1	0.527	19
12	3420185	+	27	2.36	0.539	10
12	3421263	-	37	2.18	0.484	6
12	3423008	+	29	2.01	0.57	9
12	3423966	+	29	2.15	1	4
12	3426118	+	30	1.92	0.401	12
12	3428689	-	40	3.99	0.692	26
12	3429227	-	45	2.01	0.549	4
12	3432971	+	33	2.33	0.578	12
12	3435759	+	37	2.59	0.778	10
12	3436265	-	47	2.03	0.503	8
12	3440973	-	52	3.54	1	34
12	3441113	+	44	2.11	0.39	11
12	3441995	+	34	2.17	1	4
12	3442650	+	47	2.18	0.547	27
12	3443343	+	42	2.34	0.459	10
12	3445103	+	36	2.88	0.735	18
12	3445656	+	39	3.88	0.427	12
12	3446404	-	43	3.08	0.57	11
12	3449693	-	43	2.08	0.595	5
12	3449829	-	44	1.74	0.362	6
12	3451209	+	40	1.79	0.491	8
12	3453402	+	42	3.06	0.661	33
12	3453491	-	38	2.7	0.536	7
12	3453957	+	46	2.04	0.38	3
12	3453967	+	45	2.67	0.802	6
12	3456216	-	31	2.16	0.536	6
12	3456520	+	39	4.68	0.885	21
12	3456525	-	42	1.62	0.146	5
12	3458444	-	44	3.04	0.605	4
12	3464318	-	29	2.34	0.71	5
12	3466098	+	35	2.78	0.666	7
12	3466957	+	34	2.53	0.863	19
12	3467094	+	29	5.59	0.974	21
12	3468370	-	33	2.42	0.667	5
12	3470802	-	41	2.49	0.72	5
12	3472194	-	47	1.67	0.381	5
12	3473654	-	43	1.91	0.558	9
12	3473713	-	42	1.78	0.262	8
12	3476434	-	45	1.91	0.441	9
12	3477037	-	43	2.25	0.869	14
12	3477622	-	41	1.85	0.302	3
12	3480894	+	28	2.85	0.926	20
12	3490696	+	26	3.59	0.842	6
12	3490698	+	25	3.47	0.687	11
12	3491994	-	40	2.61	0.553	6
12	3496212	+	29	3.63	0.889	5
12	3496216	-	42	2.92	0.724	31
12	3496218	-	42	3.42	0.64	12
12	3496219	-	42	3.29	0.581	19
12	3498475	-	41	2.24	0.82	44
12	3502088	-	43	1.75	0.327	9
12	3504813	-	39	2.86	0.757	15
12	3505348	-	36	2.35	0.823	22
12	3506010	+	29	3.54	0.717	8
12	3506655	+	29	1.91	0.446	7
12	3509384	-	45	2.55	0.664	4
12	3513607	-	46	3.29	0.54	12
12	3514212	-	45	2.19	0.41	3
12	3514432	-	43	2.12	0.537	4
12	3515169	-	49	1.84	0.455	11
12	3516052	+	40	2.37	0.907	11
12	3521936	-	38	5.29	0.832	38
12	3523873	-	37	2.47	0.561	5
12	3527393	+	46	1.86	0.331	4
12	3531757	+	27	3.81	0.955	11
12	3536164	+	42	2.18	0.564	11
12	3541632	-	47	2.15	0.487	5
12	3543853	-	57	2.77	0.821	48
12	3549850	-	45	1.84	0.393	6
12	3551143	-	42	2.51	0.776	4
12	3551624	+	31	3.04	0.911	40
12	3553114	+	32	2.77	0.608	7
12	3553299	-	31	2.84	0.705	9
12	3555604	+	39	2.03	0.486	10
12	3562295	+	39	2.53	0.684	6
12	3563641	+	46	2.65	0.621	27
12	3565120	+	50	2.84	0.803	4
12	3570172	-	50	1.83	0.483	5
12	3571349	+	47	1.79	0.515	7
12	3571960	+	45	1.8	0.405	3
12	3572886	-	50	2.15	0.708	5
12	3575243	-	46	2.38	0.576	5
12	3576296	-	46	2.37	0.581	21
12	3581222	+	33	3.27	0.837	29
12	3584733	-	36	2.34	0.575	7
12	3587050	+	41	3.28	0.953	5
12	3588122	+	27	2.13	0.608	5
12	3589020	+	30	4.3	0.674	4
12	3592760	+	28	2.86	0.665	4
12	3593106	-	32	4.3	1	12
12	3593424	+	29	3.31	0.673	9
12	3595102	+	37	3.11	0.622	5
12	3595585	-	38	2.01	0.329	4
12	3598252	+	32	3.08	0.996	10
12	3598647	+	34	2.37	0.558	15
12	3600763	-	39	2.28	0.958	3
12	3603084	+	30	2.02	0.344	12
12	3603913	+	32	2.13	0.679	6
12	3604883	+	27	3.59	0.643	6
12	3605698	-	33	2.72	0.697	3
12	3605883	-	35	2.13	0.472	3
12	3606859	+	35	2.55	0.83	10
12	3612107	+	30	2.01	0.422	3
12	3614506	-	32	3.15	0.587	12
12	3614716	+	29	3.42	0.612	6
12	3615251	+	28	2.4	0.672	7
12	3618499	+	29	4.28	0.865	21
12	3619495	+	31	1.9	0.579	6
12	3620526	-	36	2.54	0.699	3
12	3621848	+	45	2.08	0.604	16
12	3626691	-	40	2.6	0.585	11
12	3627215	+	43	3.34	0.647	6
12	3627699	+	42	1.76	0.888	15
12	3627771	+	40	2.5	0.436	8
12	3627777	-	39	1.76	0.317	8
12	3627830	+	43	2.91	0.449	9
12	3627840	+	44	2.56	0.461	7
12	3627846	+	44	2.82	0.62	16
12	3628694	-	33	2.26	0.804	11
12	3630342	+	44	2.18	0.763	4
12	3630664	+	48	1.96	0.603	5
12	3631439	-	36	2.08	0.448	3
12	3631510	+	48	1.75	0.433	4
12	3633767	+	48	2.38	0.532	5
12	3633908	-	36	2.89	1	11
12	3638323	+	45	3.46	0.819	32
12	3640491	+	47	1.99	0.639	13
12	3640981	+	47	1.71	0.325	11
12	3641129	+	46	5.87	0.954	20
12	3642387	-	40	2.46	0.516	8
12	3643860	+	50	2.25	0.363	3
12	3643887	+	47	2.61	0.471	4
12	3645404	+	50	2.49	0.64	22
12	3645429	+	49	1.94	0.496	6
12	3646306	-	37	1.92	0.464	3
12	3647393	+	55	1.59	0.271	8
12	3648385	-	44	3.25	0.759	26
12	3649818	+	43	2.02	0.481	13
12	3650725	+	42	3.66	0.808	18
12	3651974	-	44	2.14	0.517	6
12	3652753	+	40	2.69	0.534	3
12	3653215	-	46	4.66	0.735	32
12	3653315	+	36	1.99	0.578	7
12	3653360	-	45	2.11	0.902	11
12	3659712	-	37	3.19	0.563	7
12	3668198	-	42	2.03	0.527	8
12	3672946	-	48	2.86	1	42
12	3673728	+	41	2.63	0.937	11
12	3676533	+	48	3.57	0.765	16
12	3680332	-	35	2.39	0.501	11
12	3680388	-	34	4.15	0.742	18
12	3681629	-	32	2.12	0.758	6
12	3681828	+	47	2.04	0.8	13
12	3682556	+	40	2.02	0.534	4
12	3684615	+	43	2.24	0.664	13
12	3685671	-	31	2.37	0.805	7
12	3695732	-	40	3.01	0.889	24
12	3697992	-	41	3.28	0.748	4
12	3698101	-	40	2.2	0.972	31
12	3698656	-	41	2.87	0.791	19
12	3699652	-	37	2.64	0.724	3
12	3699788	-	39	2.19	0.718	13
12	3702439	+	35	2.14	0.517	3
12	3703450	-	41	2.3	0.421	4
12	3708492	-	47	4.36	0.987	25
12	3709190	-	42	2.56	0.704	3
12	3710772	+	37	2.12	0.546	13
12	3710780	+	36	2.39	0.419	8
12	3713229	-	47	1.8	0.535	11
12	3713233	-	47	2.83	0.892	42
12	3715150	+	36	2.95	1	5
12	3716191	-	47	1.88	0.58	15
12	3717842	-	41	2.27	0.717	16
12	3719832	+	28	3.25	0.58	4
12	3719903	+	34	2.78	0.733	5
12	3720131	+	39	2.07	0.367	7
12	3720133	+	39	3.07	0.453	7
12	3720135	+	39	2.45	0.4	10
12	3720139	+	37	3.05	0.479	23
12	3720144	+	35	3.63	0.443	26
12	3720147	+	37	3.21	0.403	25
12	3720148	+	34	3.65	0.225	11
12	3720150	+	37	2.16	0.295	7
12	3720151	+	39	2.09	1	25
12	3720152	+	36	3.52	0.098	17
12	3720154	+	39	3.27	0.404	27
12	3720155	+	38	2.59	0.128	4
12	3720156	+	37	2.58	0.169	16
12	3720158	+	39	4.93	0.68	42
12	3720160	+	39	3	0.443	30
12	3720162	+	39	4.27	0.485	32
12	3720164	+	39	3.65	0.435	26
12	3720166	+	39	4.41	0.409	25
12	3720168	+	39	3.02	0.348	20
12	3720169	+	39	3.24	0.228	4
12	3720170	+	38	4.78	0.395	13
12	3720173	+	38	5.36	0.461	17
12	3720174	+	37	2.96	0.407	11
12	3720178	+	35	6.55	0.79	18
12	3720186	+	36	6.42	0.783	13
12	3720190	+	33	3.41	0.771	24
12	3720196	+	37	3.14	0.748	16
12	3720200	+	36	3.38	0.642	16
12	3720204	+	35	3.14	0.593	11
12	3720215	+	37	2.89	0.523	8
12	3720221	+	38	2.38	0.405	8
12	3720225	+	40	2.13	0.38	5
12	3720228	+	31	3.44	0.451	16
12	3720231	+	39	3.02	0.473	24
12	3720235	+	38	2.68	0.357	14
12	3720238	+	40	2.9	0.284	12
12	3720239	+	39	2.29	1	16
12	3720240	+	36	4.06	0.226	12
12	3720242	+	40	2.8	0.266	14
12	3720243	+	38	2.82	0.061	5
12	3720244	+	35	5.6	0.289	17
12	3720246	+	37	3.76	0.476	27
12	3720248	+	39	5.7	0.444	23
12	3720250	+	41	3.51	0.604	33
12	3720251	+	40	4.22	0.361	10
12	3720252	+	39	2.34	0.269	8
12	3720254	+	39	3.89	0.616	43
12	3720258	+	41	4.22	0.382	18
12	3720259	+	39	4.23	0.388	21
12	3720262	+	41	4.91	0.498	54
12	3720263	+	41	6.12	0.201	21
12	3720264	+	40	3.5	0.098	19
12	3720266	+	41	3.15	0.257	17
12	3720267	+	40	3.21	0	9
12	3720268	+	38	5.95	0.288	24
12	3720270	+	40	3.9	0.388	25
12	3720271	+	40	2.99	0.082	3
12	3720272	+	39	3.24	0.309	25
12	3720274	+	39	7.11	0.845	72
12	3720276	+	40	7.84	0.798	48
12	3720278	+	39	3.81	0.547	46
12	3720280	+	41	3.06	0.5	17
12	3720282	+	39	3.9	0.64	46
12	3720284	+	39	4.69	0.665	41
12	3720286	+	42	2.34	0.392	20
12	3720288	+	41	2.63	0.233	4
12	3720291	+	41	1.98	0.115	9
12	3720296	+	41	2.6	0.384	9
12	3720298	+	37	2.6	0.398	10
12	3720300	+	42	2.97	0.597	32
12	3720302	+	40	2.67	0.248	4
12	3720304	+	42	2.71	0.784	49
12	3720308	+	42	2.72	0.521	20
12	3720312	+	43	2.22	0.501	12
12	3720440	+	30	3.69	0.51	3
12	3720461	+	29	3.21	0.498	4
12	3720470	+	41	2.58	0.515	13
12	3720727	-	30	3.01	0.656	5
12	3721168	+	44	2.04	0.531	4
12	3721405	+	44	5.04	0.793	28
12	3723835	-	32	1.89	0.361	5
12	3723876	+	48	1.61	0.407	10
12	3724317	-	32	2.35	0.54	3
12	3725041	-	31	2.7	0.674	4
12	3726107	-	40	4.61	0.969	18
12	3726821	-	39	3.54	1	5
12	3727611	+	46	3.06	0.693	13
12	3728673	+	49	2.24	0.429	12
12	3729119	+	52	2.11	0.489	10
12	3730630	+	51	1.86	0.448	9
12	3731191	-	46	2.27	0.667	4
12	3734008	-	50	1.59	0.555	7
12	3734211	-	47	2.73	0.818	8
12	3734507	-	48	2.48	0.886	29
12	3734863	+	46	3.01	1	73
12	3735348	+	43	2.37	0.681	9
12	3737812	+	42	2.2	0.611	12
12	3739295	-	43	2.31	0.641	10
12	3739913	+	41	1.76	0.383	5
12	3742245	-	42	2.82	0.845	14
12	3742249	-	39	1.91	0.741	25
12	3743328	+	46	2.79	0.685	13
12	3743407	+	43	2.31	0.554	18
12	3746256	+	42	2.71	0.623	4
12	3747105	+	38	4.02	0.626	5
12	3747685	-	45	2.3	0.609	6
12	3749087	-	53	3.3	0.548	22
12	3749137	-	51	2.08	0.423	3
12	3749707	+	47	2.54	0.464	5
12	3751686	-	58	2.16	0.58	5
12	3752033	+	47	2.21	0.411	5
12	3753346	+	38	1.86	0.467	4
12	3754414	-	46	1.85	0.723	11
12	3755243	-	47	1.97	0.522	12
12	3755381	-	45	1.64	0.365	10
12	3755404	+	45	1.94	0.551	5
12	3756529	-	44	2.49	0.552	6
12	3757687	-	43	1.84	0.62	4
12	3759704	+	44	3.69	0.741	13
12	3760397	+	43	2.59	0.493	4
12	3760777	-	52	2.36	0.562	4
12	3761910	-	57	2.04	0.5	13
12	3762122	+	51	2.18	0.454	6
12	3762192	+	45	1.62	0.412	9
12	3763093	-	45	3.9	0.794	19
12	3763807	+	33	2.21	0.511	4
12	3764641	-	44	1.96	0.487	5
12	3767323	+	33	2.61	0.717	9
12	3770822	-	41	2.07	0.524	8
12	3770862	-	42	1.74	0.47	15
12	3771425	+	39	3.34	0.648	14
12	3772439	+	37	2.11	0.379	15
12	3774116	+	33	2.41	0.494	6
12	3777171	-	34	1.98	0.454	4
12	3777612	+	37	2.35	0.793	16
12	3781169	-	26	2.81	0.751	10
12	3786839	+	43	2.41	0.807	12
12	3789404	+	45	1.92	0.538	17
12	3791115	-	26	4.01	1	5
12	3791168	-	28	2.64	0.689	15
12	3794655	+	35	2.56	0.637	4
12	3795881	+	37	1.94	0.482	4
12	3796182	-	37	2.92	0.803	12
12	3797574	+	39	1.74	0.33	6
12	3798346	-	43	1.76	0.358	7
12	3801249	+	43	2.06	0.583	4
12	3802568	-	43	3.44	0.689	17
12	3806842	-	45	1.84	0.432	4
12	3810346	-	47	1.87	0.388	5
12	3814161	-	36	1.96	0.426	12
12	3814464	+	44	1.7	0.364	8
12	3817911	-	33	1.81	0.56	10
12	3818262	-	35	1.73	0.377	6
12	3818351	-	34	2.13	0.534	5
12	3819742	-	33	2.94	0.543	6
12	3820103	-	34	1.65	0.27	4
12	3821380	-	35	2.03	1	4
12	3822371	+	34	5.39	0.83	21
12	3822579	+	42	1.83	0.554	4
12	3825275	-	35	2.51	0.877	11
12	3825458	+	35	2.77	0.91	13
12	3826320	-	35	3.22	0.688	7
12	3842260	+	34	2.35	0.67	16
12	3842446	+	31	2.13	0.52	4
12	3843075	-	30	2.24	0.436	3
12	3846293	+	42	2.02	0.461	7
12	3846325	+	37	2.33	0.525	7
12	3846667	+	40	1.83	0.68	18
12	3848380	+	41	2.55	0.525	7
12	3848518	-	33	1.75	0.33	5
12	3849948	-	41	2.12	0.54	4
12	3851858	+	54	2.95	0.699	15
12	3852589	+	44	3.92	0.766	27
12	3854377	+	44	2.28	0.641	20
12	3854632	+	45	1.83	0.362	6
12	3854772	-	41	1.89	0.358	4
12	3855864	-	44	2.29	0.729	19
12	3857295	+	42	2.4	0.691	11
12	3858104	+	45	2.15	0.455	6
12	3859326	+	42	3.89	0.901	12
12	3860561	+	44	1.87	0.289	11
12	3861173	+	51	2.34	0.592	33
12	3861808	+	47	2.62	0.587	4
12	3861882	+	46	2.16	0.468	6
12	3864158	-	43	1.7	0.35	4
12	3865925	-	41	2.23	0.505	5
12	3867014	+	37	1.8	0.436	9
12	3871560	+	39	2.26	0.693	14
12	3872618	+	44	1.75	0.356	5
12	3873053	+	39	2.8	0.764	29
12	3878569	+	33	2.19	0.627	14
12	3880048	+	29	4.19	0.626	9
12	3882059	-	26	2.71	0.494	17
12	3887139	-	41	2.28	0.395	11
12	3888707	-	45	3.43	0.792	12
12	3890827	-	45	2.24	0.608	10
12	3891741	+	33	2.33	0.509	5
12	3891742	-	45	2.84	0.756	7
12	3892729	-	39	2.03	0.627	4
12	3894225	-	41	1.98	0.456	4
12	3894770	-	48	3.23	0.803	27
12	3895815	-	49	1.68	0.32	4
12	3896146	+	47	2.47	0.665	7
12	3898652	+	42	2.05	0.636	6
12	3899645	-	55	1.66	0.571	4
12	3901400	+	49	2.51	0.657	17
12	3902135	-	54	1.91	0.759	17
12	3904043	-	60	1.59	0.37	7
12	3906249	-	67	2.31	0.77	31
12	3907109	+	58	2.61	0.521	6
12	3909476	+	47	2.51	0.87	27
12	3909820	+	54	1.7	0.298	5
12	3910514	+	50	2.24	0.394	4
12	3914534	-	40	1.95	0.54	6
12	3916513	+	49	2	0.444	5
12	3917506	+	49	1.93	0.712	7
12	3920011	-	42	1.92	0.504	4
12	3924473	+	48	2.13	0.501	5
12	3926447	+	34	3.07	0.59	10
12	3928052	-	43	1.81	0.582	7
12	3928501	-	46	1.76	0.344	4
12	3931165	+	37	2.82	0.749	7
12	3932242	-	39	1.65	0.464	3
12	3932387	-	37	2.72	0.565	3
12	3933198	+	40	2.29	0.49	5
12	3933875	-	35	1.8	0.32	4
12	3938982	-	41	1.99	0.423	5
12	3941009	-	44	2.5	0.515	14
12	3942949	-	60	1.9	0.418	5
12	3945926	-	51	1.84	0.44	9
12	3947263	+	35	1.94	0.718	6
12	3948370	+	40	2.76	0.546	5
12	3949067	-	42	3.75	0.683	14
12	3953914	+	48	2.01	0.446	11
12	3954860	+	52	2.01	0.528	3
12	3955611	+	52	2.01	0.831	6
12	3956503	+	52	2.29	0.587	9
12	3957146	+	53	3.42	0.861	39
12	3957239	+	51	2.46	0.685	16
12	3958970	+	44	2.44	0.326	3
12	3959258	+	39	3.08	0.7	3
12	3960006	+	39	1.93	0.591	16
12	3962070	+	43	2.36	0.809	26
12	3962451	-	42	2.79	0.768	12
12	3963889	+	45	2.6	0.761	17
12	3967959	-	50	1.62	0.118	5
12	3968404	+	37	2.08	0.95	11
12	3968676	+	35	1.89	0.509	6
12	3971145	-	41	2.29	0.623	8
[truncated: 460,980+ more rows]
