# Supplementary material for: Distribution Patterns of DNA N6-Methyladenosine Modification in Non-coding RNA Genes
Source: Front Genet. 2020 Mar 24;11:268. doi: 10.3389/fgene.2020.00268 (PMC7105833; doi:10.3389/fgene.2020.00268)
Supplement: Supplementary file 2 [file Data_Sheet_1.zip › Data Sheet 1/Data Sheet 1_other three species.xlsx]

## Sheet: A. thaliana
Excel S1_other three species: Information about identified 6mA modifications in A. thaliana, C. elegans and D. melanogaster.
Chromosome	Position	Strand	Coverage	IPDRatio	frac	fracLow	fracUp	identificationQv
chr1	2776	-	35	2.16	0.425	0.13	0.676	15
chr1	4311	+	46	5.41	0.724	0.476	0.972	7
chr1	4318	-	26	5.63	1	0.693	1	8
chr1	5092	+	72	1.83	0.669	0.336	0.952	4
chr1	12588	-	30	2.94	0.678	0.305	0.985	26
chr1	13896	-	32	4.49	0.846	0.592	1	7
chr1	17908	-	80	2.5	0.589	0.392	0.791	21
chr1	18710	-	44	1.78	0.333	0.005	0.602	13
chr1	18722	-	39	3.19	1	0.741	1	35
chr1	20184	+	39	2.52	0.543	0.293	0.8	4
chr1	20526	+	41	1.68	0.699	0.347	1	4
chr1	20532	-	27	5.56	0.875	0.492	1	14
chr1	21046	-	27	4.49	0.964	0.701	1	24
chr1	22912	-	32	3.09	0.695	0.425	0.972	5
chr1	23140	+	49	2.19	0.421	0.194	0.629	13
chr1	23147	+	49	2.21	0.357	0.136	0.568	9
chr1	24461	+	40	2.14	0.257	0.082	0.56	3
chr1	31473	+	26	2.14	0.462	0.114	0.67	15
chr1	41551	+	30	5.14	1	0.744	1	13
chr1	43225	+	36	2.21	0.837	0.365	1	28
chr1	43230	-	27	2.78	0.762	0.321	1	22
chr1	44206	+	42	1.85	0.543	0.414	0.649	18
chr1	44764	+	37	1.96	0.499	0.015	0.785	17
chr1	47576	+	41	2.27	0.294	0.084	0.477	28
chr1	51672	+	29	2.15	0.442	0.075	0.78	4
chr1	51703	+	30	2.42	1	1	1	3
chr1	55836	-	25	2.92	0.692	0.378	1	8
chr1	58635	+	31	3.3	0.651	0.259	0.942	10
chr1	59491	-	29	2.84	0.5	0.241	0.722	21
chr1	61100	-	27	3.06	0.84	0.401	1	13
chr1	61929	+	37	2.23	0.409	0.093	0.763	17
chr1	63190	+	41	2.06	0.479	0.207	0.766	3
chr1	63991	-	40	2	0.265	0	0.455	6
chr1	67058	+	32	1.67	0.56	0	1	4
chr1	67194	-	36	2.53	0.454	0.122	0.732	9
chr1	68027	+	26	3.72	0.797	0.511	1	16
chr1	68534	-	31	3.48	0.97	0.686	1	16
chr1	70644	+	31	2.41	0.393	0.122	0.712	6
chr1	72517	+	33	3.29	0.537	0.308	0.799	21
chr1	72563	+	34	2.09	0.451	0.209	0.741	6
chr1	76751	-	36	2.05	0.526	0.202	0.841	4
chr1	76812	+	31	1.74	0.397	0.113	0.688	4
chr1	76911	+	40	3.25	0.612	0.393	0.841	16
chr1	77444	-	37	2.54	0.525	0.23	0.773	5
chr1	77464	-	32	2.58	0.553	0.242	0.804	17
chr1	77470	-	35	2.33	0.391	0.102	0.627	4
chr1	78333	-	33	1.72	0.567	0.135	0.998	3
chr1	80375	-	32	1.93	0.29	0	0.635	28
chr1	80536	-	28	3.21	0.595	0.33	0.97	3
chr1	82730	+	28	2.08	0.663	0.244	1	9
chr1	86412	+	26	3.49	0.698	0.283	0.985	4
chr1	86624	-	29	2.13	0.815	0.381	1	7
chr1	86942	-	28	1.89	0.58	0.151	1	28
chr1	90426	-	31	3.36	0.78	0.461	1	6
chr1	90889	-	35	1.75	0.28	0.16	0.453	16
chr1	92031	-	31	2.21	0.388	0.124	0.634	12
chr1	93826	+	28	2.21	0.567	0.107	0.853	8
chr1	94292	+	28	3.33	0.775	0.492	1	20
chr1	95078	+	33	2.03	0.381	0.091	0.674	4
chr1	96452	-	31	2.69	0.458	0.301	0.695	23
chr1	98307	-	36	2.93	0.803	0.396	1	34
chr1	99681	-	36	1.87	0.166	0	0.402	12
chr1	100050	-	49	2.22	0.541	0.291	0.804	14
chr1	100371	-	51	2.59	0.509	0.277	0.782	25
chr1	100373	-	42	3.24	0.749	0.517	1	6
chr1	101751	-	42	3.12	0.848	0.537	1	9
chr1	103440	-	44	2.76	0.49	0.285	0.74	23
chr1	105996	-	38	2.51	0.381	0.161	0.621	23
chr1	106133	+	25	2.74	0.695	0.325	1	35
chr1	107023	-	31	4.26	0.792	0.53	1	42
chr1	107251	-	30	3.21	0.593	0.37	0.845	18
chr1	109196	+	28	2.55	0.66	0.389	1	9
chr1	110077	-	38	2.3	0.809	0.471	1	15
chr1	111983	+	39	1.66	0.124	0	0.411	25
chr1	112622	+	33	3.01	0.374	0.131	0.668	4
chr1	115573	-	39	2.23	0.755	0.387	0.99	5
chr1	116098	+	43	2.03	0.69	0.348	1	10
chr1	119028	-	28	2.09	0.72	0.221	0.994	5
chr1	119315	+	28	2.41	0.439	0.095	0.686	6
chr1	125441	+	29	2.24	0.584	0.25	0.993	27
chr1	126168	-	28	2.25	0.697	0.338	1	11
chr1	128729	-	32	4.36	0.794	0.567	1	14
chr1	128933	-	26	2.81	0.664	0.381	1	5
chr1	131068	+	36	2.72	0.678	0.331	0.987	5
chr1	136528	+	29	1.7	0.219	0	0.502	4
chr1	137119	-	25	1.94	0.458	0	0.861	3
chr1	140419	-	27	4.84	1	1	1	41
chr1	143764	-	29	2.48	0.552	0.184	0.896	7
chr1	144113	+	26	4.44	0.983	0.724	1	13
chr1	144831	-	30	2.13	0.289	0	0.547	17
chr1	154363	-	25	1.98	0.321	0.042	0.595	4
chr1	155985	-	28	3.33	0.827	0.491	1	29
chr1	156990	-	34	2.89	0.671	0.402	0.976	16
chr1	157972	+	31	1.64	0.269	0	0.628	3
chr1	159120	-	28	3	0.693	0.403	1	4
chr1	159940	+	27	2.03	0.254	0.05	0.619	5
chr1	163548	-	35	1.86	0.216	0	0.482	6
chr1	163678	+	33	4.5	1	0.785	1	31
chr1	168857	-	47	2.81	0.787	0.523	1	74
chr1	170552	-	40	1.97	0.201	0	0.425	10
chr1	173871	-	38	1.92	0.45	0.116	0.782	8
chr1	173973	-	41	2.52	0.604	0.335	0.953	5
chr1	174025	-	39	2.1	0.279	0.212	0.386	23
chr1	174293	+	27	1.91	0.208	0	0.525	5
chr1	175232	-	37	2.9	0.81	0.505	1	17
chr1	176345	-	26	2.5	0.55	0.192	0.832	9
chr1	176557	-	36	1.73	0.419	0	0.86	8
chr1	176804	-	37	2.52	0.497	0.262	0.773	7
chr1	176892	+	31	2.54	0.662	0.351	1	10
chr1	177007	+	34	2.65	0.839	0.512	0.993	16
chr1	178160	-	33	2.06	0.397	0.105	0.758	6
chr1	178641	-	34	3.54	0.822	0.578	1	34
chr1	179361	+	36	4.07	0.652	0.409	0.865	44
chr1	180315	+	33	3.11	1	0.796	1	18
chr1	183301	+	33	1.87	0.195	0	0.422	10
chr1	183661	+	35	2.32	0.585	0.24	0.945	8
chr1	183852	-	30	2.89	0.815	0.442	1	38
chr1	185249	+	43	2.21	0.231	0	0.444	7
chr1	185250	+	42	2.54	0.517	0.264	0.789	15
chr1	187062	+	39	1.82	0.271	0	0.53	6
chr1	187069	-	44	3.27	0.496	0.309	0.742	8
chr1	187893	+	41	1.83	0.334	0.103	0.533	4
chr1	188734	+	42	1.71	0.318	0.138	0.566	5
chr1	191310	-	36	2.45	0.726	0.461	0.997	8
chr1	196941	-	29	3.6	0.386	0.091	0.68	3
chr1	198713	+	42	1.91	0.252	0	0.469	5
chr1	198714	-	31	2.18	0.428	0.112	0.72	6
chr1	198717	-	33	6.7	0.927	0.728	1	15
chr1	199165	-	33	2.39	0.482	0	0.765	30
chr1	199977	-	44	2.25	0.377	0.145	0.635	18
chr1	201899	-	38	1.74	0.168	0	0.375	9
chr1	202220	-	41	2.44	0.45	0.211	0.704	6
chr1	204899	-	34	2.49	0.898	0.467	0.997	31
chr1	206820	-	39	1.84	0.46	0.088	0.68	13
chr1	207077	-	40	2.37	0.646	0.318	0.941	6
chr1	207676	+	25	2.94	1	0.673	1	15
chr1	209255	-	34	2.08	0.405	0.11	0.656	4
chr1	218962	+	33	2.43	1	0.711	1	25
chr1	218964	+	31	3.04	1	0.759	1	21
chr1	221265	+	34	3.08	1	0.842	1	26
chr1	222537	+	26	3.5	0.777	0.426	1	11
chr1	225293	-	29	1.73	0.336	0	0.711	3
chr1	228455	-	33	3.3	0.982	0.661	1	39
chr1	229063	+	26	1.77	0.455	0.132	0.941	5
chr1	230091	-	37	2.25	0.496	0.23	0.732	17
chr1	233088	+	30	2.28	1	0.817	1	9
chr1	233099	-	36	4.31	0.913	0.668	1	29
chr1	235366	+	33	1.97	0.629	0.049	0.914	16
chr1	236358	-	30	2.11	0.646	0.241	1	19
chr1	236438	-	42	2.34	0.592	0.301	0.884	19
chr1	238838	-	29	2.34	0.873	0.457	1	15
chr1	239344	+	26	3.66	1	0.916	1	8
chr1	239406	-	32	1.72	0.349	0.085	0.677	21
chr1	240656	-	33	2.38	0.441	0.16	0.78	12
chr1	241213	-	35	3.5	0.755	0.436	1	17
chr1	242708	-	37	1.98	0.446	0.171	0.807	6
chr1	243846	-	53	2.79	0.872	0.637	1	62
chr1	246333	-	40	4.73	0.625	0.359	0.895	27
chr1	246334	-	40	2.74	0.665	0.352	1	10
chr1	247061	+	25	2.47	0.776	0.301	1	10
chr1	248097	+	28	1.9	0.406	0.041	0.702	3
chr1	248552	-	42	1.77	0.447	0.142	0.767	5
chr1	250600	-	45	2.07	0.486	0.218	0.765	9
chr1	254803	+	29	1.82	0.455	0.054	0.815	13
chr1	255477	+	27	3.71	1	0.778	1	5
chr1	255479	+	27	2.36	0.923	0.551	1	37
chr1	262220	+	32	2.73	0.766	0.393	1	13
chr1	268845	+	28	3.17	0.89	0.58	1	12
chr1	269648	-	25	3.33	0.689	0.37	0.996	9
chr1	273430	-	25	3.42	0.805	0.458	1	5
chr1	277225	+	25	2.39	0.717	0.286	1	11
chr1	278875	+	25	2.37	0.956	0.363	1	9
chr1	281058	-	33	3.08	0.787	0.503	1	11
chr1	283729	-	34	4	0.867	0.568	1	25
chr1	284028	-	35	2.18	0.55	0.193	0.873	11
chr1	284107	+	26	2.12	0.715	0.218	1	15
chr1	284336	-	32	2.7	0.772	0.496	1	6
chr1	286283	-	32	1.89	0.354	0.011	0.648	11
chr1	287499	-	36	1.86	0.532	0.105	0.843	23
chr1	288553	-	39	2.28	0.403	0.155	0.63	11
chr1	289362	+	29	2.57	0.617	0.262	0.908	7
chr1	291010	-	29	4.16	1	0.719	1	17
chr1	292345	-	31	2.04	0.392	0.065	0.704	14
chr1	292394	-	31	2.25	0.48	0.195	0.774	8
chr1	301738	+	32	2.45	0.423	0.176	0.681	19
chr1	303631	+	25	3.62	0.401	0.145	0.65	10
chr1	304288	-	27	1.68	0.432	0	0.936	8
chr1	304582	+	25	3.14	0.483	0.167	0.754	16
chr1	305333	+	28	2.28	0.785	0.418	1	3
chr1	306949	-	29	1.95	0.529	0.084	0.947	11
chr1	312127	-	26	2.42	0.544	0.199	0.824	24
chr1	314056	+	26	4.59	0.631	0.39	0.944	12
chr1	325902	-	32	2.65	0.947	0.546	1	47
chr1	327155	-	28	3.63	0.688	0.404	0.963	3
chr1	329399	+	26	2.04	0.487	0.154	0.904	3
chr1	355315	-	26	2.47	0.494	0.135	0.834	6
chr1	362028	-	28	2.87	0.806	0.266	1	17
chr1	372649	+	25	2.09	0.765	0.274	1	7
chr1	375595	-	30	3.17	0.645	0.328	0.92	4
chr1	375599	-	32	2.23	0.768	0.496	1	24
chr1	376188	-	34	2.02	0.597	0.272	0.939	6
chr1	386374	+	38	3.63	0.816	0.524	1	38
chr1	386822	+	42	1.94	0.217	0.027	0.472	4
chr1	390723	-	26	1.98	0.427	0	0.712	4
chr1	408494	+	28	2.18	0.555	0.06	0.973	4
chr1	410490	+	26	3.01	0.685	0.335	0.986	12
chr1	411325	-	31	1.83	0.434	0	0.72	10
chr1	414538	-	42	1.63	0.143	0	0.297	5
chr1	416477	-	37	2.59	0.71	0.401	1	10
chr1	417817	-	40	1.94	0.48	0.174	0.829	3
chr1	417819	-	35	2.08	0.771	0.487	1	26
chr1	417821	-	35	1.95	0.71	0.375	1	31
chr1	419893	-	43	3.41	0.983	0.696	1	29
chr1	423195	+	27	2.4	0.234	0	0.452	6
chr1	423629	+	27	2.96	1	1	1	24
chr1	423836	+	26	2.11	0.71	0.314	1	11
chr1	424317	+	30	2.27	0.571	0.145	0.884	3
chr1	425872	-	29	3	1	0.714	1	20
chr1	428033	+	31	2.54	1	1	1	7
chr1	436552	+	27	2.48	0.575	0.27	0.886	8
chr1	436933	+	25	2.75	0.715	0.271	1	4
chr1	437701	+	31	1.95	0.4	0.058	0.699	5
chr1	437751	+	31	1.97	0.361	0.037	0.573	11
chr1	439023	+	34	2.43	0.627	0.308	0.985	4
chr1	439829	+	32	1.59	0.362	0	0.482	6
chr1	440778	+	36	3.26	0.906	0.672	1	22
chr1	442115	+	29	2.79	0.678	0.337	1	25
chr1	443630	-	36	2.03	0.647	0.195	0.904	5
chr1	443796	-	34	2	0.521	0.317	0.722	31
chr1	443836	-	40	1.59	0.034	0	0.218	25
chr1	444509	-	37	1.7	0.532	0.163	0.989	9
chr1	445598	+	26	2.58	0.475	0.248	0.789	9
chr1	461017	-	30	1.94	0.337	0.055	0.635	19
chr1	461956	-	33	4.15	0.737	0.43	0.97	6
chr1	463272	-	31	1.99	0.476	0.075	0.804	30
chr1	469426	+	29	2.91	0.912	0.512	1	11
chr1	470563	-	34	1.84	0.158	0	0.458	7
chr1	475671	-	41	2.24	0.254	0.049	0.504	3
chr1	475756	-	40	2.47	0.635	0.39	0.919	3
chr1	476014	-	41	2.65	0.783	0.385	0.994	9
chr1	477362	-	35	2.82	0.75	0.425	0.986	4
chr1	477518	-	31	2.21	0.611	0.27	0.978	7
chr1	478698	-	29	2.06	0.621	0.36	0.998	7
chr1	482586	+	32	1.92	0.831	0.437	1	4
chr1	489432	-	40	1.71	0.101	0	0.333	18
chr1	491199	+	36	2.62	0.612	0.307	0.87	8
chr1	494030	-	35	2.43	0.68	0.333	1	9
chr1	495147	+	37	1.9	0.59	0.176	0.983	21
chr1	498745	-	37	2.56	0.708	0.363	0.958	10
chr1	499444	-	30	2.35	0.645	0.248	0.985	6
chr1	499667	-	38	3.46	0.675	0.348	0.916	31
chr1	499711	-	36	1.88	0.511	0.135	0.71	36
chr1	500943	-	38	2.04	0.356	0.073	0.608	8
chr1	501903	+	28	2.74	0.443	0.104	0.727	4
chr1	501916	-	35	2.36	0.864	0.502	1	6
chr1	502668	+	38	2.57	0.21	0	0.408	13
chr1	502781	-	38	1.66	0.441	0.074	0.812	7
chr1	503582	+	37	1.98	0.394	0.088	0.587	14
chr1	504378	+	35	2.53	0.691	0.247	0.977	10
chr1	504394	+	34	3.9	0.999	0.767	1	8
chr1	504397	-	35	1.58	0.031	0	0.28	10
chr1	504485	-	36	1.88	0.29	0.014	0.585	10
chr1	504565	+	34	2.4	0.561	0.24	0.859	26
chr1	505768	+	26	2.28	0.664	0.403	0.886	35
chr1	506286	+	45	2.26	0.171	0	0.306	5
chr1	506582	+	37	1.95	0.629	0.238	0.932	12
chr1	507420	-	36	1.76	0.153	0	0.405	15
chr1	509647	+	41	2.5	0.596	0.293	0.882	17
chr1	510457	+	41	1.88	0.475	0.232	0.789	18
chr1	511806	+	38	2.62	0.984	0.672	1	28
chr1	512766	+	36	1.83	0.779	0.29	1	3
chr1	512829	+	36	2.65	0.769	0.468	1	5
chr1	513022	+	26	3.03	0.798	0.5	1	7
chr1	513073	-	35	3.26	0.805	0.525	0.993	11
chr1	513076	+	34	1.96	0.359	0	0.596	9
chr1	513846	+	31	2.2	0.452	0.142	0.714	5
chr1	515099	-	29	2.79	1	0.942	1	22
chr1	516899	-	27	3.51	0.528	0.258	0.801	8
chr1	516901	-	28	1.62	0.604	0.238	0.907	10
chr1	516904	+	33	2.43	0.397	0.128	0.662	5
chr1	517675	-	26	2.12	0.272	0	0.511	6
chr1	517892	+	30	2.2	0.581	0.207	0.906	4
chr1	528412	+	31	1.96	0.496	0.119	0.81	14
chr1	530627	-	35	3.42	0.746	0.441	0.969	24
chr1	530629	-	34	2.4	0.546	0.25	0.891	34
chr1	531534	-	36	1.72	0.227	0	0.528	5
chr1	532026	-	32	2.98	0.765	0.508	1	15
chr1	533472	-	27	2.76	0.878	0.56	1	35
chr1	540984	+	25	2.57	0.831	0.321	1	22
chr1	540987	-	41	3.04	1	0.75	1	35
chr1	544344	-	43	3.02	0.919	0.571	1	24
chr1	546523	-	36	1.6	0.205	0	0.507	17
chr1	548505	+	37	2.4	0.491	0.251	0.703	8
chr1	550705	-	25	2.64	0.779	0.288	1	3
chr1	550929	+	47	2.54	0.446	0.219	0.666	4
chr1	551245	+	35	1.97	0.852	0.429	1	13
chr1	554143	+	31	3.19	0.618	0.325	0.92	13
chr1	559326	+	35	4.86	0.786	0.54	0.998	21
chr1	559357	+	32	2.14	0.547	0.195	0.9	20
chr1	560130	-	28	2.26	0.871	0.463	1	4
chr1	563885	+	35	3.75	0.905	0.608	1	23
chr1	568282	+	30	6.71	0.81	0.552	0.995	21
chr1	569484	+	26	3.1	0.833	0.462	1	6
chr1	571822	-	25	1.8	0.135	0	0.434	16
chr1	572563	+	31	2.11	0.581	0.264	0.875	8
chr1	573755	+	30	2.35	0.553	0.242	0.862	3
chr1	576104	+	28	6.63	0.921	0.695	1	25
chr1	583998	-	34	1.9	0.45	0.147	0.722	4
chr1	590653	+	31	4.43	1	0.716	1	27
chr1	592870	-	26	1.83	0.518	0.149	0.961	3
chr1	597426	-	25	3.56	0.573	0.163	0.784	5
chr1	601644	-	30	4.91	0.997	0.773	1	40
chr1	601646	-	25	1.76	0.745	0.364	1	14
chr1	602984	-	25	3.13	0.599	0.301	0.87	4
chr1	603363	-	27	2.5	0.638	0.253	1	7
chr1	604874	-	34	2.94	0.95	0.64	1	35
chr1	607555	-	37	2.4	0.551	0.23	0.777	24
chr1	607941	+	30	2.4	0.42	0.046	0.658	6
chr1	609655	+	41	1.81	0.139	0	0.35	8
chr1	613228	-	32	1.85	0.334	0	0.654	4
chr1	615988	+	34	5.2	0.566	0.312	0.854	7
chr1	619246	+	33	1.74	0.389	0	0.718	3
chr1	621429	-	26	2.02	0.696	0.281	0.99	10
chr1	622743	+	28	2.84	0.726	0.411	1	11
chr1	622745	+	29	1.99	0.361	0	0.789	5
chr1	624530	-	26	2.05	0.329	0.093	0.658	13
chr1	627852	+	32	2.68	0.583	0.296	0.858	7
chr1	628399	+	27	2.53	0.691	0.317	1	49
chr1	628521	-	33	2.8	0.797	0.491	1	13
chr1	628631	-	31	4.44	0.841	0.519	1	21
chr1	634265	-	45	3.55	1	0.774	1	19
chr1	634391	-	41	3.04	0.876	0.571	1	26
chr1	634525	-	36	3.77	0.581	0.336	0.839	51
chr1	634527	-	37	4.5	0.612	0.361	0.826	33
chr1	634566	-	40	5.47	1	1	1	5
chr1	640213	-	38	1.9	0.245	0.116	0.491	4
chr1	641002	+	29	2.12	0.335	0.001	0.631	5
chr1	641142	-	32	2	0.577	0	0.961	8
chr1	642565	+	35	2.45	0.358	0.1	0.61	5
chr1	647680	+	38	2.19	0.421	0.062	0.653	27
chr1	650931	+	43	1.81	0.379	0.071	0.645	4
chr1	652133	+	38	2.96	0.724	0.339	0.986	24
chr1	652831	-	30	2.65	0.95	0.565	1	11
chr1	660539	-	28	2.53	0.695	0.344	1	7
chr1	663854	+	30	2.06	0.454	0.177	0.804	7
chr1	664109	-	25	5.41	1	0.86	1	29
chr1	664559	+	31	2.11	0.981	0.552	1	5
chr1	665183	-	30	2.31	0.476	0.229	0.823	29
chr1	665185	-	30	2.13	0.67	0.314	0.982	17
chr1	674502	+	29	1.91	0.549	0.189	0.957	8
chr1	677148	+	31	3.28	1	0.636	1	23
chr1	679341	+	30	1.79	0.326	0	0.727	12
chr1	680418	+	27	6.9	1	0.799	1	47
chr1	680869	-	30	2.58	0.682	0.374	1	10
chr1	686934	+	31	1.82	0.345	0.044	0.603	5
chr1	688543	+	32	1.79	0.596	0.233	1	13
chr1	690414	-	37	2.27	0.592	0.359	0.896	10
chr1	693352	-	50	2.47	0.528	0.308	0.736	21
chr1	693431	-	51	2.03	0.252	0.077	0.495	20
chr1	693437	-	51	1.44	0.849	0	1	6
chr1	696598	+	37	4.3	0.753	0.464	1	15
chr1	696748	-	38	2.79	0.668	0.331	1	17
chr1	696919	+	35	1.93	0.571	0.201	0.898	8
chr1	697048	+	35	3.68	0.638	0.367	0.954	14
chr1	700298	+	35	2.32	0.404	0.072	0.65	3
chr1	702736	+	50	2.04	0.572	0.262	0.862	21
chr1	703850	+	43	1.67	0.392	0.081	0.769	6
chr1	706872	+	30	1.89	0.487	0.134	0.801	3
chr1	712080	+	31	3.57	0.888	0.596	1	13
chr1	712271	+	29	2.52	0.597	0.177	0.856	10
chr1	712272	+	29	4.09	0.787	0.477	1	54
chr1	714531	+	29	1.92	0.687	0.215	1	12
chr1	714701	-	32	2.15	0.395	0.097	0.701	10
chr1	715336	+	25	1.79	0.33	0.015	0.816	8
chr1	718116	+	27	2.72	0.435	0.114	0.7	4
chr1	728215	+	25	2.27	0.501	0.187	0.889	15
chr1	728982	+	28	2.13	0.376	0	0.68	9
chr1	729037	+	28	2.04	0.443	0.008	0.79	9
chr1	729062	+	27	3.01	0.416	0.115	0.671	4
chr1	731112	-	32	1.84	0.392	0.015	0.734	4
chr1	731470	-	38	1.56	0.18	0	0.392	8
chr1	735470	-	31	2.25	0.554	0.253	0.879	12
chr1	737186	-	29	1.88	0.381	0.141	0.713	13
chr1	737329	-	29	2.25	0.547	0.209	0.868	4
chr1	738433	+	31	2.1	0.417	0.206	0.637	25
chr1	738794	+	29	1.82	0.589	0.077	0.929	4
chr1	739304	-	29	2.18	0.704	0.376	1	4
chr1	739342	+	25	2.13	0.443	0.023	0.905	4
chr1	740618	+	28	1.97	0.458	0.201	0.822	4
chr1	744876	+	29	1.74	0.427	0	0.874	9
chr1	748122	-	29	2.26	0.523	0.076	0.868	11
chr1	752018	-	27	2.57	0.548	0.183	0.921	12
chr1	753754	-	32	1.8	0.287	0	0.656	3
chr1	757175	-	26	2.65	1	0.616	1	12
chr1	762834	-	31	3	0.868	0.577	1	30
chr1	764299	+	36	5.3	0.992	0.981	1	36
chr1	765425	+	28	2.07	0.345	0.058	0.702	7
chr1	772951	+	30	2.17	0.457	0.134	0.76	16
chr1	772999	-	34	1.72	0.54	0.042	0.83	16
chr1	774944	-	35	2.2	0.596	0.3	0.902	37
chr1	779560	-	30	3.18	0.896	0.607	0.997	17
chr1	780665	+	30	2.89	0.637	0.4	0.949	16
chr1	781087	-	27	3.98	0.611	0.318	0.956	4
chr1	781161	-	28	4.57	1	0.835	1	9
chr1	782429	+	35	2.82	0.774	0.508	1	3
chr1	785249	+	39	2.3	0.662	0.274	0.984	6
chr1	786017	+	33	1.77	0.384	0.041	0.66	8
chr1	792345	+	37	2.08	0.534	0.302	0.874	4
chr1	799909	+	37	4.02	1	0.773	1	6
chr1	803321	-	25	2.43	0.57	0.066	0.957	29
chr1	804453	-	25	1.77	0.598	0.006	1	4
chr1	805306	+	32	3.4	0.648	0.356	0.937	7
chr1	805711	+	35	2.02	0.571	0.255	0.985	4
chr1	808130	-	26	2.51	1	0.559	1	39
chr1	812263	-	35	2.08	0.603	0.288	0.905	8
chr1	813004	-	35	29.17	0.989	0.934	1	4
chr1	813638	-	33	2.35	0.516	0.159	0.763	9
chr1	815911	-	29	1.87	0.209	0	0.484	3
chr1	818248	+	26	2.53	0.601	0.249	0.975	22
chr1	818653	+	25	2.58	0.572	0.198	0.901	18
chr1	821531	-	25	3.93	1	0.873	1	16
chr1	822686	+	27	2.43	0.289	0.055	0.521	16
chr1	824034	-	26	2.77	0.771	0.311	1	11
chr1	826561	-	33	2.61	0.728	0.475	1	13
chr1	827776	+	37	5.84	0.596	0.324	0.85	10
chr1	829685	+	39	1.9	0.341	0.044	0.625	3
chr1	830413	+	32	1.97	0.296	0	0.588	5
chr1	835584	-	29	2.92	0.636	0.375	1	17
chr1	846195	-	32	1.86	0.392	0	0.685	15
chr1	854367	+	32	2.08	0.358	0.037	0.703	16
chr1	854372	-	28	3.68	0.65	0.392	1	4
chr1	854373	-	28	2.2	0.598	0.321	0.957	4
chr1	857253	+	28	2.44	0.447	0.185	0.725	3
chr1	857257	-	39	3.3	0.891	0.624	1	35
chr1	857295	+	28	1.9	0.404	0.092	0.735	13
chr1	860429	+	33	2.36	0.24	0.013	0.447	3
chr1	860430	+	25	3.15	0.64	0.328	1	15
chr1	862295	+	43	2.04	0.653	0.328	0.945	35
chr1	862297	+	42	2.51	1	0.69	1	16
chr1	862300	-	46	2.82	0.796	0.561	1	22
chr1	864030	-	33	2.89	0.439	0.19	0.702	25
chr1	864156	+	42	2.89	0.667	0.429	0.946	27
chr1	864860	+	45	1.88	0.353	0.156	0.613	11
chr1	864862	+	45	2.51	0.582	0.348	0.831	35
chr1	864867	+	45	1.9	1	1	1	11
chr1	865232	+	41	2.25	0.493	0.289	0.809	8
chr1	865263	+	41	2.4	0.573	0.28	0.84	21
chr1	866087	+	36	1.83	0.429	0.101	0.694	6
chr1	866093	+	38	2.39	0.275	0.051	0.545	18
chr1	867210	+	32	2.87	0.413	0.198	0.728	7
chr1	870311	+	32	2.09	0.646	0.267	0.974	13
chr1	871053	+	33	1.9	0.475	0.116	0.801	14
chr1	875002	+	30	3.23	0.638	0.388	0.966	20
chr1	881825	-	26	1.9	0.643	0.232	1	11
chr1	892264	+	25	1.89	0.574	0.217	1	5
chr1	899707	+	34	2.36	0.736	0.476	0.981	5
chr1	899965	-	30	2.48	0.827	0.476	1	15
chr1	906025	-	32	2.61	0.749	0.455	1	12
chr1	907375	-	28	1.98	0.503	0.238	0.973	8
chr1	909915	+	33	2.22	0.711	0.269	1	4
chr1	911329	+	26	2.54	0.741	0.344	1	11
chr1	921211	-	34	1.74	0.439	0.354	0.564	12
chr1	922181	+	27	3.16	0.789	0.505	1	13
chr1	922185	+	30	4.03	0.893	0.511	1	17
chr1	922197	-	32	2.15	0.499	0.089	0.79	5
chr1	922415	+	28	2.15	0.517	0.205	0.81	7
chr1	922420	+	27	3.33	0.601	0.331	0.974	5
chr1	922428	-	27	2.29	0.351	0.083	0.679	10
chr1	922893	-	26	3.53	0.452	0.253	0.642	30
chr1	927685	-	25	1.93	0.55	0.167	0.945	13
chr1	928285	+	32	2.4	0.799	0.355	1	16
chr1	928658	+	31	3.83	0.541	0.282	0.86	9
chr1	931688	+	36	2.59	0.349	0.075	0.571	22
chr1	931692	+	34	2.39	0.22	0	0.402	9
chr1	935790	+	31	1.93	0.358	0.106	0.885	12
chr1	939081	-	27	2.09	1	1	1	4
chr1	940135	-	32	2.6	0.855	0.526	1	29
chr1	942000	+	25	2.44	0.448	0.083	0.759	8
chr1	944284	-	29	2.18	0.507	0.155	0.894	6
chr1	946274	-	35	2.13	0.44	0.152	0.755	10
chr1	947284	-	33	2.22	0.879	0.503	1	5
chr1	947494	-	34	1.6	0	0	0	18
chr1	949301	-	40	2.02	0.304	0.108	0.61	11
chr1	950425	-	40	2.14	0.518	0.193	0.854	6
chr1	950493	-	39	2.71	0.597	0.354	0.849	9
chr1	950497	-	40	1.98	0.554	0.323	0.797	15
chr1	953024	-	31	2.36	0.552	0.228	0.892	24
chr1	955308	-	30	1.61	0.256	0	0.672	3
chr1	955607	-	26	2.53	0.607	0.203	0.911	12
chr1	958647	+	30	2.34	0.517	0.224	0.879	5
chr1	964459	+	34	1.86	0.289	0	0.64	9
chr1	964619	-	37	1.68	0.296	0.056	0.653	16
chr1	974629	+	34	7.7	0.724	0.492	1	28
chr1	974631	+	35	16.77	1	1	1	61
chr1	974635	+	28	12.93	0.997	0.778	0.998	69
chr1	974636	-	36	4.35	1	0.697	1	38
chr1	974637	+	32	8.78	0.781	0.566	1	61
chr1	974642	-	34	13.45	0.948	0.767	1	42
chr1	974643	+	28	12.97	0.856	0.62	1	56
chr1	974646	+	29	16.08	1	0.919	1	62
chr1	974647	-	33	8.64	1	0.976	1	24
chr1	974656	-	38	8.2	1	0.967	1	71
chr1	974657	+	26	7.3	0.777	0.44	1	31
chr1	974662	-	34	15.31	0.731	0.528	0.973	44
chr1	974663	+	26	5.27	0.965	0.691	1	34
chr1	974668	-	35	7.4	0.75	0.495	1	47
chr1	974669	+	26	12.89	1	0.851	1	38
chr1	974670	-	39	6.51	0.973	0.739	1	77
chr1	974676	-	41	12.77	0.95	0.73	1	52
chr1	974677	+	30	10.95	0.726	0.466	1	35
chr1	974680	-	39	4.15	0.886	0.657	1	52
chr1	974681	+	27	6.73	0.681	0.375	0.985	16
chr1	974686	-	39	10.44	0.701	0.496	0.917	64
chr1	974688	-	40	11.47	0.939	0.716	1	64
chr1	974690	-	41	2.84	0.343	0.108	0.606	8
chr1	984131	+	36	3.05	0.355	0.143	0.568	10
chr1	984421	+	34	1.85	0.403	0.03	0.722	14
chr1	985742	+	29	1.93	0.785	0.314	1	13
chr1	987452	+	29	2.95	0.68	0.176	1	8
chr1	987454	+	27	3.11	0.901	0.535	1	19
chr1	987455	+	27	6.93	1	1	1	16
chr1	987457	-	27	3.48	0.791	0.492	1	3
chr1	991984	-	29	2.18	0.488	0.187	0.813	26
chr1	993208	+	26	2.31	0.29	0.113	0.512	17
chr1	996062	-	32	4.87	0.935	0.581	1	66
chr1	997222	+	30	2.11	0.558	0.123	0.859	24
chr1	999161	-	31	2.63	0.482	0.171	0.783	24
chr1	1007983	+	30	1.99	0.457	0.168	0.725	4
chr1	1023803	+	37	1.81	0.341	0	0.616	5
chr1	1024155	+	33	1.78	0.65	0.262	1	6
chr1	1025207	-	30	1.75	0.238	0	0.508	3
chr1	1027358	-	34	2.63	0.455	0.224	0.709	5
chr1	1031192	-	34	2.03	0.33	0	0.568	5
chr1	1036180	+	34	2.94	0.711	0.447	1	19
chr1	1048365	-	28	3.02	0.892	0.533	1	12
chr1	1049482	-	28	2.75	0.434	0.198	0.677	15
chr1	1050374	-	26	2.27	0.502	0.231	0.743	6
chr1	1064768	-	26	2.05	0.616	0.029	0.984	10
chr1	1066330	-	30	3.04	1	0.717	1	9
chr1	1068749	+	29	5.67	0.894	0.62	1	5
chr1	1068753	+	25	2.27	0.807	0.469	1	18
chr1	1073196	+	28	2.68	0.518	0.253	0.741	3
chr1	1077758	+	35	2.04	0.645	0.248	1	9
chr1	1087543	-	25	4.08	0.813	0.502	0.993	15
chr1	1091915	-	27	2.44	0.597	0.275	0.889	10
chr1	1092201	-	26	6.54	1	0.836	1	6
chr1	1092861	+	25	2.11	0.648	0.241	1	12
chr1	1093284	+	27	4.07	0.475	0.238	0.793	29
chr1	1093288	+	27	3.09	1	0.768	1	21
chr1	1093290	+	27	2.13	0.519	0.222	0.931	6
chr1	1093564	+	25	1.94	0.396	0	0.729	6
chr1	1094037	+	28	2.14	0.5	0.119	0.805	5
chr1	1094040	-	30	4.04	1	0.951	1	15
chr1	1094177	-	30	4.95	0.883	0.608	1	3
chr1	1094395	-	35	1.91	0.38	0.124	0.615	3
chr1	1096789	-	27	2.78	0.68	0.286	1	4
chr1	1097925	-	26	2.65	0.473	0.094	0.741	10
chr1	1102918	-	34	2.63	0.7	0.441	1	4
chr1	1103435	+	27	2.42	0.883	0.463	1	17
chr1	1105381	-	33	3.86	0.775	0.505	1	28
chr1	1106175	-	34	2.27	0.414	0.192	0.605	37
chr1	1107001	-	30	3.95	0.879	0.559	1	26
chr1	1109121	+	30	1.69	0.368	0.04	0.711	5
chr1	1110585	+	42	1.73	0.336	0.084	0.571	12
chr1	1110929	-	33	5.28	0.798	0.568	1	10
chr1	1112475	+	32	4.32	1	0.774	1	33
chr1	1114529	-	36	2.3	0.511	0.252	0.818	16
chr1	1114771	+	31	2.79	0.936	0.564	1	9
chr1	1116481	+	27	2.87	0.871	0.342	1	12
chr1	1116831	-	44	2.35	0.51	0.257	0.795	13
chr1	1117089	-	43	1.74	0.436	0.175	0.738	4
chr1	1119778	-	43	2.23	0.751	0.393	1	4
chr1	1120789	-	35	2.55	0.948	0.592	1	8
chr1	1121331	-	34	2.06	0.384	0.182	0.674	3
chr1	1130210	-	26	2.33	0.642	0.21	1	5
chr1	1134819	-	29	1.64	0.25	0	0.621	21
chr1	1135182	+	36	1.79	0.091	0	0.258	10
chr1	1138092	+	29	2.04	0.81	0.391	1	5
chr1	1142384	+	35	2.32	0.441	0.133	0.691	8
chr1	1142445	+	36	1.87	0.152	0.084	0.411	9
chr1	1146032	+	31	2.97	0.667	0.307	0.99	9
chr1	1146037	-	35	3.94	0.998	0.998	0.999	13
chr1	1147528	-	31	5.78	0.978	0.768	1	62
chr1	1148565	-	32	1.83	0.241	0.081	0.44	12
chr1	1149462	+	26	1.85	0.181	0	0.452	4
chr1	1149596	+	27	4.57	0.991	0.802	1	20
chr1	1152174	-	26	1.82	0.236	0	0.507	3
chr1	1153016	+	34	2.16	0.36	0.15	0.643	12
chr1	1154746	+	39	3.01	0.372	0.162	0.708	6
chr1	1155020	+	37	1.76	0.135	0	0.394	9
chr1	1155595	-	26	1.94	0.237	0	0.545	7
chr1	1155827	-	25	2.22	0.599	0.219	0.974	4
chr1	1156567	-	27	2.59	0.807	0.316	1	4
chr1	1164828	-	30	1.93	0.476	0.142	0.841	5
chr1	1174681	+	32	2.12	0.811	0.719	0.875	10
chr1	1175601	-	34	1.98	0.4	0.101	0.914	18
chr1	1178253	-	33	2	0.395	0	0.733	13
chr1	1180130	+	42	1.98	0.587	0.199	0.875	5
chr1	1181541	+	43	4.1	1	0.886	1	16
chr1	1182940	+	39	1.85	0.256	0.084	0.485	4
chr1	1183056	+	38	1.96	0.49	0.236	0.867	9
chr1	1183105	+	35	2.07	0.644	0.288	0.978	9
chr1	1183165	+	38	2.34	0.356	0.08	0.603	6
chr1	1183167	+	38	3.1	0.557	0.334	0.788	26
chr1	1183219	+	41	2	0.278	0.115	0.463	31
chr1	1183361	+	42	1.97	0.417	0.164	0.724	8
chr1	1183446	+	43	1.69	0.148	0.015	0.348	7
chr1	1185160	+	32	5.35	0.897	0.628	1	20
chr1	1185165	-	34	3.2	0.597	0.356	0.946	3
chr1	1185167	-	34	3.86	0.721	0.435	0.97	16
chr1	1185172	+	32	2.45	0.518	0.217	0.773	11
chr1	1185224	-	33	2.38	0.423	0.171	0.662	22
chr1	1186132	-	33	5.99	0.999	0.821	1	20
chr1	1186761	+	25	2.11	0.552	0.12	0.905	5
chr1	1187127	-	29	2.05	0.353	0.078	0.661	4
chr1	1191960	+	27	1.69	0.325	0	0.922	12
chr1	1192053	-	28	1.69	0.222	0	0.503	14
chr1	1203026	+	32	2.07	0.255	0	0.531	7
chr1	1206178	+	38	3.13	0.659	0.403	0.927	6
chr1	1208825	-	28	2.81	0.613	0.349	0.906	9
chr1	1213060	-	40	2.54	0.718	0.391	0.933	13
chr1	1213601	+	34	1.57	0.493	0.464	0.6	22
chr1	1214041	-	42	2.31	0.576	0.264	0.836	17
chr1	1214427	+	36	4.18	0.502	0.243	0.724	6
chr1	1215557	+	36	4.06	0.912	0.647	1	7
chr1	1218123	+	37	1.94	0.465	0.194	0.759	14
chr1	1219521	+	33	3.95	0.92	0.689	1	19
chr1	1221353	+	41	4.8	1	0.909	1	52
chr1	1224679	+	30	1.96	0.326	0	0.578	5
chr1	1229432	-	25	2.4	0.427	0.034	0.782	5
chr1	1230385	+	29	2.86	0.762	0.381	1	23
chr1	1231154	-	28	2.64	0.323	0	0.618	6
chr1	1232439	+	30	2.33	0.741	0.415	1	3
chr1	1232499	-	26	1.87	0.21	0.013	0.63	4
chr1	1243298	-	32	1.65	1	1	1	13
chr1	1249848	-	30	1.93	0.322	0.161	0.507	17
chr1	1249869	-	31	2.39	0.89	0.52	1	15
chr1	1250504	+	25	2.57	0.491	0.165	0.787	3
chr1	1250599	+	27	1.84	0.358	0	0.752	3
chr1	1250901	+	31	4.45	0.578	0.286	0.849	8
chr1	1251008	-	29	2.64	0.972	0.47	1	12
chr1	1251676	+	35	2.38	0.42	0.149	0.743	6
chr1	1251925	+	28	3.85	0.704	0.448	1	13
chr1	1253465	-	26	1.8	0.333	0	0.808	25
chr1	1254797	+	42	2.4	0.348	0.139	0.592	6
chr1	1255851	+	45	1.92	0.298	0.125	0.531	4
chr1	1257228	+	41	2.35	0.494	0.273	0.788	36
chr1	1258497	+	32	4.43	0.849	0.572	1	32
chr1	1259017	+	40	2.05	0.342	0.059	0.581	7
chr1	1260346	-	25	2.13	0.602	0.133	0.984	6
chr1	1260791	+	31	3.12	0.902	0.649	1	11
chr1	1261499	+	29	3.53	0.695	0.409	0.983	14
chr1	1262692	+	30	2.34	0.482	0.127	0.781	4
chr1	1263118	-	31	3.85	0.434	0.181	0.697	4
chr1	1266373	-	37	1.89	0.451	0.174	0.84	12
chr1	1275944	-	26	6	0.999	0.893	1	8
chr1	1275981	-	28	2.22	0.484	0.208	0.818	4
chr1	1275983	-	27	2.43	0.71	0.306	1	23
chr1	1276673	-	27	2.39	0.526	0.245	0.764	7
chr1	1277757	+	26	1.75	0.645	0.053	1	5
chr1	1280069	+	35	2.64	0.628	0.343	0.986	9
chr1	1280274	+	35	2.08	0.568	0.264	0.896	10
chr1	1280398	+	37	2.12	0.372	0.169	0.648	4
chr1	1281726	+	34	1.81	0.305	0.077	0.629	8
chr1	1284156	+	30	2	0.355	0.055	0.625	13
chr1	1286729	-	26	3.91	0.825	0.506	1	32
chr1	1293017	-	35	2.24	0.699	0.363	1	3
chr1	1293796	+	29	2.33	0.307	0.081	0.584	4
chr1	1293802	+	29	6.27	1	0.755	1	57
chr1	1293804	-	35	8.92	0.743	0.51	1	43
chr1	1294462	+	30	2.29	0.474	0.174	0.884	8
chr1	1303380	+	27	2.69	0.458	0.182	0.724	7
chr1	1306174	-	39	8.49	1	0.821	1	42
chr1	1311839	-	25	2.77	0.602	0.271	0.961	17
chr1	1316195	+	28	2.31	0.593	0.238	0.871	9
chr1	1323632	+	30	2.31	0.678	0.273	0.985	21
chr1	1329404	-	34	1.91	0.474	0.164	0.799	28
chr1	1335012	-	35	1.95	0.396	0.071	0.674	7
chr1	1335317	-	41	2.95	0.587	0.348	0.82	20
chr1	1336588	-	34	1.68	0.388	0.058	0.727	7
chr1	1343831	+	31	3.58	0.727	0.423	1	15
chr1	1343936	+	32	2.86	0.401	0.156	0.613	16
chr1	1346698	+	34	1.77	0.28	0.075	0.542	8
chr1	1347129	-	26	2.6	0.84	0.472	1	18
chr1	1347131	-	27	3.37	0.58	0.259	0.993	4
chr1	1348262	+	33	1.59	0.291	0	0.646	4
chr1	1352308	+	33	3.36	0.769	0.452	1	19
chr1	1353001	+	39	2.38	0.497	0.227	0.72	3
chr1	1353205	-	26	3.66	0.593	0.213	0.878	21
chr1	1363623	+	26	1.84	0.468	0	0.796	10
chr1	1369820	-	26	2.07	0.524	0.192	0.872	9
chr1	1370178	+	25	2.82	0.956	0.447	1	3
chr1	1371129	-	30	1.76	0.15	0	0.358	4
chr1	1372620	+	30	1.9	0.615	0.159	0.997	12
chr1	1373281	+	26	2.92	0.941	0.42	1	11
chr1	1377323	+	33	2.31	0.337	0.067	0.606	7
chr1	1380219	+	25	3.82	0.775	0.516	1	6
chr1	1380539	+	27	1.96	0.192	0	0.518	3
chr1	1380580	+	27	2.03	0.518	0.061	0.89	22
chr1	1383267	+	34	2.86	0.979	0.633	1	3
chr1	1384276	+	36	2.25	0.547	0.261	0.637	29
chr1	1389785	+	34	2.03	0.631	0.274	1	17
chr1	1400657	-	26	2.26	0.321	0	0.621	3
chr1	1410832	-	34	3.28	0.704	0.4	0.892	24
chr1	1411875	+	37	1.87	0.325	0.016	0.587	4
chr1	1415351	+	32	1.94	0.346	0.021	0.675	9
chr1	1417934	-	48	6.41	1	0.805	1	48
chr1	1426391	-	37	2.75	0.762	0.373	1	3
chr1	1439846	-	27	3.89	1	1	1	5
chr1	1451768	+	25	1.84	0.183	0	0.429	15
chr1	1452030	+	25	4.71	0.828	0.555	1	27
chr1	1453585	+	31	4.36	0.847	0.372	1	19
chr1	1453588	+	28	5.26	0.92	0.617	1	5
chr1	1453992	+	38	2.99	0.598	0.332	0.896	6
chr1	1454700	+	29	2.18	1	0.621	1	8
chr1	1454853	+	30	3.19	0.673	0.329	0.95	10
chr1	1455525	+	25	1.78	0.365	0.059	0.643	5
chr1	1455604	+	29	2.57	0.692	0.342	1	5
chr1	1455981	+	30	1.62	0.122	0	0.469	11
chr1	1456463	+	29	4.46	0.917	0.638	1	18
chr1	1459120	-	26	2.94	0.755	0.461	1	4
chr1	1472465	-	29	2.44	0.411	0.117	0.693	16
chr1	1473655	+	34	3.33	0.77	0.508	1	7
chr1	1474226	-	37	2.05	0.616	0.248	0.98	11
chr1	1477592	+	28	5.34	1	0.786	1	20
chr1	1479108	+	28	2.01	0.302	0	0.599	24
chr1	1479132	-	26	2.79	0.66	0.288	0.986	22
chr1	1481442	+	30	1.75	0.817	0.195	1	13
chr1	1485590	+	38	4.56	0.759	0.5	1	5
chr1	1486572	+	41	2.09	0.632	0.307	0.976	20
chr1	1486709	-	31	1.73	0.162	0	0.389	4
chr1	1487247	+	38	3.34	0.976	0.678	1	10
chr1	1487257	+	39	1.87	0.145	0.015	0.437	10
chr1	1488866	+	30	2.76	0.706	0.336	1	9
chr1	1495040	+	27	2.13	0.447	0.192	0.789	13
chr1	1498153	-	28	2.62	0.624	0.265	0.942	9
chr1	1501342	+	35	1.6	1	1	1	8
chr1	1503429	-	30	2.51	0.48	0.107	0.766	27
chr1	1503741	+	31	2.18	0.71	0.265	1	11
chr1	1503922	-	29	5.64	0.812	0.531	0.994	34
chr1	1504003	-	29	1.91	0.364	0.084	0.806	11
chr1	1504444	-	26	2.34	0.398	0.208	0.694	23
chr1	1504512	-	25	5.23	1	0.824	1	8
chr1	1505413	+	28	2.79	0.498	0.238	0.815	13
chr1	1505707	-	30	2.08	0.665	0.287	1	15
chr1	1505724	-	29	2.03	0.681	0.267	0.988	23
chr1	1505926	-	30	4.23	0.737	0.438	0.95	47
chr1	1505946	-	30	3.78	0.976	0.972	0.991	16
chr1	1506082	+	33	2.37	0.72	0.398	1	7
chr1	1510739	-	43	1.58	0.276	0	0.554	6
chr1	1511730	-	47	4.84	0.665	0.426	0.855	35
chr1	1512773	-	59	2.05	0.47	0.097	0.603	20
chr1	1516283	-	67	1.54	0.104	0	0.235	6
chr1	1517490	-	61	1.95	0.412	0.161	0.617	3
chr1	1517600	+	32	2.28	0.356	0.054	0.778	19
chr1	1517613	+	36	2.1	0.692	0.266	1	4
chr1	1517713	+	35	2.48	0.755	0.473	1	12
chr1	1519639	+	40	2.39	0.392	0.159	0.647	8
chr1	1519848	-	60	1.74	0.335	0.213	0.47	18
chr1	1520487	-	50	1.94	0.247	0.014	0.427	13
chr1	1522965	+	39	1.93	0.649	0.305	1	6
chr1	1523171	-	31	2.71	0.794	0.448	1	17
chr1	1523176	-	32	2.74	0.772	0.417	1	12
chr1	1523283	-	32	2.99	0.521	0.212	0.819	24
chr1	1523305	+	31	2.35	0.505	0.204	0.938	7
chr1	1523345	+	25	1.54	1	1	1	11
chr1	1523495	+	25	1.77	0.289	0.205	0.47	10
chr1	1525532	+	28	3.56	0.618	0.297	0.873	7
chr1	1527366	+	61	1.95	0.401	0.105	0.624	12
chr1	1530078	-	28	2.1	0.393	0.082	0.6	5
chr1	1530578	-	41	2.9	0.94	0.61	1	6
chr1	1530749	-	32	1.94	0.278	0	0.516	10
chr1	1530751	-	37	2.35	0.653	0.385	0.994	29
chr1	1531300	-	43	3.35	0.72	0.406	0.922	4
chr1	1534973	+	42	1.87	0.746	0.313	1	5
chr1	1535253	+	41	2.12	0.511	0.283	0.72	6
chr1	1536629	+	44	2.06	0.545	0.286	0.829	6
chr1	1538862	+	28	2.12	0.411	0.186	0.85	7
chr1	1539466	-	42	2.17	0.574	0.255	0.97	9
chr1	1544783	-	29	2.09	0.304	0.003	0.512	8
chr1	1545308	+	35	1.92	0.412	0.052	0.787	23
chr1	1545881	+	34	1.84	0.112	0	0.378	9
chr1	1547922	+	32	1.72	0.877	0.317	1	3
chr1	1549258	-	38	2.57	0.587	0.283	0.923	7
chr1	1549272	-	39	3.09	0.515	0.262	0.754	4
chr1	1549448	-	32	4.76	0.387	0.122	0.615	10
chr1	1549449	-	33	2.48	0.921	0.557	1	40
chr1	1553777	-	32	1.97	0.56	0.19	0.923	24
chr1	1554595	-	26	1.93	0.493	0.007	0.824	4
chr1	1554655	-	30	4.03	0.904	0.59	1	15
chr1	1556330	+	38	2.44	0.712	0.381	1	6
chr1	1562957	+	25	3.43	0.567	0.303	0.946	15
chr1	1569311	+	32	2.86	0.595	0.215	0.867	9
chr1	1569371	+	32	2.68	0.617	0.257	0.932	10
chr1	1572949	-	32	2.1	0.448	0.039	0.778	9
chr1	1573470	+	28	2.48	0.826	0.403	1	17
chr1	1573804	+	32	2.83	0.641	0.304	1	17
chr1	1573806	-	33	5.21	0.826	0.559	1	39
chr1	1573933	+	29	2.62	0.82	0.404	1	15
chr1	1573936	-	34	2.1	0.264	0.01	0.46	7
chr1	1573952	-	31	6.63	1	0.93	1	31
chr1	1573991	+	29	2.36	0.454	0.149	0.748	10
chr1	1573997	-	34	2.15	0.391	0.071	0.703	17
chr1	1574484	-	31	2.17	0.397	0.102	0.654	3
chr1	1574521	-	31	2.48	0.392	0.172	0.732	19
chr1	1574646	-	32	3.44	1	0.76	1	25
chr1	1574648	-	34	2.49	0.899	0.414	1	22
chr1	1575113	+	38	2.12	0.233	0.063	0.478	7
chr1	1575122	-	25	2.04	0.494	0	0.826	19
chr1	1575361	-	32	2.43	0.427	0.095	0.667	16
chr1	1575389	+	44	1.88	0.507	0.17	0.782	43
chr1	1577419	+	43	4.88	0.995	0.892	1	41
chr1	1578189	+	36	1.92	0.456	0.181	0.74	3
chr1	1578848	+	34	3.61	0.672	0.399	0.907	29
chr1	1578856	+	32	2.16	0.527	0.268	0.864	10
chr1	1579996	-	37	8.41	0.998	0.998	1	40
chr1	1579998	-	36	2.97	0.867	0.547	0.995	40
chr1	1582932	-	29	6.34	0.981	0.691	1	28
chr1	1583523	+	28	1.94	0.205	0.034	0.471	7
chr1	1595102	-	25	2.97	0.741	0.398	1	12
chr1	1595972	-	26	3.48	0.88	0.534	1	10
chr1	1603558	+	33	2.12	0.597	0.228	0.971	5
chr1	1603624	-	26	2.12	0.355	0.14	0.691	18
chr1	1609377	-	26	2.34	0.557	0.259	0.888	8
chr1	1609511	-	26	3.21	0.646	0.388	0.916	4
chr1	1619531	+	33	2.41	0.61	0.338	0.922	12
chr1	1620038	+	33	1.82	0.763	0.385	0.993	4
chr1	1621780	+	30	2.01	0.396	0.139	0.725	8
chr1	1627397	-	27	2.22	0.667	0.256	1	3
chr1	1630330	-	29	2.39	0.828	0.484	1	6
chr1	1632745	+	25	1.62	0.18	0	0.655	5
chr1	1646610	+	29	3.21	0.716	0.385	0.982	18
chr1	1653668	-	27	2.53	0.804	0.387	1	4
chr1	1662720	-	25	2.57	0.762	0.449	1	13
chr1	1664641	-	29	2.59	0.569	0.079	0.841	25
chr1	1664777	-	28	3.14	0.911	0.588	1	12
chr1	1667522	+	29	2.42	0.656	0.254	0.95	3
chr1	1670231	-	41	2.88	0.597	0.338	0.877	10
chr1	1671870	-	28	2.23	0.352	0.124	0.528	7
chr1	1671872	-	31	2.04	0.364	0.103	0.624	13
chr1	1673366	+	27	2.8	0.576	0.233	0.898	7
chr1	1677303	-	25	2.31	0.522	0.113	0.828	6
chr1	1680075	-	25	1.68	0.36	0.105	0.709	5
chr1	1680225	-	26	2.05	0.518	0.246	0.956	4
chr1	1680824	+	40	2.74	0.502	0.256	0.736	7
chr1	1682073	+	32	2.27	0.823	0.399	1	12
chr1	1684395	-	39	1.95	0.539	0.179	0.858	9
chr1	1684485	-	37	2.79	0.952	0.613	1	6
chr1	1688575	-	35	3.05	0.766	0.468	1	6
chr1	1690976	-	42	2.53	0.998	0.998	0.999	17
chr1	1692235	-	42	2.78	0.528	0.255	0.748	27
chr1	1693934	-	31	2.44	0.806	0.447	1	9
chr1	1694061	-	37	1.62	0.321	0.256	0.452	13
chr1	1695841	-	36	2.03	0.549	0.242	0.841	16
chr1	1696135	+	34	2.32	0.812	0.488	1	22
chr1	1696218	+	33	2.72	0.682	0.303	0.998	4
chr1	1698828	-	36	1.94	0.357	0	0.6	10
chr1	1701112	-	31	2.32	0.489	0.151	0.738	3
chr1	1703784	+	25	1.94	0.225	0	0.463	30
chr1	1708729	+	27	2.5	0.868	0.441	1	6
chr1	1713974	-	27	3.12	0.62	0.218	0.938	8
chr1	1718121	-	30	2.26	0.376	0.061	0.671	22
chr1	1721228	+	25	2.16	0.724	0.286	1	16
chr1	1727992	-	28	1.97	0.454	0.109	0.803	18
chr1	1730210	+	31	2.35	0.561	0.225	0.952	13
chr1	1732206	-	35	2.18	0.456	0.131	0.713	3
chr1	1733337	-	35	2.1	0.512	0.28	0.875	16
chr1	1733493	-	33	2.52	0.603	0.293	0.918	14
chr1	1733825	-	32	2.05	0.502	0.1	0.805	8
chr1	1734978	-	39	2.37	0.505	0.23	0.77	33
chr1	1736792	+	36	2.56	0.77	0.387	1	24
chr1	1738259	+	39	3	0.616	0.364	0.866	20
chr1	1742711	+	40	1.85	0.704	0.327	1	5
chr1	1744105	+	37	2.7	0.986	0.614	1	6
chr1	1744432	-	25	2.25	0.481	0.216	0.704	14
chr1	1744561	+	37	2.4	0.863	0.423	1	35
chr1	1745343	+	35	1.97	0.379	0.003	0.708	15
chr1	1751073	+	32	2.19	0.845	0.428	1	14
chr1	1752815	+	31	1.94	0.598	0.176	0.964	10
chr1	1753239	+	29	1.91	0.415	0.133	0.772	14
chr1	1753874	+	26	1.68	0.512	0	0.991	5
chr1	1755986	-	25	3.18	0.826	0.482	1	7
chr1	1756460	-	25	3.28	0.501	0.184	0.815	9
chr1	1757284	+	34	3.02	0.67	0.401	0.932	12
chr1	1758047	+	35	3.43	0.45	0.183	0.753	29
chr1	1759064	+	33	3.08	0.555	0.222	0.826	10
chr1	1768522	-	26	1.91	0.391	0.164	0.759	9
chr1	1769009	-	26	2.69	0.522	0.19	0.804	29
chr1	1769660	-	35	2.65	0.49	0.207	0.683	13
chr1	1769738	-	33	2.81	0.27	0.057	0.552	8
chr1	1769922	+	25	2.64	0.967	0.446	1	15
chr1	1770124	-	34	3.76	0.83	0.578	1	42
chr1	1771311	-	27	2.24	0.419	0.087	0.683	10
chr1	1773444	+	25	3	0.521	0.188	0.789	5
chr1	1776087	+	25	2.83	0.645	0.273	1	4
chr1	1778941	+	27	2.47	1	0.987	1	28
chr1	1781345	+	26	2.09	0.491	0.152	0.973	10
chr1	1782017	-	25	1.76	0.312	0	0.665	7
chr1	1782278	-	25	3.56	0.836	0.522	1	10
chr1	1784575	+	39	1.94	0.573	0.251	0.924	6
chr1	1784777	-	29	1.95	0.494	0.056	0.879	8
chr1	1785131	+	40	2.5	0.456	0.2	0.682	6
chr1	1788016	-	28	2.16	0.524	0.012	0.906	4
chr1	1788619	+	47	1.66	0.33	0.082	0.563	4
chr1	1790081	+	40	3.19	0.764	0.471	1	7
chr1	1790123	+	42	2.09	0.416	0.155	0.678	7
chr1	1790216	+	39	1.68	0.145	0	0.368	4
chr1	1791498	+	38	1.72	0.328	0.147	0.557	13
chr1	1796080	+	40	2.1	0.412	0.139	0.657	4
chr1	1796453	-	33	1.68	0.497	0.151	0.988	4
chr1	1796631	+	35	2.84	0.668	0.377	0.982	6
chr1	1796648	-	32	2.37	0.625	0.377	0.981	13
chr1	1796659	-	35	1.75	0.142	0	0.335	3
chr1	1796753	+	32	2.19	0.331	0.032	0.565	16
chr1	1796773	+	33	3.58	0.701	0.427	1	19
chr1	1799065	+	28	1.9	0.325	0.034	0.655	6
chr1	1800617	+	28	2.1	0.406	0.094	0.773	44
chr1	1801214	-	27	2.02	0.279	0	0.555	9
chr1	1802325	+	34	3.98	0.687	0.366	0.955	29
chr1	1802908	+	35	2.85	1	0.935	1	25
chr1	1804124	-	32	1.82	0.408	0	0.786	14
chr1	1804307	-	34	2.28	0.453	0.229	0.741	13
chr1	1805378	-	33	2.46	0.672	0.387	1	16
chr1	1805727	-	32	2.91	0.633	0.366	0.943	29
chr1	1807684	+	32	1.61	0.483	0	0.932	9
chr1	1815839	+	25	2.59	0.782	0.296	1	10
chr1	1822582	+	34	1.91	0.316	0.113	0.506	3
chr1	1822886	+	27	3.37	0.782	0.457	1	12
chr1	1823430	+	31	3.32	0.298	0	0.532	10
chr1	1823432	-	25	2.21	0.566	0.191	0.994	22
chr1	1823471	+	32	2.73	0.851	0.496	1	14
chr1	1823480	-	26	3.34	0.954	0.612	1	22
chr1	1824185	+	33	1.92	0.238	0	0.478	8
chr1	1825908	-	27	1.91	0.165	0	0.676	9
chr1	1828221	-	28	1.82	0.436	0.118	0.791	4
chr1	1828315	+	42	1.63	0.255	0	0.595	14
chr1	1830876	+	33	3.18	1	0.658	1	6
chr1	1832654	+	39	1.57	0.111	0	0.417	8
chr1	1832779	-	34	2.55	0.647	0.282	0.896	7
chr1	1840930	+	29	2.97	0.452	0.129	0.761	8
chr1	1840932	+	30	1.74	0.218	0	0.543	52
chr1	1851574	+	38	2.44	0.498	0.238	0.795	9
chr1	1853103	+	34	4.06	0.797	0.546	1	17
chr1	1855317	-	29	1.96	0.286	0	0.568	15
chr1	1861942	+	38	2.27	0.589	0.326	0.974	20
chr1	1863800	-	27	1.91	0.448	0.017	1	4
chr1	1863801	-	29	2.21	0.394	0.044	0.632	12
chr1	1864187	-	27	3.13	0.753	0.394	1	21
chr1	1866645	+	34	2.76	0.532	0.215	0.802	24
chr1	1867940	-	45	2.75	0.737	0.469	1	19
chr1	1870439	+	36	2.95	0.703	0.395	0.949	8
chr1	1871537	+	43	2.43	0.531	0.321	0.776	14
chr1	1872159	+	39	3.01	0.896	0.601	1	12
chr1	1872798	+	37	3.38	0.54	0.275	0.764	17
chr1	1875569	+	35	2.07	0.523	0.1	0.877	7
chr1	1875736	+	30	2.24	0.295	0.118	0.626	5
chr1	1876149	+	37	1.79	0.434	0.1	0.715	12
chr1	1876211	-	52	2.08	0.58	0.331	0.834	7
chr1	1876403	-	52	1.59	0.356	0.11	0.614	4
chr1	1876701	-	52	1.99	0.81	0.428	1	4
chr1	1876711	+	36	1.94	0.44	0.073	0.676	4
chr1	1876738	-	51	1.85	0.403	0.224	0.667	13
chr1	1877115	+	34	5.61	0.852	0.617	1	11
chr1	1878250	-	41	2.64	0.901	0.547	1	5
chr1	1882898	-	35	1.86	0.333	0.02	0.619	18
chr1	1884674	+	43	2.6	0.766	0.493	1	27
chr1	1884677	-	39	2.22	0.75	0.41	1	37
chr1	1884679	-	38	2.13	0.569	0.291	0.908	9
chr1	1884931	+	42	2.63	0.743	0.472	1	19
chr1	1886366	+	33	2.04	0.336	0.029	0.554	5
chr1	1888977	+	33	1.84	0.381	0.046	0.823	5
chr1	1895991	+	33	1.86	0.264	0	0.566	31
chr1	1896547	+	30	2.43	0.578	0.256	0.852	4
chr1	1896673	+	27	2.48	0.478	0.168	0.816	8
chr1	1900132	-	25	2.71	0.866	0.447	1	39
chr1	1907671	+	28	1.95	0.413	0.05	0.75	4
chr1	1908504	+	27	1.71	0.198	0	0.493	3
chr1	1909225	+	28	2.68	0.845	0.509	1	9
chr1	1912068	+	32	2.28	0.52	0.237	0.88	14
chr1	1912162	+	32	2.05	0.502	0.253	0.82	6
chr1	1912225	-	29	2.24	0.785	0.348	1	6
chr1	1913286	+	31	2.72	0.628	0.345	0.924	4
chr1	1913291	-	26	2.73	0.486	0.023	0.832	5
chr1	1913292	-	26	2.14	0.222	0.005	0.471	4
chr1	1913956	+	28	2.2	0.625	0.342	0.979	4
chr1	1914584	-	25	3.68	1	0.732	1	4
chr1	1918250	-	26	2.95	0.595	0.149	0.915	6
chr1	1919617	+	26	2.45	0.852	0.472	1	18
chr1	1921455	+	28	2.83	0.798	0.461	1	20
chr1	1921457	+	30	5.19	0.915	0.574	1	5
chr1	1921459	+	30	7.27	1	0.974	1	44
chr1	1921709	+	27	4.67	0.895	0.654	1	14
chr1	1922132	+	32	2.55	0.332	0.056	0.581	6
chr1	1923666	+	36	2.28	0.341	0.085	0.643	7
chr1	1923943	+	41	1.82	0.228	0	0.46	5
chr1	1925364	+	36	2.01	0.415	0.148	0.67	10
chr1	1925591	+	35	2.13	0.36	0.098	0.604	5
chr1	1925658	+	36	2.73	0.812	0.484	1	20
chr1	1925698	+	33	2.32	0.483	0.164	0.813	14
chr1	1926342	+	32	2.64	0.612	0.266	0.903	13
chr1	1928673	-	28	1.84	0.202	0.054	0.584	27
chr1	1934085	-	40	1.93	0.336	0.116	0.628	4
chr1	1934254	-	33	2.02	0.456	0.272	0.766	12
chr1	1941955	+	29	2.54	0.542	0.073	0.841	20
chr1	1942283	+	33	2.83	0.572	0.185	0.804	5
chr1	1944974	+	37	1.72	0.306	0.017	0.613	3
chr1	1945007	+	36	2.98	1	1	1	38
chr1	1945241	+	34	1.87	0.335	0.087	0.687	4
chr1	1950454	+	29	1.8	0.376	0	0.64	4
chr1	1954134	-	26	2.86	0.934	0.583	1	7
chr1	1957070	-	25	1.73	0.314	0	0.647	4
chr1	1958880	-	32	2.84	0.736	0.397	1	15
chr1	1959424	+	28	1.89	0.555	0.238	0.996	5
chr1	1961063	-	40	2.71	0.872	0.581	1	17
chr1	1962823	-	30	1.91	0.431	0.178	0.734	5
chr1	1962838	+	25	1.98	0.424	0.123	0.718	25
chr1	1967065	-	43	1.75	0.214	0.023	0.469	5
chr1	1967110	-	44	1.86	0.32	0.053	0.533	7
chr1	1967467	+	28	1.9	0.692	0.162	1	4
chr1	1970922	+	36	1.82	0.814	0.433	1	4
chr1	1973053	+	31	3.97	0.666	0.381	0.987	33
chr1	1975311	-	42	2.56	0.687	0.427	0.977	14
chr1	1975381	+	55	1.83	0.537	0.291	0.835	4
chr1	1975817	+	73	1.64	0.23	0.028	0.319	11
chr1	1975855	-	62	1.61	0.317	0.102	0.539	7
chr1	1980187	+	35	1.88	0.424	0.044	0.819	8
chr1	1981542	+	36	3.42	1	0.705	1	5
chr1	1985426	-	28	2.56	0.489	0.179	0.788	10
chr1	1986198	-	31	2.16	0.527	0.234	0.806	13
chr1	1987774	+	27	3.05	0.755	0.42	1	19
chr1	1988172	-	33	1.84	0.314	0	0.492	8
chr1	1988212	-	35	2.47	0.566	0.305	0.884	18
chr1	1989691	-	29	1.93	0.39	0.159	0.781	15
chr1	2010189	+	32	2.03	0.427	0.119	0.731	12
chr1	2013558	+	33	2.01	0.357	0.109	0.688	5
chr1	2015006	-	29	2.38	0.602	0.226	0.964	4
chr1	2015284	+	30	2.36	0.766	0.484	0.922	19
chr1	2016430	-	28	5.78	1	0.829	1	44
chr1	2016899	+	25	2.16	0.553	0.097	0.924	12
chr1	2017912	-	32	1.93	0.337	0.015	0.609	18
chr1	2042100	+	27	3.47	0.889	0.554	1	30
chr1	2044097	+	30	2.09	0.317	0	0.587	3
chr1	2044450	+	29	3.99	0.73	0.484	1	9
chr1	2046009	+	26	1.78	0.428	0	0.766	5
chr1	2061293	-	28	4.05	0.838	0.481	1	3
chr1	2062760	-	30	1.98	0.319	0.048	0.571	4
chr1	2064138	-	31	2.04	0.361	0.027	0.648	12
chr1	2070706	-	27	1.74	0.358	0	0.861	40
chr1	2070917	-	26	2.32	0.414	0.178	0.749	5
chr1	2072581	-	35	2.25	0.635	0.352	1	10
chr1	2073497	-	36	2.21	0.509	0.269	0.863	6
chr1	2078777	-	35	1.85	0.474	0.222	0.752	9
chr1	2079549	-	34	1.68	0.347	0	0.693	6
chr1	2082472	-	31	3.22	0.975	0.63	1	19
chr1	2084965	-	29	2.77	0.493	0.033	0.762	14
chr1	2087624	-	27	1.8	0.655	0.134	1	8
chr1	2087822	-	32	2.01	0.396	0.18	0.761	3
chr1	2095002	-	25	2.1	0.71	0.292	1	4
chr1	2096133	+	33	2.3	0.71	0.382	1	5
chr1	2116548	+	28	2.17	0.612	0.231	1	15
chr1	2118299	-	39	4.98	1	0.828	1	23
chr1	2122363	+	26	1.81	0.306	0.017	0.732	6
chr1	2124859	-	47	2	0.45	0.182	0.683	5
chr1	2124913	-	45	1.68	0.181	0	0.379	8
chr1	2126717	+	32	1.99	0.555	0.192	0.797	4
chr1	2130487	-	34	3.06	0.727	0.378	0.986	3
chr1	2131681	+	36	2.87	0.509	0.24	0.814	21
chr1	2131686	-	33	2.3	0.498	0.208	0.809	26
chr1	2131688	-	35	2.52	0.633	0.4	0.953	6
chr1	2131755	+	40	2.2	0.527	0.214	0.847	5
chr1	2132279	+	40	1.76	0.336	0.089	0.551	18
chr1	2132554	-	29	3.76	0.384	0.132	0.592	9
chr1	2134142	+	31	3.69	0.988	0.667	0.999	15
chr1	2140538	-	30	1.69	0.235	0	0.546	12
chr1	2140837	-	30	1.78	0.107	0	0.307	3
chr1	2143299	-	37	1.93	0.323	0	0.661	11
chr1	2146990	-	31	2.83	0.52	0.26	0.958	12
chr1	2149557	+	25	3.01	0.598	0.278	0.879	17
chr1	2162996	+	25	1.78	0.539	0	0.947	4
chr1	2164574	-	28	1.86	0.801	0.278	1	9
chr1	2165378	-	34	2.98	0.87	0.586	1	29
chr1	2180658	-	37	2.15	0.6	0.243	0.903	4
chr1	2180662	+	25	2.67	1	0.711	1	24
chr1	2181762	-	41	1.86	0.453	0.144	0.809	20
chr1	2182135	+	25	2.31	0.71	0.179	1	4
chr1	2187223	+	29	3.52	0.663	0.218	1	14
chr1	2187639	+	31	2.85	0.523	0.194	0.773	12
chr1	2188922	-	41	1.9	0.211	0.05	0.415	13
chr1	2189764	-	39	5.14	0.691	0.465	0.962	16
chr1	2189766	-	39	5.91	1	0.836	1	11
chr1	2189770	-	38	2.03	1	0.81	1	44
chr1	2190142	-	37	1.74	0.677	0.051	1	17
chr1	2190361	-	36	2.51	0.555	0.262	0.822	13
chr1	2190808	+	27	1.76	0.565	0.085	0.969	9
chr1	2191532	-	39	2.72	1	0.692	1	37
chr1	2191971	+	33	1.81	0.321	0.013	0.701	8
chr1	2193005	-	29	3.07	0.813	0.511	1	8
chr1	2193692	+	35	2.63	0.903	0.548	1	5
chr1	2193857	+	32	1.85	0.294	0.092	0.554	5
chr1	2194461	-	25	3.01	0.629	0.325	1	20
chr1	2197382	-	29	2.57	0.745	0.346	0.993	4
chr1	2197747	+	30	1.99	0.545	0.201	0.917	10
chr1	2199061	-	26	3.19	0.821	0.506	1	7
chr1	2199956	-	29	2.32	0.4	0.157	0.698	4
chr1	2201241	-	35	2.25	0.625	0.328	0.938	4
chr1	2207518	-	28	2.41	0.841	0.481	1	5
chr1	2214274	+	31	3.64	0.926	0.586	1	21
chr1	2214592	+	33	2.79	0.714	0.369	1	25
chr1	2214804	+	33	3.84	0.899	0.516	1	4
chr1	2214808	+	32	6.79	1	1	1	14
chr1	2214831	+	31	1.77	0.243	0	0.548	39
chr1	2214837	+	35	2.88	0.692	0.299	1	4
chr1	2217429	+	47	2.39	0.584	0.353	0.834	11
chr1	2223878	+	32	2.19	0.415	0.058	0.621	13
chr1	2225238	+	31	2.02	0.537	0.186	0.931	10
chr1	2260117	+	26	2.41	1	0.8	1	14
chr1	2260122	-	31	2.08	0.853	0.39	1	18
chr1	2261667	+	31	3.41	1	0.765	1	8
chr1	2262815	+	30	2.76	1	0.705	1	11
chr1	2264632	-	30	2.25	0.674	0.3	1	10
chr1	2266650	-	28	2.56	0.677	0.212	0.937	22
chr1	2268274	+	30	2.69	0.543	0.136	0.844	7
chr1	2268833	+	26	1.81	0.328	0	0.552	10
chr1	2268837	+	29	1.98	0.361	0.035	0.603	17
chr1	2269206	-	33	2.27	0.476	0.2	0.722	20
chr1	2270675	-	31	2.48	0.576	0.314	0.946	18
chr1	2272566	+	32	4.67	1	0.821	1	20
chr1	2272818	+	33	1.98	0.885	0.487	1	10
chr1	2272995	+	29	2.36	0.818	0.494	1	7
chr1	2277636	-	49	2.69	0.662	0.406	0.903	16
chr1	2278591	-	47	3.7	0.983	0.744	1	18
chr1	2282417	-	34	1.87	0.317	0.195	0.515	9
chr1	2282542	-	36	2.38	0.676	0.34	0.918	31
chr1	2282989	+	32	2.13	0.867	0.559	0.941	9
chr1	2283668	-	34	2.48	0.591	0.241	0.9	29
chr1	2284216	-	30	2.35	0.522	0.256	0.871	26
chr1	2285358	-	40	2.38	0.718	0.431	1	6
chr1	2286208	+	35	1.62	1	1	1	5
chr1	2286210	+	36	3.35	0.934	0.637	1	10
chr1	2286212	-	35	4.43	0.956	0.72	1	34
chr1	2290665	-	30	4.91	1	0.736	1	10
chr1	2297181	-	27	2.36	0.633	0.181	0.979	5
chr1	2300614	+	25	1.96	0.406	0	0.776	8
chr1	2301293	-	27	2.54	0.503	0.261	0.892	18
chr1	2313232	-	33	3.45	0.752	0.479	0.985	19
chr1	2318641	-	31	2.65	0.445	0.16	0.729	29
chr1	2318855	-	27	1.93	0.453	0.077	0.793	19
chr1	2319440	-	34	2.8	0.649	0.388	0.867	15
chr1	2320653	-	36	5.14	1	0.844	1	23
chr1	2321156	-	35	2.5	0.712	0.234	1	4
chr1	2321157	-	35	2.27	0.38	0.114	0.653	6
chr1	2322984	-	29	2.52	0.711	0.328	1	13
chr1	2323034	-	29	1.54	1	0	1	3
chr1	2323125	+	31	3.63	0.676	0.265	0.937	8
chr1	2323152	-	28	1.87	0.227	0	0.49	4
chr1	2324368	+	32	2.61	0.833	0.59	1	44
chr1	2324507	+	29	2.4	0.32	0	0.618	11
chr1	2324847	+	29	1.89	0.261	0	0.488	11
chr1	2325598	+	27	1.78	0.234	0	0.603	4
chr1	2325762	+	26	3.76	0.939	0.605	1	7
chr1	2325836	+	27	2.65	1	0.567	1	17
chr1	2326277	+	27	3.69	0.665	0.394	0.942	18
chr1	2328685	-	26	2.49	0.332	0.029	0.61	3
chr1	2328687	-	28	2.19	0.589	0.251	0.855	9
chr1	2329745	+	28	5.8	0.82	0.532	1	27
chr1	2329748	+	28	2.45	0.831	0.487	1	26
chr1	2330049	-	38	2.33	0.518	0.27	0.87	11
chr1	2330051	-	34	3.52	0.947	0.73	1	68
chr1	2332516	+	26	2.53	0.685	0.349	1	20
chr1	2334021	+	29	3.92	0.822	0.533	0.995	12
chr1	2334802	-	37	2.84	0.81	0.552	1	34
chr1	2335119	-	36	2.39	0.552	0.167	0.855	9
chr1	2335216	-	34	2.91	0.755	0.384	1	16
chr1	2335433	+	34	2.4	0.5	0.102	0.782	4
chr1	2335435	+	33	1.78	0.424	0.1	0.817	8
chr1	2335515	+	34	2.97	0.772	0.477	1	19
chr1	2337223	+	38	1.78	0.394	0.027	0.603	5
chr1	2340163	+	34	2.36	0.447	0.198	0.796	11
chr1	2340321	+	34	2.07	0.449	0.074	0.759	15
chr1	2340322	+	34	2.1	0.388	0.098	0.673	4
chr1	2340376	+	35	2.41	0.555	0.256	0.876	13
chr1	2340414	+	36	1.88	0.265	0	0.5	13
chr1	2343673	-	27	3.22	0.803	0.444	1	12
chr1	2346403	-	33	3.04	0.557	0.256	0.843	16
chr1	2346478	+	34	1.85	0.394	0.068	0.692	6
chr1	2348642	+	37	4.31	0.879	0.552	1	18
chr1	2351288	-	27	2.61	0.696	0.305	0.996	15
chr1	2353336	-	36	1.93	0.6	0.177	0.945	12
chr1	2354999	-	32	2.33	0.777	0.366	1	11
chr1	2357827	-	36	3.37	0.85	0.388	1	18
chr1	2362148	+	31	1.74	0.181	0	0.443	17
chr1	2362267	-	33	2.92	0.674	0.337	0.936	7
chr1	2369775	+	26	2.01	0.697	0.294	1	5
chr1	2370898	+	25	2.82	0.826	0.374	1	5
chr1	2370932	+	26	2.78	0.424	0.039	0.622	3
chr1	2370935	+	25	3.71	0.967	0.624	1	19
chr1	2372269	+	38	2.17	0.604	0.322	0.901	4
chr1	2372948	+	34	3.75	0.667	0.341	0.96	26
chr1	2374819	-	25	2.52	0.715	0.352	1	18
chr1	2374918	-	29	3.24	0.559	0.303	0.854	5
chr1	2375270	+	29	2.03	0.41	0.122	0.737	4
chr1	2375619	+	35	1.96	0.549	0.201	0.846	3
chr1	2375790	-	27	3.45	0.931	0.66	1	10
chr1	2375925	+	33	5.53	0.769	0.547	1	26
chr1	2375991	+	30	4.62	0.731	0.428	0.947	10
chr1	2376253	+	31	6.31	1	0.831	1	38
chr1	2376483	-	26	5.57	0.794	0.434	1	35
chr1	2376552	+	35	2.67	0.745	0.426	1	17
chr1	2376784	+	36	2.78	0.81	0.479	1	11
chr1	2376802	+	33	3.85	0.988	0.701	1	9
chr1	2376851	+	38	2.26	0.468	0.17	0.788	4
chr1	2377635	+	32	4.88	0.612	0.332	0.905	11
chr1	2377639	+	28	2.51	0.52	0.239	0.893	3
chr1	2378631	+	34	2	0.52	0.267	0.874	10
chr1	2378853	+	33	3.33	0.887	0.626	1	26
chr1	2381352	+	35	2.18	0.4	0.078	0.687	12
chr1	2382887	+	29	1.78	0.44	0	0.805	5
chr1	2391911	-	25	3.41	0.643	0.302	0.979	7
chr1	2393815	-	27	2.72	0.625	0.204	0.971	33
chr1	2402938	-	26	2.99	0.808	0.355	1	14
chr1	2410127	-	32	2.66	1	0.692	1	28
chr1	2410971	-	44	2.62	0.636	0.338	0.878	9
chr1	2411342	-	41	2.56	0.787	0.482	1	7
chr1	2424239	+	28	3.21	1	0.926	1	26
chr1	2425021	-	36	1.73	0.363	0	0.774	4
chr1	2426795	+	32	1.89	0.556	0.252	0.99	7
chr1	2431479	-	27	4.13	0.792	0.497	1	23
chr1	2431640	+	29	1.91	0.298	0.061	0.624	8
chr1	2447186	-	28	2.05	0.459	0.124	0.774	4
chr1	2447559	-	31	2.45	0.603	0.291	0.94	6
chr1	2447992	+	27	3.48	0.759	0.353	1	21
chr1	2450474	+	27	1.63	0.144	0	0.52	4
chr1	2452018	+	25	2.42	0.616	0.226	1	6
chr1	2454510	-	25	3.26	0.837	0.459	1	14
chr1	2454885	-	25	3.39	1	0.905	1	14
chr1	2455482	-	27	3.36	1	1	1	20
chr1	2456078	-	34	3.43	0.91	0.636	1	14
chr1	2466477	+	32	2.09	0.39	0.062	0.703	3
chr1	2468443	+	28	2.14	0.432	0.142	0.732	9
chr1	2469589	+	31	1.79	0.303	0	0.682	8
chr1	2470456	+	30	1.94	0.464	0.049	0.709	8
chr1	2473259	+	26	2.01	0.42	0	0.935	51
chr1	2474360	+	27	1.82	0.525	0.068	0.896	7
chr1	2477952	+	34	1.94	0.333	0.026	0.636	7
chr1	2478533	+	33	3.02	0.725	0.384	1	21
chr1	2478631	+	33	3.11	0.661	0.328	0.916	4
chr1	2480127	+	35	1.78	0.285	0.081	0.572	7
chr1	2481221	+	25	3.41	0.601	0.267	0.915	11
chr1	2484787	-	31	2.51	0.593	0.31	0.904	3
chr1	2485157	+	31	3.01	0.842	0.544	1	33
chr1	2485524	+	33	1.68	0.225	0.081	0.555	20
chr1	2486140	-	29	5.01	0.659	0.374	0.913	21
chr1	2486335	-	31	2.66	0.823	0.485	1	8
chr1	2494427	+	29	1.8	0.271	0.148	0.491	15
chr1	2496193	+	28	4.34	1	0.787	1	23
chr1	2498448	+	35	2.84	0.733	0.419	0.999	30
chr1	2498490	+	36	2.02	0.759	0.401	1	8
chr1	2499497	+	35	1.83	0.14	0	0.336	9
chr1	2501501	+	28	2.17	0.316	0	0.607	11
chr1	2501507	-	25	2.99	0.695	0.267	1	34
chr1	2502538	-	28	4.46	0.854	0.596	1	13
chr1	2504376	-	27	4.09	0.984	0.689	1	21
chr1	2505485	-	31	2.47	0.382	0.005	0.608	14
chr1	2506934	-	28	1.79	0.339	0	0.663	6
chr1	2507576	-	31	1.99	0.464	0.096	0.859	3
chr1	2510355	-	28	1.91	0.539	0.132	0.846	15
chr1	2513780	-	38	2.12	0.649	0.273	0.949	8
chr1	2513960	-	32	2.38	0.644	0.314	1	18
chr1	2517335	+	32	1.69	0.954	0.419	1	4
chr1	2518496	+	29	2.37	0.53	0.193	0.79	15
chr1	2518525	-	25	2.14	0.263	0.028	0.542	9
chr1	2518652	+	27	2.39	0.527	0.132	0.771	10
chr1	2518772	+	28	3.55	0.799	0.538	1	31
chr1	2518918	+	30	1.42	0	0	0	5
chr1	2519709	+	29	2	0.338	0	0.633	15
chr1	2520648	+	34	3.13	0.764	0.461	0.964	4
chr1	2521135	-	30	2.24	0.449	0.121	0.715	18
chr1	2526508	+	32	2.26	0.582	0.159	0.877	8
chr1	2529194	+	25	2.35	0.498	0.087	0.79	4
chr1	2538175	+	27	2.59	0.688	0.351	1	11
chr1	2541979	+	29	2.37	0.738	0.329	1	11
chr1	2542505	+	28	3.12	0.662	0.384	1	6
chr1	2542527	+	27	2.51	0.551	0.227	0.825	3
chr1	2542529	+	25	4.2	0.788	0.507	1	7
chr1	2543625	+	29	3.8	0.997	0.908	1	32
chr1	2543633	+	28	7.79	1	1	1	62
chr1	2543638	-	27	3.11	0.775	0.411	1	7
chr1	2544310	-	27	2.03	0.368	0.04	0.643	5
chr1	2551049	-	33	2.7	0.523	0.241	0.793	3
chr1	2551266	-	34	2.84	0.836	0.454	1	6
chr1	2551508	+	27	2.23	0.287	0	0.581	22
chr1	2552374	-	35	5.61	0.89	0.654	1	34
chr1	2552376	-	33	3.21	0.95	0.625	1	12
chr1	2555468	+	25	2.85	0.943	0.625	1	29
chr1	2557890	+	25	2.58	0.636	0.262	0.95	8
chr1	2563605	-	26	2.68	0.52	0.212	0.784	6
chr1	2564505	+	29	4.21	1	0.944	1	27
chr1	2566495	-	29	1.74	0.25	0	0.504	3
chr1	2567994	+	29	2.97	0.74	0.407	1	46
chr1	2568110	+	31	2.38	0.376	0.135	0.606	19
chr1	2572154	-	35	2.56	0.633	0.318	0.912	4
chr1	2572189	-	33	2.25	0.458	0.143	0.774	11
chr1	2573632	-	33	3.07	0.417	0.184	0.648	36
chr1	2573634	-	34	4.01	0.744	0.46	0.986	63
chr1	2574084	-	38	2.14	0.595	0.147	0.911	5
chr1	2574135	-	34	5.54	1	0.76	1	33
chr1	2574227	-	39	6.7	0.491	0.291	0.805	10
chr1	2574636	-	36	3.35	0.583	0.323	0.872	24
chr1	2575168	-	34	2.48	0.513	0.234	0.869	9
chr1	2575823	+	26	4.06	1	0.681	1	29
chr1	2576004	+	27	2.16	0.317	0	0.584	3
chr1	2576023	-	34	4.11	0.511	0.222	0.755	6
chr1	2577331	-	25	2.88	0.457	0.124	0.762	5
chr1	2577461	-	28	2.37	0.462	0.179	0.836	9
chr1	2587118	+	27	3.82	1	1	1	38
chr1	2587851	-	25	1.97	0.409	0	0.77	24
chr1	2593338	+	34	4.26	0.998	0.783	1	30
chr1	2598482	+	29	1.75	0.435	0	1	6
chr1	2598957	-	26	2.24	0.553	0.11	0.848	6
chr1	2599808	+	25	2.09	0.488	0.168	0.857	4
chr1	2601101	+	31	1.81	0.414	0.094	0.806	13
chr1	2601809	+	26	9.33	0.706	0.385	0.934	17
chr1	2603173	-	27	1.99	0.32	0	0.6	5
chr1	2608537	-	31	17.2	1	1	1	27
chr1	2609539	+	27	1.96	0.335	0.125	0.827	28
chr1	2610534	+	30	8.99	0.992	0.844	1	29
chr1	2611227	+	33	1.74	0.19	0	0.441	19
chr1	2617534	-	28	7.01	1	0.818	1	43
chr1	2621897	-	33	5.08	0.775	0.579	1	32
chr1	2624583	+	29	3.17	0.715	0.282	1	13
chr1	2631677	+	32	1.81	0.472	0.144	0.931	6
chr1	2631914	+	36	1.63	0.341	0	0.741	3
chr1	2632788	+	38	4.34	0.867	0.561	0.939	16
chr1	2639030	+	28	2.62	0.861	0.409	1	16
chr1	2649661	+	27	1.76	0.31	0	0.51	3
chr1	2657501	-	32	2.77	0.782	0.479	1	4
chr1	2660150	-	37	3.14	0.789	0.474	1	21
chr1	2661058	-	35	3.03	0.697	0.427	0.985	21
chr1	2661586	+	29	4.22	0.825	0.557	1	71
chr1	2662409	+	28	2.86	0.665	0.366	0.992	17
chr1	2662414	-	37	1.89	0.343	0	0.63	17
chr1	2665472	-	28	2.01	0.738	0.298	1	3
chr1	2667527	+	28	2.14	0.628	0.114	1	23
chr1	2667540	+	28	2.25	0.579	0.305	0.991	7
chr1	2670160	-	39	1.82	0.662	0.391	0.964	17
chr1	2676122	+	41	2.64	0.556	0.278	0.765	6
chr1	2676124	+	41	3.53	0.649	0.404	0.895	6
chr1	2676125	-	37	2.85	1	0.619	1	29
chr1	2676126	-	38	8.78	0.985	0.822	1	36
chr1	2676128	-	37	3.39	0.528	0.234	0.727	35
chr1	2676817	-	37	4.01	0.993	0.74	1	39
chr1	2676854	+	44	5.29	0.973	0.808	1	42
chr1	2676858	-	41	3.9	0.617	0.328	0.867	12
chr1	2677657	-	37	3.15	0.773	0.48	1	8
chr1	2679041	+	33	3.38	1	0.836	1	13
chr1	2683421	-	30	4.03	0.815	0.464	1	5
chr1	2690737	+	25	2.68	0.676	0.249	1	7
chr1	2698804	+	34	2.08	0.461	0.126	0.759	4
chr1	2699986	-	30	5.31	0.838	0.546	1	27
chr1	2700321	+	37	1.92	0.583	0.254	0.895	12
chr1	2702225	-	25	2.28	0.664	0.2	0.984	9
chr1	2702394	+	29	3.65	0.84	0.541	1	18
chr1	2703169	+	29	2.77	0.619	0.326	0.952	19
chr1	2703174	+	29	2.92	0.574	0.216	0.86	11
chr1	2703601	-	27	4.25	0.93	0.654	1	48
chr1	2703750	-	26	3.28	0.751	0.422	1	3
chr1	2703954	-	28	2.4	0.616	0.285	1	9
chr1	2704224	+	25	2.15	0.422	0	0.761	34
chr1	2704281	-	30	4.15	1	1	1	36
chr1	2704377	-	35	2.27	0.55	0.208	0.801	45
chr1	2704381	-	32	2.17	0.437	0.116	0.731	4
chr1	2704542	-	32	1.86	0.493	0.156	0.881	6
chr1	2704728	-	33	2.47	0.758	0.382	1	15
chr1	2705053	+	26	2.5	0.616	0.196	0.981	7
chr1	2705077	-	34	2.68	0.75	0.374	1	4
chr1	2705273	-	30	3.7	0.689	0.299	0.923	5
chr1	2705454	-	34	2.89	0.456	0.214	0.688	27
chr1	2705477	-	33	2.65	0.698	0.375	0.985	5
chr1	2706044	-	33	2.39	0.396	0.157	0.693	6
chr1	2706218	-	35	2.3	0.892	0.527	1	6
chr1	2707315	-	39	1.73	0.312	0.07	0.532	26
chr1	2707329	-	40	2.12	0.619	0.186	0.942	10
chr1	2707689	-	42	3.76	0.692	0.453	0.952	8
chr1	2707716	-	39	1.88	0.37	0.162	0.527	41
chr1	2709697	-	30	2.02	0.342	0.055	0.621	7
chr1	2710630	+	26	1.89	0.405	0.113	0.712	6
chr1	2710894	+	25	2.44	0.526	0.208	0.953	12
chr1	2711276	-	31	1.96	0.213	0	0.455	8
chr1	2711579	-	25	3.24	0.804	0.459	1	30
chr1	2711792	-	34	2.03	0.6	0.152	0.914	5
chr1	2711810	+	25	3.64	1	0.692	1	22
chr1	2712014	-	32	2.57	0.381	0.126	0.76	3
chr1	2714510	-	28	2.1	0.457	0.05	0.853	5
chr1	2714627	-	29	2.91	0.707	0.278	1	21
chr1	2715255	-	25	1.62	0.447	0.096	0.727	14
chr1	2717253	-	25	2.66	1	0.87	1	21
chr1	2717667	+	27	2.57	0.953	0.677	1	8
chr1	2717669	+	29	2.34	0.982	0.582	1	12
chr1	2717674	-	26	3.67	1	0.763	1	18
chr1	2717676	-	25	2.7	0.946	0.454	1	10
chr1	2717753	+	29	2.69	0.879	0.435	1	26
chr1	2719218	-	28	1.99	0.645	0.141	1	4
chr1	2719497	+	30	1.71	0.443	0	0.848	10
chr1	2720705	-	29	2.43	0.584	0.245	0.974	38
chr1	2722252	+	33	1.73	0.854	0.063	1	3
chr1	2722680	+	33	2.23	0.527	0.289	0.827	3
chr1	2722996	-	30	2.25	0.389	0	0.726	10
chr1	2723471	-	29	1.99	0.305	0	0.522	3
chr1	2723699	+	32	1.94	0.315	0.018	0.533	10
chr1	2723713	-	27	3.14	0.792	0.378	1	14
chr1	2724179	+	32	1.74	0.205	0	0.516	23
chr1	2729382	+	35	2.28	0.56	0.213	0.832	10
chr1	2732848	-	28	2.11	0.608	0.105	0.941	8
chr1	2734268	-	29	1.87	0.41	0.124	0.694	10
chr1	2734979	-	30	1.79	0.211	0	0.476	11
chr1	2736357	+	25	7.01	1	0.68	1	11
chr1	2745641	-	28	2.06	0.652	0.342	1	7
chr1	2745782	-	29	2.06	0.393	0	0.671	23
chr1	2745787	-	28	2.56	0.186	0	0.435	8
chr1	2746781	-	28	4.23	1	0.897	1	22
chr1	2750433	+	26	1.85	0.182	0	0.457	15
chr1	2759130	+	28	2.51	0.449	0.105	0.715	4
chr1	2759349	+	27	2.71	0.12	0	0.268	5
chr1	2759362	+	27	9.92	0.754	0.41	0.985	17
chr1	2761093	-	30	2.34	0.539	0.257	0.849	4
chr1	2764043	-	34	2.3	0.577	0.278	0.933	11
chr1	2779336	-	29	3.79	0.794	0.498	1	5
chr1	2779812	-	32	1.86	0.452	0.173	0.842	6
chr1	2806474	-	32	2.46	0.539	0.339	0.746	10
chr1	2807226	+	26	4.9	0.916	0.559	1	23
chr1	2808795	+	29	2.16	0.578	0.219	0.96	12
chr1	2810312	-	28	2.93	0.73	0.408	1	13
chr1	2812972	+	34	2.45	0.48	0.198	0.707	3
chr1	2813104	+	33	1.91	0.171	0	0.377	7
chr1	2813853	+	28	2.52	0.686	0.333	1	8
chr1	2817803	+	30	2.43	0.439	0.1	0.652	6
chr1	2822758	-	28	1.95	0.503	0.097	0.849	11
chr1	2822947	+	27	2.2	0.585	0.245	0.907	11
chr1	2830037	+	31	2.47	0.788	0.473	1	50
chr1	2830892	-	32	2.1	0.699	0.374	1	5
chr1	2834042	+	25	2.09	0.512	0.017	0.863	18
chr1	2838694	-	49	1.59	0.304	0	0.589	10
chr1	2842419	-	43	3.66	0.972	0.693	1	9
chr1	2843448	-	41	2.55	0.596	0.287	0.899	18
chr1	2846732	-	41	1.62	0.287	0	0.559	4
chr1	2847693	-	44	1.65	0.27	0	0.532	19
chr1	2847991	-	43	2.43	0.524	0.256	0.93	14
chr1	2848617	-	41	2.16	0.362	0.149	0.611	10
chr1	2849746	-	41	3.5	0.807	0.569	1	32
chr1	2850746	+	32	3.17	0.649	0.362	0.934	36
chr1	2852261	-	30	2.95	0.728	0.334	1	11
chr1	2854460	+	34	1.82	0.279	0	0.629	4
chr1	2855211	+	36	1.82	0.231	0.081	0.481	19
chr1	2855452	+	33	2.39	0.622	0.321	0.947	6
chr1	2855467	-	33	3.69	1	0.748	1	18
chr1	2855477	-	32	5.07	0.968	0.751	1	41
chr1	2855782	+	33	1.61	0.408	0	0.701	12
chr1	2856016	+	40	3.46	0.87	0.6	1	16
chr1	2856342	+	34	2.44	0.842	0.454	1	12
chr1	2856925	-	31	2.96	1	0.795	1	16
chr1	2857056	-	31	2.47	0.519	0.163	0.809	10
chr1	2857189	-	29	2.71	0.833	0.513	0.997	10
chr1	2857236	+	39	2.21	0.867	0.486	1	7
chr1	2857905	+	44	2.94	0.777	0.541	0.985	31
chr1	2858946	+	43	3.33	0.809	0.58	1	35
chr1	2861504	+	28	2.75	0.473	0.241	0.759	6
chr1	2861576	-	37	2.01	0.277	0.05	0.529	28
chr1	2861647	+	40	2.03	0.254	0.047	0.455	7
chr1	2862105	-	37	1.75	0.523	0.162	0.816	8
chr1	2862306	-	27	4.2	0.749	0.439	1	21
chr1	2862428	-	32	1.86	0.434	0.113	0.803	5
chr1	2862755	-	35	2.11	0.353	0.073	0.665	4
chr1	2867960	-	36	4.63	0.923	0.703	1	45
chr1	2868176	-	35	2.27	0.28	0	0.511	5
chr1	2868210	-	34	5.91	0.756	0.49	0.952	34
chr1	2868212	-	33	3.55	0.85	0.494	1	57
chr1	2868227	-	36	1.89	0.209	0	0.444	7
chr1	2869161	+	29	4.42	0.995	0.72	1	28
chr1	2869318	-	33	2.19	0.5	0.049	0.917	12
chr1	2870136	-	30	3.19	1	0.7	1	22
chr1	2870140	-	32	1.99	0.296	0.001	0.601	10
chr1	2870424	-	32	2.16	0.476	0.148	0.83	14
chr1	2871262	-	34	2.97	0.719	0.399	1	11
chr1	2871732	-	27	2.26	0	0	0	4
chr1	2872558	-	25	2.12	0.269	0	0.604	17
chr1	2872560	-	28	2.39	0.923	0.563	0.992	6
chr1	2872871	-	29	1.71	0.363	0	0.755	4
chr1	2875905	+	36	1.96	0.395	0.092	0.687	10
chr1	2876350	+	37	1.66	0.135	0	0.384	14
chr1	2876608	+	38	1.83	0.197	0	0.428	8
chr1	2876641	+	36	1.66	0.168	0	0.47	9
chr1	2877251	+	40	2.8	0.513	0.262	0.73	28
chr1	2883879	-	27	3.15	0.644	0.399	1	14
chr1	2887064	+	28	1.73	0.171	0	0.466	10
chr1	2888472	+	34	2.53	0.801	0.435	1	9
chr1	2888474	+	33	2.23	0.284	0.105	0.552	14
chr1	2891305	-	26	2.74	0.994	0.622	1	19
chr1	2893439	+	35	2.04	0.487	0.228	0.81	10
chr1	2894248	+	33	2.18	0.608	0.337	0.972	5
chr1	2899550	-	37	7.62	1	0.903	1	8
chr1	2899745	-	40	2.06	0.489	0.167	0.759	3
chr1	2902193	+	36	2.05	0.372	0.036	0.711	4
chr1	2902571	+	36	2.71	1	0.583	1	5
chr1	2905303	+	28	3.71	1	0.689	1	40
chr1	2906419	+	28	2.42	0.619	0.277	0.957	4
chr1	2907232	-	33	2.97	0.808	0.544	1	27
chr1	2907240	-	35	2.4	0.511	0.251	0.781	8
chr1	2907917	-	29	2.02	0.338	0	0.55	3
chr1	2907966	-	30	1.6	0.293	0.189	0.581	6
chr1	2908244	+	31	3.85	0.952	0.6	1	26
chr1	2909602	+	33	2.06	0.633	0.305	1	9
chr1	2916049	+	34	1.83	0.38	0.071	0.646	6
chr1	2916345	+	32	2.92	0.861	0.487	1	23
chr1	2916349	+	32	4.91	0.921	0.888	0.972	14
chr1	2919757	+	40	1.58	0.059	0	0.266	7
chr1	2920045	-	27	2.21	0.601	0.162	0.98	9
chr1	2923306	+	40	1.8	0.307	0.13	0.58	5
chr1	2924413	+	36	3.96	1	1	1	10
chr1	2924415	+	37	3.35	0.812	0.534	1	55
chr1	2925315	+	30	1.84	0.152	0	0.557	8
chr1	2939561	-	26	3.14	0.571	0.238	0.861	14
chr1	2940715	+	27	1.77	0.353	0	0.756	13
chr1	2946314	-	25	2.32	0.707	0.415	1	25
chr1	2946390	-	26	2.3	0.845	0.463	0.998	12
chr1	2957620	+	32	2.28	0.578	0.199	0.837	4
chr1	2959242	+	32	2.14	0.533	0.176	0.888	11
chr1	2959278	+	32	3.58	0.905	0.676	1	36
chr1	2959280	+	30	3.11	0.661	0.304	1	13
chr1	2959635	+	34	3.5	0.786	0.51	1	35
chr1	2959718	+	31	2.57	0.693	0.391	0.99	16
chr1	2959987	+	33	3.82	0.858	0.606	1	15
chr1	2959989	-	26	2.88	0.837	0.369	1	16
chr1	2961413	+	31	1.83	0.34	0.088	0.679	4
chr1	2961834	+	29	1.84	0.478	0.055	0.869	7
chr1	2962094	-	25	3.08	0.57	0.255	0.917	3
chr1	2964385	+	28	2.58	0.713	0.371	1	11
chr1	2966689	+	31	2.77	0.9	0.542	1	20
chr1	2967332	+	31	2.71	0.828	0.47	1	11
chr1	2967338	-	25	3.23	0.539	0.089	0.837	7
chr1	2968328	+	26	3.81	0.721	0.434	1	19
chr1	2968460	+	30	1.78	0.38	0	0.769	5
chr1	2968735	+	31	2.28	0.773	0.369	1	4
chr1	2969162	-	27	2.73	0.926	0.439	1	23
chr1	2969195	+	37	2.78	0.746	0.488	1	10
chr1	2969285	+	39	2.19	0.609	0.277	0.869	67
chr1	2970753	+	35	2.45	0.79	0.373	1	37
chr1	2971056	+	39	1.98	0.283	0	0.541	19
chr1	2971540	+	36	2.94	0.539	0.213	0.775	7
chr1	2972064	-	27	2.02	0.501	0.044	1	5
chr1	2972337	-	30	1.79	0.241	0	0.49	24
chr1	2972340	-	30	1.94	0	0	0	7
chr1	2974321	-	29	1.71	0.146	0	0.439	4
chr1	2975517	+	26	2.09	0.839	0.18	1	9
chr1	2977291	-	37	2.28	0.57	0.279	0.957	6
chr1	2978450	-	37	2.02	0.509	0.121	0.823	26
chr1	2978700	-	34	1.79	0.443	0.163	0.806	11
chr1	2980023	-	25	3.87	0.643	0.366	0.987	10
chr1	2980469	-	27	2.18	0.512	0.224	0.929	5
chr1	2980888	-	25	2.38	0.682	0.339	1	7
chr1	2982853	+	32	4.2	0.822	0.567	1	29
chr1	2982855	+	29	2.94	0.602	0.309	0.886	40
chr1	2982860	-	38	2.13	0.643	0.396	1	8
chr1	2983774	-	33	2.86	0.781	0.458	1	41
chr1	2984079	-	35	1.83	0.238	0	0.51	5
chr1	2984277	-	35	3.15	0.496	0.175	0.738	7
chr1	2984429	-	32	1.96	0.452	0	0.824	13
chr1	2984632	+	32	2.35	0.523	0.15	0.864	7
chr1	2986151	+	35	1.72	0.179	0	0.502	13
chr1	2986365	-	31	3.32	0.433	0.179	0.681	10
chr1	2986453	+	35	2.6	0.462	0.221	0.773	5
chr1	2986709	+	34	3.46	0.711	0.425	1	17
chr1	2986820	-	30	2.44	0.674	0.319	0.941	6
chr1	2986845	+	36	3.36	0.815	0.447	1	33
chr1	2986891	+	35	2.54	0.444	0.18	0.695	6
chr1	2986926	+	30	3.13	0.872	0.555	1	34
chr1	2987775	+	29	1.81	0.33	0	0.668	21
chr1	2988457	+	27	2.22	0.616	0.215	0.967	3
chr1	2988828	+	32	1.8	0.313	0	0.602	18
chr1	2990796	+	40	2.52	0.638	0.322	0.999	7
chr1	2997054	+	41	1.9	0.412	0.159	0.644	24
chr1	2997939	+	41	2.46	0.783	0.494	1	17
chr1	2998663	+	38	1.72	0.384	0	0.719	11
chr1	2998743	+	34	1.76	0.504	0.108	0.876	9
chr1	3002569	+	29	2.66	0.608	0.243	0.897	3
chr1	3003852	+	33	2.06	0.804	0.181	1	10
chr1	3004027	+	33	2.98	0.903	0.619	1	7
chr1	3005038	+	31	2.09	0.544	0.187	0.88	11
chr1	3013832	+	30	2.65	0.622	0.36	0.978	6
chr1	3017942	+	37	1.58	0.33	0	0.903	20
chr1	3018409	+	34	1.8	0.331	0	0.626	9
chr1	3018550	-	41	2.17	0.367	0.133	0.577	21
chr1	3019270	+	32	1.82	0.372	0.107	0.718	18
chr1	3022407	-	33	1.73	0.898	0.356	1	16
chr1	3026600	-	34	4.07	1	0.979	1	58
chr1	3026616	+	36	4.41	1	0.817	1	25
chr1	3027806	+	28	2.21	0.856	0.471	1	14
chr1	3027916	-	34	5.79	0.636	0.403	0.904	7
chr1	3029695	+	35	3.1	0.636	0.373	0.977	22
chr1	3040666	+	28	2.99	0.903	0.51	1	27
chr1	3043864	+	28	1.9	0.529	0.209	0.897	11
chr1	3043988	+	27	2.19	0.602	0.279	0.976	4
chr1	3046635	-	30	2.18	0.59	0.254	0.938	10
chr1	3059790	-	25	2	0.239	0	0.545	5
chr1	3061128	-	30	2.87	0.565	0.25	0.835	5
chr1	3061455	-	29	2.96	0.55	0.261	0.919	37
chr1	3061472	-	28	3.12	0.759	0.43	1	7
chr1	3061501	-	25	2.61	0.665	0.341	0.983	15
chr1	3066280	-	39	2.57	0.68	0.34	1	23
chr1	3069663	+	29	4.56	0.824	0.568	1	8
chr1	3069951	+	29	1.7	1	0.626	1	5
chr1	3073542	-	31	2.23	0.553	0.21	0.938	22
chr1	3073616	+	27	1.98	0.354	0.064	0.866	8
chr1	3073840	+	26	2.2	0.726	0.284	1	5
chr1	3076680	-	32	2.01	0.308	0.087	0.539	19
chr1	3077355	-	32	2.1	0.401	0.104	0.651	6
chr1	3077723	+	29	2.34	0.39	0.051	0.659	4
chr1	3078747	+	32	2.81	0.646	0.341	0.982	9
chr1	3078901	+	30	2.62	0.76	0.418	1	7
chr1	3079012	-	36	1.75	0.241	0	0.462	52
chr1	3079254	-	38	2.1	0.384	0.123	0.675	7
chr1	3079755	-	37	3.31	0.509	0.25	0.78	23
chr1	3079760	-	36	2.09	0.314	0	0.533	4
chr1	3080916	+	33	2.72	0.612	0.324	0.829	18
chr1	3081387	-	25	4.41	0.718	0.413	1	16
chr1	3083571	-	26	3.08	0.745	0.416	1	16
chr1	3090951	+	34	2.31	0.289	0	0.611	18
chr1	3091534	+	40	2.56	0.505	0.202	0.805	9
chr1	3093539	+	42	2.2	0.851	0.447	1	31
chr1	3093541	+	40	2.29	0.804	0.396	1	13
chr1	3100590	+	25	2.05	0.401	0.065	0.62	11
chr1	3102542	+	25	2.3	0.882	0.329	1	8
chr1	3105005	+	27	3.46	0.868	0.561	1	6
chr1	3105864	-	26	2.11	0.616	0.129	0.924	4
chr1	3106007	-	26	2.05	0.492	0.024	0.891	3
chr1	3106433	+	26	3.42	1	0.734	1	28
chr1	3110276	+	33	2.52	0.7	0.235	0.983	15
chr1	3112920	+	32	2.11	0.484	0.209	0.746	7
chr1	3113387	+	28	2.26	0.588	0.26	0.957	5
chr1	3114939	-	28	2.25	0.687	0.308	1	5
chr1	3116458	+	26	2.23	0.752	0.228	1	28
chr1	3116883	-	27	1.76	0.374	0.095	0.599	4
chr1	3117655	-	25	2.27	0.609	0.155	0.967	4
chr1	3119932	-	27	2.43	0.646	0.442	0.83	16
chr1	3121686	-	28	2.79	0.747	0.489	1	14
chr1	3122525	+	41	2.47	1	1	1	3
chr1	3124961	-	29	4.07	0.769	0.515	1	34
chr1	3126386	-	30	2.02	0.528	0.175	0.961	4
chr1	3128484	+	30	3.64	0.604	0.317	0.929	7
chr1	3143007	+	27	2.93	0.888	0.479	1	13
chr1	3145807	-	25	2.76	0.608	0.21	0.954	11
chr1	3156590	+	25	2.34	0.446	0.19	0.929	3
chr1	3157429	+	29	1.83	0.337	0	0.629	6
chr1	3159019	-	35	1.87	0.426	0.062	0.775	8
chr1	3159230	+	26	2.9	0.768	0.425	1	30
chr1	3159257	-	29	2.52	0.607	0.2	0.936	6
chr1	3159440	-	32	3.2	0.936	0.66	1	32
chr1	3162632	+	25	2.79	0.607	0.263	0.923	15
chr1	3163916	+	26	2.15	0.837	0.373	1	4
chr1	3166884	+	29	1.68	0.489	0	0.93	11
chr1	3170149	+	29	2.5	0.384	0.12	0.701	8
chr1	3178776	+	34	2.68	0.916	0.549	1	6
chr1	3180107	-	37	1.68	0.325	0.016	0.595	3
chr1	3180745	-	39	2.29	0.522	0.23	0.903	6
chr1	3186087	+	29	2.33	0.88	0.478	1	7
chr1	3187306	-	25	1.79	0.123	0	0.696	6
chr1	3191189	-	29	2.76	0.66	0.368	1	4
chr1	3191613	+	38	1.56	0.231	0	0.526	6
chr1	3192003	+	35	2.32	0.772	0.406	1	15
chr1	3192147	+	36	7.04	1	0.993	1	46
chr1	3192482	-	26	2.01	0.524	0.027	0.842	17
chr1	3192663	-	26	3.08	0.812	0.477	1	14
chr1	3193127	+	36	2.02	0.776	0.314	0.984	23
chr1	3195203	+	31	1.6	0.334	0.144	0.56	4
chr1	3197440	+	25	5.25	0.917	0.59	1	21
chr1	3203241	+	27	1.67	0.104	0	0.616	30
chr1	3207192	+	33	1.84	0.605	0.238	0.946	12
chr1	3207744	-	29	6.85	0.892	0.674	0.997	31
chr1	3208552	-	31	1.66	0.125	0	0.334	6
chr1	3209693	+	39	3.2	0.585	0.295	0.812	4
chr1	3214365	+	25	4.16	0.974	0.59	0.989	15
chr1	3215017	+	28	2.56	0.532	0.231	0.886	10
chr1	3215078	+	27	2.56	0.573	0.287	0.957	14
chr1	3215682	+	32	2.59	0.403	0.082	0.635	3
chr1	3216107	-	32	2.06	0.402	0.175	0.783	8
chr1	3216961	+	27	2.28	0.152	0	0.46	8
chr1	3216964	+	31	3.15	0.619	0.373	0.907	22
chr1	3217001	+	32	2.33	0.409	0.088	0.658	9
chr1	3217064	+	31	6.11	0.954	0.681	1	31
chr1	3217096	-	30	2.38	0.694	0.304	1	3
chr1	3217374	-	31	2.18	0.883	0.412	1	15
chr1	3217607	+	30	2.53	0.724	0.317	0.984	5
chr1	3217609	+	31	2.65	0.462	0.15	0.733	8
chr1	3218249	-	32	2.18	0.554	0.231	0.848	10
chr1	3219491	-	38	1.81	0.277	0	0.532	9
chr1	3219597	-	38	11.93	1	1	1	35
chr1	3220129	-	32	1.54	0.062	0	0.529	4
chr1	3224223	+	29	3.35	0.639	0.347	0.968	26
chr1	3225117	-	30	2	0.476	0.153	0.801	22
chr1	3225212	-	30	2.36	0.628	0.359	0.985	5
chr1	3225707	+	28	2.63	0.381	0.052	0.638	39
chr1	3225709	-	33	3.26	0.409	0.147	0.624	9
chr1	3225810	+	28	1.9	0.566	0.088	0.931	5
chr1	3226010	+	29	1.76	0.356	0	0.713	5
chr1	3226983	-	28	2.5	0.485	0.161	0.75	5
chr1	3228414	+	26	2.72	0.695	0.391	1	4
chr1	3231282	-	29	1.98	0.277	0	0.532	4
chr1	3232558	-	25	1.94	0.41	0	0.68	12
chr1	3234447	-	25	2.08	0.873	0.399	1	4
chr1	3235660	-	28	4.71	1	0.755	1	21
chr1	3235924	+	28	5	0.844	0.567	1	3
chr1	3235929	-	28	3.67	1	1	1	67
chr1	3236170	+	26	2.98	0.634	0.312	0.966	4
chr1	3236172	-	27	2.27	0.939	0.441	1	26
chr1	3236182	-	27	2.3	0.482	0.141	0.856	9
chr1	3236922	+	29	2.33	0.391	0.055	0.628	13
chr1	3236972	-	30	2.28	0.762	0.353	1	40
chr1	3237283	+	29	1.9	0.486	0.166	0.857	14
chr1	3238809	-	27	4.76	0.907	0.64	1	23
chr1	3238828	+	26	2.43	0.445	0.081	0.703	6
chr1	3238865	-	28	2.83	0.476	0.085	0.729	8
chr1	3239323	-	28	3.66	0.762	0.446	1	7
chr1	3240087	-	30	2.18	0.459	0.009	0.775	31
chr1	3242400	+	25	6.32	0.892	0.615	1	32
chr1	3242421	+	28	2.48	0.398	0.098	0.668	7
chr1	3242533	+	32	1.98	0.703	0.28	0.98	23
chr1	3242538	-	30	2.79	0.588	0.208	0.918	9
chr1	3242751	+	34	3.95	0.711	0.329	0.947	21
chr1	3242800	+	28	1.79	0.295	0	0.578	17
chr1	3244445	-	27	2.33	0.602	0.189	0.921	4
chr1	3247962	+	26	1.94	0.298	0	0.614	11
chr1	3248293	+	25	2.68	0.743	0.303	1	10
chr1	3250614	+	32	2.34	0.721	0.311	1	6
chr1	3251215	+	34	2.41	0.609	0.248	0.907	7
chr1	3251458	+	34	2.64	0.611	0.241	0.902	16
chr1	3257381	+	29	2.11	0.511	0.132	0.866	16
chr1	3257856	-	30	2.24	0.555	0.149	0.877	44
chr1	3275986	-	33	2.33	0.572	0.333	0.936	22
chr1	3276689	+	26	1.87	0.678	0.183	1	4
chr1	3278191	-	27	1.95	0.343	0	0.675	8
chr1	3278748	-	28	2.27	0.576	0.139	0.87	4
chr1	3280080	-	31	2.41	0.817	0.364	1	29
chr1	3285085	+	27	2.94	0.895	0.531	1	19
chr1	3285931	+	29	3.23	0.705	0.318	0.986	10
chr1	3287421	+	26	1.83	0.633	0.007	1	22
chr1	3287674	+	25	2.84	0.72	0.381	1	12
chr1	3288092	-	25	2.22	0.775	0.381	1	38
chr1	3288334	-	27	4.4	0.698	0.439	0.952	38
chr1	3288528	+	28	2.97	0.319	0.082	0.564	14
chr1	3288539	+	28	2.39	0.961	0.348	1	16
chr1	3288544	-	28	2.29	0.808	0.427	1	19
chr1	3288803	-	30	2.7	0.43	0.131	0.785	5
chr1	3288807	-	30	1.8	0	0	0	7
chr1	3291640	+	34	2.63	1	0.991	1	23
chr1	3291673	+	31	2.01	0.621	0.228	0.95	11
chr1	3291884	+	33	2.23	0.673	0.221	1	23
chr1	3291992	-	29	1.85	0.721	0.555	0.821	4
chr1	3292373	+	34	2.19	0.442	0.168	0.833	4
chr1	3292411	-	27	2.56	0.715	0.379	1	9
chr1	3292428	+	31	4.14	0.714	0.427	0.932	18
chr1	3292467	-	27	2.44	0.333	0.052	0.588	5
chr1	3293163	+	37	3.28	0.55	0.278	0.847	4
chr1	3293538	+	36	3.41	0.864	0.571	1	23
chr1	3293541	-	30	5.16	0.993	0.992	0.997	15
chr1	3293749	-	29	2.25	0.415	0.173	0.761	13
chr1	3294408	+	31	2.49	0.6	0.332	0.937	46
chr1	3295281	-	29	2.89	0.858	0.477	1	3
chr1	3295465	-	31	2.2	0.51	0.191	0.895	32
chr1	3295712	-	33	2.13	0.398	0.163	0.702	15
chr1	3296593	+	27	3.62	0.781	0.476	1	21
chr1	3296595	-	30	2.99	0.923	0.621	1	30
chr1	3298042	-	25	2.21	0.489	0.117	0.833	11
chr1	3299245	-	32	2.11	0.462	0.192	0.801	21
chr1	3299369	-	34	2.55	0.67	0.303	0.939	23
chr1	3299409	+	32	16.49	0.949	0.76	1	15
chr1	3299636	-	33	2.11	1	0.596	1	23
chr1	3308268	+	28	3.13	0.685	0.297	0.986	5
chr1	3308971	+	33	1.81	0.088	0	0.378	8
chr1	3311999	+	38	2.79	0.741	0.37	0.967	24
chr1	3312429	+	36	2.94	0.392	0.146	0.61	21
chr1	3313106	-	25	1.91	0.233	0	0.471	4
chr1	3314721	+	36	2.79	0.661	0.141	0.968	15
chr1	3314941	+	32	1.63	0.485	0.113	0.867	7
chr1	3314949	+	36	2.28	0.567	0.249	0.864	16
chr1	3316603	+	38	3.16	0.778	0.493	1	72
chr1	3316611	+	37	1.69	0.151	0	0.37	13
chr1	3319746	-	27	3.06	0.568	0.296	0.943	4
chr1	3320733	+	31	1.82	0.369	0.025	0.732	32
chr1	3321385	-	26	1.87	0.174	0	0.421	14
chr1	3324899	+	27	3.16	0.872	0.54	1	24
chr1	3325247	+	27	2.59	0.462	0.087	0.731	8
chr1	3325249	+	27	2.98	0.346	0.092	0.613	7
chr1	3325663	+	27	1.83	1	0.522	1	8
chr1	3325665	+	26	3.22	1	1	1	13
chr1	3336504	-	27	2.17	0.745	0.225	1	8
chr1	3337251	-	28	2.62	0.497	0.212	0.981	5
chr1	3349103	+	30	4.33	0.733	0.457	0.998	3
chr1	3352118	+	36	1.74	0.185	0	0.445	4
chr1	3353399	+	36	1.89	0.49	0.245	0.749	33
chr1	3353611	+	31	3.46	0.553	0.299	0.803	11
chr1	3353725	+	34	1.89	0.373	0.015	0.719	16
chr1	3353938	+	32	2.49	0.838	0.497	1	5
chr1	3354006	+	33	1.88	0.715	0.371	1	17
chr1	3354012	+	27	2.03	0.939	0.464	1	8
chr1	3356723	-	26	1.82	0.4	0	0.687	4
chr1	3357923	+	40	2.92	0.638	0.35	0.878	8
chr1	3362229	-	27	2.06	0.304	0	0.585	5
chr1	3364539	+	28	1.79	0.511	0	0.881	20
chr1	3366254	+	25	2.27	0.698	0.36	1	10
chr1	3369488	-	29	2.71	1	0.501	1	10
chr1	3370380	-	30	3.08	0.728	0.414	1	9
chr1	3370744	-	29	3.03	0.9	0.579	1	17
chr1	3371327	-	34	3.06	0.549	0.315	0.903	10
chr1	3371886	+	27	2.2	0.397	0.008	0.736	3
chr1	3372446	+	25	3.12	0.723	0.427	1	7
chr1	3374063	-	37	3.07	0.747	0.395	0.991	5
chr1	3374519	-	33	2.37	1	0.561	1	16
chr1	3374552	-	30	1.79	0.295	0.198	0.466	16
chr1	3375252	+	29	1.93	0.415	0.132	0.778	6
chr1	3375390	-	37	1.9	0.264	0.027	0.485	4
chr1	3375411	-	35	4.28	1	0.692	1	26
chr1	3375426	-	38	2.12	0.56	0.228	0.927	24
chr1	3376128	-	31	2.43	0.555	0.207	0.885	18
chr1	3376320	-	32	2.61	0.415	0.03	0.673	11
chr1	3376681	+	31	2.21	0.792	0.332	1	27
chr1	3377437	+	34	2.17	0.214	0	0.473	19
chr1	3377676	+	31	2.22	0.656	0.338	0.899	25
chr1	3379341	-	33	2.11	0.389	0.085	0.763	4
chr1	3380615	+	33	1.99	0.247	0	0.491	6
chr1	3380637	-	44	2.86	0.512	0.204	0.752	4
chr1	3380686	-	40	2.17	0.476	0.263	0.824	4
chr1	3380826	-	41	1.83	0.596	0.326	0.909	39
chr1	3381277	-	39	1.66	0.103	0	0.275	6
chr1	3384009	+	25	3.42	0.746	0.433	1	11
chr1	3385969	+	30	2.38	0.695	0.328	1	10
chr1	3387786	-	35	1.69	0.249	0	0.489	6
chr1	3390548	-	32	2.47	0.809	0.401	0.99	20
chr1	3397746	-	61	4.67	0.675	0.433	0.856	43
chr1	3397747	-	61	4.31	0.669	0.486	0.883	67
chr1	3397748	-	61	1.79	0.599	0.385	0.893	20
chr1	3398240	+	39	2.51	0.716	0.351	0.985	16
chr1	3398388	-	44	1.69	0.284	0.037	0.55	8
chr1	3399696	+	38	1.86	0.504	0.199	0.798	15
chr1	3404566	+	53	7.32	0.893	0.686	1	102
chr1	3407155	+	28	1.95	0.765	0.155	1	7
chr1	3408220	+	28	2.63	0.695	0.249	0.986	6
chr1	3409290	+	29	1.95	0.689	0.264	1	9
chr1	3418876	+	25	2.59	0.688	0.336	1	4
chr1	3423595	-	28	2.55	0.688	0.285	0.985	11
chr1	3433497	+	40	2.2	0.626	0.154	0.968	10
chr1	3434233	-	31	1.96	0.524	0.214	0.908	6
chr1	3435199	+	45	1.89	0.359	0.218	0.504	13
chr1	3436114	+	45	1.8	0.364	0.062	0.565	6
chr1	3439432	+	45	2.19	0.302	0.091	0.507	5
chr1	3439965	-	29	2	0.32	0	0.587	7
chr1	3439977	-	29	1.77	0.462	0.032	0.806	12
chr1	3440592	-	29	1.92	0.408	0.015	0.714	9
chr1	3442057	+	35	2.01	0.306	0	0.572	5
chr1	3445756	+	37	4	0.909	0.558	1	24
chr1	3445768	+	37	2.06	0.665	0.233	1	14
chr1	3445886	+	37	1.48	0	0	0	17
chr1	3446158	+	37	2.38	0.462	0.216	0.744	9
chr1	3450793	-	45	1.67	0.271	0	0.432	21
chr1	3451123	-	44	2.37	0.671	0.354	0.932	34
chr1	3451535	+	40	3.41	0.734	0.444	1	6
chr1	3459869	+	28	2.1	0.427	0.112	0.791	3
chr1	3461964	-	28	1.84	0.3	0.002	0.558	12
chr1	3464689	-	34	2.17	0.698	0.354	1	15
chr1	3466100	-	30	1.73	0.507	0	0.83	9
chr1	3467950	-	25	4.26	0.638	0.215	0.913	4
chr1	3470957	+	31	2.14	0.711	0.321	1	29
chr1	3474341	+	26	3.11	0.709	0.365	1	13
chr1	3478030	+	38	1.79	0.344	0.061	0.578	3
chr1	3479777	+	36	3.29	0.87	0.606	1	23
chr1	3480381	+	38	2.86	0.594	0.328	0.934	22
chr1	3481261	-	31	1.76	0.377	0	0.803	6
chr1	3482571	+	37	3.51	0.845	0.595	1	24
chr1	3484516	-	25	7.36	1	0.894	1	30
chr1	3488320	-	29	2.19	0.517	0.244	0.759	11
chr1	3488321	-	31	2.5	0.229	0.064	0.427	18
chr1	3488592	-	31	2.14	0.539	0.125	0.816	10
chr1	3509081	+	27	2.43	0.563	0.148	0.871	24
chr1	3509356	-	31	2.22	0.567	0.118	0.884	3
chr1	3509572	-	34	3.08	0.567	0.241	0.866	4
chr1	3509593	+	25	2.98	0	0	0	26
chr1	3515895	-	42	2.75	0.577	0.344	0.822	9
chr1	3518777	+	30	2.1	0.686	0.287	1	24
chr1	3521037	-	40	2.83	0.48	0.246	0.75	9
chr1	3522918	-	38	2.58	0.447	0.229	0.714	11
chr1	3522958	-	39	2.1	0.499	0.159	0.733	11
chr1	3523247	+	37	1.89	0.318	0	0.548	4
chr1	3524856	-	37	2.43	0.74	0.463	1	27
chr1	3529545	+	36	2.14	0.681	0.353	1	5
chr1	3533824	+	29	2.55	0.93	0.607	1	9
chr1	3540184	+	35	2.34	0.537	0.18	0.907	7
chr1	3542710	+	29	1.75	0.308	0.183	0.488	6
chr1	3546827	-	41	1.93	0.492	0.251	0.714	15
chr1	3546831	-	38	1.99	0.397	0.143	0.672	5
chr1	3546838	-	37	3.36	0.705	0.432	0.967	58
chr1	3546878	-	41	7.98	1	0.857	1	44
chr1	3546889	-	36	6.4	0.724	0.515	0.968	30
chr1	3546893	-	41	1.82	0.585	0.345	0.919	3
chr1	3547006	+	26	4.08	0.661	0.347	0.906	11
chr1	3547041	+	26	2.89	0.719	0.367	1	13
chr1	3547302	-	42	1.65	0.46	0.04	0.805	10
chr1	3547491	+	25	2.58	0.752	0.331	1	11
chr1	3547493	+	26	5.25	1	0.701	1	19
chr1	3547674	-	35	2.45	0.485	0.224	0.769	26
chr1	3547678	-	35	2.39	0.74	0.474	1	4
chr1	3547692	+	30	3.87	0.669	0.355	0.922	14
chr1	3547707	-	35	2.39	0.624	0.307	0.991	16
chr1	3547718	-	37	2.64	0.68	0.358	0.965	18
chr1	3548055	-	37	2.01	0.448	0.241	0.843	3
chr1	3550203	+	32	1.86	0.399	0.078	0.674	14
chr1	3551673	-	33	2.19	0.661	0.39	0.887	13
chr1	3554210	-	33	2.5	0.491	0.177	0.754	11
chr1	3556048	-	29	2.28	0.691	0.207	1	14
chr1	3557303	+	47	2.99	0.713	0.466	1	28
chr1	3557833	+	38	2.27	0.29	0.035	0.571	11
chr1	3557977	+	33	1.85	0.326	0	0.596	9
chr1	3558012	+	38	2.2	0.462	0.153	0.725	14
chr1	3558653	+	45	1.63	0.282	0.019	0.507	3
chr1	3561645	-	34	4.4	0.781	0.532	0.999	9
chr1	3561776	-	34	1.63	0.151	0	0.41	6
chr1	3561786	-	34	1.89	0.476	0.221	0.75	55
chr1	3562722	+	28	2.05	0.603	0.231	1	28
chr1	3566054	-	42	1.81	0.245	0.062	0.449	7
chr1	3567962	-	42	1.69	0.138	0	0.308	13
chr1	3568693	+	33	2.1	0.479	0.177	0.752	8
chr1	3569910	-	47	2.07	0.652	0.241	0.966	32
chr1	3570537	+	31	3.16	0.543	0.264	0.773	12
chr1	3570869	-	30	2.03	0.458	0.047	0.733	33
chr1	3570981	+	32	2.43	0.568	0.217	0.867	18
chr1	3571118	-	30	2.79	0.72	0.384	1	15
chr1	3571413	-	32	1.78	0.887	0.229	1	6
chr1	3573160	-	28	2.29	0.669	0.238	0.97	33
chr1	3573998	+	33	1.63	0.68	0	0.805	5
chr1	3574126	+	34	2.43	0.685	0.4	1	7
chr1	3574717	-	29	3.29	0.843	0.559	1	36
chr1	3574888	+	32	1.64	0.121	0	0.434	6
chr1	3575549	+	31	2.39	0.599	0.291	1	3
chr1	3577608	+	31	2.42	0.827	0.518	0.966	9
chr1	3577903	+	30	3.09	0.471	0.173	0.741	15
chr1	3582311	-	36	2.18	0.571	0.228	0.864	4
chr1	3583914	-	32	2.44	0.631	0.316	1	8
chr1	3586301	+	27	1.76	0.384	0	0.69	8
chr1	3586370	-	29	2.07	0.526	0.247	0.916	3
chr1	3588885	-	34	1.78	0.513	0.2	0.899	9
chr1	3590886	-	32	2.27	0.397	0.109	0.622	9
chr1	3592269	+	27	1.85	0.444	0.015	0.759	6
chr1	3592413	-	28	2.65	0.626	0.247	0.945	7
chr1	3592529	+	27	2.25	0.588	0.068	0.985	9
chr1	3596930	+	30	1.88	0.762	0.207	1	6
chr1	3603238	+	38	1.71	0.432	0.154	0.701	20
chr1	3603997	-	31	2	0.505	0.141	0.918	3
chr1	3605131	-	40	1.58	0.475	0.208	0.569	13
chr1	3607900	-	28	1.92	0.581	0.174	1	4
chr1	3608966	+	34	2.16	0.338	0.065	0.593	6
chr1	3610800	-	26	2.14	0.435	0.028	0.778	8
chr1	3611112	+	31	1.83	0.443	0.198	0.876	9
chr1	3611403	+	28	2.53	0.628	0.184	0.9	5
chr1	3612413	+	29	4.6	1	0.594	1	10
chr1	3612746	-	29	2.73	0.394	0.076	0.626	6
chr1	3614216	+	28	2.16	0.639	0.227	1	23
chr1	3615060	+	33	3.22	0.651	0.429	0.921	23
chr1	3615081	+	31	1.83	0.3	0.045	0.674	7
chr1	3616402	-	31	2.42	0.359	0.028	0.663	14
chr1	3616553	+	33	1.78	0.144	0.003	0.367	7
chr1	3619190	-	27	1.98	0.49	0.13	0.787	19
chr1	3625245	+	29	2.5	0.586	0.269	0.927	17
chr1	3629061	-	40	2.07	0.47	0	0.705	6
chr1	3631514	-	38	1.69	0.327	0.105	0.624	3
chr1	3639515	-	29	2.32	0.91	0.361	1	9
chr1	3643531	+	25	3.07	0.873	0.495	1	8
chr1	3647940	+	37	8.08	1	1	1	36
chr1	3649819	+	34	2.93	0.533	0.269	0.866	7
chr1	3650911	-	41	2.21	0.699	0.251	1	8
chr1	3652107	+	29	2.14	0.656	0.315	1	5
chr1	3653817	+	34	3.14	0.968	0.636	1	14
chr1	3655645	+	30	1.98	0.371	0.115	0.631	9
chr1	3658226	+	27	1.77	0.251	0.1	0.5	5
chr1	3678866	+	30	2.83	0.544	0.279	0.908	20
chr1	3681389	+	29	2.68	0.696	0.295	1	7
chr1	3682222	-	33	1.77	0.321	0	0.648	22
chr1	3691651	-	32	2.79	0.582	0.215	0.835	4
chr1	3692283	-	29	2.2	0.717	0.329	1	8
chr1	3714270	+	26	1.71	0.27	0.043	0.592	4
chr1	3717271	+	30	2.71	0.616	0.295	0.898	13
chr1	3717724	+	31	3.05	0.635	0.485	0.784	15
chr1	3718481	+	33	2.03	0.545	0.287	0.833	11
chr1	3721450	+	40	4.54	0.723	0.533	0.893	84
chr1	3722276	+	33	2.14	0.572	0.159	0.973	9
chr1	3722664	+	33	2.21	0.492	0.156	0.746	6
chr1	3723825	-	30	2.05	0.327	0.073	0.709	11
chr1	3725720	-	32	2.14	0.6	0.253	0.943	17
chr1	3729988	-	26	5.09	0.87	0.629	1	7
chr1	3732655	+	37	4.92	0.739	0.506	0.973	23
chr1	3732736	-	33	3.01	0.876	0.561	1	29
chr1	3732872	-	32	2.65	0.773	0.44	1	16
[truncated: 73,632 more rows]

## Sheet: C. elegans
Chromosome	Position	Strand	Coverage	IPDRatio	frac	fracLow	fracUp	identificationQv
chr1	3138	+	28	3.64	0.744	0.373	0.984	19
chr1	8917	+	28	3.91	0.439	0.161	0.694	10
chr1	13892	+	28	2.23	0.539	0.188	0.935	6
chr1	16239	-	32	1.87	0.362	0.007	0.65	8
chr1	17357	-	30	2.06	0.592	0.254	0.959	4
chr1	21631	+	36	2.29	0.574	0.318	0.919	11
chr1	22600	-	32	2.07	0.448	0.126	0.71	3
chr1	24296	+	30	2.58	0.627	0.249	0.928	8
chr1	24343	-	34	2.19	0.395	0.119	0.604	6
chr1	25666	+	31	2.03	0.44	0.152	0.761	3
chr1	25826	-	36	2.74	0.635	0.315	0.872	15
chr1	30473	-	30	2.16	0.639	0.286	1	5
chr1	31961	+	38	1.92	0.276	0.025	0.495	4
chr1	32564	+	38	3.16	0.612	0.317	0.862	4
chr1	34769	+	33	3.17	0.631	0.333	0.899	14
chr1	38302	+	27	2.28	0.797	0.42	1	6
chr1	41447	+	28	2.08	0.398	0.015	0.694	7
chr1	47179	+	29	3.23	0.586	0.347	0.862	4
chr1	50487	+	27	2.52	0.733	0.278	1	9
chr1	51763	-	29	1.96	0.499	0.172	0.88	4
chr1	57076	+	33	3.34	1	0.896	1	22
chr1	61272	+	25	2.31	0.701	0.365	1	8
chr1	62720	+	27	2.04	0.564	0.128	0.902	8
chr1	69373	-	39	2.25	0.608	0.328	0.904	9
chr1	71352	+	40	2.58	0.582	0.297	0.834	10
chr1	71825	+	43	1.81	0.62	0.148	0.922	6
chr1	74814	-	47	2.15	0.391	0.183	0.615	7
chr1	77356	-	41	2.16	0.524	0.284	0.796	5
chr1	77413	-	40	4.14	0.951	0.693	1	26
chr1	77597	-	39	1.81	0.286	0.084	0.502	14
chr1	77599	+	33	2.28	0.399	0.178	0.758	4
chr1	77608	-	38	2.47	0.38	0.127	0.597	5
chr1	77709	-	39	2.19	0.392	0.189	0.607	13
chr1	78251	-	34	2.33	0.507	0.223	0.811	4
chr1	82376	+	33	2.38	0.4	0.2	0.691	4
chr1	83423	+	38	1.93	0.497	0.194	0.787	15
chr1	83641	-	39	1.86	0.426	0.173	0.774	6
chr1	88314	-	37	1.81	0.241	0	0.485	22
chr1	90320	+	34	2.5	0.581	0.306	0.878	21
chr1	90599	+	25	2.2	0.405	0.135	0.862	3
chr1	92191	+	30	2.24	0.404	0.151	0.806	3
chr1	93025	+	30	2.47	0.501	0.122	0.759	13
chr1	96148	-	33	2.63	0.513	0.229	0.713	4
chr1	96865	+	26	2.78	0.778	0.456	1	10
chr1	100024	+	26	3.7	0.871	0.523	1	23
chr1	105574	+	36	2.13	0.619	0.204	0.959	17
chr1	106610	-	32	1.67	0.287	0	0.528	5
chr1	106666	-	32	2.73	0.557	0.26	0.799	4
chr1	109212	+	34	1.98	0.416	0.114	0.687	5
chr1	110782	-	33	2.23	0.546	0.18	0.847	8
chr1	112939	+	32	2.33	0.615	0.174	0.866	13
chr1	113150	-	33	2.5	0.518	0.249	0.833	3
chr1	113181	-	34	1.84	0.197	0	0.428	5
chr1	114499	-	33	2.09	0.394	0.133	0.626	6
chr1	117173	-	34	2.5	0.832	0.336	1	12
chr1	119719	-	25	2.14	0.629	0.264	1	8
chr1	120613	+	29	7.28	1	0.814	1	28
chr1	122951	+	31	3.05	0.639	0.372	0.964	5
chr1	127857	-	25	2.78	0.575	0.236	0.884	4
chr1	128983	-	25	2.62	0.686	0.306	1	5
chr1	163026	+	30	2.46	0.548	0.171	0.833	5
chr1	169108	+	33	2.83	0.67	0.375	0.939	14
chr1	204053	-	28	2.75	0.796	0.352	1	14
chr1	206112	-	35	1.86	0.495	0.153	0.942	5
chr1	208799	-	27	2.49	0.601	0.19	0.893	15
chr1	209678	-	37	2.36	0.425	0.233	0.694	6
chr1	209740	-	37	2.78	0.616	0.293	0.874	9
chr1	211445	+	31	2.43	0.518	0.194	0.798	4
chr1	214134	-	41	2.37	0.519	0.271	0.807	4
chr1	215699	+	26	5.72	0.931	0.732	1	15
chr1	218148	-	30	2.69	0.636	0.355	1	10
chr1	219276	+	31	2.52	0.516	0.199	0.802	4
chr1	222334	+	34	3.17	1	0.772	1	4
chr1	225750	+	28	1.74	0.4	0.005	0.728	4
chr1	226764	+	33	6.82	0.908	0.648	1	27
chr1	227159	+	35	1.86	0.508	0.103	0.706	6
chr1	229429	+	32	2.38	0.602	0.189	0.892	7
chr1	230217	+	28	2.84	0.622	0.195	0.92	4
chr1	233046	+	31	1.81	0.461	0.051	0.755	9
chr1	233207	-	26	1.96	0.503	0.18	0.934	3
chr1	233685	+	28	2.72	0.609	0.232	0.969	10
chr1	233827	+	28	2.26	0.441	0.15	0.741	9
chr1	242749	-	25	2.65	0.507	0.202	0.829	5
chr1	252069	-	31	2.08	0.4	0.095	0.647	5
chr1	253276	-	33	2.64	0.552	0.21	0.82	9
chr1	253311	+	31	2.03	0.474	0.086	0.734	8
chr1	266800	-	33	2.08	0.518	0.231	0.879	9
chr1	269867	+	27	2.58	0.734	0.396	1	4
chr1	276273	-	28	2.59	0.824	0.442	1	8
chr1	298342	-	25	4.06	0.555	0.216	0.87	5
chr1	316549	-	25	4.27	0.849	0.609	1	12
chr1	317978	+	25	2.64	0.518	0.209	0.847	5
chr1	319863	-	29	2.43	1	0.612	1	7
chr1	320853	-	25	2.4	0.65	0.362	0.925	16
chr1	366667	-	34	1.7	0.351	0	0.695	4
chr1	368197	-	36	2.51	0.69	0.436	1	17
chr1	380953	-	27	2.6	0.736	0.276	1	8
chr1	386000	+	34	1.65	0.458	0.313	0.638	6
chr1	386692	+	33	2.23	0.668	0.388	1	4
chr1	387551	+	33	2.08	0.697	0.222	1	4
chr1	392950	-	28	2.13	0.619	0.081	1	4
chr1	397503	+	32	2.07	0.368	0.117	0.616	10
chr1	428568	-	30	3.97	0.662	0.405	0.948	8
chr1	433162	+	32	1.97	0.399	0.124	0.808	3
chr1	440971	-	36	1.85	0.47	0.062	0.773	4
chr1	441638	-	37	1.72	0.276	0.015	0.495	3
chr1	443947	-	32	3.07	0.63	0.345	0.88	5
chr1	444123	-	26	4.79	0.767	0.505	1	18
chr1	444380	+	33	2.4	0.52	0.241	0.834	4
chr1	444429	+	36	2.21	0.553	0.293	0.889	9
chr1	444469	+	35	2.07	0.571	0.255	0.928	23
chr1	444471	+	37	1.86	0.39	0.156	0.633	9
chr1	444502	+	35	1.74	0.463	0.037	0.76	5
chr1	450886	-	28	2.62	0.524	0.21	0.896	9
chr1	451080	+	31	2.12	0.388	0.154	0.651	3
chr1	451252	-	29	2.66	0.621	0.324	0.948	3
chr1	456686	-	28	4.33	0.528	0.217	0.782	7
chr1	462941	-	28	2.78	0.708	0.325	0.979	5
chr1	466558	-	32	2.81	0.563	0.248	0.863	8
chr1	468419	+	31	2.18	0.399	0.169	0.725	3
chr1	473273	-	26	2.47	0.556	0.275	0.883	6
chr1	474722	-	29	2.12	0.672	0.28	1	12
chr1	478779	+	25	1.99	0.525	0.169	0.971	4
chr1	482920	+	25	2.69	1	1	1	20
chr1	489698	+	27	1.92	0.458	0.146	0.869	7
chr1	490255	+	29	3.01	0.744	0.466	1	3
chr1	494093	+	26	5.71	0.995	0.841	1	25
chr1	497656	-	25	2.57	0.493	0.152	0.825	8
chr1	501412	-	26	3.23	0.579	0.203	0.926	6
chr1	503792	-	29	2.93	0.658	0.369	0.986	12
chr1	503949	-	29	2.84	0.645	0.228	0.961	7
chr1	504674	-	27	1.78	0.517	0.04	0.918	4
chr1	505373	+	26	2.62	0.881	0.566	1	8
chr1	514788	+	31	2.67	0.86	0.483	1	9
chr1	514806	+	27	4.48	0.75	0.497	1	19
chr1	515636	-	29	1.91	0.428	0.085	0.697	4
chr1	516115	-	28	2.42	0.564	0.218	0.913	4
chr1	518028	+	37	1.61	0.16	0	0.358	4
chr1	518448	+	33	3.27	0.724	0.428	1	6
chr1	519367	+	32	3.38	0.593	0.286	0.826	12
chr1	519729	+	32	1.95	0.618	0.223	0.962	12
chr1	520124	-	30	2.53	0.535	0.204	0.785	24
chr1	525882	-	25	2.34	0.659	0.283	0.993	14
chr1	535756	-	25	2.29	0.587	0.167	0.924	6
chr1	537779	-	26	1.86	0.59	0.175	0.993	5
chr1	538138	-	27	2.21	0.783	0.366	1	21
chr1	539022	-	30	1.94	0.449	0.137	0.789	4
chr1	539075	-	28	3.29	0.607	0.354	0.964	19
chr1	542859	-	30	3.81	0.741	0.494	1	14
chr1	562111	-	28	2.8	0.544	0.241	0.871	7
chr1	566131	+	26	2.33	0.67	0.203	1	9
chr1	569619	+	29	8.78	1	0.839	1	40
chr1	569802	+	29	3.1	0.66	0.356	1	19
chr1	571622	+	32	2.58	0.555	0.244	0.856	11
chr1	574578	+	26	2.63	0.58	0.254	0.948	13
chr1	575916	+	27	1.98	0.458	0.214	0.905	7
chr1	589097	-	26	3.16	0.75	0.369	1	19
chr1	590636	-	26	3.21	0.985	0.646	1	29
chr1	636392	+	31	2.93	0.479	0.254	0.757	6
chr1	636615	+	34	2.15	0.454	0.16	0.729	9
chr1	637212	+	33	2.6	0.478	0.222	0.737	15
chr1	637225	-	32	2.7	0.905	0.49	1	18
chr1	637227	-	32	4.79	0.91	0.642	1	13
chr1	637478	+	34	2.78	0.553	0.305	0.813	10
chr1	642300	+	26	2.24	0.444	0.022	0.848	8
chr1	644561	-	30	1.99	0.531	0.127	0.881	4
chr1	646188	-	29	3.02	0.561	0.218	0.937	3
chr1	656513	-	34	2.31	0.727	0.363	1	14
chr1	657749	-	28	2.88	1	0.831	1	12
chr1	657791	-	29	2.89	0.526	0.222	0.831	4
chr1	657990	-	28	2.78	0.584	0.192	0.863	5
chr1	664684	-	29	2.48	1	0.642	1	5
chr1	681692	+	27	3.55	0.476	0.153	0.759	4
chr1	685060	+	28	2.04	0.443	0.099	0.764	3
chr1	707807	+	26	2.21	0.392	0.175	0.778	6
chr1	707956	-	25	4.45	1	0.724	1	16
chr1	715333	-	25	2.72	0.652	0.194	1	6
chr1	719388	-	28	3.38	0.502	0.109	0.777	9
chr1	719598	-	26	5.22	0.916	0.651	1	13
chr1	720546	-	28	2.2	0.443	0.136	0.729	9
chr1	736863	+	27	1.93	0.406	0	0.743	6
chr1	741493	-	27	2.81	0.629	0.303	0.953	6
chr1	741760	-	27	1.91	0.567	0.201	0.999	3
chr1	741791	-	26	2.55	0.457	0.185	0.813	10
chr1	744378	+	26	3.05	0.732	0.413	1	7
chr1	744996	+	26	2.59	0.562	0.246	1	10
chr1	753896	-	26	2.5	0.644	0.345	1	9
chr1	792603	-	33	1.88	0.345	0.092	0.557	5
chr1	794215	-	32	2.86	0.446	0.182	0.747	7
chr1	807966	+	30	2.28	0.678	0.316	0.968	13
chr1	808983	+	29	2.5	0.751	0.421	1	16
chr1	812298	+	25	2.38	0.527	0.163	0.857	8
chr1	953412	-	26	2.7	0.496	0.107	0.783	6
chr1	968100	-	28	2.92	0.983	0.468	1	24
chr1	1002801	-	25	2.47	0.688	0.267	1	7
chr1	1064422	+	25	2.46	0.453	0.11	0.745	6
chr1	1064627	+	25	3.93	0.704	0.43	0.964	8
chr1	1064918	+	27	2	0.306	0	0.55	4
chr1	1065881	+	27	1.93	0.384	0	0.7	3
chr1	1067354	+	26	2.24	0.619	0.31	1	7
chr1	1071763	+	25	4.52	0.616	0.381	0.942	9
chr1	1149474	-	30	2.1	0.652	0.301	1	22
chr1	1151789	-	25	3.91	0.644	0.249	0.986	4
chr1	1155328	-	25	5.23	0.713	0.392	0.982	15
chr1	1163133	-	25	2.7	0.736	0.317	1	9
chr1	1200133	+	25	2.7	0.486	0.141	0.787	14
chr1	1239137	+	25	2.53	0.601	0.311	1	7
chr1	1255443	-	34	1.84	0.341	0.008	0.614	4
chr1	1259038	-	27	2.51	0.848	0.382	1	8
chr1	1260606	-	35	2.45	0.436	0.179	0.655	3
chr1	1260822	+	31	4.06	0.799	0.494	1	14
chr1	1271313	+	31	1.83	0.529	0.145	0.842	11
chr1	1272875	-	37	3.36	0.821	0.518	1	26
chr1	1278182	-	33	1.79	0.512	0.079	0.8	4
chr1	1280605	+	37	2.25	0.429	0.172	0.684	4
chr1	1292470	+	28	1.88	0.53	0.167	0.785	3
chr1	1292999	+	26	2.36	0.849	0.416	1	10
chr1	1293109	+	26	1.96	0.576	0.145	0.96	6
chr1	1294787	+	28	2.05	0.478	0.218	0.816	5
chr1	1316454	-	29	1.95	0.349	0.065	0.662	4
chr1	1320269	+	32	2.65	0.505	0.226	0.769	5
chr1	1327101	+	33	1.88	0.381	0	0.675	4
chr1	1341828	-	25	2.58	0.57	0.145	0.952	4
chr1	1341939	-	25	3.18	0.638	0.318	0.927	5
chr1	1352266	-	28	2.39	0.516	0.251	0.85	4
chr1	1358588	-	27	3.33	0.731	0.423	1	8
chr1	1442143	-	25	2.33	0.448	0.19	0.898	12
chr1	1484306	+	31	1.91	0.336	0.023	0.637	3
chr1	1484840	+	27	3.9	0.706	0.435	1	5
chr1	1486254	+	36	2.62	0.681	0.349	0.97	9
chr1	1489470	+	29	3.06	0.658	0.343	1	6
chr1	1494146	+	26	2.8	0.73	0.416	1	16
chr1	1510762	-	28	2.69	0.838	0.507	1	6
chr1	1577242	+	30	2.66	0.576	0.237	0.887	7
chr1	1577254	+	30	2.27	0.453	0.162	0.753	4
chr1	1584440	+	26	2.53	0.732	0.379	1	7
chr1	1585076	-	25	2.72	0.868	0.528	1	12
chr1	1586004	-	25	2.65	0.435	0.216	0.732	5
chr1	1590307	-	28	2.66	0.402	0.179	0.676	4
chr1	1590470	-	27	3.6	0.583	0.355	0.891	23
chr1	1601706	+	30	1.91	0.407	0	0.648	3
chr1	1602259	+	28	2.35	0.529	0.212	0.851	11
chr1	1603180	+	30	2.65	0.681	0.393	1	21
chr1	1603695	+	29	1.81	0.551	0.138	0.891	6
chr1	1603707	+	29	3.89	0.685	0.372	0.972	14
chr1	1603980	+	25	2.56	0.595	0.221	0.986	7
chr1	1604196	+	26	2.56	0.561	0.158	0.84	10
chr1	1645197	-	30	2.32	0.478	0.219	0.825	5
chr1	1670798	-	25	2.27	0.469	0.146	0.923	4
chr1	1681727	+	28	2.52	0.553	0.291	0.921	4
chr1	1682677	+	27	2.13	0.563	0.277	0.977	4
chr1	1686976	+	26	2.3	0.699	0.294	1	5
chr1	1696578	+	25	2.19	0.474	0	0.771	5
chr1	1696619	+	25	4.69	0.886	0.648	1	20
chr1	1700565	+	27	2.25	0.429	0.126	0.667	12
chr1	1705390	+	25	3.21	0.78	0.334	1	16
chr1	1713455	-	25	3.97	0.848	0.557	1	12
chr1	1714158	-	30	3.71	0.639	0.39	0.94	5
chr1	1726667	+	25	2.4	0.932	0.524	1	22
chr1	1743406	+	25	2.09	0.537	0.14	0.92	3
chr1	1745368	+	31	2.58	0.846	0.516	1	15
chr1	1788297	-	27	2.14	0.435	0.094	0.712	10
chr1	1788753	-	25	2.55	0.617	0.262	1	4
chr1	1791185	-	29	3.37	0.835	0.501	1	15
chr1	1796014	+	37	2.35	0.483	0.232	0.79	8
chr1	1819782	-	25	6.63	0.985	0.717	1	39
chr1	1821816	+	32	3.62	0.801	0.489	1	17
chr1	1822248	-	26	2.28	0.791	0.256	1	13
chr1	1826239	+	28	2.21	0.776	0.407	1	9
chr1	1827744	+	28	2.72	0.986	0.564	1	11
chr1	1828260	+	29	3.09	0.881	0.463	1	22
chr1	1831092	+	30	2.65	0.742	0.456	1	30
chr1	1845576	-	29	5.12	0.53	0.224	0.771	7
chr1	1848429	+	26	2.55	0.442	0.181	0.724	4
chr1	1848988	+	25	3.71	0.801	0.462	1	20
chr1	1863488	-	28	2.45	0.799	0.36	1	7
chr1	1864349	-	28	2.74	0.669	0.327	0.985	6
chr1	1869767	-	27	2.34	0.347	0.003	0.588	8
chr1	1870496	-	28	1.93	0.468	0.117	0.761	4
chr1	1872500	-	31	3.47	0.765	0.428	1	22
chr1	2010394	-	26	3.98	0.672	0.424	0.96	18
chr1	2011972	-	25	2.27	0.501	0.082	0.869	5
chr1	2016449	+	25	2.32	0.53	0.236	0.951	5
chr1	2052048	+	26	3.02	0.523	0.175	0.822	3
chr1	2065933	-	29	2.79	0.693	0.396	1	9
chr1	2072068	+	34	2.36	0.665	0.278	1	17
chr1	2075065	-	27	2.2	0.575	0.131	0.91	4
chr1	2076841	-	29	2.38	0.486	0.226	0.762	4
chr1	2077764	-	29	2.87	0.569	0.265	0.856	4
chr1	2081388	+	26	2.49	0.467	0.103	0.716	3
chr1	2081473	+	27	3.7	0.658	0.35	0.978	15
chr1	2081891	+	26	1.96	0.465	0.18	0.736	6
chr1	2103709	+	25	3.47	1	0.783	1	14
chr1	2111650	+	29	3.17	0.582	0.275	0.833	4
chr1	2157073	+	27	2.08	0.476	0.143	0.792	4
chr1	2160381	+	28	3.77	0.929	0.4	1	14
chr1	2160671	+	28	3.54	0.762	0.51	1	14
chr1	2160794	+	28	3.09	0.652	0.309	0.933	7
chr1	2179066	+	29	2.04	0.304	0.053	0.584	8
chr1	2179565	+	30	2.57	0.847	0.444	1	8
chr1	2182609	-	30	3.1	0.547	0.215	0.846	6
chr1	2182660	-	32	2.58	0.663	0.378	0.984	5
chr1	2185420	+	35	3.4	0.708	0.448	0.987	4
chr1	2189423	-	30	3.44	0.666	0.329	0.985	14
chr1	2189989	+	35	2.55	0.366	0.113	0.615	10
chr1	2191562	-	29	2.14	0.55	0.159	0.912	7
chr1	2194356	-	25	2.31	0.612	0.287	1	14
chr1	2195783	+	28	3.6	0.622	0.352	0.964	5
chr1	2198907	+	25	2.37	0.601	0.225	0.943	8
chr1	2201264	+	28	2.16	0.813	0.396	1	14
chr1	2201466	+	30	2.03	0.314	0	0.53	5
chr1	2201547	+	30	2.19	0.322	0.075	0.594	6
chr1	2205357	+	30	4.79	0.662	0.378	0.89	16
chr1	2205475	+	29	3.33	0.612	0.297	0.821	14
chr1	2205785	+	30	3.03	0.69	0.393	1	22
chr1	2205796	+	28	1.97	0.356	0	0.626	7
chr1	2205840	+	28	3.46	0.672	0.455	1	23
chr1	2206245	+	28	1.97	0.26	0	0.523	6
chr1	2207220	+	33	2.61	0.79	0.534	1	12
chr1	2207974	+	33	2.21	0.442	0.144	0.762	15
chr1	2207989	+	34	1.57	0.478	0	0.738	8
chr1	2221715	-	28	2.13	0.625	0.142	1	12
chr1	2233070	+	30	2.49	0.808	0.473	1	12
chr1	2244383	-	32	1.92	0.509	0.231	0.88	7
chr1	2251400	-	42	2.82	0.576	0.349	0.827	8
chr1	2251413	-	41	4.03	0.526	0.299	0.731	11
chr1	2256041	-	26	3.3	0.622	0.333	0.986	8
chr1	2259758	-	25	2.88	0.684	0.381	0.985	16
chr1	2260179	+	30	2.06	0.347	0	0.668	3
chr1	2260387	-	25	3.1	0.704	0.331	1	13
chr1	2265465	-	27	2.79	0.68	0.276	0.965	5
chr1	2268627	-	32	2.64	0.857	0.527	1	18
chr1	2271282	-	34	2.3	0.564	0.228	0.849	10
chr1	2286815	+	25	2.38	0.678	0.243	1	5
chr1	2287244	-	28	3.76	0.767	0.451	1	11
chr1	2287345	-	28	2.41	0.483	0.175	0.779	4
chr1	2287469	+	27	2.06	0.324	0.027	0.648	5
chr1	2289457	-	28	2.78	0.539	0.201	0.846	4
chr1	2289478	-	30	2.96	0.592	0.247	0.867	4
chr1	2289935	-	29	5.14	0.616	0.349	0.919	9
chr1	2293501	-	32	1.75	0.375	0	0.705	7
chr1	2318567	+	25	3.1	0.635	0.312	0.94	20
chr1	2385295	+	28	4.87	0.915	0.608	1	31
chr1	2385322	+	28	1.82	0.203	0	0.44	8
chr1	2385703	+	29	1.7	0.406	0.046	0.735	3
chr1	2387898	+	32	2.39	0.469	0.249	0.763	3
chr1	2390065	+	29	2.25	0.552	0.19	0.89	18
chr1	2395457	+	29	3.01	0.558	0.295	0.848	4
chr1	2403434	+	25	2.2	0.566	0.121	0.926	8
chr1	2403915	+	28	2.89	0.636	0.27	0.873	13
chr1	2404639	+	26	2.2	0.755	0.353	1	15
chr1	2405969	+	26	3.37	0.653	0.393	0.965	11
chr1	2407710	+	28	1.95	0.356	0	0.64	8
chr1	2412189	+	32	2.54	0.644	0.311	0.985	5
chr1	2412645	+	29	2.92	0.727	0.517	0.971	20
chr1	2432348	+	28	2.06	0.465	0.014	0.802	3
chr1	2432471	+	28	2.02	0.43	0.139	0.818	5
chr1	2432597	+	26	5.38	0.902	0.612	1	12
chr1	2433532	-	33	3.07	0.829	0.432	1	10
chr1	2434030	-	33	2.39	0.545	0.281	0.85	8
chr1	2435509	-	39	2.53	0.493	0.262	0.733	5
chr1	2438271	+	29	2.46	0.68	0.344	1	4
chr1	2440223	-	34	2.51	0.71	0.381	1	5
chr1	2453304	+	29	1.75	0.678	0.181	1	4
chr1	2453747	+	29	1.95	0.674	0.22	1	6
chr1	2509829	-	31	2.66	0.629	0.171	0.908	8
chr1	2510931	+	34	2.81	0.596	0.323	0.87	6
chr1	2512924	+	36	3.43	0.826	0.499	1	11
chr1	2514180	-	26	2.82	0.528	0.191	0.835	3
chr1	2514394	+	34	2.25	0.55	0.267	0.854	14
chr1	2514565	+	33	2.28	0.509	0.14	0.777	7
chr1	2514834	+	34	1.91	0.629	0.179	1	9
chr1	2534149	+	28	6.24	1	0.77	1	21
chr1	2534782	+	29	2.72	0.821	0.463	1	14
chr1	2551801	-	26	2.47	0.507	0.116	0.812	4
chr1	2557260	-	27	2.72	0.539	0.255	0.882	10
chr1	2558058	+	26	3.52	0.822	0.461	1	7
chr1	2558487	+	25	2.84	0.701	0.365	1	22
chr1	2560070	-	26	2.58	0.637	0.335	1	15
chr1	2560133	+	27	1.97	0.652	0.256	1	6
chr1	2560177	+	27	4.32	0.799	0.52	1	41
chr1	2563185	-	25	5.58	0.923	0.674	1	10
chr1	2565920	-	25	2.43	0.491	0.163	0.824	4
chr1	2569085	-	25	1.9	0.323	0	0.675	8
chr1	2570837	+	25	2.46	0.677	0.197	0.986	4
chr1	2571819	+	25	2.87	0.583	0.252	0.923	5
chr1	2596404	+	31	2.43	0.499	0.276	0.8	5
chr1	2599654	+	31	2.89	0.817	0.357	1	6
chr1	2601872	+	26	2.36	0.592	0.072	0.873	5
chr1	2613721	-	27	2.46	0.646	0.271	0.959	9
chr1	2627340	-	25	2.46	1	0.587	1	13
chr1	2631838	-	25	3.26	0.555	0.283	0.863	4
chr1	2671691	+	28	2.8	0.505	0.148	0.828	6
chr1	2673456	-	34	2.59	0.738	0.371	1	10
chr1	2675170	+	32	2.78	0.516	0.201	0.75	9
chr1	2676474	-	39	2.03	0.452	0.194	0.687	3
chr1	2677165	-	39	2.65	0.597	0.304	0.832	8
chr1	2681788	-	41	2.1	0.512	0.248	0.8	11
chr1	2682244	+	32	2.06	0.616	0.239	0.922	9
chr1	2688413	+	26	3.02	0.672	0.402	1	11
chr1	2690243	-	34	2.06	0.626	0.226	1	5
chr1	2691554	-	30	2.58	0.618	0.259	0.911	9
chr1	2691575	-	31	2.52	0.674	0.329	1	12
chr1	2702196	-	34	3.02	0.642	0.356	0.985	3
chr1	2703522	+	39	2	0.376	0.079	0.587	4
chr1	2704123	+	41	2.1	0.696	0.423	1	13
chr1	2704204	-	31	2.16	0.5	0.228	0.847	3
chr1	2713177	+	27	2.33	0.599	0.308	0.926	18
chr1	2715677	-	26	1.57	1	1	1	4
chr1	2718493	+	25	6.11	0.73	0.462	1	10
chr1	2721325	+	26	2.6	0.914	0.537	1	17
chr1	2722164	+	28	2.6	0.593	0.171	0.886	4
chr1	2722197	+	28	2.06	0.58	0.215	0.957	3
chr1	2724143	+	33	2.22	0.515	0.27	0.831	7
chr1	2725087	+	33	2.32	0.607	0.316	1	12
chr1	2725466	+	35	3.14	0.725	0.486	1	25
chr1	2732536	+	25	2.5	0.554	0.276	0.982	5
chr1	2751297	-	32	2.6	0.698	0.393	1	4
chr1	2755148	+	29	3.05	0.517	0.204	0.809	3
chr1	2755313	+	33	1.85	0.372	0.063	0.666	4
chr1	2756992	+	34	2.05	0.397	0.026	0.725	8
chr1	2757178	-	33	4.07	0.625	0.37	0.883	12
chr1	2757250	-	32	1.92	0.456	0.158	0.792	7
chr1	2758960	-	37	2.73	0.759	0.423	1	24
chr1	2760104	-	37	2.06	0.578	0.317	0.951	5
chr1	2770090	+	25	1.86	0.628	0.097	0.994	6
chr1	2771876	-	32	2.7	0.64	0.355	0.905	11
chr1	2790660	+	29	2.09	0.456	0.1	0.741	12
chr1	2793428	+	30	2.08	0.634	0.214	0.985	6
chr1	2796395	+	27	2.43	0.576	0.227	0.898	15
chr1	2797520	+	32	2.23	0.407	0.181	0.709	13
chr1	2823754	-	27	2.01	0.784	0.356	1	8
chr1	2827463	-	30	2.34	0.512	0.247	0.933	5
chr1	2828022	-	30	2.06	0.448	0.065	0.856	3
chr1	2828116	-	29	2.11	0.356	0.059	0.637	3
chr1	2828489	+	30	2.35	0.64	0.286	0.965	10
chr1	2829436	+	34	3.45	0.8	0.552	1	29
chr1	2830463	+	34	2.47	0.434	0.193	0.738	12
chr1	2830534	+	34	2.27	0.501	0.181	0.814	11
chr1	2830947	+	33	2.96	0.584	0.352	0.852	6
chr1	2830980	+	30	3.07	0.647	0.341	0.927	12
chr1	2832167	-	34	2.01	0.447	0.102	0.695	6
chr1	2832187	-	35	2.03	0.436	0.12	0.709	5
chr1	2834518	-	28	2.81	0.714	0.383	1	11
chr1	2838132	+	27	2.96	0.571	0.201	0.871	6
chr1	2839155	+	27	2.09	0.439	0.086	0.764	5
chr1	2841995	-	27	2.3	0.521	0	0.851	3
chr1	2863504	-	27	4.62	0.641	0.37	0.876	7
chr1	2868574	+	25	3.27	0.586	0.223	0.88	8
chr1	2869521	-	27	2.42	0.514	0.209	0.857	16
chr1	2871336	+	29	1.99	0.33	0.068	0.69	3
chr1	2871405	-	28	2.89	0.612	0.314	0.947	8
chr1	2872905	-	30	2.07	0.49	0.192	0.857	3
chr1	2883827	+	31	1.97	0.534	0.122	0.868	6
chr1	2884018	-	26	3	0.943	0.577	1	15
chr1	2894969	+	26	2.33	0.642	0.245	1	7
chr1	2920704	-	27	2.9	0.579	0.235	0.847	5
chr1	2930700	-	31	2.24	0.623	0.342	0.983	4
chr1	2934509	+	25	3.04	0.81	0.253	1	13
chr1	2934926	+	25	2.28	0.51	0.21	0.823	4
chr1	2935493	+	25	1.98	0.397	0.068	0.741	8
chr1	2978816	+	28	1.83	0.428	0	0.734	8
chr1	3000029	-	26	2.22	0.482	0.141	0.828	4
chr1	3004550	+	25	1.85	0.472	0	0.881	5
chr1	3004754	+	28	2.15	0.609	0.245	0.994	7
chr1	3006755	-	28	2.19	0.421	0.056	0.7	4
chr1	3007458	-	31	1.95	0.447	0.033	0.76	4
chr1	3032825	+	35	2.01	0.283	0	0.54	3
chr1	3035114	+	34	2.24	0.483	0.211	0.817	9
chr1	3035772	+	29	2.27	0.532	0.196	0.894	4
chr1	3036155	-	26	2.68	0.632	0.306	0.909	4
chr1	3036165	-	25	3.73	0.822	0.506	1	9
chr1	3036277	+	32	1.82	0.342	0	0.718	12
chr1	3036532	+	33	3.56	0.83	0.524	1	13
chr1	3036852	+	33	5.42	1	0.883	1	10
chr1	3040412	+	25	3.17	0.702	0.306	0.986	9
chr1	3042199	-	25	3	0.721	0.316	1	4
chr1	3043341	-	25	2.38	0.981	0.553	1	23
chr1	3045072	-	27	3	0.473	0.205	0.857	6
chr1	3049793	-	33	2.15	0.541	0.205	0.824	16
chr1	3051159	-	28	1.86	0.465	0.151	0.827	3
chr1	3070339	-	26	2.16	0.649	0.201	0.985	7
chr1	3070654	-	27	3.79	0.977	0.668	1	21
chr1	3071004	-	26	2.4	0.483	0.169	0.787	5
chr1	3075328	+	25	2.06	0.641	0.139	1	9
chr1	3077726	-	29	2.02	0.635	0.244	0.951	19
chr1	3077898	-	28	3.43	0.531	0.243	0.808	4
chr1	3079015	+	25	3.96	0.826	0.551	1	18
chr1	3083866	+	29	1.8	0.465	0	0.86	9
chr1	3085232	+	26	3.17	0.634	0.167	0.986	3
chr1	3092039	+	36	2.1	0.665	0.295	1	17
chr1	3092990	+	33	2.45	0.629	0.294	0.985	6
chr1	3096267	+	34	5.05	0.614	0.342	0.885	4
chr1	3096362	+	35	2.4	0.628	0.356	0.883	16
chr1	3096368	+	34	2.48	0.637	0.35	0.842	13
chr1	3096370	+	34	3.86	0.688	0.455	0.98	21
chr1	3096372	+	33	2.49	0.659	0.391	0.891	14
chr1	3096374	+	34	2.27	0.444	0.179	0.727	7
chr1	3096378	+	34	2.74	0.765	0.544	0.995	29
chr1	3096380	+	32	3.86	0.456	0.167	0.728	6
chr1	3096384	+	31	2.56	0.568	0.348	0.868	10
chr1	3096386	+	33	3.27	0.585	0.305	0.771	19
chr1	3096388	+	32	2.57	0.558	0.244	0.841	6
chr1	3096678	+	35	3.12	0.669	0.395	0.98	8
chr1	3097554	+	32	2.13	0.805	0.457	1	10
chr1	3110034	-	27	1.99	0.457	0.099	0.773	10
chr1	3111076	+	35	2.04	0.365	0.11	0.614	9
chr1	3112437	-	33	2.66	0.621	0.322	0.881	6
chr1	3112442	+	36	1.83	0.554	0.23	0.912	7
chr1	3116376	+	25	3.73	0.8	0.419	1	21
chr1	3130317	+	28	2.92	0.808	0.418	1	5
chr1	3147056	-	27	1.84	0.664	0.061	1	8
chr1	3149612	+	26	2.64	0.753	0.414	1	12
chr1	3159924	-	25	2.02	0.484	0.157	0.888	3
chr1	3175382	-	26	2.08	0.41	0	0.75	8
chr1	3177079	-	33	2.22	0.458	0.277	0.826	5
chr1	3178077	-	30	3.31	0.729	0.503	1	19
chr1	3178391	-	29	1.94	0.418	0.147	0.79	12
chr1	3180529	+	25	2.62	0.705	0.245	1	9
chr1	3183927	-	35	2.22	0.47	0.19	0.754	11
chr1	3183967	-	31	2.78	0.52	0.246	0.802	13
chr1	3184175	-	34	2.51	0.521	0.221	0.794	11
chr1	3184986	-	33	1.91	0.59	0.215	0.902	9
chr1	3192343	-	29	2.08	0.459	0.072	0.765	14
chr1	3192526	-	29	2.41	0.515	0.227	0.846	11
chr1	3194155	+	27	2.03	0.608	0.299	1	9
chr1	3194241	-	35	3.54	0.702	0.374	0.959	3
chr1	3197102	-	30	4.01	0.93	0.646	1	25
chr1	3197733	+	34	2.27	0.672	0.306	0.953	5
chr1	3198702	-	34	2.68	0.646	0.318	0.928	10
chr1	3198930	+	28	4.56	0.806	0.562	1	28
chr1	3211533	-	30	2.44	0.822	0.414	1	8
chr1	3212561	+	32	2.11	0.425	0.152	0.72	15
chr1	3214362	+	28	2.62	0.601	0.279	0.888	17
chr1	3223258	+	26	2.55	0.654	0.362	0.979	3
chr1	3229500	-	28	1.92	0.437	0.027	0.774	8
chr1	3230548	-	27	2.29	0.684	0.231	1	12
chr1	3236892	+	26	2.29	0.539	0.183	0.951	10
chr1	3239908	-	29	2.12	0.483	0.141	0.784	5
chr1	3240176	+	33	1.78	0.428	0.042	0.721	5
chr1	3265540	+	31	3.2	0.612	0.342	0.902	15
chr1	3283337	+	32	3.08	0.936	0.67	1	31
chr1	3284516	+	27	2.59	0.752	0.377	1	3
chr1	3289626	+	27	2.87	0.575	0.228	0.854	7
chr1	3298191	+	25	1.89	0.332	0.011	0.674	4
chr1	3312654	+	30	2.22	0.392	0.086	0.603	3
chr1	3313463	-	33	2.57	0.508	0.252	0.783	5
chr1	3314083	-	31	2.06	0.456	0.188	0.848	3
chr1	3317021	-	35	2.18	0.694	0.31	0.996	5
chr1	3320120	-	33	2.26	0.549	0.269	0.95	8
chr1	3321927	-	28	2.88	0.596	0.244	0.87	5
chr1	3344338	-	32	2.21	0.476	0.246	0.788	4
chr1	3344433	+	25	2.98	0.73	0.348	1	5
chr1	3349348	+	26	2.35	0.918	0.487	1	9
chr1	3361373	+	30	1.85	0.2	0	0.456	7
chr1	3368891	+	32	1.99	0.844	0.26	1	5
chr1	3369627	-	36	2.38	0.683	0.368	0.984	6
chr1	3369902	-	38	2.15	0.473	0.115	0.752	3
chr1	3371530	+	31	2.93	0.58	0.208	0.837	4
chr1	3372109	-	33	2.82	0.663	0.373	0.923	5
chr1	3372772	+	34	2.51	0.571	0.325	0.901	4
chr1	3373292	-	33	2.2	0.666	0.346	0.967	4
chr1	3373610	-	33	1.93	0.294	0	0.529	5
chr1	3374148	-	32	1.79	0.275	0	0.535	7
chr1	3375814	+	38	2.48	0.644	0.294	0.918	3
chr1	3381056	-	30	2.22	0.651	0.313	0.973	4
chr1	3387615	+	28	2.82	0.667	0.369	0.967	8
chr1	3400721	-	27	2.32	0.793	0.395	1	5
chr1	3404916	-	28	2.83	0.539	0.208	0.834	5
chr1	3410491	-	31	2.24	0.494	0.258	0.819	3
chr1	3410647	+	27	2.89	0.616	0.33	0.925	3
chr1	3411807	-	28	3.26	1	0.947	1	17
chr1	3411846	-	30	2.53	0.531	0.197	0.783	6
chr1	3411930	+	33	1.68	0.095	0	0.384	5
chr1	3417686	+	39	1.79	0.358	0.076	0.616	5
chr1	3432235	+	26	2.75	1	0.743	1	6
chr1	3446559	+	28	2.5	0.526	0.241	0.802	3
chr1	3448421	-	26	2.28	0.459	0.183	0.838	11
chr1	3450548	+	28	2.42	0.531	0.256	0.911	4
chr1	3456118	+	25	1.95	0.496	0.027	0.867	6
chr1	3456980	-	26	3.22	1	0.565	1	4
chr1	3459336	-	30	2.7	0.59	0.282	0.915	4
chr1	3463937	-	28	2.46	0.519	0.259	0.9	3
chr1	3463998	+	29	3.76	0.942	0.626	1	15
chr1	3465335	+	35	4.11	1	1	1	7
chr1	3467047	-	32	2.6	0.623	0.354	0.977	8
chr1	3468693	+	32	2.2	0.445	0.157	0.737	4
chr1	3468958	+	33	2.34	0.447	0.223	0.747	8
chr1	3469807	-	32	2.8	0.581	0.296	0.827	9
chr1	3470264	+	32	1.97	0.346	0.071	0.623	7
chr1	3470344	+	30	2.24	0.368	0.112	0.731	3
chr1	3501246	-	29	2.18	0.464	0.121	0.736	7
chr1	3511469	+	27	1.96	0.413	0.027	0.722	3
chr1	3512101	-	27	3.35	0.581	0.325	0.936	8
chr1	3514888	+	28	1.86	0.32	0	0.562	6
chr1	3522030	+	37	2.11	0.483	0.161	0.779	4
chr1	3522898	+	33	2.51	0.598	0.375	0.942	8
chr1	3523650	+	31	3.72	0.941	0.603	0.999	14
chr1	3525106	-	34	3.2	0.677	0.415	0.952	6
chr1	3525402	+	28	2.58	0.65	0.271	0.949	7
chr1	3535041	+	34	1.82	0.577	0.194	0.957	8
chr1	3537836	-	39	1.79	0.286	0.074	0.473	3
chr1	3538601	-	34	2.61	0.437	0.22	0.76	7
chr1	3539370	+	32	2.56	0.554	0.285	0.838	21
chr1	3539398	-	29	2.69	0.555	0.172	0.868	13
chr1	3539794	-	30	2.19	0.7	0.387	1	5
chr1	3546137	-	35	2.7	0.562	0.166	0.833	6
chr1	3547862	-	34	1.88	0.464	0.13	0.767	5
chr1	3548172	+	26	2.97	0.985	0.662	1	26
chr1	3549032	-	27	2.59	0.659	0.267	0.926	8
chr1	3550349	-	31	1.98	0.599	0.148	1	7
chr1	3552700	-	26	2.41	0.647	0.233	1	4
chr1	3558350	+	26	2.11	0.601	0.304	1	3
chr1	3568221	-	25	2.15	0.687	0.261	1	9
chr1	3573360	-	29	2.04	0.371	0.083	0.626	3
chr1	3581046	-	30	1.72	0.342	0	0.752	9
chr1	3581451	-	28	2.61	0.52	0.165	0.791	5
chr1	3591098	+	26	2.11	0.612	0.295	0.988	7
chr1	3609756	-	25	2.52	0.783	0.292	1	5
chr1	3613094	+	29	1.74	0.265	0	0.565	4
chr1	3617134	-	30	2.69	0.532	0.272	0.857	3
chr1	3620403	-	27	2.39	1	0.432	1	3
chr1	3629112	-	26	2.34	0.589	0.234	0.898	5
chr1	3634791	-	31	2.78	0.664	0.395	0.984	3
chr1	3642819	+	34	2.04	0.451	0.213	0.802	3
chr1	3648575	+	28	2.47	0.787	0.454	1	10
chr1	3649394	+	29	3.42	0.854	0.504	1	11
chr1	3650087	-	27	2.91	0.702	0.404	0.996	3
chr1	3652090	+	29	2.09	0.566	0.288	0.926	7
chr1	3674174	-	29	2.18	0.694	0.348	1	11
chr1	3684186	-	25	1.94	0.693	0.297	1	7
chr1	3684310	-	27	1.85	0.548	0.16	0.958	4
chr1	3704522	+	30	2.34	0.987	0.496	1	4
chr1	3704532	+	28	1.96	0.352	0.002	0.658	4
chr1	3704610	-	30	2.02	0.528	0.195	0.927	7
chr1	3731333	+	25	2.14	0.668	0.2	1	7
chr1	3733840	+	25	2.71	0.626	0.111	0.905	7
chr1	3735921	-	33	2.31	0.542	0.171	0.818	3
chr1	3781283	-	30	2.56	0.487	0.144	0.731	19
chr1	3786525	+	35	3.3	0.71	0.41	0.989	7
chr1	3788024	-	34	2.2	0.499	0.222	0.813	5
chr1	3790219	+	35	2.32	0.676	0.373	0.978	10
chr1	3793471	-	27	2.69	0.742	0.408	1	20
chr1	3794340	+	27	2.75	0.696	0.31	0.94	4
chr1	3794612	-	27	2.03	0.519	0.052	0.854	3
chr1	3801432	-	28	2.22	0.927	0.471	1	4
chr1	3808605	-	28	2.37	0.759	0.435	1	21
chr1	3816318	-	31	2.73	0.609	0.349	0.901	8
chr1	3824565	+	25	1.99	0.453	0.087	0.87	8
chr1	3827704	+	31	3.11	0.616	0.33	0.865	6
chr1	3827765	+	32	3.64	0.449	0.181	0.655	5
chr1	3829064	-	26	3.26	0.814	0.53	1	10
chr1	3829116	-	32	2.31	0.453	0.163	0.726	5
chr1	3829432	+	33	2.15	0.53	0.257	0.849	4
chr1	3830662	-	27	3.73	0.657	0.303	0.939	9
chr1	3835458	-	27	2.52	0.434	0.112	0.676	4
chr1	3835889	+	31	2.22	0.581	0.193	0.933	6
chr1	3838650	+	32	2.42	0.651	0.318	1	5
chr1	3841817	+	27	3.36	0.745	0.464	1	11
chr1	3841987	+	30	2.58	0.556	0.268	0.854	4
chr1	3844608	-	27	3.24	0.932	0.557	1	16
chr1	3848678	+	25	1.84	0.53	0.122	1	3
chr1	3862492	+	31	2.51	0.658	0.281	1	5
chr1	3864658	-	41	2.1	0.59	0.26	0.914	6
chr1	3867555	+	37	2.39	0.41	0.153	0.646	4
chr1	3870107	+	42	1.91	0.399	0.166	0.707	7
chr1	3881357	+	40	2.24	0.38	0.163	0.594	3
chr1	3884882	-	30	1.89	0.354	0.039	0.614	4
chr1	3885492	+	35	2.34	0.537	0.284	0.849	4
chr1	3886745	-	28	2.84	1	0.663	1	12
chr1	3892808	-	31	4.02	0.649	0.343	0.968	10
chr1	3896124	+	26	3.05	0.752	0.422	1	4
chr1	3910786	+	32	3.69	0.696	0.461	0.935	4
chr1	3913127	-	38	2.17	0.432	0.166	0.695	5
chr1	3922896	+	28	2.63	0.429	0.181	0.715	3
chr1	3927014	+	28	2.37	0.724	0.232	1	4
chr1	3934660	+	28	2.53	0.844	0.443	1	4
chr1	3939126	-	25	1.91	0.707	0.242	1	3
chr1	3939492	+	28	2.44	0.796	0.453	1	3
chr1	3940294	-	26	2.61	0.71	0.314	1	20
chr1	3953713	-	27	3.12	0.774	0.452	1	14
chr1	3987064	+	30	1.93	0.375	0.048	0.634	10
chr1	3987221	-	29	2.14	0.38	0.041	0.663	4
chr1	3988972	+	31	2.57	0.433	0.136	0.693	5
chr1	3998610	+	30	3.1	0.704	0.419	1	14
chr1	4000231	+	33	2.64	0.825	0.479	1	24
chr1	4015113	-	29	3.33	0.661	0.389	0.914	14
chr1	4021079	-	29	2.02	0.893	0.26	0.998	3
chr1	4022779	+	32	2.27	0.738	0.266	1	8
chr1	4023581	-	30	2.61	0.439	0.171	0.775	4
chr1	4037521	-	33	2.73	0.766	0.44	1	6
chr1	4037787	-	34	2.63	0.557	0.279	0.864	5
chr1	4039680	+	31	1.8	0.212	0	0.485	7
chr1	4040873	+	32	2	0.539	0.167	0.82	7
chr1	4052377	+	25	2.25	0.649	0.389	1	5
chr1	4055315	+	28	2	0.479	0.165	0.75	4
chr1	4057972	+	39	3.11	0.463	0.256	0.679	6
chr1	4067661	+	35	2.19	0.754	0.375	1	3
chr1	4071514	-	27	2.58	0.56	0.189	0.889	5
chr1	4090590	-	28	2.1	0.687	0.305	1	5
chr1	4097012	+	38	1.8	0.38	0.09	0.75	6
chr1	4104550	+	38	2.84	0.519	0.273	0.762	13
chr1	4109577	+	35	2	0.41	0.113	0.722	8
chr1	4114944	+	25	2.65	0.791	0.261	1	5
chr1	4124434	-	28	2.13	0.486	0.184	0.826	12
chr1	4126513	+	37	2.33	0.604	0.211	0.9	4
chr1	4130466	-	35	2.73	0.616	0.307	0.949	6
chr1	4132267	+	30	2.79	0.593	0.26	0.871	6
chr1	4132746	+	32	2.12	0.427	0.126	0.659	5
chr1	4133301	+	25	2.62	0.75	0.396	1	9
chr1	4136620	-	31	1.91	0.657	0.238	1	4
chr1	4155691	-	29	2.54	0.629	0.245	0.909	10
chr1	4160277	-	35	2.18	0.439	0.143	0.704	3
chr1	4170124	+	28	2.48	0.654	0.349	1	11
chr1	4180873	+	28	1.79	0.363	0	0.699	5
chr1	4186743	-	33	2.37	0.541	0.158	0.82	34
chr1	4190962	-	35	2.09	0.426	0.187	0.674	5
chr1	4192266	-	33	2.2	0.47	0.147	0.818	5
chr1	4197426	+	36	2.79	0.534	0.275	0.803	8
chr1	4200552	+	41	1.87	0.498	0.164	0.759	7
chr1	4202175	+	42	3.36	0.72	0.376	0.984	10
chr1	4205844	-	37	2.28	0.378	0.1	0.602	6
chr1	4206933	+	38	2.78	0.808	0.43	1	11
chr1	4211682	-	35	1.82	0.477	0.012	0.799	6
chr1	4212663	-	35	2.11	0.711	0.367	1	5
chr1	4212995	-	35	2.12	0.547	0.284	0.901	7
chr1	4213223	-	30	1.89	0.522	0.12	0.845	4
chr1	4213433	-	31	2.23	0.559	0.287	0.879	6
chr1	4216518	+	39	1.84	0.298	0.057	0.549	4
chr1	4222184	+	36	3.18	0.784	0.523	1	20
chr1	4223218	-	35	2.5	0.719	0.364	1	4
chr1	4223766	-	34	2.08	0.692	0.23	1	4
chr1	4225536	+	31	1.85	0.609	0.245	1	3
chr1	4229126	-	33	2.48	0.554	0.223	0.902	3
chr1	4235576	+	38	2.77	0.625	0.294	0.918	4
chr1	4239939	-	38	2.33	0.641	0.293	0.941	16
chr1	4240073	+	35	4.77	0.716	0.418	0.953	15
chr1	4246259	+	36	2.25	0.612	0.261	0.887	10
chr1	4257684	+	28	2.36	0.369	0.148	0.752	3
chr1	4259070	-	34	2.87	0.736	0.462	1	6
chr1	4259664	-	33	2.28	0.453	0.177	0.698	8
chr1	4260878	-	36	3.17	0.538	0.286	0.785	4
chr1	4261001	-	38	2.19	0.599	0.197	0.869	28
chr1	4261022	-	39	3.69	0.643	0.423	0.935	19
chr1	4262733	+	31	1.74	0.27	0	0.595	3
chr1	4264086	+	28	2.54	0.964	0.616	1	7
chr1	4266294	+	32	2.17	0.607	0.253	0.992	4
chr1	4305555	+	34	1.99	0.568	0.198	0.796	3
chr1	4307027	+	34	2.06	0.656	0.262	0.914	5
chr1	4315740	-	35	4.17	0.672	0.38	0.985	12
chr1	4320393	-	36	1.63	0.186	0	0.451	4
chr1	4321090	+	37	3.48	0.656	0.374	0.928	11
chr1	4321904	+	36	2.21	0.717	0.389	1	6
chr1	4322455	+	32	2.12	0.554	0.141	0.855	4
chr1	4327676	+	33	2.45	0.461	0.233	0.767	5
chr1	4332107	-	30	1.91	0.401	0.119	0.644	12
chr1	4348128	+	31	2.42	0.638	0.364	0.997	5
chr1	4354373	-	29	2.29	0.424	0.209	0.696	3
chr1	4356789	+	28	2.27	0.713	0.337	1	4
chr1	4371576	+	25	3.05	0.673	0.356	1	11
chr1	4386911	+	26	2.54	0.532	0.162	0.843	7
chr1	4387075	+	25	2	0.465	0	0.803	5
chr1	4387837	+	26	1.93	0.549	0.188	0.958	5
chr1	4401967	+	35	2.07	0.603	0.257	0.948	10
chr1	4402448	+	33	2.79	0.704	0.391	0.921	17
chr1	4408515	-	29	1.85	0.685	0.242	1	3
chr1	4427355	+	25	1.89	0.337	0.069	0.626	6
chr1	4440550	-	33	3.11	0.531	0.247	0.806	4
chr1	4440845	-	32	1.85	0.779	0.332	1	8
chr1	4441422	-	32	2.89	0.514	0.227	0.753	6
chr1	4447720	-	30	2.49	0.697	0.349	1	14
chr1	4449609	+	28	4.68	0.859	0.535	1	19
chr1	4451256	+	28	2.27	0.526	0.205	0.836	5
chr1	4463415	+	41	1.81	0.527	0.274	0.944	13
chr1	4463825	+	41	3.54	0.661	0.437	0.966	11
chr1	4464674	-	30	2.15	0.427	0.065	0.822	12
chr1	4467057	-	32	2.43	0.557	0.288	0.882	13
chr1	4477983	+	27	2.12	0.482	0.084	0.832	3
chr1	4478363	-	33	2.37	0.491	0.193	0.817	4
chr1	4479369	-	34	2.21	0.779	0.35	1	6
chr1	4483777	+	29	2.16	0.616	0.251	0.974	11
chr1	4487007	-	33	3.01	0.713	0.415	1	8
chr1	4490527	-	27	2.63	0.622	0.256	1	4
chr1	4491605	-	27	2.44	0.844	0.436	1	8
chr1	4493037	-	29	2.92	0.596	0.215	0.851	8
chr1	4495405	+	28	2.23	0.664	0.338	1	8
chr1	4498128	-	40	2.38	0.527	0.24	0.781	6
chr1	4501869	-	38	1.88	0.431	0.189	0.767	6
chr1	4503613	-	31	1.77	0.401	0	0.82	6
chr1	4507008	-	42	2.08	0.547	0.281	0.85	13
chr1	4510798	+	29	2.17	0.5	0.213	0.768	3
chr1	4511362	+	28	1.97	0.285	0	0.535	3
chr1	4515417	-	29	2.45	0.715	0.34	1	4
chr1	4524767	-	30	1.58	0.185	0	0.464	6
chr1	4529279	-	27	2.28	0.535	0.229	0.916	5
chr1	4536913	+	27	2.96	0.93	0.561	1	17
chr1	4571929	-	25	2.59	0.85	0.431	1	14
chr1	4577401	+	25	3.53	0.759	0.357	1	18
chr1	4587223	+	31	2.9	0.576	0.264	0.933	8
chr1	4588314	-	31	1.95	0.481	0.11	0.754	3
chr1	4592110	-	27	1.98	0.805	0.294	1	16
chr1	4595464	-	29	2.6	0.999	0.656	1	17
chr1	4595999	-	30	1.99	0.575	0.229	0.926	4
chr1	4598808	+	30	2.03	0.82	0.308	1	9
chr1	4601700	-	30	2.37	0.886	0.493	1	15
chr1	4613881	-	37	2.4	0.728	0.42	1	13
chr1	4615773	+	32	2.18	0.859	0.541	1	5
chr1	4618388	+	30	1.86	0.366	0	0.673	19
chr1	4619378	+	29	2.74	0.471	0.192	0.735	3
chr1	4619446	-	33	2.11	0.808	0.291	1	7
chr1	4623409	+	27	2.44	0.473	0.122	0.764	4
chr1	4627942	-	38	3.06	0.47	0.225	0.688	6
chr1	4630669	+	33	3.66	0.82	0.538	1	24
chr1	4630710	+	33	2.04	0.432	0.144	0.789	3
chr1	4632027	-	37	3.03	0.502	0.19	0.727	3
chr1	4637046	+	37	2.85	0.537	0.267	0.755	8
chr1	4658865	+	25	1.8	0.245	0	0.606	6
chr1	4667243	+	25	3.03	0.798	0.4	1	11
chr1	4668640	-	35	2	0.594	0.138	0.926	10
chr1	4668957	-	37	2.24	0.708	0.341	1	10
chr1	4674657	+	26	2.14	0.712	0.279	0.995	5
chr1	4683953	+	38	2.09	0.52	0.193	0.796	5
chr1	4684192	+	33	2.87	1	0.574	1	21
chr1	4686957	-	32	2.01	0.459	0.218	0.788	6
chr1	4687482	+	34	2.14	0.537	0.263	0.925	3
chr1	4691284	+	35	2.31	0.402	0.174	0.651	5
chr1	4696448	+	41	1.82	0.311	0.125	0.582	21
chr1	4706452	-	44	2.17	0.421	0.185	0.638	22
chr1	4708915	+	47	1.88	0.19	0	0.381	3
chr1	4740199	+	26	2.44	0.529	0.269	0.878	6
chr1	4740274	-	41	2.55	0.406	0.219	0.673	7
chr1	4758209	+	25	2.34	0.944	0.548	1	10
chr1	4777133	+	31	2.7	0.787	0.359	1	12
chr1	4786008	-	34	2.63	0.658	0.26	0.958	7
chr1	4789822	+	27	2.79	0.53	0.162	0.814	4
chr1	4790842	+	34	2.88	0.494	0.239	0.735	7
chr1	4799975	-	33	2.34	0.643	0.28	0.991	6
chr1	4806792	-	32	2.2	0.454	0.125	0.826	5
chr1	4814111	-	32	2.34	0.424	0.114	0.685	4
chr1	4814678	+	43	2.39	0.644	0.367	0.86	11
chr1	4818095	-	38	1.82	0.233	0	0.472	3
chr1	4818968	-	38	1.64	0.317	0	0.599	5
chr1	4819290	+	38	2.65	0.735	0.518	0.988	33
chr1	4821531	-	39	2.9	0.298	0.118	0.489	4
chr1	4831834	-	36	2.14	0.476	0.189	0.747	5
chr1	4832227	-	32	2.08	0.541	0.224	0.828	7
chr1	4835790	-	33	2.76	0.489	0.244	0.768	11
chr1	4836916	-	34	2.82	1	1	1	10
chr1	4837697	-	35	2.38	0.67	0.297	0.925	18
chr1	4837699	-	26	3.74	0.822	0.54	1	19
chr1	4838840	-	34	2.29	0.649	0.276	0.958	13
chr1	4839618	+	29	4.51	0.822	0.541	1	12
chr1	4839625	-	31	2.52	0.627	0.259	0.906	26
chr1	4840180	-	31	3.52	0.723	0.429	1	8
chr1	4840427	-	32	2.3	0.491	0.206	0.799	3
chr1	4842476	-	33	1.87	0.412	0.16	0.762	4
chr1	4849667	-	33	1.88	0.48	0.033	0.789	4
chr1	4853567	-	34	2.85	0.616	0.277	0.841	13
chr1	4853616	-	32	2.16	0.649	0.248	1	4
chr1	4855330	-	33	1.82	0.49	0.152	0.896	3
chr1	4856932	+	29	1.71	0.464	0.138	0.869	17
chr1	4859250	+	25	2.89	0.61	0.231	0.909	8
chr1	4859334	+	25	2.34	0.747	0.342	1	7
chr1	4864502	-	28	2.5	0.493	0.241	0.891	9
chr1	4864957	-	27	2.27	0.56	0.155	0.944	3
chr1	4864978	-	26	2.36	0.609	0.091	0.918	4
chr1	4884181	+	28	2.16	0.666	0.288	1	5
chr1	4886874	+	33	2.11	0.478	0.209	0.703	3
chr1	4891237	+	27	2.78	0.741	0.388	1	18
chr1	4891363	-	29	2.29	0.643	0.225	1	7
chr1	4891753	-	26	2.26	1	0.549	1	3
chr1	4900162	+	33	2.14	0.629	0.19	0.941	5
chr1	4908416	+	31	2.23	0.575	0.279	0.841	10
chr1	4909537	-	38	2.7	0.536	0.33	0.847	9
chr1	4911351	+	26	2.49	0.737	0.366	1	10
chr1	4929891	+	32	2.35	0.502	0.264	0.889	9
chr1	4932766	+	34	3.83	0.996	0.58	1	14
chr1	4932795	+	35	3.87	0.692	0.456	0.915	19
chr1	4939030	-	41	2.34	0.453	0.261	0.703	3
chr1	4943727	+	33	2.45	0.563	0.248	0.846	15
chr1	4955170	-	29	2.21	0.608	0.305	0.887	4
chr1	4971702	+	25	2.16	0.714	0.195	1	4
chr1	4999870	-	29	2.44	0.709	0.399	1	12
chr1	5003243	-	35	2.06	0.459	0.15	0.781	5
chr1	5004802	-	35	1.82	0.6	0.012	0.77	3
chr1	5005173	-	37	2.76	1	0.597	1	5
chr1	5008006	-	38	1.94	0.515	0.223	0.824	6
chr1	5024377	+	32	1.71	0.561	0.098	0.972	4
chr1	5035511	+	44	3.62	0.275	0.111	0.433	5
chr1	5036294	-	35	2.76	0.711	0.355	0.979	11
chr1	5037183	-	27	2.1	0.422	0.164	0.815	4
chr1	5043901	-	25	2.29	0.475	0.215	0.827	5
chr1	5054986	-	26	1.86	0.337	0.026	0.709	7
chr1	5056241	-	28	3.15	0.78	0.39	1	5
chr1	5078279	+	42	2.82	0.608	0.349	0.882	12
chr1	5079460	+	42	1.79	0.295	0.015	0.489	6
chr1	5080734	-	30	1.78	0.294	0	0.592	5
chr1	5082601	+	39	2.19	0.535	0.21	0.856	4
chr1	5098291	+	29	3.03	0.918	0.395	1	4
chr1	5101334	+	32	2.17	0.574	0.259	0.971	4
chr1	5118422	-	38	2.24	0.577	0.256	0.906	4
chr1	5119498	-	34	3.74	0.805	0.456	1	6
chr1	5128322	+	32	2.22	0.612	0.26	0.943	8
chr1	5131619	+	35	2.11	0.67	0.291	1	6
chr1	5146450	+	31	3.55	0.726	0.452	1	10
chr1	5164655	-	33	1.7	0.339	0	0.626	5
chr1	5170932	+	36	2.12	0.511	0.255	0.86	4
chr1	5177638	+	32	1.95	0.484	0.149	0.773	5
chr1	5190617	+	26	2.26	0.543	0.244	0.956	9
chr1	5192008	-	35	2.28	0.687	0.369	1	12
chr1	5193825	-	32	2.2	0.605	0.242	0.935	5
chr1	5194911	-	25	2.53	0.538	0.16	0.849	9
chr1	5210936	+	29	2.02	0.413	0.009	0.727	15
chr1	5211276	+	31	2.37	0.609	0.326	0.949	8
chr1	5211981	+	31	1.69	0.292	0	0.661	5
chr1	5215329	-	29	2.17	0.489	0.204	0.889	3
chr1	5216960	-	25	2.93	0.682	0.228	0.974	9
chr1	5243040	+	35	2.65	0.495	0.237	0.84	7
chr1	5243998	+	40	1.84	0.463	0.144	0.724	8
chr1	5247085	+	34	2.77	0.866	0.565	1	8
chr1	5248707	-	31	2.25	0.412	0.191	0.714	7
chr1	5256429	-	41	2.22	0.619	0.246	0.863	7
chr1	5258467	+	38	1.94	0.432	0.193	0.733	3
chr1	5261888	+	41	3.23	0.6	0.349	0.877	5
chr1	5261895	-	36	2.45	0.649	0.356	1	12
chr1	5265682	+	40	3.28	0.734	0.494	0.969	29
chr1	5267132	+	38	2.05	0.357	0.162	0.615	5
chr1	5276392	+	26	4.94	0.903	0.677	1	23
chr1	5282525	+	31	3.15	0.698	0.402	0.98	15
chr1	5283106	+	32	2.02	0.198	0	0.425	4
chr1	5289348	-	33	2.1	0.524	0.195	0.806	4
chr1	5295193	+	31	5.36	0.717	0.411	1	18
chr1	5300831	-	34	2.38	0.53	0.267	0.792	4
chr1	5315447	+	27	1.98	0.468	0.132	0.791	15
chr1	5326192	+	30	2.48	0.578	0.11	0.804	3
chr1	5336618	+	34	2.26	0.431	0.118	0.713	7
chr1	5345723	+	28	2.09	0.324	0.053	0.543	3
chr1	5355074	-	33	1.81	0.507	0.15	0.836	7
chr1	5356562	+	26	2.47	0.67	0.26	1	7
chr1	5360468	+	25	2.21	0.607	0.24	0.929	7
chr1	5361571	-	34	2.46	0.655	0.354	0.979	4
chr1	5361715	-	33	2.06	0.698	0.29	1	15
chr1	5362636	-	32	1.97	0.427	0.109	0.675	3
chr1	5370518	-	28	1.92	0.46	0.179	0.869	4
chr1	5387074	-	28	2.64	0.673	0.371	1	10
chr1	5391112	+	35	2.44	0.573	0.258	0.843	4
chr1	5391601	-	31	3.36	0.728	0.459	0.985	11
chr1	5394351	-	30	2.24	0.494	0.236	0.867	6
chr1	5395576	+	36	1.78	0.454	0.1	0.791	3
chr1	5400438	-	32	2.41	0.632	0.313	0.912	7
chr1	5401343	+	27	2.2	0.697	0.221	1	4
chr1	5402540	-	37	2.34	0.643	0.368	0.963	3
chr1	5406774	-	34	2.3	0.492	0.21	0.813	12
chr1	5411100	-	26	2.47	0.607	0.332	0.99	6
chr1	5416254	-	25	2.63	0.594	0.165	0.977	8
chr1	5422710	-	29	2.35	0.536	0.272	0.919	8
chr1	5426354	-	29	2.27	0.452	0.141	0.783	4
chr1	5428986	+	48	2.33	0.498	0.301	0.728	3
chr1	5436887	+	26	1.96	0.663	0.299	1	4
chr1	5437904	-	25	2.94	0.696	0.42	1	7
chr1	5438737	+	27	1.62	0.078	0	0.287	5
chr1	5461534	+	30	1.88	0.599	0.357	0.771	10
chr1	5462233	+	32	2.04	0.537	0.204	0.882	5
chr1	5467942	+	30	2.03	0.45	0.138	0.744	6
chr1	5474821	-	27	2.71	0.71	0.409	1	4
chr1	5475800	-	26	4.24	0.8	0.519	1	15
chr1	5478310	-	26	3.04	0.526	0.203	0.831	8
chr1	5479104	-	27	2.2	0.559	0.228	0.847	8
chr1	5480578	-	29	2.51	0.587	0.285	0.907	9
chr1	5505564	+	33	2.24	0.409	0.189	0.76	10
chr1	5517687	-	37	1.76	0.433	0.134	0.752	4
chr1	5528717	+	33	1.88	0.551	0.207	0.877	9
chr1	5529806	-	26	2.69	0.626	0.32	1	5
chr1	5530447	-	33	2.75	0.457	0.181	0.748	4
chr1	5530989	+	36	1.84	0.307	0.059	0.594	3
chr1	5534789	+	32	2.42	0.729	0.289	1	3
chr1	5535377	-	28	2.33	0.654	0.347	1	10
chr1	5536661	-	26	2.16	0.734	0.397	1	10
chr1	5558760	+	32	1.93	0.376	0	0.747	4
chr1	5559695	-	25	2.78	0.788	0.328	1	7
chr1	5560372	+	38	2.05	0.465	0.183	0.725	10
chr1	5564382	-	29	2.79	0.502	0.146	0.802	8
chr1	5565821	-	35	1.83	0.587	0.208	0.952	15
chr1	5578310	+	34	3.17	1	0.718	1	9
chr1	5585798	-	32	2.72	0.522	0.303	0.794	4
chr1	5586045	-	34	2.07	0.5	0.259	0.816	10
chr1	5588755	+	25	2.5	0.484	0.127	0.794	5
chr1	5590736	-	41	3.41	0.769	0.475	1	27
chr1	5594003	-	31	1.59	0.8	0.544	0.856	13
chr1	5594171	-	34	3.14	1	1	1	41
chr1	5594191	-	36	3.5	0.597	0.317	0.808	16
chr1	5594201	-	38	4.75	0.805	0.596	1	47
chr1	5594367	+	25	1.89	0.498	0.101	0.93	7
chr1	5594413	-	37	2.69	0.533	0.288	0.765	9
chr1	5605473	-	30	3.32	0.622	0.275	0.897	11
chr1	5605937	+	37	1.9	0.384	0.127	0.705	3
chr1	5608092	+	38	4.05	0.503	0.304	0.717	22
chr1	5609709	+	46	1.99	0.448	0.209	0.682	4
chr1	5610414	+	46	2.73	0.491	0.253	0.678	7
chr1	5610456	+	43	2.1	0.402	0.104	0.622	10
chr1	5610495	+	46	1.94	0.473	0.22	0.728	4
chr1	5611927	+	46	2.48	0.556	0.278	0.778	8
chr1	5630737	+	26	2.69	0.777	0.247	1	4
chr1	5635549	+	30	1.99	0.484	0.042	0.854	3
chr1	5636777	-	33	1.7	0.245	0	0.493	13
chr1	5637694	+	38	3.4	0.82	0.562	0.999	25
chr1	5638254	+	37	3.82	0.902	0.596	1	29
chr1	5656097	-	30	2.41	0.48	0.214	0.813	4
chr1	5659893	-	36	2.41	0.748	0.446	1	3
chr1	5665535	-	27	2.09	0.813	0.172	1	13
chr1	5677816	-	30	2.03	0.579	0.144	1	4
chr1	5679789	+	33	2.07	0.544	0.282	0.874	9
chr1	5680634	-	27	2.12	0.517	0.095	0.869	5
chr1	5687303	+	28	2.46	0.864	0.432	1	10
chr1	5687524	+	28	2.12	0.543	0.145	0.869	4
chr1	5698869	-	28	1.96	0.374	0	0.727	6
chr1	5714243	+	42	2.02	0.371	0.129	0.645	4
chr1	5714862	+	45	2	0.356	0.139	0.608	9
chr1	5720091	-	33	2.38	0.674	0.426	1	4
chr1	5723932	+	30	1.93	0.517	0.235	0.923	3
chr1	5724747	-	26	4.24	0.938	0.65	1	26
chr1	5726030	-	27	3.19	0.892	0.374	1	5
chr1	5735775	+	29	3.06	0.581	0.26	0.849	29
chr1	5735853	-	32	2.47	0.675	0.358	1	4
chr1	5755509	+	38	3	0.661	0.418	0.977	13
chr1	5759520	+	40	2.5	0.539	0.209	0.761	3
chr1	5760339	-	41	2.28	0.559	0.321	0.912	11
chr1	5764631	-	31	2	0.641	0.29	1	9
chr1	5765208	-	33	2.74	0.767	0.461	1	7
chr1	5766773	-	28	1.94	0.649	0.238	1	6
chr1	5771698	-	27	2.64	0.463	0.184	0.763	6
chr1	5781772	-	28	3.41	0.806	0.464	1	5
chr1	5790020	-	26	2.07	0.944	0.423	1	4
chr1	5795389	-	28	8.61	0.835	0.566	1	8
chr1	5799994	+	26	1.94	0.484	0.131	0.881	4
chr1	5813701	+	30	2.87	0.528	0.199	0.75	4
chr1	5821103	+	27	2.21	0.461	0.145	0.868	5
chr1	5848453	+	25	2.38	0.629	0.266	0.972	11
chr1	5853303	+	29	1.97	0.384	0	0.688	4
chr1	5853696	+	29	2.13	0.454	0.104	0.81	5
chr1	5856798	+	33	3.81	1	0.708	1	24
chr1	5857380	-	36	2.39	0.586	0.293	0.933	6
chr1	5859552	+	32	2.68	0.505	0.24	0.736	4
chr1	5862568	-	29	1.99	0.274	0.011	0.531	6
chr1	5863724	+	35	2.18	0.469	0.229	0.733	8
chr1	5869025	+	27	2.92	0.613	0.212	0.914	3
chr1	5881427	+	27	2.52	0.463	0.195	0.75	8
chr1	5881696	-	31	2.32	0.905	0.358	1	4
chr1	5882241	-	28	2.22	0.512	0.221	0.861	4
chr1	5884605	-	36	2.18	0.593	0.286	0.941	15
chr1	5886274	-	32	2.07	0.43	0.039	0.651	13
chr1	5897143	+	34	5.36	0.402	0.189	0.6	3
chr1	5902047	-	30	2.69	0.473	0.235	0.755	7
chr1	5904679	+	39	2.41	0.536	0.243	0.747	9
chr1	5905823	+	40	2.13	0.561	0.257	0.849	12
chr1	5905937	+	40	2.36	0.531	0.298	0.75	5
chr1	5909008	+	30	3.36	0.606	0.334	0.822	3
chr1	5926389	+	30	3.41	0.595	0.316	0.844	4
chr1	5926920	+	34	2.45	0.841	0.427	1	25
chr1	5926930	-	34	2.45	0.562	0.31	0.907	4
chr1	5939951	+	39	2.59	0.747	0.429	1	8
chr1	5949104	+	28	2.29	0.629	0.362	0.986	4
chr1	5949386	+	26	2.45	0.559	0.212	0.863	4
chr1	5968537	-	39	2.31	0.559	0.266	0.827	5
chr1	5974589	-	30	2.46	0.759	0.362	1	18
chr1	5975285	-	28	3.46	1	0.578	1	5
chr1	5982951	-	27	3.88	0.958	0.92	1	5
chr1	5989863	-	33	2.53	0.653	0.429	0.989	12
chr1	5991754	+	31	2.49	0.55	0.201	0.841	10
chr1	5994635	+	36	1.75	0.507	0.077	0.934	6
chr1	5994840	+	36	2.63	0.921	0.573	1	11
chr1	5997162	+	33	1.63	0.28	0	0.615	6
chr1	6004858	-	37	3.15	0.913	0.554	1	19
chr1	6005686	+	33	1.91	0.369	0.049	0.646	4
chr1	6009861	+	27	1.84	0.486	0.191	0.917	5
chr1	6010026	+	29	2.65	0.559	0.186	0.838	4
chr1	6011985	-	32	2.99	0.718	0.383	1	7
chr1	6012335	-	27	2.17	0.395	0	0.646	4
chr1	6012615	-	32	2.37	0.707	0.326	1	14
chr1	6025547	+	26	2.56	0.498	0.153	0.794	3
chr1	6026550	-	25	2.2	0.483	0.128	0.765	3
chr1	6044189	+	30	1.96	0.567	0.261	0.899	4
chr1	6046317	+	29	3.73	0.682	0.413	0.915	15
chr1	6052406	-	29	3.01	0.824	0.498	1	19
chr1	6053823	+	25	1.89	0.462	0	0.759	3
chr1	6058292	+	30	2.68	0.759	0.448	1	7
chr1	6061813	+	32	2.33	0.521	0.218	0.905	10
chr1	6061862	+	35	1.88	0.459	0.209	0.78	3
chr1	6073609	+	26	2.11	0.721	0.28	1	14
chr1	6074726	-	31	2.5	0.904	0.538	1	6
chr1	6074828	-	32	1.77	0.471	0.099	0.785	21
chr1	6075300	-	31	1.89	0.564	0.147	0.913	7
chr1	6078020	-	27	1.82	0.472	0.049	0.841	8
chr1	6078578	-	27	3.14	0.492	0.156	0.813	6
chr1	6080874	-	26	2.5	0.626	0.302	0.945	8
chr1	6101984	-	25	2.32	0.755	0.345	1	5
chr1	6113473	+	40	1.72	0.497	0.183	0.795	3
chr1	6115923	-	49	2.78	0.587	0.281	0.836	10
chr1	6115924	-	49	1.88	0.404	0.202	0.647	9
chr1	6116078	-	50	2.05	0.648	0.275	0.947	17
chr1	6116129	-	50	2.09	0.381	0.158	0.605	8
chr1	6116358	+	33	1.88	0.379	0.066	0.647	3
chr1	6117460	-	45	2.74	0.482	0.281	0.737	13
chr1	6122385	+	38	2.42	0.459	0.195	0.715	16
chr1	6124003	+	36	1.99	0.478	0.179	0.809	8
chr1	6140877	+	31	2.02	0.544	0.17	0.854	6
chr1	6148334	-	28	2.42	0.595	0.258	0.925	13
chr1	6159335	-	25	2.64	0.689	0.161	1	5
chr1	6163691	+	28	2.83	0.793	0.441	1	11
chr1	6172570	-	25	2.1	0.393	0.084	0.735	3
chr1	6182194	-	28	2.49	0.416	0.204	0.69	4
chr1	6186278	-	28	1.71	0.636	0.285	0.943	4
chr1	6189469	-	41	1.87	0.559	0.232	0.859	4
chr1	6191069	-	43	1.9	0.47	0.238	0.725	7
chr1	6194997	+	30	1.76	0.347	0.07	0.675	3
chr1	6197832	+	33	2.01	0.512	0.213	0.953	11
chr1	6201129	-	35	2.16	0.619	0.307	0.918	6
chr1	6219433	+	28	3.16	0.841	0.544	1	10
chr1	6220101	+	26	2.03	0.497	0	0.84	6
chr1	6220772	+	26	2.11	0.438	0.013	0.699	5
chr1	6220910	+	29	2.89	0.628	0.346	0.952	10
chr1	6224475	+	32	3.09	0.641	0.377	0.928	6
chr1	6237529	-	27	2.29	0.804	0.361	1	7
chr1	6238410	-	28	2.08	0.661	0.256	0.984	13
chr1	6238958	-	26	6.15	0.92	0.784	1	32
chr1	6252417	-	30	2.46	0.755	0.33	1	11
chr1	6256010	+	30	1.77	0.589	0.189	0.98	14
chr1	6258895	-	28	2.12	0.584	0.208	0.86	3
chr1	6277324	+	43	2.64	0.562	0.323	0.786	14
chr1	6279267	+	41	2.21	0.599	0.347	0.893	4
chr1	6281690	-	29	1.78	0.288	0	0.562	6
chr1	6312506	-	28	2.14	0.459	0.135	0.728	9
chr1	6312584	+	26	1.64	0.117	0	0.52	5
chr1	6312945	-	26	3.32	0.692	0.358	1	5
chr1	6313987	-	25	3.34	0.616	0.376	0.976	5
chr1	6323205	+	41	1.87	0.319	0.1	0.544	5
chr1	6327080	-	36	2	0.578	0.276	0.866	14
chr1	6334358	-	42	1.75	0.35	0.064	0.613	4
chr1	6335757	-	35	1.99	0.673	0.31	1	6
chr1	6336057	+	38	1.96	0.747	0.397	1	9
chr1	6347756	-	26	2.42	0.665	0.256	1	4
chr1	6350540	+	31	2.77	0.605	0.333	0.971	15
chr1	6351991	+	33	2.63	0.616	0.212	0.89	5
chr1	6353397	+	34	1.83	0.585	0.322	1	6
chr1	6355723	+	33	2.16	0.417	0.137	0.649	3
chr1	6358217	+	25	2.5	0.594	0.197	1	4
chr1	6366541	+	27	2.58	0.679	0.297	1	8
chr1	6376282	-	29	2.35	0.472	0.199	0.72	11
chr1	6404336	-	29	2.22	0.391	0.17	0.668	6
chr1	6413375	-	34	2.26	0.628	0.327	0.93	4
chr1	6419690	+	31	2.74	0.739	0.376	0.97	10
chr1	6426157	+	28	2.04	0.485	0.111	0.855	4
chr1	6426755	+	29	3.16	0.823	0.58	1	13
chr1	6434930	-	32	2.1	0.871	0.365	1	3
chr1	6436237	+	25	1.67	0.331	0.047	0.777	6
chr1	6450545	-	30	2.17	0.909	0.508	1	26
chr1	6452399	-	33	3.08	0.66	0.407	0.916	6
chr1	6459412	-	37	1.92	0.598	0.202	0.879	14
chr1	6473332	-	34	2.33	0.419	0.152	0.68	4
chr1	6473701	+	37	1.94	0.449	0.108	0.707	7
chr1	6473924	+	38	2.29	0.467	0.257	0.771	8
chr1	6480441	+	34	2.71	0.707	0.418	1	10
chr1	6507461	+	33	2.77	0.709	0.424	1	6
chr1	6507662	-	30	1.81	0.485	0.067	0.825	3
chr1	6510899	+	32	2.09	0.439	0.076	0.695	4
chr1	6527429	+	33	2.16	0.519	0.223	0.85	4
chr1	6531459	-	33	2.66	0.585	0.238	0.88	4
chr1	6532887	-	33	2.56	0.64	0.299	0.953	9
chr1	6533104	+	38	2.16	0.557	0.335	0.894	8
chr1	6555292	+	36	1.57	0.136	0	0.421	4
chr1	6562369	-	30	2.75	0.561	0.288	0.846	12
chr1	6563272	-	27	2.33	0.714	0.291	1	11
chr1	6566327	+	27	2.17	0.633	0.169	0.977	27
chr1	6584739	-	36	2.11	0.542	0.274	0.852	7
chr1	6588628	-	25	2.46	0.495	0.123	0.815	3
chr1	6590405	-	32	2.72	0.741	0.303	1	5
chr1	6591608	+	33	2.22	0.558	0.257	0.849	4
chr1	6591652	+	35	2.58	0.571	0.327	0.868	8
chr1	6607127	+	30	2.52	0.766	0.357	1	13
chr1	6622095	+	30	2.25	0.64	0.315	0.985	4
chr1	6623733	+	36	2.36	0.525	0.259	0.898	3
chr1	6630668	+	27	2.06	0.762	0.353	1	10
chr1	6638288	-	29	2.57	0.488	0.258	0.826	5
chr1	6642965	-	32	2.22	0.782	0.37	1	4
chr1	6643416	-	37	2.63	0.52	0.199	0.794	4
chr1	6650052	-	39	2.23	0.608	0.287	0.954	13
chr1	6654679	-	40	2.22	0.813	0.463	1	5
chr1	6654741	-	42	2.25	0.675	0.302	0.986	4
chr1	6657748	-	36	1.59	0.322	0	0.666	6
chr1	6664904	-	39	2.31	0.609	0.255	0.877	10
chr1	6673443	-	27	2.98	0.621	0.301	0.909	10
chr1	6673648	-	32	1.82	0.443	0.098	0.696	7
chr1	6679694	+	33	1.68	0.238	0.015	0.621	9
chr1	6679743	+	34	5.02	0.598	0.345	0.832	9
chr1	6686859	-	25	2.35	0.787	0.352	1	11
chr1	6698131	-	26	3.26	0.568	0.274	0.792	7
chr1	6703192	+	32	1.84	0.397	0.066	0.763	3
chr1	6706690	-	27	2.93	0.514	0.242	0.829	3
chr1	6719260	-	28	2.38	0.719	0.391	1	10
chr1	6720773	+	26	2.27	0.727	0.34	1	4
chr1	6727548	+	25	3.06	0.575	0.245	0.854	4
chr1	6734375	-	30	1.96	0.372	0.061	0.643	6
chr1	6753987	-	27	1.97	0.384	0.005	0.622	3
chr1	6756588	+	36	2.68	0.591	0.335	0.867	7
chr1	6758609	-	28	1.82	0.436	0.027	0.841	5
chr1	6781122	+	28	2.4	0.732	0.303	1	7
chr1	6789698	+	26	3.4	0.579	0.278	0.957	4
chr1	6789973	+	25	4.12	0.754	0.419	1	11
chr1	6790197	-	35	1.86	0.233	0	0.438	9
chr1	6790537	-	36	9.23	0.522	0.219	0.777	5
chr1	6790538	-	36	4.6	0.695	0.426	0.983	15
chr1	6791070	-	35	1.88	0.462	0.129	0.782	3
chr1	6810928	+	27	2.67	0.938	0.504	1	11
chr1	6816236	+	42	2.49	0.552	0.341	0.774	7
chr1	6816631	-	35	2.49	0.501	0.269	0.722	5
chr1	6819599	+	39	2.02	0.544	0.178	0.861	7
chr1	6819741	+	36	2.15	0.429	0.104	0.651	4
chr1	6822002	+	42	2.66	0.564	0.314	0.861	6
chr1	6823502	+	42	2.27	0.478	0.22	0.835	5
chr1	6828701	-	29	2.64	0.623	0.31	0.998	5
chr1	6832663	-	34	1.72	0.509	0.113	0.9	6
chr1	6833863	+	39	2.32	0.464	0.213	0.714	3
chr1	6834474	-	38	1.69	0.247	0	0.481	6
chr1	6836051	+	40	1.74	0.581	0.251	0.974	3
chr1	6838650	-	39	1.8	0.509	0.073	0.785	6
chr1	6841132	-	39	1.9	0.451	0.188	0.718	8
chr1	6848414	-	31	1.92	1	0.448	1	10
chr1	6849867	-	31	2.63	0.744	0.436	1	19
chr1	6851600	-	28	2.12	0.738	0.279	1	8
chr1	6852669	-	26	3.18	0.592	0.24	0.938	11
chr1	6860753	+	32	2.13	0.498	0.12	0.745	5
chr1	6867029	+	25	2.29	0.627	0.217	0.958	5
chr1	6869003	+	29	2.59	0.73	0.434	1	6
chr1	6869548	+	27	2.73	0.702	0.353	1	8
chr1	6870980	+	29	2.33	0.399	0.083	0.68	3
chr1	6874946	+	30	2.31	0.48	0.157	0.793	3
chr1	6881301	-	32	3.08	0.619	0.344	0.927	11
chr1	6884479	-	33	1.95	0.575	0.12	0.921	15
chr1	6893402	+	34	1.73	0.437	0.164	0.901	5
chr1	6896326	+	36	3.53	0.608	0.315	0.928	6
chr1	6898312	-	40	1.73	0.445	0.056	0.639	4
chr1	6903948	+	30	2.13	0.397	0.106	0.655	3
chr1	6905411	-	38	3.12	0.775	0.496	1	24
chr1	6905857	+	28	1.72	0.357	0	0.67	8
chr1	6906826	-	34	1.71	0.372	0	0.672	6
chr1	6909302	-	42	2.13	0.64	0.291	1	5
chr1	6911469	-	33	2.5	0.453	0.149	0.695	6
chr1	6916802	+	36	2.45	0.493	0.146	0.754	4
chr1	6923688	-	32	2.44	0.508	0.212	0.81	13
chr1	6924586	-	28	2.41	0.547	0.209	0.89	11
chr1	6930025	-	28	7.38	0.892	0.511	1	11
chr1	6944081	-	39	1.96	0.519	0.283	0.868	5
chr1	6944354	-	42	3.31	0.582	0.311	0.776	15
chr1	6955285	+	40	1.72	0.384	0.134	0.65	5
chr1	6955323	-	33	2.1	0.682	0.327	1	3
chr1	6955744	-	35	1.85	0.4	0	0.76	10
chr1	6957234	-	32	2.13	0.672	0.284	0.979	4
chr1	6958455	-	31	2.78	0.782	0.395	1	16
chr1	6962895	+	25	2.32	0.446	0	0.779	5
chr1	6964880	+	30	4.39	0.766	0.441	1	12
chr1	6965879	+	31	2.09	0.436	0.147	0.721	13
chr1	6970049	-	33	1.98	0.474	0.116	0.759	3
chr1	6980112	+	35	2.81	0.633	0.354	0.926	3
chr1	6980551	+	28	2.07	0.501	0.216	0.866	7
chr1	6981142	+	31	3.54	0.57	0.252	0.831	6
chr1	6981300	-	40	1.74	0.232	0	0.495	15
chr1	6981676	-	37	2.07	0.442	0.199	0.719	5
chr1	6982502	-	39	3.04	0.503	0.264	0.738	10
chr1	6985203	-	43	1.95	0.489	0.211	0.806	3
chr1	6986940	+	39	1.82	0.379	0.142	0.585	5
chr1	7000989	-	32	4.8	0.98	0.743	1	50
chr1	7004514	-	30	3.02	0.553	0.23	0.859	4
chr1	7004768	+	37	2.15	0.631	0.276	0.959	6
chr1	7004831	+	33	2.19	0.411	0.078	0.666	6
chr1	7005364	+	34	2.8	0.449	0.241	0.788	13
chr1	7005425	-	28	2.08	0.562	0.191	0.93	13
chr1	7010908	-	40	2.17	0.497	0.278	0.778	8
chr1	7011138	+	35	1.89	0.342	0.102	0.609	6
chr1	7016774	+	25	3.22	0.658	0.323	0.952	6
chr1	7039690	+	31	1.92	0.478	0.083	0.81	3
chr1	7043800	-	29	2.44	0.647	0.285	0.926	9
chr1	7043885	-	29	2.42	0.709	0.362	1	6
chr1	7048905	-	26	2.84	1	0.612	1	13
chr1	7053400	-	25	2.26	0.696	0.299	1	4
chr1	7056013	-	25	2.31	0.755	0.327	1	8
chr1	7056301	-	27	3.2	0.853	0.398	1	9
chr1	7057174	-	25	2.25	0.659	0.307	1	3
chr1	7058786	+	32	2.07	0.99	0.974	1	9
chr1	7061407	+	33	2.04	0.314	0.065	0.568	7
chr1	7063397	+	27	2.4	0.714	0.391	1	4
chr1	7065314	+	29	1.94	0.765	0.245	1	6
chr1	7104854	+	32	3.18	0.632	0.373	1	4
chr1	7110725	+	33	2.2	0.919	0.465	1	11
chr1	7113204	-	30	1.85	0.541	0.188	0.924	14
chr1	7119693	-	29	3.32	0.566	0.221	0.866	7
chr1	7122748	-	34	4.35	0.871	0.581	1	7
chr1	7123434	+	28	2.02	0.422	0.065	0.71	6
chr1	7125796	+	36	2.1	0.42	0.183	0.658	9
chr1	7128620	+	41	2.25	0.633	0.3	0.873	12
chr1	7135691	+	39	2.32	0.692	0.246	0.955	7
chr1	7139509	+	36	1.6	0.116	0	0.371	3
chr1	7142684	+	35	2.98	0.644	0.321	0.893	6
chr1	7143507	-	35	2.04	0.536	0.194	0.817	4
chr1	7146406	+	31	2.62	0.807	0.497	1	5
chr1	7149175	+	31	1.87	0.263	0	0.576	7
chr1	7150508	+	31	2.64	0.548	0.305	0.86	4
chr1	7156514	+	28	1.56	0.281	0	0.674	3
chr1	7172721	+	25	2.88	0.936	0.503	1	9
chr1	7175049	-	32	2.6	0.713	0.31	1	7
chr1	7175800	-	28	2.98	0.688	0.386	0.984	20
chr1	7176402	-	28	1.95	0.616	0.172	1	3
chr1	7177103	-	36	2.86	0.444	0.205	0.672	4
chr1	7184588	-	41	2.36	0.521	0.245	0.813	22
chr1	7198061	+	36	2.47	0.681	0.395	0.992	4
chr1	7199393	+	30	2.97	0.458	0.205	0.687	5
chr1	7201596	+	31	2.2	0.76	0.348	1	9
chr1	7207835	+	35	1.74	0.341	0	0.611	17
chr1	7208973	+	29	2.41	0.561	0.262	0.869	4
chr1	7210914	+	27	2.67	0.54	0.306	0.851	5
chr1	7213852	-	38	2.49	0.452	0.19	0.694	14
chr1	7215145	-	38	1.74	0.238	0	0.455	3
chr1	7216426	-	51	1.96	0.465	0.282	0.617	11
chr1	7218568	-	34	1.97	0.534	0.192	0.878	10
chr1	7221871	-	37	2.11	0.435	0.181	0.744	5
chr1	7244375	-	32	3.53	0.9	0.572	1	27
chr1	7244697	+	32	2.51	0.496	0.132	0.778	3
chr1	7245512	+	31	1.82	0.399	0.166	0.735	3
chr1	7245813	+	28	2.01	0.564	0.177	0.96	6
chr1	7245868	-	30	2.19	1	0.69	1	9
chr1	7248853	-	28	2.34	0.65	0.254	1	18
chr1	7257056	+	27	2.82	0.512	0.261	0.821	6
chr1	7277304	-	49	1.99	0.424	0.179	0.652	3
chr1	7281104	-	36	2.19	0.484	0.243	0.814	9
chr1	7282383	-	33	2.94	0.797	0.465	1	13
chr1	7284866	-	29	3.14	0.805	0.386	1	5
chr1	7287867	+	28	2.24	0.759	0.281	1	9
chr1	7299437	-	29	1.86	0.34	0.092	0.692	5
chr1	7320544	-	39	2.59	0.71	0.403	0.985	7
chr1	7320678	-	38	2.84	0.625	0.305	0.9	21
chr1	7321622	-	43	2.28	0.332	0.106	0.558	4
chr1	7324216	-	43	2.28	0.531	0.281	0.793	8
chr1	7326578	-	38	2.57	0.68	0.379	0.955	14
chr1	7327918	-	32	3.36	0.766	0.444	1	22
chr1	7337679	+	25	2.44	0.711	0.254	1	4
chr1	7339910	+	40	1.84	0.524	0.204	0.846	3
chr1	7354002	-	28	2.03	0.487	0.199	0.849	3
chr1	7356886	-	26	1.81	0.481	0	0.883	5
chr1	7356926	-	26	3.54	0.892	0.512	1	18
chr1	7376204	+	29	2.18	0.779	0.427	1	7
chr1	7381202	-	32	2.1	0.535	0.208	0.838	6
chr1	7383391	+	30	1.95	0.324	0.069	0.581	4
chr1	7383479	-	31	1.75	0.16	0	0.467	4
chr1	7384406	-	32	6.86	0.989	0.822	1	27
chr1	7390723	-	36	1.93	0.534	0.206	0.827	10
chr1	7391058	-	38	1.96	0.4	0.166	0.708	13
chr1	7424106	+	29	2.46	0.769	0.322	1	4
chr1	7425124	+	27	2.21	0.849	0.329	1	14
chr1	7425341	+	28	3.01	0.616	0.338	1	4
chr1	7439286	-	32	2.47	0.517	0.245	0.889	14
chr1	7444665	-	33	2.31	0.504	0.144	0.764	10
chr1	7448119	+	37	2.77	0.679	0.376	0.967	33
chr1	7456819	-	30	2.79	0.648	0.261	0.957	7
chr1	7462922	-	38	3.25	1	0.668	1	9
chr1	7464712	-	37	2.56	0.488	0.251	0.812	11
chr1	7465531	-	37	2.12	0.465	0.183	0.703	4
chr1	7469146	+	40	2.12	0.443	0.23	0.667	5
chr1	7469524	+	31	3.01	0.792	0.474	1	6
chr1	7470605	+	30	2.18	0.412	0.156	0.808	4
chr1	7470825	-	28	3.97	0.738	0.409	1	16
chr1	7474327	-	26	2.22	0.381	0.049	0.657	3
chr1	7476915	-	28	3.06	0.536	0.206	0.781	3
chr1	7489916	+	32	1.93	0.34	0.101	0.669	4
chr1	7504122	-	38	2.26	0.346	0.155	0.733	3
chr1	7508202	-	40	2.09	0.514	0.224	0.766	7
chr1	7513356	+	33	2.3	0.519	0.225	0.833	4
chr1	7513359	-	32	2.22	0.747	0.364	1	4
chr1	7513763	-	37	2.2	0.436	0.13	0.739	3
chr1	7523779	+	38	2.04	0.326	0.09	0.558	4
chr1	7531344	-	30	2.28	0.529	0.131	0.871	10
chr1	7535613	-	28	2.47	0.564	0.221	0.826	16
chr1	7538214	-	27	3.11	0.729	0.358	1	21
chr1	7560806	+	33	2.55	0.63	0.212	0.975	6
chr1	7561767	+	34	2.19	0.676	0.32	0.839	4
chr1	7565279	-	41	2.18	0.474	0.165	0.739	7
chr1	7571770	-	42	2.63	0.463	0.148	0.694	10
chr1	7574149	-	41	1.84	0.454	0.225	0.655	9
chr1	7574874	-	34	2.45	0.439	0.16	0.799	3
chr1	7576585	+	38	2.41	0.824	0.446	1	12
chr1	7577843	+	40	2.22	0.51	0.251	0.797	3
chr1	7582606	+	33	1.7	0.32	0	0.628	3
chr1	7584573	-	26	1.98	0.433	0.114	0.759	8
chr1	7602086	-	27	1.92	0.49	0.064	0.847	5
chr1	7609995	+	30	2.92	0.666	0.298	1	13
chr1	7612032	+	34	2.26	0.688	0.366	1	21
chr1	7617943	-	41	1.77	0.605	0.124	0.96	6
chr1	7633570	-	28	2.27	0.605	0.217	0.893	4
chr1	7635830	+	31	2.26	0.539	0.341	0.806	7
chr1	7637649	+	31	2.07	0.501	0.118	0.81	10
chr1	7639802	+	33	2.27	0.576	0.313	0.909	3
chr1	7642104	-	27	2.57	0.504	0.232	0.78	4
chr1	7644434	+	31	1.89	0.384	0	0.727	4
chr1	7644614	-	28	2.79	0.766	0.388	1	18
chr1	7655014	+	25	3.04	0.763	0.344	1	5
chr1	7660068	-	26	6.28	0.729	0.475	0.987	20
chr1	7680643	+	31	2.2	0.517	0.222	0.847	9
chr1	7691757	+	30	2.45	0.769	0.312	1	7
chr1	7691874	-	34	2.23	0.533	0.259	0.805	5
chr1	7692303	-	29	3.38	0.703	0.377	0.946	14
chr1	7705141	+	37	1.99	0.653	0.33	1	6
chr1	7718074	-	35	1.68	0.23	0	0.499	3
chr1	7725337	+	28	2.04	0.414	0	0.777	3
chr1	7729909	+	30	2.29	0.581	0.303	0.949	8
chr1	7732597	+	35	2.65	0.583	0.286	0.893	8
chr1	7733296	+	42	2.27	0.544	0.323	0.818	11
chr1	7735342	-	29	2.68	0.425	0.224	0.673	6
chr1	7739418	+	30	2.74	0.644	0.353	0.941	16
chr1	7742696	+	25	2.79	0.692	0.348	1	7
chr1	7751250	+	37	2.16	0.393	0.191	0.694	11
chr1	7754465	+	38	4.53	0.946	0.695	1	33
chr1	7769767	-	31	2.02	0.495	0.132	0.828	11
chr1	7794739	+	25	1.73	0.36	0.022	0.911	6
chr1	7798075	-	31	1.78	0.308	0	0.637	11
chr1	7803450	+	36	2.21	0.837	0.449	1	9
chr1	7806091	-	29	1.98	0.636	0.303	1	9
chr1	7807217	+	38	2.58	0.451	0.259	0.755	4
chr1	7807533	+	36	2.37	0.602	0.232	0.944	4
chr1	7812236	+	31	1.9	0.426	0.07	0.855	4
chr1	7815354	-	26	4.17	0.74	0.426	1	18
chr1	7815895	+	32	2.13	0.582	0.261	0.908	7
chr1	7823923	-	34	2.33	0.541	0.275	0.921	5
chr1	7837054	-	29	2.58	0.621	0.316	1	3
chr1	7840420	-	30	2.16	0.473	0.119	0.838	7
chr1	7842243	-	31	2.13	0.498	0.181	0.83	9
chr1	7844666	+	37	1.79	0.669	0.364	0.837	12
chr1	7844667	-	33	3.94	0.814	0.528	1	21
chr1	7844668	-	34	1.73	0.399	0.107	0.648	5
chr1	7848080	-	29	2.74	0.609	0.277	0.953	5
chr1	7851296	+	43	2.45	0.389	0.142	0.61	4
chr1	7852667	+	40	2.44	0.664	0.416	1	6
chr1	7852680	+	40	1.75	0.328	0.089	0.575	3
chr1	7853551	-	33	2.23	0.61	0.263	0.904	4
chr1	7853717	-	32	3.53	0.53	0.286	0.808	7
chr1	7860317	+	32	2.22	0.49	0.221	0.849	6
chr1	7861234	+	29	2.62	0.531	0.224	0.814	7
chr1	7862776	-	29	2.54	0.745	0.362	1	3
chr1	7863402	-	30	3.18	0.71	0.361	0.963	7
chr1	7866209	+	28	2.07	0.598	0.279	0.982	3
chr1	7869448	+	29	2.71	0.612	0.326	0.899	6
chr1	7871136	+	29	1.9	0.466	0.104	0.751	5
chr1	7873001	-	28	2.03	0.457	0	0.825	4
chr1	7879257	-	41	2.73	0.569	0.313	0.855	8
chr1	7888787	-	32	3.77	0.622	0.387	0.866	14
chr1	7893012	+	34	1.83	0.381	0.121	0.824	3
chr1	7899420	+	35	2.05	0.381	0.125	0.712	6
chr1	7906696	-	32	2.1	0.499	0.258	0.803	4
chr1	7911290	+	25	1.94	0.448	0.191	0.832	15
chr1	7916999	+	26	3.58	1	0.688	1	4
chr1	7935194	-	35	2.06	0.465	0.162	0.739	8
chr1	7946945	-	28	2.73	0.599	0.341	0.94	5
chr1	7951949	+	33	5.01	0.553	0.306	0.83	21
chr1	7957250	-	26	2.22	0.561	0.122	0.869	5
chr1	7961359	+	28	1.78	0.468	0.12	0.871	3
chr1	7962038	-	27	4.54	0.649	0.353	0.917	8
chr1	7965276	+	30	2.53	0.733	0.43	1	5
chr1	7975164	+	33	2.18	0.568	0.262	0.899	4
chr1	7980905	-	26	2.13	0.581	0.141	0.931	9
chr1	7984024	-	28	2.2	0.501	0.159	0.783	3
chr1	7990441	+	28	2.81	0.497	0.272	0.76	7
chr1	7993201	-	28	1.83	0.502	0.011	0.864	17
chr1	7993695	-	30	3.08	0.706	0.435	1	11
chr1	7994880	+	41	1.95	0.518	0.238	0.795	7
chr1	7995839	-	28	2.44	0.691	0.362	1	8
chr1	8009470	+	26	2.85	0.754	0.399	1	9
chr1	8018953	+	35	3.34	0.5	0.287	0.839	11
chr1	8024654	+	27	2.44	0.476	0.125	0.815	3
chr1	8038850	-	38	4.62	0.935	0.723	1	42
chr1	8041932	+	38	1.74	0.813	0.298	1	3
chr1	8053460	-	35	1.84	0.545	0.141	0.87	5
chr1	8054649	+	27	2.58	0.624	0.349	0.978	5
chr1	8058242	+	25	2.58	0.784	0.434	1	7
chr1	8062720	-	26	2.71	1	0.64	1	9
chr1	8069136	+	29	2.9	0.666	0.391	1	4
chr1	8072414	-	26	2.14	0.558	0.021	0.892	4
chr1	8081483	+	30	2.88	0.517	0.212	0.799	4
chr1	8082942	+	33	2.19	0.546	0.224	0.829	6
chr1	8090651	+	31	2.01	0.549	0.177	0.88	4
chr1	8094421	+	34	2.31	0.433	0.148	0.687	7
chr1	8106221	+	29	2.51	0.697	0.327	1	4
chr1	8107299	+	36	2.65	0.598	0.305	0.874	6
chr1	8108079	-	31	2.65	0.786	0.456	1	12
chr1	8114127	-	30	3.78	0.537	0.214	0.878	7
chr1	8117719	-	34	1.75	0.359	0.046	0.607	3
chr1	8120886	-	33	2.55	0.769	0.496	1	22
chr1	8132731	+	36	1.75	0.459	0.184	0.805	10
chr1	8134750	-	30	2.49	0.606	0.286	0.858	6
chr1	8136855	+	25	2.68	0.998	0.859	1	13
chr1	8140460	+	28	2.42	0.652	0.355	1	4
chr1	8141630	-	34	2.03	0.466	0.187	0.748	6
chr1	8149178	+	25	2.26	0.429	0.107	0.683	5
chr1	8159783	+	28	3.05	0.639	0.27	0.928	17
chr1	8162639	-	32	2.29	0.521	0.228	0.84	4
chr1	8164300	-	27	2.32	0.623	0.272	0.915	4
chr1	8169788	+	44	2.49	0.685	0.355	0.937	5
chr1	8170818	+	39	3.21	0.698	0.476	0.964	26
chr1	8176461	+	33	2.69	0.515	0.249	0.766	15
chr1	8177576	-	34	2.37	0.701	0.422	1	9
chr1	8178685	-	27	2.55	0.491	0.088	0.722	4
chr1	8179189	+	36	2.75	0.705	0.443	1	20
chr1	8180871	-	28	3.18	0.563	0.269	0.815	4
chr1	8186045	+	26	3.5	0.609	0.234	0.893	3
chr1	8187821	-	32	3.18	0.627	0.337	0.933	5
chr1	8189951	+	32	3.13	0.683	0.392	1	13
chr1	8190570	-	35	2.75	0.997	0.996	1	17
chr1	8191182	+	36	2.14	0.381	0.149	0.669	4
chr1	8191723	+	34	2.4	0.601	0.289	0.918	9
chr1	8191968	+	36	1.94	0.477	0.164	0.826	4
chr1	8193384	-	45	2.33	0.887	0.601	1	15
chr1	8194410	+	33	2.02	0.355	0.105	0.626	8
chr1	8197882	-	36	2.7	0.564	0.333	0.825	5
chr1	8200329	+	30	8.89	0.719	0.494	0.916	16
chr1	8202999	+	25	1.94	0.271	0.064	0.755	3
chr1	8203385	-	25	2.61	0.93	0.424	1	20
chr1	8203881	+	29	2.03	0.581	0.142	0.947	5
chr1	8208995	+	27	2.44	0.939	0.468	1	11
chr1	8209658	-	26	2.95	0.705	0.173	1	8
chr1	8211069	+	29	3.1	0.649	0.364	1	6
chr1	8211677	-	31	2.06	0.595	0.164	0.924	8
chr1	8213601	-	33	2.94	0.716	0.384	1	9
chr1	8215811	+	31	1.78	0.578	0.227	0.983	4
chr1	8216262	+	32	2.52	0.609	0.33	0.913	5
chr1	8218344	+	31	2.45	0.594	0.323	0.898	15
chr1	8219891	-	32	2.83	0.585	0.263	0.854	5
chr1	8219925	-	30	1.89	0.569	0.324	0.853	4
chr1	8222958	-	33	3.09	0.456	0.179	0.715	5
chr1	8224918	+	25	2.94	0.761	0.353	1	9
chr1	8230958	+	35	1.76	0.267	0	0.525	8
chr1	8237915	-	45	2.58	0.86	0.538	1	16
chr1	8239703	-	38	3	0.862	0.535	1	36
chr1	8241356	+	39	2.18	0.642	0.327	0.963	7
chr1	8244794	+	41	1.76	0.421	0.212	0.752	8
chr1	8246000	+	44	1.56	0.251	0	0.48	13
chr1	8252251	+	43	2.11	0.516	0.164	0.801	5
chr1	8257268	-	30	2.57	0.648	0.264	0.983	4
chr1	8259403	+	29	2.69	0.923	0.552	1	16
chr1	8263478	-	34	3.16	0.576	0.314	0.917	6
chr1	8264855	-	28	2.19	1	0.633	1	7
chr1	8287557	+	31	3.22	0.51	0.221	0.762	6
chr1	8290465	+	38	3.21	0.631	0.357	0.833	6
chr1	8300826	+	41	2.02	0.448	0.176	0.742	4
chr1	8300908	+	42	2.35	0.729	0.389	1	13
chr1	8305041	+	29	2.98	0.845	0.511	1	9
chr1	8306465	+	28	2.23	0.507	0.171	0.843	9
chr1	8312907	+	26	2.33	0.598	0.189	0.933	28
chr1	8317366	-	34	2.65	0.658	0.401	0.959	9
chr1	8317839	-	34	2.05	0.557	0.228	0.84	5
chr1	8319738	-	38	3.06	0.63	0.413	0.911	6
chr1	8332357	-	33	2.13	0.586	0.283	0.947	5
chr1	8334666	-	28	2.37	0.543	0.247	0.869	4
chr1	8350508	-	45	2.56	0.588	0.329	0.849	14
chr1	8351629	-	39	1.96	0.628	0.284	0.963	5
chr1	8352770	-	39	1.86	0.574	0.284	1	3
chr1	8354544	-	31	2.56	0.487	0.242	0.788	5
chr1	8356079	-	26	2.13	0.629	0.222	0.971	6
chr1	8368088	+	25	2.12	0.522	0.122	0.9	10
chr1	8372022	-	36	1.81	0.376	0.029	0.653	12
chr1	8373960	+	35	1.93	0.71	0.255	1	4
chr1	8385513	+	25	2.21	0.717	0.294	1	6
chr1	8386515	+	26	2.38	0.71	0.305	1	7
chr1	8400970	-	29	1.83	0.391	0	0.72	5
chr1	8405686	-	35	1.72	0.376	0.013	0.626	3
chr1	8407921	+	38	2.3	0.405	0.17	0.66	14
chr1	8412822	+	31	2.33	0.462	0.239	0.809	4
chr1	8414790	+	34	2.04	0.666	0.282	0.974	17
chr1	8419918	+	30	2.41	0.597	0.235	0.935	7
chr1	8421011	-	36	2.35	0.416	0.133	0.647	4
chr1	8452899	+	26	2.82	0.755	0.426	1	6
chr1	8458741	+	32	1.91	0.379	0.167	0.71	7
chr1	8459647	-	28	2.8	0.552	0.273	0.869	4
chr1	8462695	+	27	4.22	0.474	0.235	0.733	7
chr1	8464545	-	36	3.59	0.707	0.446	1	11
chr1	8470359	+	43	2.02	0.518	0.298	0.857	3
chr1	8473650	+	33	2.3	0.51	0.197	0.75	6
chr1	8479452	+	35	2.74	0.684	0.367	0.956	4
chr1	8480910	+	30	2.86	0.483	0.264	0.818	3
chr1	8496358	-	27	2.09	0.724	0.265	1	10
chr1	8496574	-	26	3.8	0.712	0.427	1	5
chr1	8496740	-	25	2.14	0.456	0.141	0.88	6
chr1	8516643	+	48	2.13	0.621	0.328	0.882	9
chr1	8516818	-	41	2.5	0.694	0.309	1	8
chr1	8520265	-	33	2.01	0.4	0.052	0.696	5
chr1	8520829	-	33	2.15	0.372	0.162	0.811	5
chr1	8528940	-	31	2.19	0.725	0.345	1	7
chr1	8533381	+	28	1.92	0.482	0.122	0.857	4
chr1	8539688	-	38	2.09	0.297	0.122	0.574	8
chr1	8541688	-	35	3.43	1	0.774	1	24
chr1	8544801	+	35	2.22	0.447	0.183	0.708	7
chr1	8558258	+	38	2.82	0.544	0.22	0.759	7
chr1	8563530	-	32	2.71	0.581	0.28	0.983	4
chr1	8567769	+	30	2.8	0.7	0.433	1	13
chr1	8568826	-	28	2.27	0.551	0.241	0.784	5
chr1	8577284	-	35	1.99	0.575	0.215	0.883	4
chr1	8577486	+	42	1.51	0.166	0	0.447	14
chr1	8578396	+	36	3.26	0.58	0.29	0.813	9
chr1	8579465	+	37	2.02	0.533	0.274	0.899	3
chr1	8579875	+	35	1.82	0.46	0.151	0.824	13
chr1	8582597	-	34	2.04	0.339	0.014	0.647	7
chr1	8583117	-	42	2.91	0.82	0.546	1	15
chr1	8588396	+	37	2.36	0.661	0.356	1	4
chr1	8589343	+	34	3.64	0.673	0.378	0.882	14
chr1	8591991	+	36	2.59	0.449	0.237	0.735	3
chr1	8604189	-	33	2.58	0.655	0.338	1	10
chr1	8608669	+	32	2.63	0.568	0.264	0.816	4
chr1	8614389	-	28	1.85	0.332	0	0.753	3
chr1	8627168	-	27	2.13	0.402	0.083	0.707	12
chr1	8636442	+	40	3.56	0.898	0.627	1	22
chr1	8637964	+	37	2.08	0.38	0.137	0.652	4
chr1	8641497	+	34	2.52	0.536	0.298	0.885	9
chr1	8643172	+	34	2.31	0.397	0.082	0.612	11
chr1	8662867	+	27	2.09	0.793	0.342	1	10
chr1	8685250	-	28	1.91	0.337	0.009	0.63	4
chr1	8686963	+	26	2.36	0.546	0.197	0.809	3
chr1	8705264	-	27	2.13	0.562	0.197	0.874	4
chr1	8705996	+	28	2.52	0.539	0.299	0.831	4
chr1	8712502	-	30	2.64	0.721	0.339	1	5
chr1	8716011	-	38	2.32	0.469	0.246	0.768	5
chr1	8717940	-	29	3.56	0.863	0.486	1	17
chr1	8720397	+	32	2.85	0.697	0.317	0.985	10
chr1	8721041	-	28	2.63	0.994	0.642	0.999	18
chr1	8722077	+	35	2.58	0.764	0.483	1	23
chr1	8723662	-	31	2.36	0.47	0.167	0.708	3
chr1	8726493	-	27	2.22	0.625	0.25	0.917	12
chr1	8726611	+	37	2.16	0.511	0.201	0.746	19
chr1	8729744	+	38	3.18	0.953	0.571	1	12
chr1	8730398	+	38	2.05	0.51	0.248	0.854	3
chr1	8747541	-	33	5.45	0.772	0.528	1	17
chr1	8750627	-	34	3.07	0.617	0.252	0.87	17
chr1	8751812	+	36	1.78	0.563	0.187	0.936	3
chr1	8755519	+	26	2.28	0.671	0.31	1	7
chr1	8757638	+	30	3.24	0.744	0.458	1	15
chr1	8761128	+	31	2.44	0.565	0.233	0.91	5
chr1	8761162	-	28	2.14	0.521	0.245	1	9
chr1	8763124	+	26	1.95	0.409	0.002	0.715	4
chr1	8780935	-	30	3.02	0.797	0.493	1	9
chr1	8811296	+	42	2.08	0.497	0.171	0.731	3
chr1	8812879	+	40	2.18	0.454	0.209	0.737	5
chr1	8813538	+	34	2.48	0.652	0.345	0.967	9
chr1	8816896	-	30	2.83	0.803	0.493	1	15
chr1	8820446	-	33	2.33	0.482	0.233	0.767	4
chr1	8820516	-	36	1.96	0.521	0.076	0.83	3
chr1	8822236	+	30	2.09	0.491	0.216	0.814	3
chr1	8828023	+	31	2.02	0.614	0.272	1	4
chr1	8857989	-	27	1.9	0.434	0.02	0.75	5
chr1	8859191	-	28	2.48	0.55	0.218	0.849	6
chr1	8868326	+	36	3.06	0.547	0.23	0.751	8
chr1	8875871	+	29	4.06	0.671	0.374	0.96	12
chr1	8882665	-	34	3.02	0.696	0.446	0.971	9
chr1	8882911	-	33	2.75	0.682	0.429	1	18
chr1	8885131	-	40	2.43	0.691	0.379	0.968	6
chr1	8899894	-	28	2.89	0.65	0.345	1	5
chr1	8904770	-	33	2.54	0.755	0.464	1	25
chr1	8905234	-	31	2.68	0.835	0.488	1	13
chr1	8910868	+	35	2.74	0.472	0.21	0.719	3
chr1	8922214	+	40	2.77	0.748	0.463	1	6
chr1	8925170	+	43	2.03	0.466	0.199	0.709	4
chr1	8926129	+	41	1.86	0.515	0.238	0.85	3
chr1	8952235	+	29	2.27	0.652	0.293	0.949	7
chr1	8952255	+	25	3.21	1	1	1	5
chr1	8984702	-	28	1.96	0.653	0.178	1	12
chr1	8987838	-	40	2.2	0.694	0.349	0.984	10
chr1	8989081	-	39	1.77	0.44	0.136	0.736	3
chr1	8989569	+	36	2.03	0.677	0.25	0.987	11
chr1	8992078	+	29	1.84	0.585	0.188	0.737	11
chr1	8995699	-	33	2.39	0.59	0.33	0.951	3
chr1	8997664	-	33	3.9	0.543	0.291	0.831	12
chr1	8998742	+	27	3.83	0.776	0.474	1	12
chr1	8999231	-	34	1.65	0.531	0.194	0.894	6
chr1	9000880	-	33	2.14	0.691	0.262	0.984	3
chr1	9003698	+	40	2.48	0.457	0.201	0.74	17
chr1	9009598	+	33	1.95	0.565	0.233	0.881	14
chr1	9019063	-	28	1.89	0.687	0.246	1	6
chr1	9028530	-	44	1.77	0.371	0.147	0.621	4
chr1	9029902	-	44	2.22	0.494	0.218	0.866	12
chr1	9040610	+	35	2.39	0.508	0.272	0.813	8
chr1	9041835	-	25	1.73	0.362	0	0.832	4
chr1	9043886	-	34	2.4	0.636	0.319	0.985	7
chr1	9045616	-	43	2.6	0.577	0.35	0.813	18
chr1	9046730	-	42	2.69	0.709	0.439	1	7
chr1	9062203	+	30	1.96	0.463	0.105	0.805	3
chr1	9072237	-	34	2.71	0.585	0.244	0.892	8
chr1	9080099	-	26	1.77	0.363	0	0.646	3
chr1	9085966	+	37	2.05	0.356	0.079	0.603	8
chr1	9089182	-	27	4.47	0.64	0.293	0.898	6
chr1	9089186	-	25	2.72	0.948	0.657	1	24
chr1	9089188	-	26	2.38	0.728	0.443	1	6
chr1	9094978	+	30	2.72	0.542	0.231	0.819	5
chr1	9100761	-	40	1.99	0.593	0.305	0.983	8
chr1	9103465	+	31	2.17	0.452	0.217	0.856	4
chr1	9135463	-	36	2.36	0.45	0.194	0.684	4
chr1	9135636	-	33	2.24	0.697	0.297	0.984	5
chr1	9141470	+	29	2.5	0.846	0.407	1	10
chr1	9147047	+	29	1.93	0.373	0	0.653	4
chr1	9148094	+	32	2.76	0.718	0.386	1	3
chr1	9148486	+	32	2.15	0.382	0.141	0.72	8
chr1	9150473	-	29	1.73	0.274	0	0.607	7
chr1	9153731	+	35	1.97	0.421	0.065	0.686	4
chr1	9158268	-	26	4.12	0.833	0.455	1	8
chr1	9163433	+	32	2.88	0.508	0.304	0.786	4
chr1	9163607	-	29	2.8	0.534	0.219	0.833	5
chr1	9170678	+	40	2.33	0.733	0.49	1	8
chr1	9177997	-	28	2.28	0.607	0.168	0.918	7
chr1	9178908	+	31	1.87	0.641	0.258	1	6
chr1	9181572	-	28	2.34	0.363	0.08	0.649	4
chr1	9181596	-	28	3.08	0.531	0.241	0.875	9
chr1	9182999	+	29	2.39	0.848	0.441	1	13
chr1	9186670	+	25	3.29	0.522	0.234	0.85	4
chr1	9194344	-	28	3.2	1	0.737	1	18
chr1	9203906	+	35	2.01	0.527	0.149	0.772	14
chr1	9204943	+	34	2.71	0.449	0.209	0.716	5
chr1	9210818	-	28	2.9	0.585	0.196	0.833	7
chr1	9232051	-	32	3.71	0.959	0.647	1	16
chr1	9232307	-	31	2.7	0.638	0.359	1	11
chr1	9232931	-	25	2.09	0.571	0.104	0.944	7
chr1	9236473	+	26	2.02	0.647	0.202	1	6
chr1	9236636	+	26	3.04	0.643	0.354	0.973	10
chr1	9248301	+	43	1.58	0.122	0	0.295	4
chr1	9249343	+	40	1.86	0.619	0.279	1	4
chr1	9250941	-	29	1.91	0.545	0.187	0.98	13
chr1	9261926	+	29	2.63	0.486	0.171	0.726	4
chr1	9273652	+	34	1.91	0.918	0.464	1	22
chr1	9278369	-	35	1.89	0.362	0.079	0.598	5
chr1	9278846	-	31	2.79	0.803	0.491	1	8
chr1	9279158	-	34	2.41	0.513	0.179	0.79	16
chr1	9280091	+	41	2.52	0.883	0.567	1	4
chr1	9280856	+	43	2.61	0.687	0.439	1	15
chr1	9281024	+	31	2	0.592	0.232	0.939	8
chr1	9286115	-	32	2.16	0.822	0.315	1	4
chr1	9290033	+	30	2.1	0.481	0.159	0.801	7
chr1	9293740	-	25	2.03	0.445	0.037	0.835	6
chr1	9339178	-	36	3	0.873	0.537	1	14
chr1	9339611	-	35	3.33	0.668	0.367	0.899	16
chr1	9340764	+	25	1.85	0.228	0.024	0.543	5
chr1	9342761	-	31	2.43	0.781	0.365	1	18
chr1	9357148	-	29	2.05	0.579	0.188	0.917	3
chr1	9371231	-	40	1.77	0.668	0.296	1	4
chr1	9378024	-	31	2.7	0.536	0.238	0.791	8
chr1	9378537	+	25	2.39	0.987	0.569	1	22
chr1	9380232	-	31	2.05	0.428	0.103	0.719	3
chr1	9380678	-	29	2.5	0.792	0.374	1	3
chr1	9380827	-	27	2.18	0.486	0.097	0.666	5
chr1	9383342	+	27	2.51	0.638	0.353	1	10
chr1	9389438	+	31	3.53	0.851	0.537	1	6
chr1	9389913	+	33	5.05	0.612	0.305	0.858	6
chr1	9396820	+	32	3.38	0.818	0.536	1	22
chr1	9399561	+	29	2.73	0.642	0.304	0.973	8
chr1	9402646	-	28	2.65	0.506	0.25	0.855	7
chr1	9405257	-	26	2.37	0.916	0.417	1	21
chr1	9406460	+	30	3.36	0.922	0.502	1	10
chr1	9409187	-	30	2.56	0.74	0.435	1	13
chr1	9409458	+	33	2.96	0.614	0.294	0.922	5
chr1	9413531	+	29	1.73	0.219	0	0.509	4
chr1	9419313	-	29	1.96	0.428	0.08	0.954	4
chr1	9420292	-	32	1.58	0.016	0	0.505	4
chr1	9427621	-	26	2.8	0.725	0.399	1	7
chr1	9429496	-	29	2.4	0.483	0.25	0.822	5
chr1	9433107	-	29	2.22	0.517	0.162	0.856	3
chr1	9437255	-	32	2.19	0.557	0.276	0.882	6
chr1	9442455	+	39	2.58	0.563	0.238	0.87	19
chr1	9448189	-	37	1.9	0.721	0.352	1	7
chr1	9455204	+	38	2.1	0.381	0.124	0.68	11
chr1	9461011	+	27	2	0.502	0.191	0.853	7
chr1	9461214	-	37	2.09	0.459	0.246	0.765	8
chr1	9464579	+	29	1.77	0.313	0	0.742	3
chr1	9470083	-	34	2.38	0.734	0.389	1	6
chr1	9482111	+	26	1.92	0.566	0.185	0.966	10
chr1	9487491	+	29	2.57	0.67	0.36	0.986	5
chr1	9491567	+	25	3.11	0.609	0.303	0.933	6
chr1	9498119	-	30	2.59	0.637	0.291	1	8
chr1	9528526	-	33	2.76	0.837	0.534	1	8
chr1	9529603	-	32	1.91	0.782	0.346	0.989	6
chr1	9529866	+	30	2.07	0.529	0.1	0.875	6
chr1	9534664	-	35	1.7	0.459	0.112	0.617	4
chr1	9535400	+	35	2.28	0.584	0.284	0.882	4
chr1	9537657	-	36	1.95	0.504	0.177	0.814	3
chr1	9554861	-	38	2.04	0.639	0.304	0.95	7
chr1	9558756	-	40	1.61	0.22	0	0.572	5
chr1	9561798	-	33	2.11	0.516	0.235	0.874	6
chr1	9567577	-	28	1.98	0.544	0.155	0.958	4
chr1	9569304	-	31	3.41	0.698	0.406	0.985	6
chr1	9569526	-	32	2.82	0.476	0.194	0.743	14
chr1	9585150	-	28	2.15	0.824	0.491	1	12
chr1	9588952	-	25	3.15	0.682	0.339	1	4
chr1	9599064	-	26	3.16	0.821	0.473	1	14
chr1	9599121	-	25	3.07	0.641	0.289	1	9
chr1	9607074	+	29	2.46	0.501	0.164	0.743	6
chr1	9608803	-	25	1.99	0.375	0.052	0.877	4
chr1	9619733	+	30	2.23	0.608	0.265	0.907	13
chr1	9622319	-	34	1.95	0.436	0.174	0.824	4
chr1	9647868	-	25	2.35	0.572	0.135	0.925	3
chr1	9649755	+	25	2.15	0.898	0.333	1	11
chr1	9651152	-	35	1.78	0.564	0.204	0.699	4
chr1	9666696	+	32	2.07	0.568	0.311	0.926	4
chr1	9667939	-	32	2.93	0.685	0.278	0.962	5
chr1	9670212	+	26	1.99	0.604	0.124	0.929	8
chr1	9676574	-	34	2.17	0.405	0.113	0.665	5
chr1	9679328	-	36	2.21	0.726	0.289	1	16
chr1	9680424	+	33	1.77	0.4	0.015	0.74	7
chr1	9689127	-	27	3.85	0.639	0.321	0.914	7
chr1	9697621	-	29	1.96	0.43	0.117	0.753	3
chr1	9700348	+	30	2.3	0.483	0.218	0.874	3
chr1	9705389	-	36	1.67	0.502	0.176	0.975	7
chr1	9709148	-	31	6.53	0.95	0.729	1	5
chr1	9715531	+	28	3.07	0.731	0.397	1	4
chr1	9716916	+	26	5.05	0.962	0.722	1	31
chr1	9719547	-	32	2.37	0.56	0.184	0.822	6
chr1	9719791	-	32	2.84	0.612	0.217	0.938	7
chr1	9721000	+	34	2.87	0.56	0.286	0.787	3
chr1	9721706	-	30	2.44	0.576	0.259	0.888	4
chr1	9723536	+	30	2.62	0.602	0.294	0.9	8
chr1	9728723	-	37	1.79	0.301	0	0.547	10
chr1	9728862	+	39	2.63	0.681	0.413	0.985	16
chr1	9730284	-	33	2.22	0.984	0.632	1	6
chr1	9731182	+	33	2.05	0.645	0.332	1	3
chr1	9749916	-	27	1.99	0.429	0.016	0.714	6
chr1	9750855	-	30	1.82	0.369	0.069	0.829	7
chr1	9751227	-	26	3.38	0.974	0.655	1	12
chr1	9764751	+	26	2.14	0.649	0.208	0.98	4
chr1	9769098	+	37	2.04	0.414	0.127	0.658	4
chr1	9778074	+	25	2.13	0.85	0.395	1	6
chr1	9783237	-	36	1.82	0.388	0.074	0.701	6
chr1	9787155	-	42	1.91	0.435	0.185	0.747	6
chr1	9790273	-	40	1.73	0.568	0.067	0.894	18
chr1	9790833	-	39	2.6	0.947	0.626	1	26
chr1	9792277	-	38	1.65	0.165	0	0.371	10
chr1	9796422	-	31	1.95	0.353	0.107	0.7	3
chr1	9796532	-	30	2.22	0.533	0.2	0.777	16
chr1	9797452	+	26	2.3	0.419	0	0.743	3
chr1	9798875	-	42	2.68	0.62	0.34	0.924	11
chr1	9800179	+	36	2.56	0.54	0.208	0.802	7
chr1	9803823	-	35	1.88	0.478	0.207	0.843	13
chr1	9810392	+	30	3.64	0.526	0.248	0.827	5
chr1	9811334	-	27	5.17	0.509	0.273	0.743	5
chr1	9811694	+	27	2.6	0.899	0.496	1	7
chr1	9812320	-	25	2.59	0.556	0.24	0.862	10
chr1	9827047	-	26	3.26	0.646	0.347	0.881	3
chr1	9831338	-	35	2.91	1	0.723	1	38
chr1	9832150	-	39	2.87	0.643	0.333	0.918	37
chr1	9836436	+	31	2.02	0.706	0.345	1	4
chr1	9837496	+	29	2.02	0.51	0.109	0.881	9
chr1	9837753	+	27	3.46	0.692	0.366	0.988	3
chr1	9849444	+	25	2.06	0.687	0.327	1	3
chr1	9864590	+	38	2.1	0.384	0.131	0.6	10
chr1	9865098	-	33	1.78	0.61	0.122	1	4
chr1	9865868	+	39	2.06	0.434	0.161	0.704	13
chr1	9871052	-	33	3.92	0.887	0.596	1	16
chr1	9873809	+	37	2.01	0.694	0.205	1	5
chr1	9880555	+	37	1.65	0.347	0.033	0.607	3
chr1	9882152	+	37	2.15	0.566	0.299	0.867	3
chr1	9889460	-	35	3.58	0.898	0.613	0.978	15
chr1	9889818	-	35	1.9	0.33	0.078	0.584	4
chr1	9890149	+	41	2.19	0.41	0.132	0.663	4
chr1	9891117	-	32	2.12	0.432	0.127	0.768	7
chr1	9896876	+	29	2.6	0.583	0.259	0.857	10
chr1	9897159	-	27	2.42	0.818	0.453	1	8
chr1	9900038	-	31	3.11	0.391	0.103	0.665	11
chr1	9904953	+	36	1.8	0.475	0.113	0.779	7
chr1	9917953	+	28	2.16	0.502	0.184	0.833	5
chr1	9929202	-	25	2.02	0.635	0.267	1	4
chr1	9935797	-	25	1.77	0.292	0	0.678	7
chr1	9938598	-	26	3.1	0.6	0.336	0.887	3
chr1	9942233	-	27	1.98	0.452	0.155	0.773	5
chr1	9945700	-	33	1.89	0.622	0.188	0.985	5
chr1	9946136	-	30	2.08	0.555	0.278	0.98	7
chr1	9952556	+	28	3.43	0.429	0.198	0.703	4
chr1	9955524	-	25	2.11	0.873	0.41	1	3
chr1	9955982	-	26	2.61	0.906	0.502	1	16
chr1	9958616	-	29	2.46	0.584	0.296	0.886	7
chr1	9970611	-	32	2.06	0.567	0.197	0.886	11
chr1	9971534	-	32	2.55	0.464	0.147	0.735	3
chr1	9973711	+	37	2.23	0.666	0.409	1	18
chr1	9974907	+	36	2.87	0.502	0.23	0.781	5
chr1	9979487	+	29	2.41	0.755	0.417	1	12
chr1	10000243	+	27	2.41	0.518	0.204	0.806	3
chr1	10000670	+	27	1.95	0.555	0.158	0.861	10
chr1	10002866	+	33	1.78	0.472	0.093	0.738	11
chr1	10004736	+	27	1.96	0.546	0.095	0.877	4
chr1	10007104	+	26	1.8	0.449	0.117	0.932	3
chr1	10009221	-	35	2.38	0.623	0.202	0.907	5
chr1	10010049	-	36	2.49	0.609	0.353	0.88	3
chr1	10018493	-	29	1.8	0.449	0.114	0.912	4
chr1	10027122	-	38	2.21	0.43	0.142	0.667	5
chr1	10028223	-	37	2.07	0.518	0.194	0.797	7
chr1	10034327	-	31	1.95	0.463	0.209	0.818	4
chr1	10038815	-	34	10.56	1	0.862	1	5
chr1	10042167	+	30	2.04	0.476	0.091	0.807	5
chr1	10044640	+	31	2.19	0.635	0.184	0.998	4
chr1	10046431	-	33	2.28	0.718	0.377	1	7
chr1	10049561	+	41	1.88	0.349	0.083	0.588	7
chr1	10055893	+	32	2.11	0.474	0.155	0.759	8
chr1	10072066	-	25	2.59	0.593	0.283	0.944	9
chr1	10075434	+	34	1.88	0.578	0.178	0.89	5
chr1	10075903	-	31	2.38	0.501	0.189	0.748	6
chr1	10076234	-	36	2.17	0.575	0.22	0.886	6
chr1	10076392	-	36	2.67	0.759	0.411	1	17
chr1	10085652	-	28	2.97	0.745	0.288	1	12
chr1	10086698	-	28	3.04	0.989	0.648	1	16
chr1	10090513	+	25	2.86	0.706	0.307	1	6
chr1	10090541	-	29	1.85	0.475	0.075	0.85	6
chr1	10090629	+	27	3.08	0.964	0.638	1	7
chr1	10097020	-	27	2.43	0.655	0.331	1	8
chr1	10099700	+	26	2.02	0.736	0.334	1	4
chr1	10099881	+	28	2.36	0.431	0.144	0.752	6
chr1	10100794	-	27	3.31	0.728	0.372	1	15
chr1	10103596	-	25	2.36	0.864	0.349	1	4
chr1	10105699	-	27	2.67	0.574	0.178	0.933	5
chr1	10107236	-	30	1.95	0.687	0.333	1	4
chr1	10107665	+	33	1.63	0.365	0	0.729	21
chr1	10112304	-	37	2.71	0.674	0.397	0.985	40
chr1	10114795	+	26	2.28	0.671	0.241	1	3
chr1	10116144	-	30	1.86	0.378	0.008	0.676	10
chr1	10119912	+	31	1.95	0.402	0.151	0.679	4
chr1	10120799	-	39	2.06	0.372	0.118	0.574	4
chr1	10121265	-	39	2.66	0.808	0.499	1	9
chr1	10121983	-	29	2.37	0.581	0.263	0.887	7
chr1	10141227	-	26	3.35	0.566	0.287	0.843	5
chr1	10141606	-	26	3.6	0.64	0.334	0.923	19
chr1	10142324	+	36	2.55	0.544	0.334	0.913	9
chr1	10143219	+	36	2.65	0.407	0.193	0.685	8
chr1	10153263	+	39	1.75	0.335	0.082	0.593	4
chr1	10157743	-	34	3.16	0.841	0.495	1	35
chr1	10163111	-	39	2.17	0.682	0.34	1	10
chr1	10168291	+	26	3.97	0.648	0.348	0.969	30
chr1	10172313	+	29	2.57	0.637	0.336	0.974	8
chr1	10208568	-	27	2.11	0.587	0.157	0.932	4
chr1	10209040	-	29	2.22	0.733	0.371	1	6
chr1	10229383	-	26	2.64	0.724	0.378	1	9
chr1	10239265	-	28	2.68	0.544	0.283	0.957	4
chr1	10240955	-	39	1.84	0.387	0.139	0.63	5
chr1	10271750	-	30	1.95	0.421	0.037	0.747	4
chr1	10272674	-	35	2.2	0.57	0.202	0.899	4
chr1	10274459	+	39	2.16	0.358	0.128	0.564	4
chr1	10275435	-	35	2.59	0.658	0.385	0.985	20
chr1	10284282	-	26	2.1	0.556	0.271	0.974	14
chr1	10291441	+	25	2.03	0.399	0.069	0.697	5
chr1	10299603	-	26	1.88	0.38	0	0.797	14
chr1	10319108	-	34	2.84	0.648	0.36	0.913	11
chr1	10321207	-	27	2.14	0.506	0.114	0.811	8
chr1	10329445	-	29	2.83	0.62	0.254	0.909	7
chr1	10336775	-	32	2.29	0.504	0.172	0.814	14
chr1	10339618	+	29	2.22	0.669	0.307	1	10
chr1	10342456	-	29	2.39	0.645	0.245	0.948	7
chr1	10345791	+	31	2.88	0.845	0.487	1	5
chr1	10349868	+	27	2.1	0.482	0.262	0.852	4
chr1	10350007	+	25	2.16	0.509	0.077	0.764	9
chr1	10353937	-	30	2.34	0.701	0.38	1	8
chr1	10354457	-	28	2.14	0.536	0.176	0.87	6
chr1	10363534	-	26	2.33	0.557	0.179	0.851	19
chr1	10376357	-	33	1.77	0.289	0	0.532	10
chr1	10378949	-	29	1.94	0.462	0.127	0.769	8
chr1	10380956	-	35	3.93	0.672	0.42	0.941	12
chr1	10390115	-	26	2.28	1	0.668	1	16
chr1	10397855	-	31	3.51	0.799	0.502	1	6
chr1	10398385	-	30	3.45	0.912	0.533	1	13
chr1	10399644	-	32	3.65	0.803	0.46	1	6
chr1	10406457	+	25	2.55	0.521	0.103	0.772	12
chr1	10409803	-	25	4.02	0.611	0.287	0.981	9
chr1	10432822	-	25	2.12	0.678	0.179	1	3
chr1	10447795	+	29	2.11	0.456	0.17	0.787	9
chr1	10449994	-	27	5.12	0.404	0.169	0.652	8
chr1	10477798	-	26	2.34	0.667	0.332	1	4
chr1	10483235	+	27	2.72	0.592	0.313	1	11
chr1	10485600	-	31	1.85	0.579	0.002	0.979	6
chr1	10494308	-	26	1.96	0.426	0.106	0.761	4
chr1	10498152	-	27	2.02	0.598	0.015	0.944	4
chr1	10498340	+	35	1.98	0.437	0.141	0.69	5
chr1	10499231	-	32	2.45	0.53	0.217	0.823	9
chr1	10518359	+	40	2.13	0.579	0.262	0.89	3
chr1	10523961	-	30	2.62	0.625	0.257	0.914	8
chr1	10535380	+	25	2.97	0.688	0.343	1	10
chr1	10537296	-	29	2.61	0.699	0.398	1	7
chr1	10545775	+	36	2.76	0.843	0.477	1	6
chr1	10550172	-	39	2.11	0.537	0.2	0.8	7
chr1	10555255	-	36	2.59	0.512	0.264	0.762	9
chr1	10564590	+	30	2.08	0.521	0.132	0.947	19
chr1	10573800	+	29	2.37	0.887	0.445	1	7
chr1	10574082	-	34	2.6	0.621	0.263	0.931	5
chr1	10575842	+	42	2.1	0.515	0.207	0.806	10
chr1	10576886	-	41	2.24	0.421	0.163	0.684	6
chr1	10577664	+	36	2.6	0.638	0.329	0.934	5
chr1	10577744	+	32	2.31	0.473	0.174	0.796	7
chr1	10578563	-	43	2.9	0.518	0.335	0.762	11
chr1	10579347	-	40	2.9	0.72	0.432	1	24
chr1	10584408	+	37	1.89	0.494	0.166	0.851	5
chr1	10585179	-	34	1.93	0.539	0.254	0.913	11
chr1	10590787	-	31	2.16	0.536	0.172	0.807	6
chr1	10620212	+	29	2.5	0.601	0.334	0.947	14
chr1	10620373	+	32	2.74	0.535	0.254	0.793	5
chr1	10626422	-	39	2.45	0.649	0.334	0.985	16
chr1	10626638	+	32	2.45	0.485	0.202	0.703	4
chr1	10629924	+	33	2.55	0.593	0.317	0.9	14
[truncated: 15,438 more rows]

## Sheet: D. melanogaster
Chromosome	Position	Strand	Coverage	IPDRatio	frac	fracLow	fracUp	identificationQv
chr4	60833	-	30	3.56	0.732	0.398	1	16
chr4	66029	-	32	2	0.491	0.117	0.843	6
chr4	67314	-	31	2.07	0.998	0.689	1	9
chr4	76561	-	27	1.69	0.503	0.082	0.956	3
chr4	76930	+	84	1.76	0.475	0.371	0.601	12
chr4	77626	+	95	1.64	0.289	0.126	0.43	3
chr4	77670	+	92	1.87	0.397	0.164	0.57	13
chr4	78526	+	105	1.96	0.287	0.142	0.434	6
chr4	79681	+	89	3.12	0.667	0.493	0.854	38
chr4	80448	+	78	1.77	0.393	0.173	0.556	18
chr4	143855	+	26	6.24	1	0.869	1	42
chr4	153809	+	27	1.69	0.078	0	0.468	6
chr4	156009	+	46	1.77	0.345	0.024	0.537	3
chr4	156729	+	43	2.2	0.707	0.361	0.961	6
chr4	158752	+	38	4.16	0.596	0.353	0.877	5
chr4	161041	+	35	2.76	0.933	0.585	1	5
chr4	162498	+	35	2.09	0.586	0.141	0.868	4
chr4	166961	+	30	1.98	0.699	0.214	1	6
chr4	167371	+	31	2.01	0.545	0.22	0.881	3
chr4	169664	-	25	3.84	0.696	0.42	1	7
chr4	171671	+	34	2.22	0.514	0.173	0.815	8
chr4	172475	+	31	2.73	0.405	0.102	0.642	7
chr4	176735	-	35	2.55	0.711	0.425	1	6
chr4	177300	+	32	2.69	0.903	0.587	1	17
chr4	180259	+	27	2.86	0.57	0.258	0.863	4
chr4	183260	+	26	2.36	0.571	0.199	0.925	4
chr4	214395	+	29	3.71	1	0.974	1	42
chr4	230872	+	25	3.38	0.72	0.38	1	8
chr4	255219	+	27	1.75	0.563	0.065	0.983	6
chr4	255481	+	28	3.94	0.738	0.447	1	21
chr4	257247	+	34	3.04	0.737	0.474	1	24
chr4	258049	+	35	2.74	0.818	0.542	1	26
chr4	258746	+	34	2.27	0.604	0.351	0.958	4
chr4	264333	+	26	2.9	0.879	0.425	1	6
chr4	276872	-	28	2.75	0.709	0.441	1	12
chr4	284989	-	28	2.05	0.672	0.308	1	3
chr4	298019	+	28	3.29	0.607	0.302	0.85	8
chr4	303029	+	26	2.02	0.542	0.195	1	6
chr4	315592	-	29	2.29	0.334	0.122	0.591	4
chr4	384111	-	31	2.92	0.954	0.614	1	10
chr4	385241	+	26	1.92	0.507	0.069	0.849	4
chr4	386177	-	33	3.09	0.363	0.143	0.574	7
chr4	387008	-	34	1.98	0.402	0.094	0.696	19
chr4	392475	-	25	2.55	0.733	0.413	1	7
chr4	461321	-	27	7.96	0	0	0	20
chr4	462705	-	27	3.48	0.612	0.224	0.957	4
chr4	463646	+	25	3.06	0.997	0.751	1	20
chr4	465835	+	26	2.46	0.537	0.243	0.925	5
chr4	474160	-	26	3.19	0.892	0.589	1	9
chr4	474275	-	25	2.73	0.998	0.561	1	10
chr4	474658	+	28	2.03	0.569	0.069	0.926	4
chr4	484243	-	29	2.83	0.646	0.349	1	13
chr4	495577	-	25	3.11	0.685	0.294	0.981	4
chr4	499732	+	25	2.08	0.779	0.33	1	8
chr4	517520	-	28	1.89	0.517	0.173	0.904	4
chr4	571382	-	26	2.66	0.791	0.432	1	24
chr4	585285	-	26	2.53	0.855	0.438	1	19
chr4	586909	-	27	2.06	0.589	0.225	0.998	8
chr4	589594	-	29	2.46	0.486	0.106	0.792	8
chr4	600043	+	26	2.9	0.8	0.425	1	11
chr4	607070	+	26	3.59	0.762	0.431	1	11
chr4	607192	+	26	2.75	0.632	0.305	1	4
chr4	663349	-	30	2.38	0.587	0.314	0.882	10
chr4	694735	+	26	1.82	0.448	0.05	0.759	7
chr4	698749	+	27	1.92	0.51	0	0.892	4
chr4	706423	-	30	2.14	0.481	0.201	0.821	13
chr4	727926	-	26	2.94	0.607	0.267	0.895	9
chr4	785261	-	34	4.61	0.919	0.65	1	16
chr4	786936	-	32	1.81	0.454	0.075	0.81	3
chr4	809534	-	27	1.96	0.715	0.263	1	6
chr4	812975	+	26	2.55	0.512	0.241	0.878	6
chr4	828176	+	25	2.14	0.811	0.326	1	13
chr4	938368	-	26	3.13	0.711	0.321	0.977	7
chr4	938739	-	26	2.39	0.81	0.375	1	7
chr4	939501	-	25	2.51	0.484	0.171	0.802	3
chr4	941584	-	25	2.42	0.66	0.32	1	23
chr4	944244	-	29	2.77	0.921	0.564	1	21
chr4	946764	-	32	2.21	0.458	0.071	0.735	12
chr4	947244	-	32	2.1	0.658	0.187	0.975	18
chr4	947893	-	31	2.76	0.714	0.39	1	4
chr4	948750	-	28	2.08	0.305	0	0.571	3
chr4	955573	-	25	2.83	0.649	0.285	0.955	9
chr4	962476	-	26	3.05	0.633	0.365	1	14
chr4	1003992	-	28	2.29	0.434	0.211	0.829	9
chr4	1037279	-	26	2.13	0.468	0.157	0.807	7
chr4	1040982	-	27	2.41	0.587	0.278	0.92	3
chr4	1042307	-	25	1.77	0.166	0	0.458	4
chr4	1054902	-	26	1.91	0.566	0.234	1	4
chr4	1060123	-	27	5.58	0.862	0.629	1	24
chr4	1082321	+	32	2.43	0.688	0.336	1	10
chr4	1083855	+	27	2.02	1	0.463	1	6
chr4	1091426	+	28	2.03	0.543	0.145	0.909	7
chr4	1093349	+	26	2.37	0.51	0.237	0.836	5
chr4	1119510	+	27	3.02	0.563	0.317	0.896	9
chr4	1143555	-	26	3.15	0.644	0.362	1	13
chr4	1148160	-	30	2.8	0.772	0.365	1	8
chr4	1148312	-	30	2.68	1	0.659	1	21
chr4	1149540	-	31	1.85	0.928	0.272	1	4
chr4	1149807	-	31	2	0.4	0.087	0.676	4
chr4	1171914	-	25	2.79	0.74	0.302	1	15
chr4	1248457	-	26	2.89	0.698	0.304	1	5
chr4	1249879	-	28	2.22	0.602	0.25	0.949	5
chr4	1250245	-	28	2.12	0.445	0.16	0.739	7
chr4	1257500	-	27	3.64	0.861	0.539	1	16
chr4	1258654	-	27	2.22	0.786	0.42	1	4
chr4	1260567	-	25	2.16	0.813	0.324	1	9
chr4	1290788	-	28	2.46	0.474	0.151	0.817	7
chr4	1294219	-	35	2.27	0.561	0.273	0.894	5
chr4	1302803	-	32	2.87	1	0.803	1	29
chr4	1304443	-	39	1.98	0.543	0.264	0.803	9
chr4	1315306	-	33	1.75	0.632	0.092	1	8
chr4	1316561	+	58	1.94	0.631	0.291	0.941	27
chr4	1317983	+	55	1.76	0.404	0.127	0.631	8
chr4	1318678	+	53	1.94	0.442	0.21	0.679	5
chrX	2302	+	41	2.26	0.511	0.211	0.726	4
chrX	2881	+	72	1.53	0.375	0.13	0.533	19
chrX	2883	+	74	1.73	0.234	0.107	0.384	7
chrX	3010	+	75	1.79	0.495	0.239	0.699	4
chrX	3958	-	69	1.78	0.388	0.22	0.633	16
chrX	4260	-	74	2.56	0.513	0.322	0.681	32
chrX	4697	-	70	2.37	0.887	0.634	1	40
chrX	5050	-	63	1.96	0.437	0.17	0.711	12
chrX	5088	-	61	2.07	0.518	0.314	0.766	9
chrX	5518	-	64	1.63	0.193	0.06	0.386	16
chrX	6678	+	41	3.08	0.551	0.27	0.826	3
chrX	6985	+	36	1.98	0.646	0.311	1	21
chrX	8173	+	30	6.66	0.739	0.456	0.985	27
chrX	9031	+	27	2.02	0.455	0.069	0.755	3
chrX	10660	+	29	3.44	1	0.952	1	24
chrX	56231	-	46	2.61	0.575	0.34	0.797	25
chrX	56247	-	47	2	0.51	0.173	0.777	5
chrX	57059	-	33	5.78	1	1	1	30
chrX	57060	-	50	3.13	0.514	0.272	0.731	11
chrX	57300	-	53	2.7	0.784	0.486	1	6
chrX	57489	-	51	1.63	0.214	0.015	0.423	4
chrX	58747	-	54	2.14	0.504	0.272	0.764	5
chrX	60870	+	61	2.82	0.721	0.467	0.955	35
chrX	61558	-	68	2.05	0.359	0.175	0.534	12
chrX	61936	-	70	4.56	0.71	0.509	0.879	18
chrX	62299	-	68	3.08	0.759	0.497	0.946	21
chrX	62451	+	69	2.03	0.47	0.244	0.719	12
chrX	62628	+	64	2.49	0.47	0.284	0.676	4
chrX	63224	+	62	1.83	0.375	0.146	0.619	3
chrX	63347	-	70	1.61	0.16	0.015	0.305	3
chrX	72471	-	90	1.79	0.292	0.113	0.462	6
chrX	73628	+	89	2.2	0.495	0.304	0.661	6
chrX	73803	+	92	1.91	0.163	0.057	0.279	27
chrX	76530	+	101	1.5	0.482	0.304	0.662	40
chrX	76531	+	102	1.48	0.307	0.163	0.398	10
chrX	76659	+	102	2.23	0.534	0.343	0.723	15
chrX	76977	+	91	1.75	0.307	0.148	0.496	10
chrX	77104	-	120	1.9	0.451	0.272	0.612	33
chrX	77481	+	94	1.9	0.402	0.241	0.549	10
chrX	77624	-	112	1.81	0.496	0.28	0.732	37
chrX	77909	-	105	2.25	0.513	0.343	0.659	45
chrX	78346	-	106	1.85	0.594	0.379	0.819	7
chrX	78978	-	94	2.38	0.671	0.453	0.823	22
chrX	79167	-	87	1.85	0.288	0.137	0.454	4
chrX	83043	+	26	2.57	0.78	0.381	1	8
chrX	99119	+	27	2.41	0.709	0.149	1	8
chrX	104064	-	51	1.87	0.451	0.215	0.717	4
chrX	108781	+	27	2.57	0.925	0.448	1	9
chrX	108865	-	33	2.22	0.603	0.266	0.929	4
chrX	128371	-	26	2.79	0.62	0.356	0.92	4
chrX	186023	-	25	1.98	0.596	0.015	0.973	5
chrX	186409	-	26	1.91	0.508	0.198	0.983	16
chrX	188489	-	28	2.66	0.595	0.251	0.868	8
chrX	189744	+	31	2.01	0.588	0.138	0.896	9
chrX	194151	+	25	2.28	0.858	0.456	1	12
chrX	234540	-	42	2	0.329	0.117	0.532	5
chrX	240474	+	32	2.88	0.68	0.337	0.992	7
chrX	261570	+	28	2.54	0.664	0.308	1	4
chrX	264647	+	29	1.92	0.434	0.119	0.727	3
chrX	264733	+	29	2.27	0.442	0.13	0.736	3
chrX	265152	-	34	1.75	0.392	0.069	0.683	8
chrX	265265	+	29	2.06	0.4	0.171	0.672	13
chrX	280874	-	27	2.33	0.835	0.39	1	4
chrX	282551	+	27	2.47	0.796	0.411	1	7
chrX	372689	-	26	2.21	0.322	0.021	0.573	6
chrX	377271	-	31	3.94	1	0.72	1	16
chrX	384192	-	31	3.02	0.532	0.269	0.849	18
chrX	396121	-	27	2.48	0.999	0.999	1	8
chrX	397282	-	28	2.63	0.8	0.466	1	17
chrX	409658	-	25	2.17	0.701	0.287	1	6
chrX	413184	+	30	1.88	0.401	0.102	0.722	14
chrX	413432	+	30	2.17	0.477	0.095	0.793	5
chrX	413911	+	29	2.94	0.821	0.516	1	14
chrX	420066	+	25	1.78	0.502	0	0.955	5
chrX	455729	-	25	2.54	0.594	0.144	0.926	15
chrX	456720	-	27	1.91	0.4	0.056	0.784	3
chrX	457449	+	26	2.07	1	0.663	1	13
chrX	458790	-	26	1.81	0.493	0.027	0.917	7
chrX	492954	+	25	1.83	0.252	0	0.565	11
chrX	493085	+	25	3.34	0.639	0.278	0.953	7
chrX	499264	-	32	2.34	0.794	0.417	1	12
chrX	502416	+	27	2.09	0.645	0.24	1	5
chrX	504060	-	25	2.3	0.733	0.342	1	6
chrX	509539	+	28	2.5	0.497	0.18	0.824	6
chrX	509820	+	28	2.03	0.555	0.256	0.764	4
chrX	512066	+	32	2.2	0.573	0.247	0.884	5
chrX	532288	-	25	2.73	0.964	0.485	1	8
chrX	533798	-	26	2.15	0.473	0.22	0.808	10
chrX	566265	-	27	2.52	0.572	0.245	0.851	13
chrX	573492	+	29	2.98	0.683	0.323	1	15
chrX	574866	+	32	3.5	0.997	0.679	1	18
chrX	576935	-	28	2.24	0.403	0.201	0.731	9
chrX	576977	+	32	2.68	0.727	0.377	1	5
chrX	579515	+	34	2.64	0.602	0.349	0.957	5
chrX	596354	+	32	2.38	0.746	0.382	1	18
chrX	597760	+	32	1.92	0.554	0.119	0.915	26
chrX	598086	+	28	2.02	0.602	0.21	0.97	7
chrX	598197	+	29	1.84	1	0.555	1	5
chrX	598252	+	29	1.95	0.551	0.241	0.986	4
chrX	599191	+	28	2.48	0.6	0.119	0.931	24
chrX	600639	+	30	1.95	0.785	0.334	1	21
chrX	601028	+	42	2.18	1	0.581	1	5
chrX	623259	-	26	2.09	0.529	0.142	0.895	3
chrX	661154	-	27	1.92	0.523	0.106	0.896	5
chrX	664412	+	27	2.67	0.779	0.362	1	5
chrX	665044	-	26	2.05	0.457	0.156	0.849	4
chrX	667566	-	25	2.28	0.714	0.3	1	19
chrX	667747	-	26	2.55	0.526	0.11	0.87	6
chrX	705236	+	25	3.42	0.7	0.402	1	5
chrX	721705	+	25	1.77	0.653	0.213	1	8
chrX	722587	+	26	2.66	0.803	0.428	1	24
chrX	730316	+	27	2.94	0.677	0.274	1	3
chrX	731306	+	31	2.71	0.938	0.57	1	6
chrX	735286	+	31	2.45	0.579	0.235	0.886	7
chrX	763294	-	33	1.89	0.675	0.238	1	5
chrX	766169	-	34	2.14	0.658	0.346	1	9
chrX	853071	+	26	2.16	0.59	0.127	0.913	6
chrX	860129	-	25	2.78	0.688	0.388	1	16
chrX	894491	-	27	1.99	0.561	0.005	1	4
chrX	994676	+	25	2.59	0.971	0.531	1	26
chrX	1098785	+	28	2.51	0.44	0.133	0.682	4
chrX	1105990	-	25	2.69	0.669	0.316	0.985	15
chrX	1109062	+	26	3.54	0.64	0.396	0.953	16
chrX	1115972	+	26	2.99	0.612	0.343	0.987	5
chrX	1116289	+	25	2.12	0.661	0.206	0.96	7
chrX	1118382	-	26	2.48	0.524	0.242	0.898	6
chrX	1120173	+	27	2.08	0.43	0.102	0.7	7
chrX	1122300	+	28	1.96	0.52	0.125	0.916	8
chrX	1123075	+	27	2.4	1	0.778	1	6
chrX	1126443	+	34	3.07	0.631	0.296	0.891	14
chrX	1128541	+	35	2.64	0.812	0.494	1	4
chrX	1129638	+	36	3.79	1	0.787	1	17
chrX	1129840	-	28	2.13	0.566	0.217	0.895	5
chrX	1129867	+	34	4.84	0.831	0.544	1	31
chrX	1132489	+	32	1.86	0.576	0.216	0.888	13
chrX	1133128	+	33	2.19	0.516	0.207	0.793	6
chrX	1147241	-	25	3.56	0.813	0.532	1	7
chrX	1184333	-	26	2.79	0.45	0.178	0.762	10
chrX	1184516	+	25	2.32	0.616	0.21	0.909	6
chrX	1267398	+	25	2.18	0.641	0.206	0.978	3
chrX	1277164	+	33	3.06	0.775	0.464	1	18
chrX	1280149	-	29	2.29	0.557	0.223	0.967	5
chrX	1283995	-	31	2.08	0.326	0.109	0.612	5
chrX	1289464	-	30	2.43	0.553	0.24	0.808	6
chrX	1290291	-	30	2.08	0.419	0.154	0.783	18
chrX	1292836	-	28	3.22	0.482	0.176	0.741	4
chrX	1304088	-	27	2.34	0.726	0.255	1	3
chrX	1304511	-	25	2.64	0.663	0.347	1	7
chrX	1317086	+	26	2.21	0.613	0.222	1	4
chrX	1325184	+	25	2.74	0.715	0.384	1	4
chrX	1409548	+	27	3.55	0.619	0.308	0.935	9
chrX	1416338	+	26	2.73	0.616	0.314	0.946	12
chrX	1416410	+	25	2.15	0.582	0.106	0.96	4
chrX	1455535	+	25	2.79	0.559	0.289	0.884	9
chrX	1499447	+	25	2	0.616	0.141	1	3
chrX	1500482	+	25	2.25	0.563	0.249	0.939	21
chrX	1650830	+	30	2.31	0.502	0.193	0.767	5
chrX	1661008	+	36	2.33	0.541	0.276	0.885	7
chrX	1663433	+	31	3.04	0.883	0.599	1	23
chrX	1666644	+	30	2	0.624	0.189	0.957	11
chrX	1666726	+	30	2.11	0.696	0.267	1	8
chrX	1667803	+	28	2.05	0.52	0.111	0.841	7
chrX	1669697	+	26	3.43	0.974	0.59	1	7
chrX	1680994	+	29	1.81	0.378	0.063	0.701	4
chrX	1684429	+	34	2.22	0.58	0.29	0.876	12
chrX	1686508	+	27	2.26	0.653	0.291	1	4
chrX	1688898	-	28	2.13	0.471	0.073	0.818	10
chrX	1693014	+	28	3.07	0.948	0.605	1	32
chrX	1694054	+	30	2.54	0.794	0.426	1	13
chrX	1701633	+	25	2.34	0.806	0.351	1	8
chrX	1812132	+	25	6.08	0.91	0.664	1	19
chrX	1824316	+	27	2.15	0.706	0.2	1	10
chrX	1826495	+	26	1.9	0.501	0.13	0.998	3
chrX	1827505	-	29	1.75	0.378	0	0.697	6
chrX	1827547	-	29	1.97	0.55	0.099	0.939	5
chrX	1848760	+	26	1.77	0.929	0.013	1	4
chrX	2037336	-	26	2.66	0.739	0.342	1	12
chrX	2083339	-	35	3.56	0.957	0.578	1	29
chrX	2083781	-	33	2.17	0.563	0.272	0.876	18
chrX	2083982	-	33	1.53	0.889	0.194	1	3
chrX	2084871	-	28	1.94	0.477	0.025	0.766	4
chrX	2111818	-	27	2.15	0.503	0.153	0.83	11
chrX	2114853	-	26	2.05	0.477	0.159	0.783	4
chrX	2118186	-	25	2.47	0.604	0.237	0.944	6
chrX	2119413	-	25	2.01	0.434	0.084	0.783	7
chrX	2151026	-	32	1.98	0.579	0.212	0.947	3
chrX	2155477	-	29	2.09	0.645	0.259	1	4
chrX	2156915	-	25	2.34	0.722	0.342	1	3
chrX	2174483	+	28	1.92	0.408	0.116	0.747	7
chrX	2176121	+	27	2.26	0.611	0.171	0.997	17
chrX	2177039	+	25	3.61	0.907	0.423	1	29
chrX	2178756	-	27	3	0.554	0.187	0.865	4
chrX	2183043	-	32	1.98	0.881	0.422	1	7
chrX	2209697	+	30	2.42	0.71	0.232	1	4
chrX	2209929	+	27	2.32	0.484	0.25	0.886	7
chrX	2211314	+	28	2.82	0.556	0.297	0.859	7
chrX	2221775	-	29	2.22	0.735	0.412	1	11
chrX	2241489	+	25	2.69	0.882	0.349	1	4
chrX	2244304	+	31	1.78	0.593	0.122	0.986	4
chrX	2245481	+	30	3.43	0.628	0.282	0.915	4
chrX	2254445	-	34	1.73	0.314	0.03	0.56	3
chrX	2261912	-	35	5.79	1	0.831	1	51
chrX	2262433	-	30	2.08	0.449	0.145	0.777	4
chrX	2262636	-	33	2.03	0.393	0.106	0.736	3
chrX	2263988	-	35	2.09	0.717	0.395	1	7
chrX	2264924	-	39	1.67	0.221	0	0.468	4
chrX	2269380	-	32	2.02	0.381	0.115	0.685	12
chrX	2269955	+	28	2.27	0.536	0.252	0.853	4
chrX	2277700	-	26	5.18	1	0.75	1	12
chrX	2321046	-	27	2.21	0.567	0.2	1	11
chrX	2321064	-	33	1.79	0.436	0.109	0.786	4
chrX	2321709	-	34	2.3	0.788	0.427	1	9
chrX	2321748	-	34	2.42	0.75	0.388	1	20
chrX	2323319	-	30	1.77	0.303	0	0.601	5
chrX	2324152	+	28	2.57	0.615	0.257	0.97	4
chrX	2326526	-	27	2.9	0.919	0.54	1	7
chrX	2326638	-	28	3.12	1	0.739	1	5
chrX	2328084	-	30	2.2	0.663	0.397	1	6
chrX	2329032	-	29	2.97	0.982	0.587	1	4
chrX	2330247	-	28	2.44	0.619	0.232	0.931	15
chrX	2332942	+	28	5.97	1	0.792	1	49
chrX	2337698	-	27	2.99	0.625	0.247	0.925	4
chrX	2338748	-	25	3.44	0.795	0.506	1	14
chrX	2346350	+	26	1.87	0.601	0.165	1	4
chrX	2348479	+	26	2.74	0.64	0.313	0.982	3
chrX	2349641	+	28	2.61	0.567	0.334	0.92	4
chrX	2350665	-	28	2.37	0.526	0.21	0.84	9
chrX	2352498	+	25	2.28	0.619	0.248	1	9
chrX	2383502	-	32	1.72	0.271	0	0.6	10
chrX	2454705	-	26	2.55	0.508	0.187	0.829	6
chrX	2454722	-	26	4.22	0.78	0.462	1	24
chrX	2465288	+	25	2.4	0.495	0.204	0.899	7
chrX	2468295	+	29	2.57	1	0.683	1	5
chrX	2469833	-	28	2.21	0.59	0.198	0.893	8
chrX	2471384	-	35	2.25	0.526	0.22	0.809	5
chrX	2486790	-	28	2.44	0.75	0.401	1	8
chrX	2486865	-	27	3.2	0.813	0.491	1	4
chrX	2505180	-	27	2.3	0.572	0.181	0.942	4
chrX	2506825	+	25	2.21	0.616	0.285	1	5
chrX	2510633	+	30	2.45	0.703	0.388	1	18
chrX	2512619	+	25	2.15	1	0.681	1	24
chrX	2512680	-	29	2.89	0.833	0.51	1	5
chrX	2515606	+	27	2.76	0.991	0.766	1	6
chrX	2516484	+	27	2.06	0.606	0.178	1	6
chrX	2516687	+	28	2.48	0.595	0.105	0.978	6
chrX	2516769	+	27	2.46	0.798	0.334	1	9
chrX	2517399	+	32	3.6	0.772	0.495	1	9
chrX	2518261	+	31	2.13	0.464	0.116	0.773	10
chrX	2518372	+	31	3.33	0.836	0.53	1	5
chrX	2518889	+	31	3.78	0.8	0.42	1	13
chrX	2521316	+	30	2.81	0.771	0.378	1	8
chrX	2522329	+	26	6.75	0.966	0.85	1	6
chrX	2525305	-	25	2.19	0.759	0.297	1	8
chrX	2526105	+	28	3.63	0.694	0.319	1	7
chrX	2529208	-	34	4.12	0.913	0.605	1	24
chrX	2530779	-	29	2.33	0.567	0.27	0.921	4
chrX	2531641	+	27	2.12	0.546	0.181	0.899	4
chrX	2539331	-	27	2.54	0.672	0.224	0.986	5
chrX	2546038	+	32	2.52	0.586	0.265	0.883	7
chrX	2560473	+	25	2.85	0.612	0.208	0.951	6
chrX	2561036	+	27	2.79	0.593	0.203	0.88	4
chrX	2566579	+	25	2.17	0.624	0.257	1	14
chrX	2572305	+	29	3.08	0.726	0.391	1	10
chrX	2572613	+	27	2.11	0.486	0.168	0.805	6
chrX	2573429	+	31	1.9	0.768	0.243	1	11
chrX	2574043	+	31	1.79	0.264	0.059	0.747	4
chrX	2574313	-	30	2.99	0.935	0.588	1	15
chrX	2575768	-	29	2.66	0.549	0.242	0.888	3
chrX	2578288	+	28	2.25	0.412	0.104	0.815	19
chrX	2578638	+	31	2.02	0.429	0.149	0.73	13
chrX	2579515	+	31	3.31	0.727	0.443	1	17
chrX	2580230	+	30	1.94	0.399	0.12	0.768	5
chrX	2580263	+	27	3.42	0.719	0.334	0.979	9
chrX	2580495	+	32	1.93	0.541	0.141	0.903	14
chrX	2580747	-	26	2.67	0.596	0.218	0.949	3
chrX	2581782	-	28	2.14	0.329	0.098	0.596	4
chrX	2582836	-	28	2.29	0.518	0.138	0.849	10
chrX	2584220	+	35	1.88	1	0.427	1	15
chrX	2584424	+	37	2.09	0.439	0.15	0.69	7
chrX	2584716	+	37	3.94	0.941	0.697	1	34
chrX	2585558	-	30	2.37	0.448	0.093	0.747	3
chrX	2587174	+	31	3.39	0.731	0.379	1	11
chrX	2589622	+	29	2.08	0.433	0.152	0.787	17
chrX	2591812	+	33	2.86	0.717	0.379	1	5
chrX	2592823	+	31	2.73	0.663	0.251	0.935	7
chrX	2611997	-	45	2.17	0.692	0.404	1	15
chrX	2612955	+	29	2.33	0.487	0.167	0.784	6
chrX	2638376	+	26	3.75	0.737	0.418	1	6
chrX	2641261	+	28	1.91	0.463	0.114	0.799	4
chrX	2643185	-	28	3.76	0.887	0.571	1	28
chrX	2643533	+	25	2.3	0.654	0.303	1	15
chrX	2654127	+	26	2.79	0.545	0.189	0.828	5
chrX	2657617	+	27	3.13	0.574	0.185	0.888	10
chrX	2668150	-	26	7.31	1	1	1	26
chrX	2673858	-	31	1.81	0.645	0.224	1	4
chrX	2683438	+	28	3.88	0.931	0.612	1	25
chrX	2683466	+	29	2.46	0.402	0	0.693	3
chrX	2684001	+	28	2.45	0.987	0.693	1	28
chrX	2684494	+	30	2	0.397	0	0.713	9
chrX	2722390	-	31	3.24	0.775	0.548	1	18
chrX	2724308	-	25	3.23	0.95	0.504	1	15
chrX	2728315	-	25	2.12	0.705	0.271	1	4
chrX	2729294	-	27	2.5	0.664	0.276	0.983	4
chrX	2803868	+	26	2.29	0.406	0.061	0.723	4
chrX	2803906	+	25	2.14	0.723	0.296	1	4
chrX	2806692	+	26	2.62	0.612	0.253	0.91	5
chrX	2807899	-	26	3.08	0.71	0.392	0.961	9
chrX	2810672	+	26	2.69	0.581	0.279	0.916	26
chrX	2812105	-	33	1.93	0.589	0.236	0.993	17
chrX	2817751	-	30	1.76	0.516	0.174	0.985	10
chrX	2818297	-	29	2.85	0.655	0.342	0.948	13
chrX	2827538	+	41	1.79	0.526	0.147	0.853	8
chrX	2829300	+	41	1.52	0.744	0.571	0.808	13
chrX	2832028	+	28	2.89	0.571	0.267	0.876	3
chrX	2889234	-	28	3.62	0.706	0.371	0.97	7
chrX	2891755	-	29	1.98	0.714	0.375	1	25
chrX	2892687	-	25	2.29	0.503	0.184	0.78	5
chrX	2892966	-	26	3.82	0.925	0.56	1	28
chrX	2893633	-	25	2.65	0.679	0.043	0.938	9
chrX	2895856	-	27	5.44	0.995	0.994	1	53
chrX	2898957	-	25	1.89	0.813	0.329	1	5
chrX	2899266	+	28	1.79	0.441	0.084	0.724	5
chrX	2912164	+	26	2.18	0.717	0.212	1	4
chrX	2912266	+	26	2.38	0.701	0.241	1	5
chrX	2915605	-	25	2.52	0.552	0.301	0.921	3
chrX	2918722	-	26	2.67	0.891	0.29	1	12
chrX	2943350	+	27	2.23	0.491	0.059	0.809	6
chrX	2944496	+	28	2.28	0.478	0.198	0.815	4
chrX	2945033	-	27	2.16	0.718	0.374	1	5
chrX	2946734	+	25	3.18	0.623	0.324	0.995	9
chrX	2946937	+	27	2.6	0.73	0.319	1	12
chrX	2949119	-	27	1.99	0.479	0.174	0.665	21
chrX	2956441	-	40	2.77	0.78	0.47	1	15
chrX	2973898	+	26	2.64	0.762	0.458	1	4
chrX	3018958	-	26	2.22	0.522	0.144	0.849	8
chrX	3019124	+	28	2.86	0.814	0.495	1	21
chrX	3019196	+	28	2.35	0.437	0.084	0.725	9
chrX	3020412	+	28	2.65	0.78	0.435	1	15
chrX	3021372	-	26	1.8	0.441	0	0.863	15
chrX	3022415	+	25	2.32	0.623	0.333	1	4
chrX	3024395	+	29	2.54	0.885	0.537	1	8
chrX	3030078	+	26	2.34	0.552	0.254	0.93	9
chrX	3031902	+	28	3.55	0.803	0.411	1	9
chrX	3032050	+	26	3.21	0.893	0.484	1	22
chrX	3037223	-	27	2.3	0.841	0.357	1	7
chrX	3041387	-	29	1.74	0.487	0.151	0.898	14
chrX	3079645	+	30	2.6	0.529	0.255	0.847	5
chrX	3079895	+	29	2.27	0.626	0.249	0.961	8
chrX	3141557	-	27	2.22	0.537	0.252	0.941	15
chrX	3142302	-	32	3.07	0.511	0.211	0.827	6
chrX	3142354	-	31	2.17	0.663	0.332	1	21
chrX	3142571	-	32	2.58	0.406	0.122	0.693	3
chrX	3142592	-	33	1.99	0.687	0.186	0.963	9
chrX	3143521	-	31	2.59	0.437	0.22	0.768	9
chrX	3146811	-	26	1.91	0.736	0.25	1	7
chrX	3164505	-	31	2.76	0.587	0.262	0.827	9
chrX	3164702	-	32	2.23	0.659	0.265	0.985	6
chrX	3165426	-	33	2.46	0.8	0.511	1	7
chrX	3167083	+	29	2.17	0.575	0.25	0.92	17
chrX	3172296	+	25	1.99	0.807	0.397	1	5
chrX	3181607	-	36	2.01	0.602	0.219	1	6
chrX	3182639	-	34	1.81	0.421	0.065	0.736	6
chrX	3194254	+	25	2.9	0.594	0.255	1	7
chrX	3201940	-	28	2.42	0.729	0.348	1	8
chrX	3202371	-	25	1.94	0.513	0.086	0.883	6
chrX	3204563	-	26	2.47	0.993	0.973	1	7
chrX	3207103	-	26	3.1	0.728	0.45	1	5
chrX	3233614	+	28	4.91	1	1	1	48
chrX	3233681	+	28	2.48	0.666	0.317	1	9
chrX	3238097	+	31	1.64	0.277	0	0.604	5
chrX	3269123	+	28	2.58	0.51	0.216	0.792	5
chrX	3275938	-	25	3.33	0.954	0.578	1	8
chrX	3277425	+	25	2.34	0.726	0.242	0.98	8
chrX	3277630	+	27	2.08	0.377	0.094	0.761	3
chrX	3280538	+	26	2.11	0.743	0.259	1	7
chrX	3280741	+	26	3.29	0.765	0.387	1	16
chrX	3317647	-	25	3.26	0.708	0.435	1	4
chrX	3327215	-	29	2.41	0.643	0.308	0.96	4
chrX	3328259	-	32	2.46	0.384	0.205	0.722	4
chrX	3328785	-	29	2.67	0.585	0.207	0.856	7
chrX	3330059	-	31	3.23	0.712	0.329	0.984	12
chrX	3332564	-	29	3.65	0.833	0.533	0.998	9
chrX	3332825	-	32	2	0.563	0.169	0.905	9
chrX	3333266	-	30	2.45	0.762	0.345	1	23
chrX	3333314	-	31	2.97	0.705	0.382	1	6
chrX	3333974	-	30	1.97	0.478	0.171	0.79	6
chrX	3335429	-	32	2.11	0.455	0.088	0.768	9
chrX	3338187	-	26	2.11	0.553	0.148	0.79	3
chrX	3340222	+	32	2.38	0.616	0.244	0.941	19
chrX	3352894	+	29	3.45	0.763	0.429	1	40
chrX	3356433	-	26	1.72	0.118	0	0.452	4
chrX	3357116	+	36	2.61	0.403	0.118	0.664	4
chrX	3359593	+	38	2.78	0.616	0.399	0.905	9
chrX	3359943	+	36	1.87	0.703	0.231	1	4
chrX	3360617	-	37	2.18	0.64	0.317	0.985	4
chrX	3360624	-	36	1.82	0.341	0.11	0.593	3
chrX	3363437	+	35	2.96	0.641	0.298	0.963	24
chrX	3363439	-	34	4.88	0.927	0.68	1	12
chrX	3364153	-	31	3.73	0.68	0.414	0.942	5
chrX	3364202	-	32	1.61	0.14	0	0.471	4
chrX	3365008	-	36	2.19	0.464	0.164	0.704	4
chrX	3365029	-	36	2.1	0.636	0.341	1	6
chrX	3368015	-	37	3.26	0.666	0.404	0.913	25
chrX	3370398	+	29	2.31	0.934	0.437	1	5
chrX	3372223	-	35	2.99	0.654	0.443	0.933	26
chrX	3374530	-	32	2.33	0.399	0.1	0.659	5
chrX	3377020	+	28	2.63	0.732	0.476	1	4
chrX	3377026	+	30	3.27	0.727	0.451	1	14
chrX	3377028	-	32	3.66	0.539	0.307	0.797	9
chrX	3377029	+	29	4.06	1	0.882	1	31
chrX	3377034	-	32	3.53	0.847	0.572	1	25
chrX	3377035	+	30	3.83	0.737	0.461	1	5
chrX	3377037	+	28	7.86	0.95	0.699	1	14
chrX	3379214	+	30	2.26	0.412	0.178	0.701	3
chrX	3380370	-	38	2.57	0.473	0.176	0.707	24
chrX	3381049	+	27	2.42	0.466	0.075	0.8	5
chrX	3381667	-	36	4.24	0.708	0.45	0.977	16
chrX	3382868	-	31	2.59	0.712	0.355	0.992	3
chrX	3383314	-	29	3.43	0.725	0.34	1	15
chrX	3383539	+	31	2.15	0.764	0.352	1	4
chrX	3387612	-	34	2.28	0.59	0.312	0.869	7
chrX	3393333	+	28	3.03	0.404	0.098	0.687	3
chrX	3401347	-	27	3.27	0.994	0.783	1	8
chrX	3430582	-	33	2.11	0.632	0.311	0.969	5
chrX	3431618	-	25	2.45	0.482	0.214	0.875	12
chrX	3433923	-	36	2.87	0.794	0.472	1	11
chrX	3436305	+	31	4.06	1	0.801	1	10
chrX	3436641	-	31	2.87	0.806	0.483	1	10
chrX	3436799	+	34	2.17	0.444	0.1	0.705	7
chrX	3438247	+	33	2.25	0.419	0.152	0.698	11
chrX	3438350	+	32	2.12	0.928	0.518	1	17
chrX	3438924	-	30	2.69	1	0.694	1	23
chrX	3439717	+	32	2.96	0.784	0.508	1	25
chrX	3439835	-	29	2.07	0.439	0.146	0.811	4
chrX	3439911	-	26	2.4	0.637	0.284	1	5
chrX	3439917	-	27	2.07	0.886	0.578	1	13
chrX	3439921	-	27	3.69	0.632	0.303	0.887	7
chrX	3440350	-	25	2.39	0.726	0.34	1	10
chrX	3441712	-	26	2.36	0.648	0.275	1	15
chrX	3444210	-	26	2.96	0.616	0.19	0.914	3
chrX	3447531	-	30	1.8	0.842	0.314	1	6
chrX	3449473	+	28	2.38	0.777	0.287	1	19
chrX	3450096	-	29	9.07	1	0.794	1	11
chrX	3460807	-	29	2.81	0.591	0.329	0.911	14
chrX	3462345	-	29	2.1	0.56	0.302	0.935	4
chrX	3464132	+	27	3.35	0.713	0.414	1	13
chrX	3464956	+	27	2.41	0.556	0.242	0.871	7
chrX	3468087	+	33	2.11	0.713	0.199	1	4
chrX	3471010	+	33	1.99	0.424	0.095	0.683	7
chrX	3471301	+	34	3.1	0.759	0.52	1	20
chrX	3471312	+	30	2.03	0.448	0.13	0.764	7
chrX	3471320	+	34	2.47	0.556	0.281	0.85	4
chrX	3471510	-	26	1.82	0.301	0.055	0.729	4
chrX	3478915	+	32	2.27	0.662	0.287	1	5
chrX	3482135	+	34	3.71	0.952	0.651	1	28
chrX	3482366	+	33	2.15	0.63	0.26	0.995	6
chrX	3487744	+	26	1.98	0.453	0.205	0.818	6
chrX	3493229	+	26	2.91	0.821	0.428	1	6
chrX	3494259	-	31	1.9	0.327	0.063	0.598	3
chrX	3494756	-	45	2.59	0.616	0.356	0.924	9
chrX	3496237	-	55	2.47	0.664	0.416	0.965	19
chrX	3496820	-	56	1.94	0.433	0.2	0.636	4
chrX	3497066	-	58	1.91	0.442	0.223	0.697	26
chrX	3498762	+	43	2.68	0.807	0.47	1	24
chrX	3499187	-	56	2.45	0.629	0.364	0.852	21
chrX	3500388	-	45	2.05	0.267	0.086	0.465	5
chrX	3501902	+	28	2.62	0.484	0.141	0.759	8
chrX	3526170	-	29	1.98	0.39	0.096	0.711	8
chrX	3527186	-	28	2.49	0.457	0.162	0.742	6
chrX	3530756	+	25	5.74	0.737	0.436	1	7
chrX	3531632	+	27	2.63	0.71	0.347	1	8
chrX	3532818	+	25	2.3	0.605	0.184	0.928	9
chrX	3536225	-	28	2.06	0.493	0.154	0.842	4
chrX	3537783	+	27	2.22	0.855	0.396	1	7
chrX	3538426	+	31	3.89	0.794	0.446	1	18
chrX	3538612	+	32	1.84	0.647	0.303	1	9
chrX	3539179	+	29	1.87	0.598	0.183	0.949	6
chrX	3540327	+	25	2.42	0.557	0.269	0.99	12
chrX	3543643	+	28	2.03	0.666	0.306	0.844	7
chrX	3543881	-	31	2.4	0.69	0.576	0.833	16
chrX	3544992	-	28	3.2	0.84	0.532	1	8
chrX	3546500	+	27	2.4	0.423	0.101	0.734	11
chrX	3547679	+	30	2.44	0.572	0.217	0.879	5
chrX	3548243	-	29	2.25	0.482	0.107	0.794	10
chrX	3548906	-	27	2.04	0.6	0.248	1	9
chrX	3549634	-	28	2.01	0.43	0.173	0.844	6
chrX	3551127	-	25	2.49	0.719	0.365	1	11
chrX	3551164	+	26	3.37	0.739	0.339	1	19
chrX	3553352	+	26	2.99	0.751	0.425	1	12
chrX	3554782	-	31	5.73	0.953	0.645	1	38
chrX	3559722	+	28	2.49	0.521	0.181	0.826	11
chrX	3560508	-	29	2.36	0.569	0.27	0.916	10
chrX	3560855	+	26	4.51	0.893	0.546	1	4
chrX	3560893	-	28	2.29	0.868	0.424	1	12
chrX	3562448	-	26	3.15	0.835	0.507	1	16
chrX	3562478	-	26	2.55	0.86	0.496	1	27
chrX	3563806	+	36	2.98	1	0.799	1	5
chrX	3565448	+	35	2.76	0.731	0.399	1	13
chrX	3565532	+	37	2.05	0.486	0.217	0.756	5
chrX	3568640	+	27	2.59	0.626	0.27	0.938	8
chrX	3572752	-	26	3.58	0.77	0.422	1	15
chrX	3574183	-	28	3.03	0.823	0.422	1	16
chrX	3581165	+	25	2.58	0.638	0.275	1	28
chrX	3587974	-	27	3.56	0.757	0.358	1	15
chrX	3588522	+	26	1.83	0.41	0.05	0.805	9
chrX	3630549	+	26	12.23	1	0.84	1	7
chrX	3656925	+	27	2.86	1	0.704	1	3
chrX	3664501	+	30	1.7	0.208	0.027	0.599	8
chrX	3665728	-	27	2.88	0.685	0.328	0.964	9
chrX	3667598	+	30	2.28	0.677	0.354	1	23
chrX	3667701	+	32	2.18	0.553	0.2	0.855	7
chrX	3668931	+	30	2.09	0.457	0.076	0.815	15
chrX	3669944	+	29	2.24	0.645	0.344	0.985	5
chrX	3672588	+	27	1.99	0.513	0.128	0.844	11
chrX	3690475	-	25	3.92	0.817	0.541	1	13
chrX	3690655	-	25	2.04	0.492	0	0.85	7
chrX	3694732	-	25	2.11	0.541	0.237	0.928	5
chrX	3695199	+	25	2.09	0.69	0.083	1	4
chrX	3695992	-	31	2.14	0.367	0.127	0.648	4
chrX	3696301	-	31	2.16	0.563	0.157	0.895	7
chrX	3696573	+	26	3.21	0.932	0.516	1	6
chrX	3697743	-	30	2.39	0.877	0.464	1	11
chrX	3699673	-	29	2.5	0.595	0.317	0.915	18
chrX	3699875	+	32	2.42	0.419	0.108	0.709	3
chrX	3700540	+	37	1.81	0.596	0.245	0.929	5
chrX	3705346	+	30	2.04	0.469	0.148	0.791	10
chrX	3709185	+	30	2.5	0.736	0.239	1	10
chrX	3709464	+	29	3.73	0.88	0.519	1	4
chrX	3709809	+	29	2.67	0.635	0.25	0.951	15
chrX	3710455	+	27	7.54	0.989	0.982	1	13
chrX	3755071	+	25	2.27	0.616	0.214	1	4
chrX	3759496	-	25	2.64	1	0.518	1	8
chrX	3769705	+	27	2.15	0.569	0.268	0.847	3
chrX	3770342	+	31	2.27	0.59	0.211	0.969	11
chrX	3774254	-	31	1.88	0.348	0	0.669	4
chrX	3775966	+	27	2.1	0.643	0.31	1	3
chrX	3782752	+	29	1.86	0.643	0.043	1	12
chrX	3784797	-	25	3.27	0.676	0.37	0.924	13
chrX	3801723	-	25	5.48	1	0.797	1	33
chrX	3801873	+	25	3.09	0.579	0.257	0.986	8
chrX	3804169	+	25	2.22	0.612	0.289	0.944	7
chrX	3808498	-	26	2.55	0.626	0.226	1	4
chrX	3809223	-	29	2.58	0.735	0.4	1	4
chrX	3810117	-	26	2.47	0.521	0.12	0.824	7
chrX	3812507	+	27	2.9	0.461	0.142	0.734	4
chrX	3812933	-	29	9.36	1	0.963	1	39
chrX	3814494	+	25	3.42	0.584	0.247	0.877	11
chrX	3823483	-	26	2.7	0.931	0.426	1	17
chrX	3835339	-	25	2.07	0.494	0.125	0.842	3
chrX	3865358	-	31	1.88	0.529	0.2	0.987	7
chrX	3865957	-	31	2.17	0.68	0.291	1	13
chrX	3869181	-	27	1.83	0.605	0.105	1	5
chrX	3869499	-	26	2.53	0.607	0.241	0.773	3
chrX	3894472	-	30	2.27	0.507	0.115	0.77	6
chrX	3894514	+	25	3.14	0.767	0.377	1	7
chrX	3902613	-	38	2.04	0.342	0.068	0.621	4
chrX	3904601	+	26	2.4	0.797	0.373	1	5
chrX	3906645	-	30	2.89	0.598	0.251	0.88	9
chrX	3906890	-	31	4.09	0.728	0.41	0.966	10
chrX	3907953	-	35	2.31	0.657	0.327	0.973	4
chrX	3909277	-	37	1.98	0.46	0.102	0.755	7
chrX	3909787	-	37	2.54	0.875	0.566	1	4
chrX	3909945	+	25	2.76	0.984	0.694	1	15
chrX	3910447	+	27	3.44	0.639	0.318	0.93	8
chrX	3911846	-	37	2.64	0.43	0.233	0.834	14
chrX	3912525	-	34	2.33	0.565	0.273	0.869	10
chrX	3914038	-	33	1.83	0.444	0.142	0.827	12
chrX	3917716	-	30	2.04	0.646	0.23	1	19
chrX	3919300	+	25	2.63	0.599	0.244	0.942	6
chrX	3921000	+	26	1.94	0.369	0	0.665	4
chrX	3922819	+	26	3.08	0.696	0.394	1	12
chrX	3926966	+	37	3.11	0.91	0.62	1	41
chrX	3927380	+	37	1.95	0.556	0.175	0.857	8
chrX	3928440	+	38	1.8	0.376	0.089	0.633	6
chrX	3935567	+	28	2.03	0.497	0.153	0.856	3
chrX	3937317	+	29	1.87	0.422	0.073	0.719	3
chrX	3937440	+	29	2.94	0.51	0.29	0.765	3
chrX	4028915	+	25	2.93	0.622	0.29	1	6
chrX	4028946	+	25	2.02	0.33	0	0.614	4
chrX	4053819	-	25	3.61	0.733	0.45	1	6
chrX	4057350	+	34	1.81	0.439	0.084	0.752	7
chrX	4057449	+	34	1.96	0.516	0.193	0.924	10
chrX	4058664	-	27	1.66	0.321	0	0.804	3
chrX	4064247	+	34	1.93	0.806	0.314	1	7
chrX	4066491	+	31	3.08	0.543	0.174	0.842	8
chrX	4067033	+	28	4.11	0.942	0.686	1	17
chrX	4067448	+	29	2.04	0.537	0.142	0.847	7
chrX	4068095	+	28	2.75	0.566	0.172	0.86	5
chrX	4071136	+	27	3.15	0.521	0.185	0.782	14
chrX	4072160	+	28	2.85	0.694	0.248	1	11
chrX	4076702	+	29	2.39	0.565	0.172	0.881	7
chrX	4077043	+	31	1.89	0.579	0.16	0.857	4
chrX	4077549	+	33	3.55	0.886	0.62	1	13
chrX	4078485	+	26	2.11	0.45	0.177	0.79	6
chrX	4079512	+	32	2.58	0.841	0.504	1	9
chrX	4081425	+	32	1.84	1	1	1	6
chrX	4084743	+	32	3.49	0.985	0.681	1	40
chrX	4085123	-	26	2.69	0.539	0.281	0.875	3
chrX	4088133	+	28	3.14	0.498	0.232	0.712	3
chrX	4089445	+	28	3.21	0.495	0.157	0.731	6
chrX	4119530	-	28	1.7	0.332	0	0.698	5
chrX	4134366	-	28	2.11	0.904	0.496	1	4
chrX	4137841	-	29	3.2	0.985	0.652	1	18
chrX	4141222	-	33	2.27	0.496	0.238	0.798	6
chrX	4141340	-	31	2.84	0.945	0.6	0.999	12
chrX	4145434	-	31	3.46	1	1	1	32
chrX	4150858	-	35	1.89	0.405	0.146	0.674	4
chrX	4151854	-	33	2.26	0.72	0.402	1	6
chrX	4152017	-	35	3.56	0.755	0.518	1	16
chrX	4175228	+	26	2.53	0.834	0.45	1	7
chrX	4177093	+	29	12.88	0.827	0.572	0.966	8
chrX	4177246	+	29	3.16	0.586	0.309	0.877	7
chrX	4177548	+	27	2.54	0.819	0.43	1	11
chrX	4179610	-	26	2.03	0.707	0.21	1	4
chrX	4183315	-	27	2.33	0.463	0.189	0.849	4
chrX	4202386	+	32	2.71	0.533	0.187	0.878	4
chrX	4202484	+	33	3	0.597	0.289	0.91	14
chrX	4209163	-	26	1.88	0.395	0	0.772	4
chrX	4211988	-	25	2.87	0.872	0.5	1	27
chrX	4213888	+	31	3.39	0.683	0.384	0.976	11
chrX	4216085	-	27	2.18	0.531	0.094	0.873	4
chrX	4216387	+	26	3.28	0.834	0.443	1	17
chrX	4218276	-	25	3.13	0.994	0.618	1	12
chrX	4220088	-	29	1.93	0.492	0.115	0.809	11
chrX	4220707	-	30	2.82	0.714	0.402	1	18
chrX	4220786	-	29	2.83	0.711	0.378	1	9
chrX	4222006	+	31	2.91	0.625	0.323	0.922	12
chrX	4222877	+	28	2.12	0.56	0.275	0.977	4
chrX	4223057	+	28	1.99	0.585	0.188	0.983	4
chrX	4224690	-	29	2.01	0.607	0.227	0.949	4
chrX	4226011	+	27	4.88	1	0.593	1	27
chrX	4230030	-	31	3.82	0.952	0.644	0.999	22
chrX	4230749	-	33	2.87	0.627	0.324	0.928	5
chrX	4230843	-	34	2.48	0.666	0.382	0.994	6
chrX	4231575	+	28	3.58	0.655	0.401	0.968	6
chrX	4234126	+	25	2.43	0.723	0.32	1	6
chrX	4263222	+	30	2.53	0.409	0.153	0.694	3
chrX	4267198	+	31	2.84	0.598	0.258	0.89	4
chrX	4268051	+	28	1.99	0.541	0.19	0.985	7
chrX	4330240	-	25	2.64	0.717	0.308	1	8
chrX	4331997	-	25	3.16	1	0.979	1	13
chrX	4332083	-	26	2.18	0.403	0	0.734	13
chrX	4335639	-	25	2.7	0.829	0.343	1	37
chrX	4338593	-	31	2.48	0.723	0.399	1	7
chrX	4338761	-	30	2.35	0.677	0.328	1	4
chrX	4342998	-	33	3.67	0.705	0.418	0.979	23
chrX	4344676	-	35	2.54	0.485	0.226	0.765	4
chrX	4348456	-	33	2.22	0.545	0.269	0.886	3
chrX	4349374	+	30	2.48	0.636	0.323	0.955	5
chrX	4350963	-	27	3.4	0.726	0.437	1	8
chrX	4351116	+	31	2.41	0.621	0.327	0.965	8
chrX	4352167	+	30	2.97	0.697	0.404	1	10
chrX	4352938	+	27	2	0.6	0.256	1	6
chrX	4353616	+	30	2.3	0.783	0.415	1	14
chrX	4354174	-	25	2.23	0.579	0.233	1	3
chrX	4360369	+	31	3.37	0.751	0.443	1	18
chrX	4361196	-	27	2.83	0.488	0.238	0.924	4
chrX	4361669	-	25	3.38	0.681	0.37	0.997	4
chrX	4362994	+	36	1.84	0.246	0.015	0.479	4
chrX	4366642	+	26	2.34	0.662	0.339	1	4
chrX	4370475	+	25	2.08	0.565	0.22	0.95	4
chrX	4376349	+	25	2.72	0.968	0.441	1	10
chrX	4376570	+	25	2.62	0.691	0.264	1	5
chrX	4382409	-	27	3.15	0.512	0.215	0.768	15
chrX	4393686	-	25	2.7	0.616	0.252	1	10
chrX	4395320	-	28	2.25	0.842	0.44	1	14
chrX	4408441	+	26	2.01	0.586	0.246	1	8
chrX	4415221	+	29	2.36	0.704	0.373	1	12
chrX	4415630	+	27	2.63	0.515	0.077	0.822	11
chrX	4437140	+	26	2.69	1	1	1	8
chrX	4439459	+	25	4.64	0.776	0.39	1	5
chrX	4440815	+	25	3.63	0.59	0.167	0.899	13
chrX	4443761	+	25	2.5	0.797	0.323	1	5
chrX	4448293	+	25	3.47	0.612	0.259	1	4
chrX	4461883	-	28	1.92	0.443	0.009	0.753	10
chrX	4462773	-	27	3.71	0.985	0.635	1	13
chrX	4465857	-	28	2.91	0.919	0.491	1	12
chrX	4467251	-	27	3.13	0.736	0.44	1	22
chrX	4475665	+	27	2.41	0.448	0.2	0.725	4
chrX	4480267	+	26	2.72	0.639	0.241	0.984	8
chrX	4482431	+	29	2.26	0.439	0.228	0.766	8
chrX	4482739	+	32	2.32	0.5	0.175	0.79	3
chrX	4485062	+	29	2.61	0.648	0.346	0.957	5
chrX	4485567	+	27	2.6	0.592	0.271	0.946	8
chrX	4523959	-	26	2.2	0.691	0.333	1	17
chrX	4524709	-	26	5.13	0.465	0.225	0.804	9
chrX	4533408	+	25	2.31	0.452	0.19	0.872	8
chrX	4538547	-	25	2	0.598	0.211	1	6
chrX	4550712	-	25	2.99	0.582	0.305	0.932	3
chrX	4555540	-	25	2.48	0.759	0.376	1	26
chrX	4570514	+	27	2.67	0.397	0.105	0.64	5
chrX	4577672	-	30	1.8	0.456	0.167	0.772	3
chrX	4585592	-	31	2	0.413	0.122	0.682	7
chrX	4587577	-	27	3.42	1	1	1	11
chrX	4597438	-	31	3.51	0.899	0.607	1	19
chrX	4620107	-	29	2.61	0.6	0.22	0.913	10
chrX	4623998	+	29	3.2	0.716	0.43	1	5
chrX	4625338	+	27	4.13	0.946	0.7	1	14
chrX	4637054	+	25	2.34	0.52	0.124	0.85	4
chrX	4642497	+	25	2.36	0.65	0.332	1	6
chrX	4644351	+	33	2.09	0.401	0.07	0.658	9
chrX	4647472	-	25	2.31	0.622	0.187	0.964	5
chrX	4649467	-	28	2.27	0.987	0.981	1	8
chrX	4653725	+	30	2.1	0.601	0.285	0.962	6
chrX	4654321	-	30	2.07	0.599	0.179	0.957	12
chrX	4655508	-	26	2.4	0.929	0.524	1	21
chrX	4655669	+	29	2.76	0.774	0.364	1	9
chrX	4656078	+	32	1.94	0.526	0.194	0.926	7
chrX	4658636	+	28	2.03	0.685	0.329	1	3
chrX	4664240	-	28	2.26	0.921	0.427	1	7
chrX	4670019	+	26	1.92	0.634	0.242	1	13
chrX	4670312	+	25	2.82	0.39	0.085	0.673	3
chrX	4681087	+	29	2.96	0.763	0.471	1	3
chrX	4739811	-	27	1.85	0.388	0.026	0.772	9
chrX	4742741	-	30	2.3	0.504	0.15	0.816	4
chrX	4742801	-	31	2.35	0.467	0.238	0.819	4
chrX	4744805	-	30	3.01	0.879	0.515	1	13
chrX	4746115	-	28	3.94	0.8	0.549	1	11
chrX	4749547	+	25	2.22	0.692	0.332	1	4
chrX	4750412	+	27	2.7	0.685	0.418	1	8
chrX	4752187	+	27	1.86	0.5	0.075	0.984	5
chrX	4753558	-	27	2.12	0.518	0.232	0.908	3
chrX	4754497	+	27	2.32	0.636	0.201	0.985	5
chrX	4755884	-	28	2.97	0.985	0.623	1	21
chrX	4756958	+	25	2.25	0.79	0.366	1	8
chrX	4781431	+	28	4.21	0.506	0.221	0.759	9
chrX	4781434	+	28	2.43	0.559	0.232	0.906	3
chrX	4783092	+	27	1.91	0.534	0.008	0.876	3
chrX	4784782	+	26	2.2	0.54	0.198	0.835	3
chrX	4787007	+	29	2.29	0.875	0.454	1	23
chrX	4788723	+	29	2.85	0.874	0.544	1	16
chrX	4813659	+	25	2.57	0.565	0.12	0.891	4
chrX	4876197	-	28	2.3	0.845	0.416	1	7
chrX	4882266	-	25	1.96	0.529	0.124	0.944	3
chrX	4884225	-	25	1.96	0.389	0.074	0.911	12
chrX	4902953	+	25	2.42	1	0.675	1	11
chrX	4903104	-	25	3.84	0.547	0.252	0.826	13
chrX	4903552	+	27	2.69	0.771	0.455	1	16
chrX	4911545	-	25	2.04	0.41	0	0.759	20
chrX	4913481	-	28	2.84	0.904	0.551	1	16
chrX	4955370	-	25	2.71	0.66	0.283	0.982	13
chrX	4960608	-	34	2.24	0.616	0.327	0.951	4
chrX	4962503	+	30	2.7	0.729	0.289	1	3
chrX	4964675	+	27	2.81	0.668	0.37	1	3
chrX	4964711	+	29	2.81	0.533	0.292	0.839	11
chrX	4964911	-	31	3.41	0.596	0.335	0.958	9
chrX	4966687	-	32	3.04	0.711	0.369	1	6
chrX	4967180	-	29	2.17	0.592	0.222	0.965	7
chrX	5012948	-	35	2.79	0.744	0.303	1	17
chrX	5019438	-	28	2.2	0.466	0.091	0.804	4
chrX	5023295	-	29	2.32	0.413	0.142	0.747	3
chrX	5030530	-	25	2.88	0.862	0.468	1	15
chrX	5033397	+	26	2.23	0.782	0.256	1	5
chrX	5034270	-	28	1.63	0.371	0.015	0.952	6
chrX	5036040	+	29	2.76	0.664	0.381	0.963	19
chrX	5037251	-	25	2.18	0.721	0.331	1	6
chrX	5037565	-	25	3.06	1	1	1	20
chrX	5038676	-	29	2.42	0.644	0.278	0.946	6
chrX	5039477	-	29	3.36	0.881	0.588	1	8
chrX	5041106	+	28	5.17	1	0.8	1	15
chrX	5041769	+	25	1.92	0.904	0.411	1	4
chrX	5043199	-	28	2.13	0.731	0.375	1	17
chrX	5045434	+	29	2.77	0.754	0.423	1	5
chrX	5051865	+	30	2.3	0.676	0.305	0.789	7
chrX	5052893	+	35	1.84	0.521	0	0.872	7
chrX	5052924	+	35	2.81	0.596	0.315	0.878	8
chrX	5054373	+	38	11.78	1	0.945	1	19
chrX	5054404	+	38	2.62	0.537	0.242	0.759	10
chrX	5055138	-	28	1.93	0.879	0.257	1	11
chrX	5055647	+	29	1.95	0.656	0.224	1	22
chrX	5059154	+	34	2.8	0.92	0.547	1	12
chrX	5061070	+	35	2.02	0.408	0.145	0.721	7
chrX	5061255	-	25	3.2	0.941	0.599	1	23
chrX	5062577	-	25	2.94	0.878	0.486	1	9
chrX	5065282	+	29	2.67	0.811	0.529	1	11
chrX	5065872	-	31	2.68	0.598	0.273	0.93	6
chrX	5071094	-	25	2.35	0.805	0.229	1	6
chrX	5072170	-	26	2.38	0.702	0.316	1	5
chrX	5074581	+	34	2.04	0.357	0	0.575	7
chrX	5082264	+	25	2.45	0.458	0.126	0.738	4
chrX	5082345	+	25	3.12	0.808	0.444	1	11
chrX	5083578	+	26	2.2	0.662	0.202	1	3
chrX	5089033	-	25	2.91	0.564	0.183	0.842	10
chrX	5089229	-	25	2.63	0.612	0.32	0.982	6
chrX	5119434	+	27	2.31	0.551	0.215	0.933	5
chrX	5174790	+	25	2.16	0.505	0.142	0.915	4
chrX	5182912	-	30	1.86	0.4	0	0.736	5
chrX	5186851	-	26	3.15	0.81	0.5	1	4
chrX	5200114	+	28	2.28	0.657	0.274	1	5
chrX	5244907	+	29	2.99	0.632	0.304	0.934	11
chrX	5244923	+	29	3.9	0.884	0.594	1	19
chrX	5245399	+	29	3.1	0.942	0.503	1	3
chrX	5246309	+	31	2.37	0.55	0.253	0.88	9
chrX	5248018	+	30	1.9	0.402	0	0.692	4
chrX	5263286	-	25	2.33	0.577	0.171	0.869	9
chrX	5289188	+	27	2.55	0.905	0.545	1	11
chrX	5290214	+	26	2.05	0.604	0.214	0.934	5
chrX	5291154	+	25	1.97	0.55	0.205	0.951	8
chrX	5304363	-	25	3.91	0.855	0.466	1	12
chrX	5310184	+	28	2.31	0.782	0.384	1	8
chrX	5314711	+	28	2.35	0.814	0.455	1	7
chrX	5317950	+	30	2.14	0.895	0.524	1	8
chrX	5321518	-	27	1.86	0.432	0	0.744	7
chrX	5322135	+	30	3.14	0.678	0.363	0.955	4
chrX	5323198	+	27	3.97	0.496	0.195	0.774	8
chrX	5323200	-	26	3.77	0.711	0.361	1	19
chrX	5323306	-	26	2.15	0.233	0	0.468	9
chrX	5323559	-	26	2.19	0.391	0.074	0.729	6
chrX	5331303	-	25	2.42	0.482	0.127	0.79	7
chrX	5354185	-	25	2.25	1	1	1	6
chrX	5354810	-	27	2.08	0.79	0.319	1	4
chrX	5355602	-	25	3.81	0.624	0.346	0.952	19
chrX	5355964	-	25	2.12	0.746	0.281	1	13
chrX	5360529	+	27	2.68	0.657	0.394	1	5
chrX	5372960	-	27	3.13	0.968	0.547	1	36
chrX	5374253	-	27	2.43	0.608	0.287	0.934	13
chrX	5375252	-	25	3.54	0.746	0.345	1	6
chrX	5375750	-	26	3.96	0.661	0.307	0.899	6
chrX	5380353	-	25	1.76	0.667	0.082	1	7
chrX	5400785	+	29	2.06	0.511	0.125	0.853	7
chrX	5405570	+	34	2.04	0.514	0.213	0.818	7
chrX	5406099	-	26	3.15	0.725	0.401	1	16
chrX	5406566	+	30	2.48	0.571	0.245	0.873	6
chrX	5414437	-	27	4.28	0.85	0.568	1	18
chrX	5414857	-	27	1.96	0.573	0.171	0.986	4
chrX	5415331	-	26	2.19	0.797	0.412	1	8
chrX	5417084	-	25	2.53	1	0.575	1	4
chrX	5457574	+	28	3.7	0.869	0.596	1	27
chrX	5462150	+	25	1.77	0.282	0.015	0.661	3
chrX	5469182	+	30	2.51	0.431	0.14	0.703	4
chrX	5469210	+	30	3.22	0.753	0.497	1	15
chrX	5469269	+	27	4.25	0.897	0.63	1	12
chrX	5499773	-	26	1.92	0.635	0.13	1	6
chrX	5567531	-	33	2	0.284	0	0.565	9
chrX	5568107	-	35	2.39	0.384	0.104	0.636	5
chrX	5568913	-	36	2.06	0.373	0.117	0.584	4
chrX	5569624	-	33	1.78	0.305	0	0.565	7
chrX	5570145	-	35	2.3	0.7	0.349	1	11
chrX	5574168	-	38	1.89	0.505	0.224	0.85	3
chrX	5575559	-	39	1.68	0.506	0.124	0.882	3
chrX	5575578	-	39	1.85	0.45	0.061	0.613	4
chrX	5575829	-	39	2.36	0.486	0.272	0.798	7
chrX	5576879	-	35	4.01	0.897	0.622	1	47
chrX	5579611	-	32	3.54	0.849	0.591	1	23
chrX	5581543	-	31	1.94	0.529	0.238	0.93	8
chrX	5583605	-	28	1.85	0.203	0	0.54	4
chrX	5583686	-	28	3.66	0.595	0.34	0.878	6
chrX	5583737	-	27	2.61	0.522	0.204	0.863	6
chrX	5600930	-	30	2.76	0.734	0.375	1	23
chrX	5601955	-	33	2	0.471	0.15	0.775	12
chrX	5602831	+	26	1.84	0.511	0.151	0.961	14
chrX	5604654	-	31	4.52	0.976	0.63	1	25
chrX	5606231	-	34	2.11	0.684	0.299	1	5
chrX	5613935	-	28	2.44	0.649	0.233	0.955	4
chrX	5618731	-	28	2.64	0.61	0.301	0.961	7
chrX	5618953	-	28	2.6	0.469	0.144	0.727	3
chrX	5620395	-	33	2.04	0.712	0.269	1	10
chrX	5620969	-	31	2.55	0.965	0.513	1	3
chrX	5624456	-	26	2.67	0.563	0.143	0.773	5
chrX	5630722	+	26	2.32	0.963	0.399	1	5
chrX	5632609	+	28	2.09	0.494	0.213	0.993	15
chrX	5633486	+	29	1.97	0.629	0.093	0.942	8
chrX	5633522	-	29	3.62	0.669	0.361	0.974	8
chrX	5633549	-	32	2.21	0.651	0.307	1	3
chrX	5636642	+	28	3.22	0.691	0.322	0.977	9
chrX	5639103	+	26	2.19	0.616	0.251	0.983	9
chrX	5639389	+	26	2.23	0.546	0.167	0.893	9
chrX	5643970	-	25	2.37	0.428	0.072	0.749	6
chrX	5646350	-	27	2.89	0.494	0.23	0.75	29
chrX	5665962	-	29	2.06	0.615	0.241	0.986	8
chrX	5669986	-	33	2.6	0.52	0.283	0.806	23
chrX	5670787	-	35	2.16	0.398	0.162	0.661	19
chrX	5671073	-	37	2.21	0.475	0.206	0.745	12
chrX	5678034	+	28	1.96	0.363	0.015	0.793	4
chrX	5678541	-	32	2.63	0.543	0.214	0.794	5
chrX	5679107	-	35	2.05	0.372	0.113	0.65	3
chrX	5680059	-	36	3.56	0.654	0.378	0.882	7
chrX	5681184	-	26	5.41	0.936	0.63	1	25
chrX	5685425	+	26	2.5	0.555	0.143	0.928	18
chrX	5691197	-	30	1.69	0.158	0	0.419	5
chrX	5695994	-	31	2.97	0.685	0.28	0.982	9
chrX	5698236	-	27	2.73	0.459	0.146	0.769	4
chrX	5703701	-	30	1.74	0.541	0.059	0.929	6
chrX	5704410	-	30	2.2	0.67	0.319	1	5
chrX	5714626	-	25	3.32	0.804	0.493	1	16
chrX	5715911	-	26	1.87	0.497	0	0.931	12
chrX	5716041	-	26	3.36	0.606	0.348	0.98	5
chrX	5744484	-	25	2.22	0.58	0.258	0.982	6
chrX	5745441	-	28	2.75	0.667	0.35	1	8
chrX	5756885	+	30	2.37	1	1	1	21
chrX	5759085	+	26	2.04	0.34	0.025	0.67	4
chrX	5770983	+	28	2.87	0.619	0.188	0.922	9
chrX	5771497	+	29	2.4	0.787	0.43	1	17
chrX	5773093	+	34	2.75	0.452	0.166	0.646	7
chrX	5775639	+	38	2.4	0.335	0.014	0.567	7
chrX	5777922	+	37	2.31	0.515	0.259	0.83	3
chrX	5783014	+	30	2.05	0.702	0.291	1	5
chrX	5787986	+	30	2.28	0.794	0.417	1	19
chrX	5809210	-	27	2.64	0.64	0.31	1	4
chrX	5810183	-	31	2.17	0.725	0.397	1	21
chrX	5810403	-	30	2.43	0.492	0.173	0.817	5
chrX	5813346	-	29	2.19	0.545	0.29	0.883	12
chrX	5815324	-	29	3.24	0.881	0.573	1	19
chrX	5823504	-	25	3.7	0.982	0.638	1	16
chrX	5826682	-	29	1.97	0.365	0.092	0.645	6
chrX	5827116	-	27	2.86	0.985	0.619	1	17
chrX	5828796	-	25	4.25	0.855	0.573	1	25
chrX	5856815	-	28	2.32	0.607	0.297	0.956	11
chrX	5857455	-	27	3.65	0.502	0.219	0.753	5
chrX	5862808	+	29	2.42	0.561	0.158	0.883	25
chrX	5865967	+	25	2.21	0.518	0.228	0.868	4
chrX	5869687	+	25	2.19	0.762	0.277	1	16
chrX	5871164	+	33	1.77	0.583	0.206	0.915	3
chrX	5872776	+	31	3.04	0.742	0.448	1	14
chrX	5873587	+	27	2.16	0.612	0.272	1	7
chrX	5891224	-	25	2.26	0.532	0.229	0.913	3
chrX	5893567	-	33	3.07	0.862	0.502	1	19
chrX	5900101	-	31	1.9	0.423	0.112	0.709	7
chrX	5901255	-	32	1.91	0.554	0.121	0.855	3
chrX	5901734	+	29	2.06	0.469	0.134	0.747	3
chrX	5906206	+	28	2.13	0.525	0.23	0.897	7
chrX	5910004	-	26	2.74	0.874	0.524	1	5
chrX	5910269	-	29	3.27	0.659	0.326	0.929	15
chrX	5915365	+	25	2.93	0.801	0.474	1	8
chrX	5919442	-	27	1.74	0.344	0	0.721	4
chrX	5921252	-	27	2.28	0.38	0.063	0.665	6
chrX	5942029	+	28	2.64	0.764	0.38	1	15
chrX	5949364	+	33	2.5	0.837	0.418	1	7
chrX	5949449	-	25	2.5	0.757	0.379	1	9
chrX	5949687	-	26	4.42	0.772	0.45	1	28
chrX	5952703	+	26	2.24	0.628	0.118	0.859	4
chrX	5960996	+	30	2.66	0.574	0.225	0.829	6
chrX	5963454	-	27	1.9	0.45	0.065	0.824	4
chrX	5973640	-	34	2.48	0.443	0.136	0.729	4
chrX	5979375	-	30	2.01	0.432	0.043	0.774	4
chrX	5981767	-	30	2.04	0.534	0.226	0.931	4
chrX	5988364	-	27	2.37	0.549	0.193	0.885	9
chrX	5990733	-	33	3.19	0.715	0.394	1	8
chrX	5992671	-	34	2.11	0.582	0.248	0.933	8
chrX	5992709	-	34	1.72	0.593	0.184	1	16
chrX	5993074	-	34	2.47	0.731	0.462	1	13
chrX	5993298	-	32	2	0.572	0.199	0.865	8
chrX	5994265	-	34	1.74	0.329	0	0.638	5
chrX	5996417	-	34	4.44	0.367	0.109	0.578	4
chrX	5998444	+	28	2.33	0.43	0.052	0.712	5
chrX	6000758	-	30	2.24	0.701	0.385	1	14
chrX	6001161	+	31	2.01	0.456	0.139	0.721	11
chrX	6001732	-	27	2.35	0.645	0.238	1	7
chrX	6003576	-	25	2.79	0.546	0.178	0.909	4
chrX	6003723	+	32	6.74	0.983	0.935	1	30
chrX	6004192	-	28	2.17	0.612	0.278	1	3
chrX	6005561	-	28	2.43	0.539	0.28	0.952	6
chrX	6005879	-	27	3	0.686	0.382	1	15
chrX	6006587	-	31	2.01	0.494	0.21	0.866	11
chrX	6009556	+	27	2.58	0.619	0.2	0.937	10
chrX	6010185	-	25	2.55	1	1	1	8
chrX	6023831	-	27	4.13	0.751	0.483	1	19
chrX	6024187	-	28	2.08	0.573	0.238	0.925	7
chrX	6026401	+	27	1.97	0.58	0.159	0.895	8
chrX	6029248	+	29	2.92	0.791	0.407	1	11
chrX	6029858	+	30	2.01	0.793	0.283	1	11
chrX	6030356	+	31	2.12	0.605	0.344	1	7
chrX	6030747	+	31	3.27	0.72	0.396	1	14
chrX	6031301	+	32	2.11	0.446	0.113	0.753	5
chrX	6032161	+	31	2.13	0.555	0.215	0.953	4
chrX	6032692	+	32	2.19	0.641	0.309	0.957	12
chrX	6034656	+	30	3.31	0.847	0.512	1	17
chrX	6040973	-	26	2.66	1	1	1	7
chrX	6052457	+	25	3.07	0.764	0.385	1	7
chrX	6052947	+	26	2.25	0.786	0.377	1	6
chrX	6056627	+	29	1.85	0.303	0.018	0.611	10
chrX	6059334	-	28	1.93	0.495	0.065	0.789	14
chrX	6063080	-	36	2.34	0.638	0.284	0.945	3
chrX	6071744	+	28	1.7	0.285	0	0.641	16
chrX	6072212	+	29	2.21	0.621	0.128	0.855	12
chrX	6073523	+	30	3.37	0.884	0.577	1	27
chrX	6077967	+	26	2.19	1	0.621	1	7
chrX	6078308	+	26	1.83	0.495	0.167	0.934	6
chrX	6090400	+	25	2.29	0.596	0.186	0.916	9
chrX	6101394	-	26	3.82	0.803	0.529	1	6
chrX	6110101	+	25	2.31	0.779	0.326	1	17
chrX	6113332	+	26	2.79	0.697	0.393	1	7
chrX	6115302	-	26	2.67	0.719	0.309	1	11
chrX	6125459	+	29	2.72	0.705	0.411	1	6
chrX	6127841	+	27	2.89	0.583	0.177	0.921	4
chrX	6128943	-	29	1.96	0.762	0.354	1	5
chrX	6139839	-	29	5.31	1	0.732	1	17
chrX	6146529	-	25	2.21	0.582	0.056	0.971	6
chrX	6147104	-	26	3.2	0.778	0.472	1	7
chrX	6203105	-	30	2.64	0.698	0.335	1	10
chrX	6203816	-	29	2.47	0.483	0.245	0.799	9
chrX	6205840	-	29	2.16	0.438	0.104	0.752	16
chrX	6208420	-	29	2.24	0.726	0.381	1	5
chrX	6209505	-	25	2.82	0.641	0.313	1	21
chrX	6210742	-	25	2.97	0.749	0.382	1	8
chrX	6210884	-	26	2.16	0.46	0.139	0.77	3
chrX	6212282	-	30	3.1	0.601	0.266	0.892	14
chrX	6213079	-	28	2.74	0.889	0.585	1	6
chrX	6213867	-	27	5.42	1	1	1	48
chrX	6215240	+	28	1.99	0.525	0.161	0.867	4
chrX	6216951	-	31	2.3	0.911	0.579	1	19
chrX	6217271	-	31	2.66	0.817	0.442	1	18
chrX	6217548	+	26	2.43	0.813	0.474	1	14
chrX	6217773	+	25	4.9	0.789	0.548	1	4
chrX	6218008	-	27	4.36	0.751	0.366	1	5
chrX	6220045	+	25	1.96	0.453	0.015	0.817	6
chrX	6222272	-	26	2.39	0.727	0.381	1	3
chrX	6262193	-	25	3.06	0.816	0.414	1	30
chrX	6301867	-	25	3.23	0.482	0.17	0.731	3
chrX	6309280	-	25	1.87	0.404	0.014	0.846	4
chrX	6313892	-	30	5.84	0.695	0.407	0.983	13
chrX	6361221	-	25	1.99	0.676	0.208	1	10
chrX	6465399	+	26	3.87	0.922	0.594	1	15
chrX	6470485	-	25	2.16	0.533	0.198	0.847	11
chrX	6471979	-	25	2.45	0.601	0.204	0.949	5
chrX	6487594	+	26	3.14	0.674	0.387	1	4
chrX	6494765	-	25	3.14	0.959	0.523	1	6
chrX	6500055	+	32	2.62	0.493	0.251	0.737	4
chrX	6505574	+	29	2.1	0.418	0.108	0.698	12
chrX	6508377	+	37	3.12	0.52	0.292	0.765	5
chrX	6509104	+	38	2.12	0.45	0.172	0.713	16
chrX	6530756	-	27	2.31	0.488	0.187	0.767	5
chrX	6536923	-	26	3.06	0.684	0.335	1	4
chrX	6541598	-	27	2.01	0.23	0	0.562	3
chrX	6547521	-	27	1.98	0.517	0.164	0.93	9
chrX	6552901	-	26	2.28	0.606	0.283	1	18
chrX	6554378	-	26	4.54	1	0.785	1	35
chrX	6600533	-	25	2.54	0.636	0.21	0.96	4
chrX	6604020	-	26	2.88	0.831	0.519	1	18
chrX	6604581	-	26	3.26	1	0.674	1	9
chrX	6619541	+	28	3.89	0.997	0.825	1	23
chrX	6621091	+	31	2.67	0.571	0.316	0.884	7
chrX	6621984	+	28	2.6	0.682	0.286	1	17
chrX	6623238	+	27	4.12	0.737	0.477	0.963	22
chrX	6626297	+	30	3.28	0.742	0.396	1	11
chrX	6626399	+	30	1.91	0.442	0.004	0.781	10
chrX	6626488	+	30	2.04	0.381	0.127	0.697	6
chrX	6628023	+	26	2.2	0.603	0.249	0.975	5
chrX	6636878	+	36	2.73	0.694	0.367	0.968	28
chrX	6638524	+	32	2.03	0.459	0.054	0.734	4
chrX	6640573	+	25	2.19	0.622	0.211	0.985	20
chrX	6643696	-	29	2.83	0.649	0.24	0.896	12
chrX	6644539	-	30	4.42	0.736	0.422	0.972	13
chrX	6644541	-	30	7.98	0.697	0.427	0.939	4
chrX	6644715	-	28	2.11	0.624	0.197	0.951	3
chrX	6645216	+	33	3.56	0.632	0.389	0.923	4
chrX	6646976	+	35	3.47	0.9	0.628	1	7
chrX	6647101	+	33	2.25	0.437	0.185	0.706	5
chrX	6650667	+	27	2.54	0.712	0.289	1	7
chrX	6651701	+	30	4.11	0.6	0.29	0.791	17
chrX	6653610	+	25	1.95	0.337	0	0.657	5
chrX	6662684	-	26	1.98	0.516	0.205	0.964	9
chrX	6663061	-	27	3.02	0.869	0.521	1	11
chrX	6668386	-	31	2.77	0.653	0.264	0.946	15
chrX	6668741	-	31	2.48	0.599	0.245	0.926	6
chrX	6670602	-	27	1.87	0.674	0.262	1	8
chrX	6670717	-	29	2.52	0.55	0.211	0.942	4
chrX	6671321	-	26	1.82	0.388	0	0.866	6
chrX	6674229	-	27	2.45	0.609	0.31	0.925	18
chrX	6678684	-	25	4.46	0.855	0.556	0.997	12
chrX	6678723	-	25	2.14	0.445	0.153	0.87	5
chrX	6715938	+	31	2.05	0.599	0.193	0.918	5
chrX	6718379	+	30	3.79	1	0.835	1	9
chrX	6718395	-	29	2.56	0.351	0.031	0.561	4
chrX	6718551	+	31	2.7	0.722	0.44	1	9
chrX	6721926	-	28	2.75	0.449	0.205	0.691	16
chrX	6724760	+	37	3.11	0.489	0.286	0.754	19
chrX	6725984	-	29	2.56	0.597	0.32	0.943	6
chrX	6728848	+	35	3.43	0.594	0.302	0.873	10
chrX	6728853	-	29	6.5	0.675	0.386	0.938	20
chrX	6730327	+	28	6.56	1	0.722	1	24
chrX	6732091	+	30	2.06	0.568	0.254	0.928	7
chrX	6732799	+	29	3.51	0.594	0.325	0.887	4
chrX	6733604	+	29	2.32	0.856	0.446	1	5
chrX	6735220	+	25	3.5	0.81	0.469	1	22
chrX	6735225	+	25	8.35	1	1	1	23
chrX	6736189	+	25	3.56	0.998	0.701	1	25
chrX	6736815	-	31	2.91	0.982	0.522	1	13
chrX	6737110	-	29	1.82	0.279	0	0.608	15
chrX	6737125	-	28	3.22	0.684	0.388	0.994	6
chrX	6741273	-	26	1.94	0.423	0.008	0.729	8
chrX	6752111	-	25	2.44	0.703	0.341	1	13
chrX	6755161	-	34	2.64	0.564	0.276	0.905	14
chrX	6757749	+	29	1.82	0.194	0	0.497	5
chrX	6759767	-	32	2.99	0.912	0.596	1	32
chrX	6781826	+	31	1.95	0.496	0.138	0.858	4
chrX	6783752	+	31	2.91	0.664	0.357	0.965	3
chrX	6784561	+	31	3.11	0.764	0.37	1	6
chrX	6788420	+	32	2.79	0.719	0.431	1	3
chrX	6790711	+	32	2.07	0.81	0.476	1	14
chrX	6797921	+	25	5.41	0.987	0.73	1	17
chrX	6805200	-	25	2.73	0.363	0.024	0.58	4
chrX	6817949	+	26	2.02	0.624	0.102	0.945	5
chrX	6818961	-	26	5.71	0.834	0.572	1	7
chrX	6821761	-	27	2.05	0.448	0.112	0.734	4
chrX	6821959	+	32	3.4	0.677	0.39	0.963	6
chrX	6823012	+	33	1.92	1	1	1	18
chrX	6823403	-	27	2.72	0.659	0.334	1	7
chrX	6824599	+	37	1.93	0.36	0.118	0.685	4
chrX	6824811	+	37	1.79	0.409	0.076	0.725	7
chrX	6826192	-	26	3.44	0.693	0.406	1	17
chrX	6829256	+	34	1.87	0.419	0.126	0.644	6
chrX	6830152	+	31	2.38	0.601	0.256	0.86	5
chrX	6832046	+	27	2.06	0.367	0.037	0.643	11
chrX	6832952	+	30	1.83	0.378	0.015	0.752	11
chrX	6852361	+	29	2.33	1	0.776	1	7
chrX	6853488	+	33	2.07	0.854	0.378	1	4
chrX	6880093	+	29	2.23	0.513	0.195	0.862	4
chrX	6881873	+	25	2.43	0.802	0.445	1	9
chrX	6882942	+	25	2.33	0.809	0.46	1	9
chrX	6883766	+	30	1.97	0.675	0.275	1	10
chrX	6884841	-	27	2.23	0.546	0.195	0.838	4
chrX	6887599	-	28	6.64	0.678	0.342	0.986	3
chrX	6888180	-	27	2.36	0.343	0.055	0.591	11
chrX	6888239	+	30	2.4	0.376	0	0.657	3
chrX	6891083	+	28	3.09	0.877	0.493	1	19
chrX	6892577	-	33	2.87	0.589	0.297	0.876	9
chrX	6893298	+	28	2.35	0.327	0.076	0.569	5
chrX	6894817	-	28	3.26	0.762	0.393	1	18
chrX	6896394	-	31	2.6	0.566	0.248	0.81	3
chrX	6897791	-	33	4.74	0.97	0.688	1	17
chrX	6900821	-	28	3.94	0.739	0.388	1	5
chrX	6900824	-	34	2.64	0.474	0.237	0.861	25
chrX	6901293	-	33	2.41	1	0.532	1	19
chrX	6901960	-	30	5.04	1	0.739	1	23
chrX	6901982	-	32	2.13	0.519	0.154	0.857	22
chrX	6903784	-	30	2.03	0.559	0.16	0.876	9
chrX	6907204	-	30	4.09	0.696	0.394	0.907	7
chrX	6907627	-	27	2.4	0.618	0.297	1	6
chrX	6907843	-	29	3.52	1	0.603	1	4
chrX	6907908	-	28	3.44	0.725	0.293	1	5
chrX	6908022	-	30	2.17	0.624	0.283	0.962	5
chrX	6908594	-	30	2.43	0.537	0.254	0.909	7
chrX	6909271	-	25	2.95	0.882	0.435	1	11
chrX	6915463	-	26	2.68	0.844	0.391	1	10
chrX	6922711	-	25	1.97	0.566	0.134	0.922	21
chrX	6927810	+	25	2.67	0.622	0.266	0.968	15
chrX	6983454	-	25	2.32	0.434	0.093	0.769	8
chrX	6983864	-	25	1.82	0.293	0.02	0.695	4
chrX	6985158	-	25	2.31	0.769	0.37	1	4
chrX	7004377	+	28	3.23	0.546	0.217	0.839	3
chrX	7011516	+	25	2.61	0.645	0.203	1	4
chrX	7058801	+	30	3.14	0.842	0.561	1	25
chrX	7058855	+	29	2.06	0.365	0.123	0.68	4
chrX	7061288	+	34	2.03	0.348	0.108	0.593	3
chrX	7064144	+	28	3.81	0.59	0.253	0.905	5
chrX	7066316	+	30	3.38	1	0.666	1	23
chrX	7066565	+	27	2.99	0.785	0.466	1	3
chrX	7070757	-	29	2.57	0.89	0.518	1	6
chrX	7073651	-	29	2.03	0.424	0.042	0.713	3
chrX	7075796	-	36	2.07	0.594	0.291	0.918	4
chrX	7075960	-	35	1.88	0.724	0.465	0.958	15
chrX	7076984	-	35	2.29	0.603	0.337	0.899	4
chrX	7077184	-	33	1.87	0.408	0.053	0.755	6
chrX	7117474	+	27	3.37	0.569	0.134	0.788	6
chrX	7151056	+	26	2.15	0.457	0	0.789	15
chrX	7153208	+	25	2.22	0.492	0	0.875	3
chrX	7155726	+	25	2.16	0.702	0.233	1	4
chrX	7157353	+	25	4.74	0.867	0.648	1	25
chrX	7174493	-	27	2.27	0.582	0.306	1	7
chrX	7177829	-	25	4.31	0.903	0.624	1	22
chrX	7179031	-	25	2.33	0.772	0.407	1	8
chrX	7188133	+	26	4.1	0.678	0.403	1	15
chrX	7188392	-	27	2.01	0.671	0.299	1	5
chrX	7188467	+	26	2.65	0.729	0.358	1	14
chrX	7227461	+	28	2.75	0.95	0.56	1	7
chrX	7234611	+	38	1.82	0.571	0.148	0.907	6
chrX	7236540	+	35	2.36	0.203	0	0.456	5
chrX	7238956	+	27	2.51	0.65	0.272	0.988	5
chrX	7279082	+	25	2.21	0.703	0.229	1	11
chrX	7280444	-	28	2.23	0.759	0.254	1	18
chrX	7286800	+	29	2.23	0.721	0.322	1	12
chrX	7287692	+	26	2.72	0.657	0.312	0.985	7
chrX	7287862	+	27	2.64	0.774	0.466	1	14
chrX	7290997	-	32	2.1	0.662	0.233	1	7
chrX	7296342	-	27	4.7	0.898	0.519	1	8
chrX	7299523	-	28	3.15	0.959	0.589	1	5
chrX	7301247	+	27	2.26	0.663	0.292	1	7
chrX	7302304	+	25	3.06	0.828	0.445	1	11
chrX	7302349	+	25	2.65	0.574	0.178	0.881	5
chrX	7304640	+	26	3.94	0.945	0.887	0.977	19
chrX	7306984	+	26	3.44	0.582	0.169	0.856	5
chrX	7316563	+	38	3.11	0.959	0.659	1	34
chrX	7317540	+	37	2.63	0.677	0.273	0.986	4
chrX	7319050	+	35	2.17	0.719	0.386	1	4
chrX	7319541	+	38	2.36	0.675	0.423	0.962	23
chrX	7319674	-	36	2.56	0.555	0.256	0.823	7
chrX	7321857	+	39	2.22	0.45	0.167	0.692	7
chrX	7326123	-	28	2.03	0.474	0.083	0.776	6
chrX	7326131	+	36	2.32	0.552	0.18	0.807	3
chrX	7327082	+	36	2.08	0.415	0.088	0.674	5
chrX	7328522	-	27	2.39	0.718	0.335	1	7
chrX	7328547	-	25	2.57	0.72	0.414	1	14
chrX	7332803	+	38	2.64	0.609	0.273	0.855	16
chrX	7333330	-	28	1.95	0.871	0.436	1	5
chrX	7333979	+	34	1.79	0.389	0.117	0.687	4
chrX	7334141	+	32	2.09	0.444	0.155	0.732	8
chrX	7334460	-	29	4.1	0.73	0.544	1	17
chrX	7336082	-	30	1.85	0.749	0.311	1	4
chrX	7340930	-	27	1.97	0.433	0.054	0.768	5
chrX	7341185	-	26	3.94	0.934	0.688	1	27
chrX	7341413	-	27	2.45	0.72	0.363	1	17
chrX	7342422	-	26	2.04	0.532	0.015	0.848	6
chrX	7342902	-	27	5.38	0.687	0.384	0.949	11
chrX	7345815	+	25	3.85	0.751	0.292	1	22
chrX	7348601	-	31	3.19	0.607	0.342	0.917	18
chrX	7350366	+	29	2.44	0.49	0.207	0.699	3
chrX	7351130	-	32	2.33	0.459	0.194	0.884	3
chrX	7353906	-	30	2.05	0.587	0.195	0.923	10
chrX	7355223	-	28	1.96	0.42	0.123	0.756	4
chrX	7356576	-	29	2.33	0.637	0.28	0.972	13
chrX	7357473	+	32	1.81	0.29	0.032	0.596	5
chrX	7364585	-	26	2.89	0.625	0.328	1	7
chrX	7370965	+	27	2.22	0.611	0.209	1	15
chrX	7372411	+	29	1.91	0.364	0	0.671	5
chrX	7375998	+	27	5.29	0.864	0.62	1	8
chrX	7377469	-	26	2.97	0.408	0.165	0.661	8
chrX	7383968	-	25	2.7	1	0.557	1	24
chrX	7386365	+	30	2.58	1	1	1	12
chrX	7386463	-	26	3.5	1	0.645	1	31
chrX	7395507	+	27	2.46	0.6	0.176	0.949	7
chrX	7415202	+	26	3.68	0.809	0.389	1	10
chrX	7458886	+	28	2.81	0.931	0.532	1	10
chrX	7459730	+	28	1.95	0.471	0.04	0.844	11
chrX	7464136	+	25	2.11	0.683	0.151	1	5
chrX	7470057	-	26	2.36	0.444	0.092	0.796	16
chrX	7500476	-	27	1.88	0.594	0.177	0.946	5
chrX	7514924	+	25	2.25	0.722	0.355	1	6
chrX	7574752	+	26	2.19	0.578	0.236	0.971	3
chrX	7575954	+	29	2.38	0.66	0.294	0.854	7
chrX	7588723	+	27	3.38	0.702	0.42	1	5
chrX	7589278	+	26	2.02	0.549	0.157	0.915	21
chrX	7592964	-	26	1.97	0.365	0	0.723	12
chrX	7594655	-	27	2.33	0.785	0.367	1	3
chrX	7598802	+	25	2.09	0.318	0.076	0.71	4
chrX	7609631	-	27	3.18	0.631	0.38	0.997	4
chrX	7610607	+	31	1.93	0.324	0.057	0.646	3
chrX	7611586	+	29	1.75	0.401	0.018	0.705	3
chrX	7611861	+	27	2.14	0.624	0.17	0.98	8
chrX	7612191	+	26	1.87	0.66	0.053	1	4
chrX	7613044	-	29	1.69	0.29	0	0.641	5
chrX	7613428	-	28	3.08	0.473	0.135	0.765	4
chrX	7616320	-	31	2.21	0.766	0.364	1	16
chrX	7616479	+	32	1.8	0.372	0.09	0.647	8
chrX	7617457	-	30	2.26	0.611	0.296	1	15
chrX	7619426	+	33	2.49	0.619	0.318	0.944	4
chrX	7626025	+	27	3.09	0.728	0.411	1	4
chrX	7626252	-	30	4.07	0.891	0.532	1	39
chrX	7627913	-	41	2.49	0.455	0.246	0.73	6
chrX	7630490	-	39	1.68	0.471	0.196	0.907	15
chrX	7631018	-	40	2.93	0.799	0.525	1	13
chrX	7632120	-	40	1.59	0.315	0	0.663	5
chrX	7638803	-	28	1.76	0.235	0	0.552	12
chrX	7642479	-	28	2.78	0.677	0.354	0.984	18
chrX	7643625	-	30	2.84	0.624	0.31	0.912	27
chrX	7654906	-	25	2.77	0.567	0.27	0.902	4
chrX	7655175	+	26	2.26	0.63	0.286	1	10
chrX	7656040	+	26	3.25	0.768	0.323	1	5
chrX	7656225	-	26	2.63	0.828	0.351	1	16
chrX	7659357	-	29	2.41	0.752	0.384	1	21
chrX	7662836	-	31	2.13	0.544	0.079	0.792	5
chrX	7666696	-	31	2.85	0.742	0.424	1	12
chrX	7668545	-	33	1.87	0.612	0.14	0.982	8
chrX	7669159	+	30	2.47	0.686	0.332	0.983	8
chrX	7671782	+	33	2.66	0.704	0.389	1	27
chrX	7675114	-	29	2.13	0.341	0	0.592	3
chrX	7678024	+	30	2.47	0.439	0.172	0.697	12
chrX	7678147	+	30	2.8	0.976	0.616	1	17
chrX	7678309	+	30	2.31	0.47	0.19	0.769	6
chrX	7679620	-	33	2.04	0.468	0.116	0.837	12
chrX	7681690	+	25	2.62	0.763	0.287	1	5
chrX	7681811	-	32	2.48	0.407	0.185	0.73	6
chrX	7683075	-	30	2.45	1	1	1	13
chrX	7685582	+	28	2.89	0.667	0.351	0.973	3
chrX	7686602	+	32	2.37	0.675	0.38	1	3
chrX	7687970	+	33	2.52	0.686	0.32	1	4
chrX	7688307	+	30	2.68	0.623	0.302	0.925	10
chrX	7692203	-	28	3.63	0.731	0.469	1	4
chrX	7692490	+	41	1.74	0.377	0.071	0.642	4
chrX	7692585	+	41	1.89	0.481	0.206	0.763	6
chrX	7693585	+	36	2.01	0.312	0	0.58	5
chrX	7694004	-	26	2.06	0.34	0.042	0.711	10
chrX	7694447	+	32	2.52	0.644	0.31	0.977	7
chrX	7695953	+	28	2.11	0.661	0.224	1	7
chrX	7706513	+	26	2.44	1	1	1	3
chrX	7712215	+	25	2.6	0.98	0.563	1	10
chrX	7715209	-	27	2.4	0.715	0.245	1	18
chrX	7715676	-	28	1.9	0.361	0.039	0.795	6
chrX	7715690	-	28	2.05	0.525	0.228	1	6
chrX	7731207	-	26	1.89	0.379	0	0.674	3
chrX	7738212	-	27	2.57	0.5	0.242	0.844	17
chrX	7805557	+	25	2.34	0.575	0.249	0.938	3
chrX	7829974	-	28	2.2	0.756	0.176	1	4
chrX	7831604	-	30	2.33	0.451	0.152	0.823	3
chrX	7900764	-	25	2.21	0.735	0.38	1	7
chrX	7901811	-	28	2.22	0.436	0.062	0.755	14
chrX	7904496	-	27	4.03	1	0.716	1	34
chrX	7904750	-	27	2.71	0.759	0.434	1	16
chrX	7909543	-	25	4.2	0.827	0.449	1	24
chrX	7909784	-	26	2.03	0.536	0.126	0.894	5
chrX	7913489	+	30	2.13	0.635	0.331	1	5
chrX	7913888	-	30	2.32	0.974	0.436	1	20
chrX	7914744	-	28	1.91	0.384	0	0.735	5
chrX	7916712	-	30	2.87	0.642	0.355	0.985	14
chrX	7917966	+	32	1.72	0.221	0	0.522	5
chrX	7921122	-	27	2.42	0.671	0.339	1	9
chrX	7926148	-	25	2.97	0.683	0.375	1	4
chrX	7926798	+	30	2.49	0.477	0.257	0.798	4
chrX	7926931	+	30	2.43	0.634	0.324	0.975	4
chrX	7931027	-	29	2.36	0.589	0.3	0.864	3
chrX	7932043	+	29	2.79	0.809	0.446	1	8
chrX	7932994	+	30	2.05	0.562	0.227	0.983	3
chrX	7933532	-	31	2.91	0.648	0.364	0.893	6
chrX	7936027	+	27	2.57	0.773	0.437	1	15
chrX	7947280	-	27	2.17	0.641	0.331	1	8
chrX	7947405	-	27	3.36	0.849	0.474	1	19
chrX	7963726	+	33	2.33	0.548	0.234	0.823	4
chrX	7965691	+	28	2.21	0.677	0.372	1	7
chrX	7970531	-	25	3.05	0.968	0.624	1	21
chrX	7975841	-	31	2.35	0.496	0.074	0.818	5
chrX	7980991	-	26	2.22	0.574	0.2	0.868	9
chrX	7987127	+	28	2.26	0.522	0.164	0.909	10
chrX	7987486	+	31	2.39	0.833	0.336	1	5
chrX	7988786	+	28	6.74	0.744	0.477	1	7
chrX	7989457	+	26	4.13	0.838	0.523	1	16
chrX	7989898	+	29	6.57	1	0.907	1	37
chrX	7990255	+	29	2.01	0.503	0.207	0.855	5
chrX	7990352	+	26	2.19	0.529	0.129	0.833	7
chrX	7990874	+	27	2.35	0.496	0.21	0.854	10
chrX	7997298	+	27	2.09	0.551	0.318	0.765	4
chrX	7998014	+	28	3.79	1	0.664	1	32
chrX	7998042	+	27	2.69	1	0.634	1	7
chrX	7998157	+	26	2.34	0.434	0.075	0.739	6
chrX	7998812	+	30	2.71	0.65	0.334	1	5
chrX	8001905	+	35	2.44	0.67	0.354	0.955	10
chrX	8002482	+	33	2.12	0.487	0.199	0.755	4
chrX	8008630	+	34	5.65	0.715	0.475	0.952	15
chrX	8045925	+	25	6.35	0.917	0.496	1	20
chrX	8046987	+	26	3.02	0.76	0.428	1	11
chrX	8048852	-	27	2.3	0.877	0.379	1	7
chrX	8056044	+	25	2.43	0.735	0.303	1	4
chrX	8062456	+	25	2.32	0.388	0.093	0.696	5
chrX	8062599	+	25	2.13	0.587	0.26	1	7
chrX	8066878	-	27	2.53	0.558	0.133	0.811	4
chrX	8066987	+	28	6.72	1	0.801	1	32
chrX	8072517	-	26	2.41	0.521	0.215	0.841	4
chrX	8074369	-	30	3.16	0.985	0.668	1	31
chrX	8076956	-	27	2.81	0.727	0.394	1	11
chrX	8077849	+	27	1.87	0.734	0.251	1	13
chrX	8078710	+	27	2.12	0.669	0.262	1	12
chrX	8080291	+	31	1.79	0.257	0	0.526	11
chrX	8081502	-	28	2.86	0.778	0.362	1	5
chrX	8082497	-	30	1.96	0.402	0.015	0.685	5
chrX	8089891	-	29	1.81	0.324	0.122	0.821	5
chrX	8090528	-	25	1.72	0.664	0.015	1	7
chrX	8092564	-	26	1.95	0.482	0.092	0.922	7
chrX	8095240	-	29	2.78	0.784	0.439	1	6
chrX	8095608	-	31	2.86	0.571	0.285	0.89	22
chrX	8096672	-	33	2.23	0.543	0.265	0.886	19
chrX	8099561	-	34	2.41	0.883	0.542	1	15
chrX	8102211	+	27	2	0.957	0.352	1	3
chrX	8102556	+	26	2.42	0.609	0.261	0.951	6
chrX	8102911	-	34	4.49	0.944	0.627	1	25
chrX	8117760	+	25	2.52	0.655	0.221	1	4
chrX	8122192	+	25	3.55	0.846	0.471	1	17
chrX	8126291	-	27	3.56	0.863	0.519	1	18
chrX	8130042	-	27	3.13	0.771	0.433	1	8
chrX	8157421	+	26	2.32	0.602	0.243	0.931	14
chrX	8160286	-	30	2.94	0.492	0.191	0.768	6
chrX	8161498	-	29	1.95	0.415	0	0.801	18
chrX	8163249	-	28	2.41	0.637	0.292	0.986	4
chrX	8205933	+	26	1.9	0.559	0.16	0.945	19
chrX	8206025	+	27	2.12	0.532	0.142	0.869	6
chrX	8206041	+	27	4.03	0.894	0.607	1	38
chrX	8217828	+	30	2.62	0.489	0.125	0.779	5
chrX	8219115	+	30	2.91	0.611	0.376	0.936	13
chrX	8226976	+	30	6.75	0.882	0.584	1	12
chrX	8244625	+	26	1.79	0.518	0	1	10
chrX	8245819	+	27	2.77	0.538	0.211	0.811	6
chrX	8247168	+	27	2.84	0.556	0.222	0.938	5
chrX	8248338	+	28	4.49	0.874	0.547	1	15
chrX	8250104	-	31	3.18	1	0.872	1	19
chrX	8251553	-	29	1.92	0.56	0.186	0.928	6
chrX	8284670	+	25	7.23	1	0.747	1	43
chrX	8323558	+	25	2.07	0.428	0	0.766	11
chrX	8323799	+	26	3.26	0.797	0.529	1	20
chrX	8340003	-	28	3.82	0.884	0.537	1	6
chrX	8340349	-	28	8.04	1	0.984	1	18
chrX	8346267	+	25	2.48	0.826	0.263	1	22
chrX	8347580	-	32	3.35	0.753	0.381	1	15
chrX	8347582	-	32	2.19	0.273	0.069	0.514	4
chrX	8348705	-	30	3.73	0.665	0.333	0.909	5
chrX	8349685	-	29	2.64	0.436	0.197	0.777	4
chrX	8352465	-	26	2.22	0.473	0.168	0.864	6
chrX	8353198	-	28	3.08	0.711	0.41	1	10
chrX	8353203	-	28	2.93	0.758	0.417	0.963	6
chrX	8358562	-	25	3.71	1	0.632	1	12
chrX	8371506	-	30	2.63	0.562	0.247	0.786	4
chrX	8383212	-	34	3.41	0.699	0.403	0.968	6
chrX	8413413	+	27	2.68	0.881	0.497	1	4
chrX	8413889	+	25	2.78	0.609	0.302	0.99	7
chrX	8414304	-	33	2.21	0.48	0.095	0.767	3
chrX	8430645	+	28	2.13	0.57	0.247	0.897	8
chrX	8431330	+	27	2.37	0.736	0.254	1	6
chrX	8453922	+	25	5.27	0.573	0.258	0.845	11
chrX	8456107	+	32	1.72	0.267	0	0.523	3
chrX	8456657	-	31	1.9	0.497	0.126	0.914	4
chrX	8457168	-	33	2.05	0.622	0.279	1	5
chrX	8459936	+	28	2.28	0.6	0.277	0.89	5
chrX	8460198	+	25	4.62	0.929	0.639	1	13
chrX	8461371	+	25	2.93	0.568	0.215	0.896	5
chrX	8463680	-	32	2.24	0.478	0.2	0.796	5
chrX	8464391	-	31	2.1	0.493	0.179	0.765	11
chrX	8467221	-	32	1.97	0.621	0.159	0.957	8
chrX	8467320	+	26	2.92	0.612	0.323	0.965	6
chrX	8467763	-	32	3.09	0.701	0.453	1	16
chrX	8468824	-	34	4.18	0.871	0.607	1	4
chrX	8468940	+	30	2.74	0.68	0.386	1	9
chrX	8468946	-	36	2.37	0.469	0.192	0.739	3
chrX	8469143	+	31	2.5	0.635	0.243	0.949	19
chrX	8471267	-	36	2.54	0.553	0.252	0.899	8
chrX	8480044	+	25	2.58	0.518	0.181	0.942	6
chrX	8481548	-	28	2.22	0.736	0.41	1	13
chrX	8482004	+	32	3.82	0.814	0.507	1	35
chrX	8484477	-	31	2.39	0.531	0.253	0.815	4
chrX	8485750	-	28	3.68	0.683	0.389	1	3
chrX	8486508	+	27	2.55	0.781	0.281	1	3
chrX	8489044	-	32	1.97	0.347	0.096	0.602	6
chrX	8489164	-	34	3.75	1	0.779	1	27
chrX	8489435	+	32	1.97	0.518	0.107	0.859	9
chrX	8494300	+	29	2.55	0.508	0.239	0.849	3
chrX	8495359	-	27	2.58	0.883	0.467	1	7
chrX	8495829	-	26	2.23	0.684	0.236	1	5
chrX	8495907	+	28	2.57	0.484	0.234	0.888	6
chrX	8501365	-	31	2.25	0.542	0.288	0.832	15
chrX	8508644	+	38	2.18	0.514	0.225	0.739	5
chrX	8509133	-	25	3.35	0.922	0.59	1	12
chrX	8513216	+	27	2.56	0.742	0.399	1	9
chrX	8520162	-	36	2.23	0.451	0.185	0.8	18
chrX	8522680	-	38	2.4	0.479	0.231	0.832	4
chrX	8523064	-	40	2.2	0.542	0.254	0.864	9
chrX	8523126	-	39	1.9	0.568	0.252	0.92	3
chrX	8525850	-	37	3.9	0.871	0.582	1	20
chrX	8526955	-	35	3.22	0.924	0.607	1	14
chrX	8529562	-	30	3.21	0.744	0.498	1	7
chrX	8529810	+	26	2.26	0.663	0.192	1	3
chrX	8529985	+	25	2.12	0.464	0.1	0.813	5
chrX	8530796	-	28	10	1	0.888	1	24
chrX	8531054	-	26	25.78	0.951	0.882	1	9
chrX	8542724	+	25	3.18	0.657	0.312	1	7
chrX	8543874	+	29	1.79	0.505	0.188	0.951	3
chrX	8544425	+	28	2.94	0.656	0.339	0.928	23
chrX	8544762	+	30	2.75	0.451	0.252	0.683	5
chrX	8551098	+	26	2.45	0.85	0.484	1	9
chrX	8557976	+	28	2.37	0.791	0.344	1	4
chrX	8558665	+	29	2.41	0.479	0.235	0.924	5
chrX	8558672	-	25	2.72	0.589	0.155	0.952	5
chrX	8559348	+	25	3.17	0.903	0.416	1	9
chrX	8559386	+	27	2.4	0.598	0.268	0.954	6
chrX	8560763	-	33	2.37	0.611	0.256	0.921	3
chrX	8604120	-	27	5.46	0.787	0.521	1	20
chrX	8619247	+	25	2.13	0.557	0.155	1	11
chrX	8620829	-	34	1.8	0.398	0.141	0.756	7
chrX	8620941	-	34	2.72	0.649	0.4	1	15
chrX	8621161	-	33	3.13	0.984	0.634	1	8
chrX	8621549	-	31	2.57	0.442	0.131	0.68	8
chrX	8623521	-	26	3.67	0.82	0.361	1	16
chrX	8627946	-	25	2.14	0.502	0.226	0.915	10
chrX	8628749	-	26	1.8	0.428	0	0.748	7
chrX	8630018	-	26	2.36	0.653	0.217	1	4
chrX	8639842	-	27	2.12	0.592	0.208	0.886	13
chrX	8654813	-	25	2.32	0.817	0.369	1	3
chrX	8657863	-	25	2.41	0.783	0.378	1	12
chrX	8690080	-	42	2.05	0.656	0.366	0.985	7
chrX	8691389	-	28	1.99	0.653	0.198	1	7
chrX	8691448	-	27	2.25	0.799	0.264	1	11
chrX	8699625	+	35	6.29	0.818	0.589	1	23
chrX	8713528	+	31	2.1	0.328	0.109	0.604	17
chrX	8719489	+	28	2.58	0.587	0.278	0.884	8
chrX	8741578	+	25	2.28	0.662	0.265	1	6
chrX	8742573	+	26	2.44	0.695	0.255	1	6
chrX	8763991	-	31	1.96	0.407	0.113	0.674	6
chrX	8768095	-	28	1.66	0.577	0.199	0.802	3
chrX	8769680	-	30	2.68	0.767	0.398	1	4
chrX	8769807	-	30	2.14	0.646	0.282	0.984	3
chrX	8778506	+	25	4.11	0.832	0.356	1	7
chrX	8779464	+	28	2.49	0.646	0.336	1	6
chrX	8779466	+	28	2.58	0.475	0.22	0.824	3
chrX	8779487	+	27	3.26	0.881	0.515	1	11
chrX	8847621	-	25	1.82	0.358	0	0.68	15
chrX	8861029	+	28	1.93	0.308	0.094	0.737	3
chrX	8879226	-	28	2.12	0.793	0.434	1	4
chrX	8882051	-	25	2.57	0.804	0.465	1	6
chrX	8882134	-	25	3.43	0.646	0.346	0.978	12
chrX	8886237	-	26	1.92	0.616	0.17	1	4
chrX	8887711	+	25	2.96	0.917	0.576	1	12
chrX	8889029	+	26	3.46	0.736	0.427	1	17
chrX	8900379	-	28	2.24	0.426	0.149	0.703	6
chrX	8906548	-	28	3.43	0.726	0.393	1	7
chrX	8906953	-	26	5.69	0.921	0.713	1	25
chrX	8910200	-	31	2.61	0.631	0.286	0.965	3
chrX	8910724	-	30	2.59	0.467	0.159	0.748	6
chrX	8913708	-	26	2.65	0.496	0.238	0.924	9
chrX	8914543	-	26	1.92	0.985	0.425	1	3
chrX	8918903	-	30	2.63	0.664	0.381	1	8
chrX	8919921	-	28	2.77	0.693	0.349	0.974	8
chrX	8921897	-	26	2.75	0.41	0	0.663	15
chrX	8923782	-	25	2.28	0.586	0.247	1	10
chrX	8923791	-	25	2.18	0.604	0.258	0.937	6
chrX	8932978	+	28	1.88	0.556	0.149	1	15
chrX	8933903	-	26	2.9	0.469	0.238	0.837	4
chrX	8978149	+	26	2.95	0.776	0.383	1	9
chrX	8979818	+	28	2.85	0.736	0.308	1	4
chrX	8980294	+	26	2.9	0.712	0.387	1	4
chrX	8989822	-	29	4.04	0.974	0.668	0.999	21
chrX	8990810	-	28	2.6	0.816	0.509	1	3
chrX	8994679	-	33	2.59	0.593	0.224	0.911	10
chrX	8994811	-	34	2.26	0.598	0.134	0.888	6
chrX	8997046	-	30	2.17	0.446	0.126	0.731	5
chrX	8999941	+	29	1.87	0.497	0.028	0.817	10
chrX	9000896	+	31	2.87	0.955	0.497	1	4
chrX	9001420	-	34	1.99	0.612	0.32	0.953	8
chrX	9001840	-	33	1.95	0.81	0.412	1	11
chrX	9003173	-	35	2.16	0.326	0.067	0.622	11
chrX	9004172	-	28	1.9	0.474	0.149	0.898	4
chrX	9004251	-	29	2.35	0.689	0.43	0.958	7
chrX	9004288	+	27	2.36	0.782	0.409	1	14
chrX	9004422	-	31	2.2	0.673	0.376	1	16
chrX	9005395	-	32	1.99	0.472	0.185	0.877	5
chrX	9005884	-	30	2.21	0.443	0.172	0.755	6
chrX	9011921	+	28	2.44	0.76	0.446	1	8
chrX	9019403	+	29	2.67	0.609	0.283	0.926	8
chrX	9020272	+	32	2.21	0.541	0.276	0.922	3
chrX	9022657	+	31	2.39	0.607	0.256	0.991	11
chrX	9024231	-	26	2.53	0.66	0.352	1	4
chrX	9025504	+	29	2.09	0.48	0.166	0.762	7
chrX	9028909	+	36	1.97	0.47	0.162	0.739	5
chrX	9029334	+	36	2.09	0.297	0.074	0.563	8
chrX	9033108	+	40	3.34	0.725	0.422	0.957	11
chrX	9033826	+	36	2.06	0.423	0.127	0.76	4
chrX	9040403	+	27	1.85	0.351	0.051	0.732	4
chrX	9047669	+	26	2.47	0.485	0.164	0.78	7
chrX	9064974	+	27	3.02	0.575	0.281	0.909	4
chrX	9075448	+	25	2.95	1	0.895	1	10
chrX	9079083	+	25	5.55	1	1	1	28
chrX	9093653	-	25	2.17	0.539	0.14	0.862	18
chrX	9109466	-	34	1.95	0.423	0.066	0.671	6
chrX	9116117	-	31	3.73	0.977	0.695	1	33
chrX	9119129	-	25	3	0.762	0.413	1	12
chrX	9121615	-	27	1.84	0.341	0.004	0.678	4
chrX	9126656	+	29	6.97	0.846	0.567	1	22
chrX	9128604	+	26	3.28	0.941	0.42	1	11
chrX	9133079	+	32	2.31	0.515	0.204	0.792	9
chrX	9141696	+	28	2.28	0.75	0.365	1	17
chrX	9142717	+	27	2.43	0.685	0.316	1	6
chrX	9149214	+	27	2.6	0.619	0.148	0.972	4
chrX	9150336	+	26	3.08	0.633	0.231	0.955	16
chrX	9158195	+	29	2.74	0.542	0.312	0.867	10
chrX	9172506	+	25	2.42	0.705	0.267	1	7
chrX	9198680	+	28	2.22	0.363	0.1	0.631	4
chrX	9203559	-	29	9.82	0.962	0.742	1	5
chrX	9203669	-	29	2.12	0.556	0.206	0.897	11
chrX	9203723	-	28	1.73	0.495	0.022	1	4
chrX	9208408	+	27	1.65	0.473	0	1	3
chrX	9210177	-	27	2.3	0.506	0.234	0.898	3
chrX	9211802	-	30	2.05	0.537	0.191	0.863	3
chrX	9214747	+	25	2.08	0.683	0.31	1	4
chrX	9215039	-	27	2.43	0.63	0.226	0.971	9
chrX	9216181	+	26	3.35	0.524	0.263	0.876	10
chrX	9220682	+	28	2.64	0.741	0.398	1	9
chrX	9275752	-	28	2.8	0.68	0.36	1	12
chrX	9275776	-	28	3.15	0.843	0.457	1	8
chrX	9276468	-	28	1.81	0.582	0.097	0.95	7
chrX	9283618	-	26	2.21	0.421	0.003	0.72	11
chrX	9285059	-	26	2.51	0.676	0.334	1	17
chrX	9289035	-	26	2.79	0.665	0.325	0.997	9
chrX	9289082	+	26	1.75	0.349	0.018	0.753	4
chrX	9341600	-	29	2.89	0.826	0.41	1	13
chrX	9342131	+	26	1.97	0.768	0.22	1	5
chrX	9351347	+	28	2.39	0.551	0.23	0.848	23
chrX	9356814	+	32	1.94	0.499	0.173	0.767	4
chrX	9361324	+	27	2.25	0.774	0.271	1	8
chrX	9362221	+	25	2.13	0.752	0.329	1	11
chrX	9364373	-	32	3.43	0.63	0.309	1	6
chrX	9367520	-	27	3.21	0.625	0.301	0.899	5
chrX	9367642	+	26	3.37	0.891	0.504	1	20
chrX	9371600	+	25	2.9	0	0	0	7
chrX	9373972	+	25	2.98	1	1	1	6
chrX	9403012	-	29	3.26	0.458	0.119	0.753	3
chrX	9409574	-	26	3.34	0.781	0.491	1	33
chrX	9410455	-	27	4.04	1	0.691	1	26
chrX	9410711	-	27	1.87	0.375	0.087	0.722	12
chrX	9411263	-	27	2.2	0.665	0.343	1	8
chrX	9414734	-	25	2.69	0.709	0.335	1	13
chrX	9417949	+	25	2.91	0.526	0.247	0.88	10
chrX	9420297	+	28	3.81	0.986	0.651	1	33
chrX	9431951	+	30	1.91	0.473	0.081	0.801	10
chrX	9432487	+	31	1.96	0.403	0.106	0.781	13
chrX	9436864	+	32	2.03	0.471	0.208	0.802	6
chrX	9437485	+	29	2.61	0.585	0.219	0.927	5
chrX	9442151	+	32	1.86	0.365	0.173	0.765	4
chrX	9445116	+	34	3.23	0.731	0.479	1	14
chrX	9447067	+	27	2.63	0.465	0.096	0.78	10
chrX	9448438	+	27	3.13	0.827	0.37	1	14
chrX	9448646	+	28	2.33	0.755	0.19	1	3
chrX	9451857	-	25	2.76	0.717	0.294	1	10
chrX	9453743	-	27	2.49	0.465	0.182	0.755	4
chrX	9454562	-	25	2.03	0.515	0.165	0.873	8
chrX	9457850	-	30	2.66	0.652	0.365	1	10
chrX	9458516	+	26	2.21	0.559	0.19	0.903	5
chrX	9464498	+	29	3.14	0.717	0.363	1	4
chrX	9465709	-	32	1.92	0.316	0.095	0.613	3
chrX	9471132	-	31	2.88	0.595	0.223	0.883	13
chrX	9482643	+	26	2.74	1	0.87	1	16
chrX	9483873	-	29	3.74	1	0.656	1	16
chrX	9484126	+	26	4.22	0.985	0.623	1	9
chrX	9484439	+	27	2.68	0.456	0.149	0.79	8
chrX	9484547	-	27	3.13	0.557	0.286	0.892	4
chrX	9485971	+	25	2.9	0.943	0.502	1	17
chrX	9486207	+	26	2.52	0.455	0.212	0.821	6
chrX	9495130	+	36	1.86	0.378	0.082	0.603	3
chrX	9496336	+	31	2.39	0.459	0.195	0.741	13
chrX	9497255	-	34	2.07	0.46	0.211	0.81	11
chrX	9498922	-	36	1.97	0.616	0.349	0.896	7
chrX	9498926	-	36	2.41	0.68	0.365	0.955	21
chrX	9502397	-	36	3.38	0.692	0.423	0.939	26
chrX	9503547	-	33	3.18	1	1	1	17
chrX	9504652	+	31	2.33	0.395	0.043	0.632	10
chrX	9505177	+	33	2.16	0.672	0.359	1	4
chrX	9505261	-	35	2.51	0.74	0.4	1	24
chrX	9505294	-	34	2.12	0.411	0.131	0.682	7
chrX	9506073	+	30	2.14	0.552	0.211	0.86	15
chrX	9511378	-	25	3.72	0.89	0.498	1	12
chrX	9513066	+	32	1.9	0.629	0.258	1	4
chrX	9514256	+	30	3.18	0.775	0.364	1	19
chrX	9516361	+	30	2.27	0.913	0.516	1	10
chrX	9517019	+	30	2.19	0.478	0.205	0.826	3
chrX	9517413	+	27	2.31	0.523	0.215	0.893	4
chrX	9537699	-	26	2.01	0.53	0	0.858	5
chrX	9573751	-	26	1.84	0.245	0	0.57	8
chrX	9574339	-	26	5.11	0.954	0.78	0.971	7
chrX	9575725	+	25	2.24	0.746	0.39	0.998	3
chrX	9577631	-	26	6.43	0.833	0.59	1	18
chrX	9580498	-	25	2.63	0.554	0.048	0.88	9
chrX	9608774	-	26	2.03	0.335	0	0.66	3
chrX	9610124	-	34	2.08	0.497	0.096	0.891	6
chrX	9612225	-	35	2.09	0.287	0.054	0.504	7
chrX	9612927	-	33	2.85	0.457	0.163	0.707	9
chrX	9613131	-	34	2.82	0.654	0.271	0.978	17
chrX	9613434	-	26	3.4	0.744	0.458	1	15
chrX	9614903	-	33	3.55	0.717	0.459	1	5
chrX	9633745	+	27	2.12	0.777	0.369	1	6
chrX	9634026	+	28	2.07	0.329	0	0.641	4
chrX	9639607	+	29	3.2	0.554	0.254	0.782	16
chrX	9651410	+	29	2.43	1	0.642	1	17
chrX	9651736	+	27	1.99	0.343	0	0.624	6
chrX	9664528	-	28	3.1	0.926	0.477	1	9
chrX	9665372	-	27	2.49	1	1	1	37
chrX	9667265	-	30	3.09	0.616	0.328	0.928	7
chrX	9670305	-	32	2.31	0.425	0.101	0.646	6
chrX	9673514	-	32	2.69	0.716	0.36	1	8
chrX	9695406	+	26	2.09	0.743	0.297	1	9
chrX	9695482	+	26	2.53	0.573	0.301	1	12
chrX	9696374	+	26	2.55	0.623	0.24	0.925	4
chrX	9697254	+	27	2.28	0.469	0.121	0.738	3
chrX	9708034	-	25	2.86	0.734	0.318	1	16
chrX	9712597	-	26	2.45	0.597	0.298	1	4
chrX	9717499	+	26	2.92	0.687	0.359	1	3
chrX	9761984	+	29	3.23	0.569	0.296	0.848	4
chrX	9764678	+	28	2.84	0.822	0.449	1	10
chrX	9791521	-	27	2.32	0.503	0.147	0.78	3
chrX	9792791	-	29	2.62	0.945	0.537	1	21
chrX	9792876	-	29	2.5	0.415	0.074	0.734	6
chrX	9793665	-	27	2.1	0.515	0.076	0.838	5
chrX	9815821	-	26	2.37	0.649	0.187	0.985	4
chrX	9815860	-	26	2.27	0.526	0.052	0.872	12
chrX	9821906	+	27	2.46	0.817	0.456	1	8
chrX	9830173	+	25	4.4	1	0.692	1	16
chrX	9835779	+	28	2.8	0.843	0.489	1	13
chrX	9838418	+	30	4.12	0.824	0.532	1	29
chrX	9838485	+	28	2.5	0.505	0.106	0.782	8
chrX	9851660	-	26	2.35	0.684	0.185	0.986	29
chrX	9852316	-	29	2.02	0.563	0.185	0.921	6
chrX	9854326	+	25	2.3	0.706	0.339	1	5
chrX	9855694	+	25	2.12	0.503	0	0.889	5
chrX	9859467	+	31	1.73	0.486	0.105	0.858	4
chrX	9860125	+	29	3.44	0.381	0.145	0.672	6
chrX	9864920	+	28	3.41	0.619	0.354	1	13
chrX	9865110	+	27	4.48	0.713	0.452	1	6
chrX	9870776	+	30	1.83	0.493	0.136	0.827	3
chrX	9872898	+	29	2.05	0.841	0.378	1	8
chrX	9889446	+	26	2.13	0.549	0.217	0.879	12
chrX	9891756	+	25	2.03	0.637	0.257	1	9
chrX	9891942	+	25	1.81	0.555	0.142	1	4
chrX	9900620	-	26	2.54	0.725	0.392	1	21
chrX	9934841	-	31	2.88	0.681	0.394	1	6
chrX	9937043	-	29	2.22	0.559	0.229	0.921	8
chrX	9937567	-	29	1.99	0.528	0.14	0.894	12
chrX	9938697	-	27	1.99	0.249	0	0.578	4
chrX	9942673	-	25	1.94	0.532	0.064	0.893	17
chrX	9953965	+	26	1.8	0.266	0	0.625	5
chrX	9953976	+	26	3.48	0.978	0.708	1	34
chrX	9956184	+	25	2.15	0.395	0.018	0.719	6
chrX	9958187	+	26	2.45	0.809	0.323	1	16
chrX	9958234	+	27	3.39	0.671	0.324	1	22
chrX	9962424	+	31	2.72	0.854	0.52	1	6
chrX	9963570	+	29	2.65	0.639	0.246	0.974	4
chrX	9965765	-	25	2.48	0.858	0.468	1	19
chrX	9966673	+	29	3.92	0.749	0.492	1	12
chrX	9969156	+	25	2.49	0.629	0.211	0.986	7
chrX	9975283	-	26	3.32	0.897	0.494	0.999	17
chrX	9977077	-	26	2.42	0.743	0.401	1	4
chrX	9979432	-	26	2.05	0.668	0.226	1	3
chrX	9979828	-	27	2.78	0.578	0.231	0.821	30
chrX	9989176	+	25	3.93	0.501	0.122	0.767	6
chrX	9992710	+	28	2.09	0.49	0.131	0.84	4
chrX	9995472	-	27	2.59	0.779	0.343	1	9
chrX	9997334	+	35	4.73	0.825	0.619	1	33
chrX	9997857	+	32	2.36	0.802	0.385	1	5
chrX	9997864	+	33	2.45	0.523	0.285	0.833	14
chrX	9997872	-	25	2.6	0.811	0.427	1	14
chrX	9997960	+	31	2.8	0.563	0.306	0.881	15
chrX	9997987	-	27	5.76	0.859	0.576	1	24
chrX	9998332	-	25	2.59	0.549	0.225	0.874	4
chrX	9999332	+	37	5.17	0.78	0.48	0.986	29
chrX	9999338	-	28	2.78	0.785	0.483	1	20
chrX	9999340	-	28	3.2	0.876	0.515	1	13
chrX	10000441	+	41	1.95	0.864	0.445	1	8
chrX	10001312	+	38	1.85	0.415	0.109	0.671	6
chrX	10001646	+	44	1.66	0.275	0	0.511	5
chrX	10004316	+	40	2.33	0.48	0.205	0.725	6
chrX	10005016	+	47	1.87	0.389	0.186	0.598	11
chrX	10009324	+	37	1.89	0.41	0.075	0.696	7
chrX	10028167	+	28	2.81	0.477	0.225	0.811	30
chrX	10031687	+	29	2.55	0.523	0.261	0.757	8
chrX	10032666	+	28	3.17	0.917	0.448	1	9
chrX	10034155	+	27	2.84	0.96	0.598	1	7
chrX	10036161	+	28	4.63	0.779	0.438	1	25
chrX	10036573	+	26	2.45	0.733	0.384	1	13
chrX	10036806	+	26	4.98	0.916	0.675	1	16
chrX	10037832	+	25	1.89	0.49	0.138	0.804	4
chrX	10132142	-	30	2.34	0.755	0.35	1	4
chrX	10133176	+	26	2.27	0.579	0.103	0.861	3
chrX	10197661	-	29	2.33	0.47	0.198	0.737	15
chrX	10201165	-	38	1.91	0.473	0.192	0.786	4
chrX	10201593	-	36	1.75	0.373	0	0.594	3
chrX	10204217	-	29	4.25	0.907	0.612	1	21
chrX	10204886	-	29	2.27	0.725	0.188	1	9
chrX	10206239	-	27	2.9	0.88	0.512	1	14
chrX	10206286	-	29	2.26	0.719	0.327	1	13
chrX	10208646	+	26	2.17	0.719	0.353	1	13
chrX	10209583	-	26	2.72	0.583	0.246	0.892	5
chrX	10209752	+	26	2.33	0.651	0.199	0.983	3
chrX	10212516	+	27	2.09	0.683	0.274	1	6
chrX	10222027	+	26	2.09	0.381	0	0.662	5
chrX	10228684	+	27	4.21	1	0.68	1	4
chrX	10236132	+	30	2.65	0.929	0.534	1	18
chrX	10243250	+	26	2.07	0.482	0.216	0.849	7
chrX	10253149	-	25	2.71	0.539	0.269	0.894	9
chrX	10281108	+	26	2.02	0.481	0.18	0.837	6
chrX	10281209	+	26	2.82	0.711	0.395	0.985	12
chrX	10283801	+	26	2.26	0.739	0.432	1	16
chrX	10289545	-	25	2.51	0.787	0.472	1	9
chrX	10291299	+	26	2.57	0.602	0.236	0.923	12
chrX	10295043	+	26	1.94	0.477	0	0.769	5
chrX	10295369	+	25	2.33	0.408	0.008	0.704	5
chrX	10295891	-	32	2.31	0.492	0.189	0.768	4
chrX	10298971	-	31	3.95	0.658	0.395	0.946	26
chrX	10305881	+	27	6.55	0.985	0.822	0.993	25
chrX	10307608	+	29	2.48	0.525	0.158	0.858	7
chrX	10312420	+	25	2.34	0.49	0.185	0.873	3
chrX	10323294	+	27	3.87	1	0.698	1	14
chrX	10325566	+	25	2.35	0.826	0.414	1	4
chrX	10337249	-	26	2.4	0.75	0.354	1	15
chrX	10337835	+	28	3.4	0.666	0.339	0.965	13
chrX	10340940	+	26	2.1	0.559	0.106	0.914	3
chrX	10341738	+	25	3.69	0.766	0.395	1	17
chrX	10426296	+	29	2.09	0.562	0.205	0.85	3
chrX	10502831	-	28	3.05	0.776	0.424	0.995	11
chrX	10503530	-	30	2.5	0.759	0.433	1	23
chrX	10504577	-	28	2.04	0.4	0.018	0.73	5
chrX	10546402	-	28	2.23	0.566	0.262	0.934	4
chrX	10554779	-	28	4.33	0.935	0.626	1	17
chrX	10556245	-	27	6.06	0.775	0.431	1	11
chrX	10557192	+	29	2.2	0.81	0.393	1	6
chrX	10558235	-	32	2.01	0.682	0.198	1	5
chrX	10558877	-	33	2	0.429	0.126	0.768	3
chrX	10563016	-	29	3.25	0.601	0.304	0.87	3
chrX	10563067	-	30	2.74	0.855	0.477	1	18
chrX	10563139	+	28	2.62	0.962	0.353	1	8
chrX	10563258	-	32	2.31	0.568	0.289	0.928	5
chrX	10569266	+	29	2.92	0.876	0.52	1	6
chrX	10569575	+	29	2.47	0.872	0.533	1	12
chrX	10572443	+	26	2.18	0.481	0.116	0.794	5
chrX	10586595	+	26	1.99	0.517	0.062	0.89	8
chrX	10590266	+	26	2.19	0.518	0.063	0.845	4
chrX	10599022	+	28	2.24	0.443	0.137	0.685	6
chrX	10632679	-	25	2.36	0.759	0.369	1	17
chrX	10644847	+	26	3.31	0.77	0.306	1	4
chrX	10651407	+	25	2.06	0.388	0.049	0.713	3
chrX	10657702	+	25	1.83	0.347	0	0.706	6
chrX	10704377	+	26	2.48	0.691	0.36	1	5
chrX	10704797	-	32	2.51	0.763	0.313	1	12
chrX	10708500	+	32	2.84	0.712	0.432	1	4
chrX	10721610	+	32	2.92	0.701	0.423	1	13
chrX	10722660	+	32	3.23	0.464	0.185	0.732	8
chrX	10726387	+	30	4.12	0.945	0.662	0.999	26
chrX	10726427	+	30	2.4	0.634	0.295	0.952	22
chrX	10726741	+	29	1.94	0.398	0.106	0.691	10
chrX	10728139	+	34	2.24	0.657	0.35	0.952	7
chrX	10728739	+	32	2.04	0.462	0.185	0.778	3
chrX	10728765	+	33	2.23	0.479	0.119	0.761	4
chrX	10732272	+	27	3.31	1	0.769	1	17
chrX	10744791	+	32	2.06	0.441	0.195	0.79	8
chrX	10748010	-	27	2.66	0.605	0.295	0.961	9
chrX	10748381	+	35	1.87	0.284	0.015	0.538	4
chrX	10749251	+	33	2.01	0.525	0.09	0.812	9
chrX	10750782	-	28	2.19	0.557	0.211	0.922	4
chrX	10750862	+	30	2.29	0.511	0.254	0.805	8
chrX	10751805	+	30	2.99	0.656	0.313	0.938	16
chrX	10790824	-	26	1.98	0.538	0.217	1	5
chrX	10795140	-	29	2.07	0.401	0.001	0.631	3
chrX	10803558	+	27	2.55	0.664	0.256	1	8
chrX	10804127	+	32	2.47	0.548	0.274	0.843	4
chrX	10806443	-	31	1.97	0.321	0	0.628	3
chrX	10808413	-	30	1.75	0.444	0.125	0.887	11
chrX	10808908	+	28	2.56	0.829	0.438	1	16
chrX	10813372	-	28	2.37	0.483	0.111	0.78	12
chrX	10813583	-	28	3.36	0.831	0.553	1	22
chrX	10814134	-	26	2.54	0.715	0.28	0.978	3
chrX	10816292	+	26	1.98	0.482	0.011	0.809	4
chrX	10818452	+	45	2.7	0.7	0.389	0.942	8
chrX	10820284	+	26	1.86	0.526	0.089	0.913	5
chrX	10827248	-	25	1.95	0.634	0.258	1	21
chrX	10831011	+	25	2.41	0.771	0.252	1	3
chrX	10832232	+	32	2.21	0.721	0.327	1	5
chrX	10832390	-	26	3.23	0.783	0.465	1	13
chrX	10834807	-	29	1.92	0.372	0.023	0.69	4
chrX	10834828	+	38	2.03	0.285	0.069	0.541	4
chrX	10835320	-	26	2.02	0.441	0.154	0.881	5
chrX	10836474	+	36	1.98	0.524	0.22	0.824	5
chrX	10836859	+	33	2.33	0.931	0.57	1	5
chrX	10844633	+	30	1.87	0.503	0.015	0.816	7
chrX	10844637	+	30	2.98	0.666	0.395	0.915	7
chrX	10847343	+	32	4.16	0.813	0.481	1	31
chrX	10847361	-	25	2.49	0.519	0.216	0.812	4
chrX	10914704	-	31	2.34	0.563	0.245	0.858	8
chrX	10915370	-	33	3.28	1	0.702	1	10
chrX	10918989	-	29	2.21	0.721	0.531	1	6
chrX	10920570	-	26	1.73	0.284	0	0.684	6
chrX	10921440	-	25	3.37	0.78	0.4	1	12
chrX	10952825	-	30	3.74	0.9	0.561	1	17
chrX	10954686	-	25	3.13	0.744	0.379	1	6
chrX	10963278	-	29	1.98	0.427	0.13	0.78	4
chrX	10966773	+	26	3.36	0.984	0.867	1	24
chrX	10971124	-	25	2.32	0.834	0.437	1	11
chrX	10971525	-	25	3.1	0.787	0.458	1	7
chrX	10982823	+	29	2.07	0.57	0.298	0.961	4
chrX	10984018	+	26	2.61	0.535	0.227	0.86	11
chrX	10985161	+	28	2.48	0.616	0.269	0.932	9
chrX	10989841	+	26	3.92	0.957	0.607	1	19
chrX	10989951	+	28	2.48	0.651	0.318	1	8
chrX	10991032	+	29	2.6	0.59	0.31	1	6
chrX	10997516	+	25	2.88	0.703	0.408	1	6
chrX	10997526	+	25	3.34	0.766	0.463	1	22
chrX	11018795	-	28	2.45	0.948	0.426	1	10
chrX	11019578	-	28	3	0.707	0.38	0.991	13
chrX	11019908	-	28	2.33	0.515	0.208	0.85	4
chrX	11035114	-	25	2.16	0.63	0.147	1	6
chrX	11040082	-	25	2.18	0.925	0.411	1	12
chrX	11063757	+	26	6.07	1	1	1	36
chrX	11157367	-	25	2.85	0.816	0.458	0.975	12
chrX	11158388	-	31	3.15	0.661	0.371	1	4
chrX	11160400	-	30	1.93	0.52	0.213	0.887	10
chrX	11163124	-	31	2.2	0.603	0.136	0.929	4
chrX	11166259	-	26	2.84	0.566	0.261	0.952	6
chrX	11210561	-	25	2.23	0.665	0.304	1	5
chrX	11211729	-	29	3.35	0.806	0.411	0.999	5
chrX	11215609	-	36	2.03	0.515	0.147	0.837	6
chrX	11219133	-	31	2.69	0.824	0.418	1	6
chrX	11219868	-	28	2.64	1	0.559	1	3
chrX	11222104	-	30	2.26	0.727	0.399	1	14
chrX	11222185	-	30	2.52	0.818	0.406	1	6
chrX	11230818	+	25	2.38	0.635	0.152	1	3
chrX	11231864	+	27	2.86	0.984	0.587	1	12
[truncated: 16,227 more rows]
