# Supplementary material for: Distribution Patterns of DNA N6-Methyladenosine Modification in Non-coding RNA Genes
Source: Front Genet. 2020 Mar 24;11:268. doi: 10.3389/fgene.2020.00268 (PMC7105833; doi:10.3389/fgene.2020.00268)
Supplement: Supplementary file 4 [file Data_Sheet_3.xlsx]

## Sheet: A. thaliana
Data Sheet S3: 6mA site distribution in non-coding RNA genes and protein-coding genes in four species.
Feature	Name	Start	End	#A	6mA	density
tRNA	67624.TRNA-ASP-1	4673900	4673971	28	1	0.0357143
tRNA	68156.TRNA-TYR-50	21272140	21272224	41	1	0.0243902
tRNA	trnL	114270	114349	36	1	0.0277778
tRNA	67312.TRNA-SER-1	22186835	22186916	35	1	0.0285714
tRNA	51358.TRNA-PRO-25	10089898	10089969	33	1	0.030303
tRNA	trnI	102801	103601	403	1	0.00248139
tRNA	trnA	134111	134984	423	6	0.0141844
tRNA	trnS	35312	35939	413	1	0.00242131
tRNA	67110.TRNA-ASN-1	7341424	7341497	34	1	0.0294118
tRNA	trnG	8646	9431	524	2	0.00381679
tRNA	42596.TRNA-GLY-1	11864154	11864225	31	1	0.0322581
tRNA	trnA	103665	104538	424	6	0.0141509
tRNA	60263.TRNA-ILE-1	1738791	1738864	28	1	0.0357143
tRNA	60124.TRNA-VAL-1	6075945	6076018	33	1	0.030303
tRNA	trnK	1717	4347	1799	6	0.00333519
tRNA	trnI	135048	135848	402	1	0.00248756
tRNA	trnC(GCA)	42546	42616	37	1	0.027027
tRNA	trnL	46894	47490	388	1	0.00257732
miRNA	MIR472	4182132	4182299	103	1	0.00970874
miRNA	MIR8165	16538489	16538625	97	1	0.0103093
miRNA	MIR5649a	21360151	21360251	77	1	0.012987
miRNA	MIR4245	21161506	21161652	109	2	0.0183486
miRNA	MIR2111a	2854284	2854442	94	1	0.0106383
miRNA	MIR845a	12217406	12217568	89	1	0.011236
miRNA	MIR4240	10711558	10711762	129	1	0.00775194
miRNA	MIR5645e	5321227	5321643	287	2	0.00696864
miRNA	MIR5642b	2805	3176	176	3	0.0170455
miRNA	MIR5996	7882765	7882889	81	1	0.0123457
miRNA	MIR5649b	21360151	21360251	77	1	0.012987
miRNA	MIR395a	9363196	9363288	51	1	0.0196078
miRNA	MIR5595a	10026910	10027050	92	1	0.0108696
miRNA	MIR8177	9362559	9362655	67	2	0.0298507
miRNA	MIR5024	16766259	16766438	121	2	0.0165289
miRNA	MIR5645b	4889421	4889914	344	1	0.00290698
miRNA	MIR5635d	1023912	1024149	144	2	0.0138889
miRNA	MIR4221	8460516	8460662	86	1	0.0116279
miRNA	MIR169i	9871960	9872165	132	1	0.00757576
miRNA	MIR5018	24543740	24544014	176	1	0.00568182
miRNA	MIR5995b	10026910	10027050	92	1	0.0108696
miRNA	MIR779	9560761	9560923	109	1	0.00917431
miRNA	MIR5642a	14196774	14197147	177	1	0.00564972
miRNA	MIR8166	4525271	4525360	65	1	0.0153846
miRNA	MIR5645c	14742421	14742804	255	1	0.00392157
miRNA	MIR169k	9875525	9875737	136	1	0.00735294
miRNA	MIR777	26638000	26638107	72	1	0.0138889
miRNA	MIR169g	11482879	11483257	239	1	0.0041841
miRNA	MIR405b	20632514	20632637	85	1	0.0117647
miRNA	MIR5662	16798584	16798870	202	2	0.00990099
miRNA	MIR390b	23636947	23637066	67	1	0.0149254
miRNA	MIR5639	10356782	10357163	210	1	0.0047619
miRNA	MIR857	7878185	7878561	280	2	0.00714286
miRNA	MIR860	9098791	9098916	87	1	0.0114943
snRNA	U1.2	12225622	12225786	77	1	0.012987
snRNA	U4atac	9096375	9096532	79	1	0.0126582
snRNA	U6-29	18787079	18787990	564	1	0.00177305
snRNA	U2.9	815274	815466	103	1	0.00970874
snRNA	U2.7	24713264	24714094	516	4	0.00775194
snRNA	U2.4	21041727	21042609	538	1	0.00185874
snRNA	U2.13	8809170	8809364	136	1	0.00735294
snRNA	U1.5	2538074	2538238	75	1	0.0133333
rRNA	ArthCr088	136147	137637	648	1	0.00154321
rRNA	rrn23S	104691	107500	1259	8	0.00635425
rRNA	ArthCr089	131149	133958	1259	7	0.00555997
rRNA	51593.RRNA00001	3706	5513	918	5	0.00544662
rRNA	68121.RRNA00001	14197677	14199484	916	10	0.010917
rRNA	rrn26	140797	143965	1559	1	0.000641437
rRNA	rrn16S	101012	102502	648	2	0.00308642
lncRNA	AT1G05562	1645300	1647435	1238	1	0.000807754
lncRNA	AT1G09587	28487910	28488251	206	1	0.00485437
lncRNA	AT5G01965	4190250	4190488	164	1	0.00609756
lncRNA	AT5G09785	26710847	26711229	266	3	0.0112782
lncRNA	AT4G06795	10177988	10178602	371	1	0.00269542
lncRNA	AT3G04035	7269411	7269688	169	1	0.00591716
lncRNA	AT1G54355	20288533	20290355	1075	1	0.000930233
lncRNA	AT2G08340	12618261	12618896	368	1	0.00271739
lncRNA	AT1G08517	23068047	23068354	197	2	0.0101523
lncRNA	AT1G07807	19563480	19563813	204	1	0.00490196
lncRNA	AT2G06225	6354122	6354670	339	1	0.00294985
lncRNA	AT2G04995	2190022	2190473	189	1	0.00529101
lncRNA	AT5G66558	26563964	26566847	1624	1	0.000615764
lncRNA	AT5G02755	5810592	5810887	191	1	0.0052356
lncRNA	AT1G08592	2718616	2721910	1860	3	0.0016129
lncRNA	AT1G07367	17388989	17389500	334	1	0.00299401
lncRNA	AT1G05707	7781197	7781712	329	1	0.00303951
lncRNA	AT1G06987	13857781	13858128	202	2	0.00990099
lncRNA	AT5G04515	9857822	9858349	323	3	0.00928793
lncRNA	AT1G04687	2987676	2987995	191	1	0.0052356
lncRNA	AT1G08477	22975698	22976479	421	2	0.00475059
lncRNA	AT1G04003	43087	43295	140	2	0.0142857
lncRNA	AT1G05223	5552868	5553111	161	1	0.00621118
lncRNA	AT4G07260	12611571	12611780	122	1	0.00819672
lncRNA	AT3G07545	17249717	17250035	175	1	0.00571429
lncRNA	AT3G08175	18972508	18972785	176	2	0.0113636
lncRNA	AT2G07555	9481548	9482100	316	4	0.0126582
lncRNA	AT1G05083	4920783	4921480	465	1	0.00215054
lncRNA	AT4G05205	3758734	3759286	292	1	0.00342466
lncRNA	AT4G05650	5669154	5669541	220	1	0.00454545
lncRNA	AT5G04525	9857860	9858102	139	2	0.0143885
lncRNA	AT4G07375	12984768	12985030	174	1	0.00574713
lncRNA	AT4G06300	8711480	8711717	137	1	0.00729927
lncRNA	AT3G07045	16523877	16524348	279	1	0.00358423
lncRNA	AT1G05333	6131064	6135345	2510	1	0.000398406
lncRNA	AT3G12502	3962406	3964222	1082	2	0.00184843
lncRNA	AT4G09785	18189595	18189953	232	1	0.00431034
lncRNA	AT1G05583	7223055	7223257	126	1	0.00793651
lncRNA	AT4G37225	17516210	17516904	423	3	0.0070922
lncRNA	AT3G09825	23156946	23157188	154	1	0.00649351
lncRNA	AT3G02155	2854264	2854479	123	1	0.00813008
lncRNA	AT1G04933	4123641	4125090	831	2	0.00240674
lncRNA	AT3G05385	10484158	10484378	131	1	0.00763359
lncRNA	AT5G16235	5304494	5305945	869	1	0.00115075
lncRNA	AT1G01448	163278	166353	1793	2	0.00111545
lncRNA	AT1G09753	29208882	29209127	145	2	0.0137931
lncRNA	AT5G09665	26604891	26605132	136	1	0.00735294
lncRNA	AT2G08300	12393105	12393718	381	2	0.00524934
lncRNA	AT5G02695	5720754	5721544	491	1	0.00203666
lncRNA	AT2G05865	5411728	5412069	176	2	0.0113636
lncRNA	AT1G07463	17695420	17695849	239	1	0.0041841
lncRNA	AT1G07853	19787023	19787316	151	1	0.00662252
lncRNA	AT1G35545	13110517	13112832	1533	2	0.00130463
lncRNA	AT2G06135	6131881	6132269	249	1	0.00401606
lncRNA	AT2G04852	1705148	1706465	785	1	0.00127389
lncRNA	AT5G45472	18421549	18431063	5907	9	0.00152362
lncRNA	AT1G07623	18640823	18641311	281	1	0.00355872
lncRNA	AT3G03535	6091592	6092188	338	1	0.00295858
lncRNA	AT1G08697	23964148	23964418	182	1	0.00549451
lncRNA	AT5G09465	26288522	26289261	478	1	0.00209205
lncRNA	AT4G06085	7848262	7848999	432	1	0.00231481
lncRNA	AT1G08273	22029795	22030289	251	2	0.00796813
lncRNA	AT5G07285	19789614	19790115	325	2	0.00615385
lncRNA	AT5G07615	20508179	20508541	204	1	0.00490196
lncRNA	AT5G01732	272839	276426	2095	3	0.00143198
lncRNA	AT5G05015	12268393	12268631	135	2	0.0148148
lncRNA	AT2G03985	178960	179203	162	1	0.00617284
lncRNA	AT1G05523	6957968	6959124	704	1	0.00142045
lncRNA	AT2G07385	9087633	9087989	231	1	0.004329
lncRNA	AT1G09137	26425753	26425999	165	1	0.00606061
lncRNA	AT2G04975	2188657	2189130	288	4	0.0138889
lncRNA	AT4G08885	16319979	16320440	287	1	0.00348432
lncRNA	AT5G01485	2619586	2619791	144	1	0.00694444
lncRNA	AT1G06447	11300693	11301038	224	1	0.00446429
lncRNA	AT1G08133	21262039	21262657	383	2	0.00522193
lncRNA	AT3G04215	7756124	7756412	191	1	0.0052356
lncRNA	AT3G01142	46718	48296	898	1	0.00111359
lncRNA	AT1G05023	4694951	4695230	186	1	0.00537634
lncRNA	AT3G07965	17960100	17960625	324	1	0.00308642
lncRNA	AT5G04825	10805069	10805398	218	2	0.00917431
lncRNA	AT2G08470	13519805	13520069	137	1	0.00729927
lncRNA	AT1G07877	19925023	19925616	390	1	0.0025641
lncRNA	AT2G08575	14151929	14152661	475	2	0.00421053
lncRNA	AT1G07657	18755730	18756041	194	1	0.00515464
lncRNA	AT5G01995	4202200	4202509	214	1	0.0046729
lncRNA	AT2G05405	3515087	3515304	137	1	0.00729927
lncRNA	AT1G30282	10663332	10664763	804	1	0.00124378
lncRNA	AT3G02105	2785492	2785691	108	1	0.00925926
lncRNA	AT1G04163	744724	746147	825	1	0.00121212
lncRNA	AT1G08627	23640141	23640371	140	1	0.00714286
lncRNA	AT1G05187	5406134	5407357	682	2	0.00293255
lncRNA	AT4G06935	10811263	10811897	370	3	0.00810811
lncRNA	AT2G08985	16269224	16269506	183	1	0.00546448
lncRNA	AT1G06113	9794544	9794763	148	2	0.0135135
lncRNA	AT3G07585	17261239	17261507	163	1	0.00613497
lncRNA	AT5G03175	6940253	6942769	1626	3	0.00184502
lncRNA	AT4G04995	2448002	2448230	149	2	0.0134228
lncRNA	AT1G04103	459122	461921	1910	1	0.00052356
lncRNA	AT4G06080	7847643	7847871	136	1	0.00735294
lncRNA	AT5G03565	7685581	7685847	159	1	0.00628931
lncRNA	AT1G04817	3575377	3575814	312	1	0.00320513
lncRNA	AT2G06115	6131881	6132336	293	1	0.00341297
lncRNA	AT3G01385	1045178	1045658	318	1	0.00314465
lncRNA	AT2G07850	9732464	9733623	718	1	0.00139276
lncRNA	AT1G04073	304481	304713	137	1	0.00729927
lncRNA	AT2G42365	17640621	17645998	3240	3	0.000925926
lncRNA	AT4G40085	18579194	18580702	919	1	0.00108814
lncRNA	AT5G09615	26508541	26509124	377	1	0.00265252
lncRNA	AT4G07265	12627817	12628058	129	1	0.00775194
lncRNA	AT4G08015	13982990	13983427	195	1	0.00512821
lncRNA	AT1G08667	23854908	23855121	98	1	0.0102041
lncRNA	AT1G79529	29915662	29916410	455	1	0.0021978
lncRNA	AT1G09227	26873395	26873938	353	2	0.00566572
lncRNA	AT1G09863	29906697	29909441	1681	1	0.000594884
lncRNA	AT5G01542	211017	213593	1471	1	0.00067981
lncRNA	AT5G07695	20563618	20564100	300	3	0.01
lncRNA	AT5G01825	3384245	3384543	191	1	0.0052356
lncRNA	AT5G02095	4341236	4341690	228	1	0.00438596
lncRNA	AT1G04353	1512618	1514562	1177	1	0.000849618
lncRNA	AT1G08093	21051658	21051893	127	1	0.00787402
lncRNA	AT5G01635	3095272	3095633	212	1	0.00471698
lncRNA	AT4G08795	16157209	16157554	207	1	0.00483092
lncRNA	AT5G01935	4008968	4010413	875	1	0.00114286
lncRNA	AT1G44125	16780241	16786828	3867	4	0.00103439
lncRNA	AT4G09945	18498300	18498531	122	1	0.00819672
lncRNA	AT1G06757	12601014	12601360	239	1	0.0041841
lncRNA	AT2G08820	15403144	15403901	507	1	0.00197239
lncRNA	AT1G07128	2187566	2188734	681	1	0.00146843
lncRNA	AT2G04655	1251862	1252530	356	1	0.00280899
lncRNA	AT3G07905	17844189	17844468	159	1	0.00628931
lncRNA	AT3G06405	14670455	14670951	322	1	0.00310559
lncRNA	AT2G08130	10762742	10763264	331	1	0.00302115
lncRNA	AT3G01945	2281851	2282074	137	1	0.00729927
lncRNA	AT1G09543	28216360	28219186	1793	1	0.000557724
lncRNA	AT1G06753	12550564	12550980	296	2	0.00675676
lncRNA	AT1G07907	19982614	19982926	195	1	0.00512821
lncRNA	AT2G08435	13383986	13385739	1121	1	0.000892061
lncRNA	AT4G08505	15239724	15240243	315	1	0.0031746
lncRNA	AT1G04753	3247779	3248058	176	1	0.00568182
lncRNA	AT1G07683	18813670	18814351	406	1	0.00246305
lncRNA	AT2G42835	17822258	17824975	1761	5	0.0028393
lncRNA	AT4G07125	12259307	12259758	302	2	0.00662252
lncRNA	AT5G06945	19115358	19115909	341	1	0.00293255
lncRNA	AT5G07155	19659330	19659608	174	2	0.0114943
lncRNA	AT3G08055	18278012	18278400	231	1	0.004329
lncRNA	AT1G09767	29296514	29296851	238	1	0.00420168
lncRNA	AT5G00845	524590	524858	183	1	0.00546448
lncRNA	AT5G03668	947101	948967	1156	2	0.0017301
lncRNA	AT4G07040	11685773	11686212	278	1	0.00359712
lncRNA	AT1G07823	19587618	19588924	749	2	0.00267023
lncRNA	AT1G08037	20588319	20589100	448	2	0.00446429
lncRNA	AT5G01375	2271907	2272237	186	1	0.00537634
lncRNA	AT3G09465	22377404	22378574	712	1	0.00140449
lncRNA	AT1G09123	26308149	26308427	184	1	0.00543478
lncRNA	AT5G08755	23359349	23359818	281	1	0.00355872
lncRNA	AT2G08825	15403296	15403618	211	1	0.00473934
lncRNA	AT2G30984	13186544	13187253	472	1	0.00211864
lncRNA	AT3G63445	23422590	23426390	2208	1	0.000452899
lncRNA	AT5G06855	18891988	18892294	202	1	0.0049505
lncRNA	AT2G44798	18466053	18471304	3499	1	0.000285796
lncRNA	AT5G06845	18891003	18891437	280	1	0.00357143
lncRNA	AT5G03805	8431888	8432396	278	1	0.00359712
lncRNA	AT3G56408	20915472	20921502	3589	3	0.000835887
lncRNA	AT1G06327	10775823	10776027	117	2	0.017094
lncRNA	AT5G06535	17535598	17535871	147	2	0.0136054
lncRNA	AT5G03575	7755380	7755953	364	2	0.00549451
lncRNA	AT2G08040	10404149	10404354	134	1	0.00746269
lncRNA	AT5G09325	26066900	26067107	126	3	0.0238095
lncRNA	AT5G26146	9135913	9139579	2321	9	0.00387764
lncRNA	AT1G09293	27090633	27090945	177	1	0.00564972
lncRNA	AT4G06965	11115497	11116342	493	2	0.0040568
lncRNA	AT2G08570	14125216	14125537	203	1	0.00492611
lncRNA	AT5G09175	25616392	25618826	1486	1	0.000672948
lncRNA	AT3G03815	6687213	6689728	1509	1	0.000662691
lncRNA	AT5G04065	8962938	8963803	540	1	0.00185185
lncRNA	AT2G08700	14730929	14731137	139	1	0.00719424
lncRNA	AT1G08137	21262310	21262657	216	2	0.00925926
lncRNA	AT1G09153	26445196	26445798	376	1	0.00265957
lncRNA	AT2G09105	16704087	16704331	179	2	0.0111732
lncRNA	AT4G26542	13395415	13398178	1467	1	0.000681663
lncRNA	AT1G05357	6165457	6165736	160	1	0.00625
lncRNA	AT5G00780	222511	224034	934	1	0.00107066
lncRNA	AT4G09335	17225058	17225421	224	1	0.00446429
lncRNA	AT4G09305	17183713	17184020	183	1	0.00546448
lncRNA	AT4G07535	13250324	13250814	309	1	0.00323625
lncRNA	AT4G07085	11810298	11810875	348	1	0.00287356
lncRNA	AT1G05687	7680822	7681663	490	1	0.00204082
lncRNA	AT2G07055	7927600	7927847	151	1	0.00662252
lncRNA	AT4G05755	6269079	6270196	633	5	0.00789889
lncRNA	AT3G06075	12370753	12371052	186	1	0.00537634
lncRNA	AT3G03995	7234800	7235184	208	1	0.00480769
lncRNA	AT5G07125	19625384	19625721	203	3	0.0147783
lncRNA	AT5G03825	8520898	8521247	223	1	0.0044843
lncRNA	AT4G07465	13152727	13153076	219	1	0.00456621
lncRNA	AT2G06385	6610964	6611285	203	1	0.00492611
lncRNA	AT2G08180	11409844	11410075	129	1	0.00775194
lncRNA	AT1G08143	21267220	21267467	153	1	0.00653595
lncRNA	AT2G08120	10720032	10720553	331	1	0.00302115
lncRNA	AT2G06275	6371573	6371772	134	1	0.00746269
lncRNA	AT5G03025	6444244	6444753	297	1	0.003367
lncRNA	AT2G05515	4019467	4019852	214	2	0.00934579
lncRNA	AT1G09697	28928287	28928704	275	1	0.00363636
lncRNA	AT2G09250	17224503	17224801	126	1	0.00793651
lncRNA	AT3G09905	23328322	23328607	151	1	0.00662252
lncRNA	AT1G80325	30194605	30198071	1867	1	0.000535619
lncRNA	AT1G04453	1953734	1954192	231	1	0.004329
lncRNA	AT1G06933	13314707	13314965	185	1	0.00540541
lncRNA	AT5G02055	4221882	4222321	286	1	0.0034965
lncRNA	AT4G06205	8371095	8371443	204	1	0.00490196
lncRNA	AT3G06355	14199575	14200076	221	2	0.00904977
lncRNA	AT5G09125	25290913	25291912	658	1	0.00151976
lncRNA	AT4G07185	12372995	12373418	260	1	0.00384615
lncRNA	AT1G07457	17695289	17696075	492	2	0.00406504
lncRNA	AT4G05465	5353044	5353365	212	6	0.0283019
lncRNA	AT5G02875	5987489	5987893	268	2	0.00746269
lncRNA	AT2G05725	5030903	5031230	209	2	0.00956938
lncRNA	AT3G08985	21404025	21404330	179	1	0.00558659
lncRNA	AT5G01655	3164476	3164873	280	1	0.00357143
lncRNA	AT4G07225	12495728	12495974	139	2	0.0143885
lncRNA	AT3G07885	17831288	17831779	285	1	0.00350877
lncRNA	AT5G07895	21205973	21206172	130	1	0.00769231
lncRNA	AT1G08513	23034689	23035381	398	1	0.00251256
lncRNA	AT4G06065	7809070	7809438	243	1	0.00411523
lncRNA	AT2G08640	14319617	14320199	372	1	0.00268817
lncRNA	AT1G08907	25139089	25139293	141	1	0.0070922
lncRNA	AT2G08995	16305974	16306173	113	3	0.0265487
lncRNA	AT3G09275	22142893	22144281	715	1	0.0013986
lncRNA	AT4G09265	17135582	17136032	290	3	0.0103448
lncRNA	AT4G38932	18151827	18152597	477	2	0.00419287
lncRNA	AT5G04055	8959354	8960074	481	1	0.002079
lncRNA	AT1G60525	22299435	22301441	1194	1	0.000837521
lncRNA	AT3G09265	22140589	22140959	247	1	0.00404858
lncRNA	AT5G09395	26198122	26199914	1001	1	0.000999001
lncRNA	AT1G08103	21052299	21053178	601	1	0.00166389
lncRNA	AT3G57965	21464619	21466799	1311	3	0.00228833
lncRNA	AT1G08623	23640070	23640339	152	1	0.00657895
lncRNA	AT5G06455	17285168	17285423	143	1	0.00699301
lncRNA	AT1G71828	27017801	27018315	325	1	0.00307692
lncRNA	AT2G09040	16435909	16436561	391	1	0.00255754
lncRNA	AT1G07987	20420189	20420554	230	1	0.00434783
lncRNA	AT4G09175	16879231	16879842	405	1	0.00246914
lncRNA	AT5G00965	1244826	1245200	237	2	0.00843882
lncRNA	AT1G08843	24745574	24745815	141	1	0.0070922
lncRNA	AT3G08240	19328779	19329226	290	1	0.00344828
lncRNA	AT2G08175	11408804	11409308	325	1	0.00307692
lncRNA	AT1G06787	12687105	12687401	167	1	0.00598802
lncRNA	AT4G07235	12501477	12501897	242	1	0.00413223
lncRNA	AT1G07567	18333956	18334247	147	1	0.00680272
lncRNA	AT3G59068	21832192	21833041	541	1	0.00184843
lncRNA	AT2G04645	1249423	1249974	338	1	0.00295858
lncRNA	AT1G08097	21051658	21051960	167	1	0.00598802
lncRNA	AT1G08577	23271551	23271796	165	1	0.00606061
lncRNA	AT4G28652	14144675	14147417	1467	1	0.000681663
lncRNA	AT5G09090	25239514	25240235	461	1	0.0021692
lncRNA	AT3G08755	21055841	21056119	172	1	0.00581395
lncRNA	AT5G63195	25346729	25348386	940	1	0.00106383
lncRNA	AT1G04693	2987676	2988104	260	1	0.00384615
lncRNA	AT3G07125	16659990	16660253	149	1	0.00671141
lncRNA	AT2G46572	19126134	19129105	1837	3	0.0016331
lncRNA	AT5G09605	26508510	26508740	144	1	0.00694444
lncRNA	AT1G33415	12118990	12126651	4662	7	0.0015015
lncRNA	AT1G05747	7931629	7932056	274	1	0.00364964
lncRNA	AT5G04125	9006056	9006302	155	1	0.00645161
lncRNA	AT4G38545	18022932	18025298	1366	2	0.00146413
lncRNA	F21P24.10	9808590	9810089	1007	1	0.000993049
lncRNA	AT2G07005	7641300	7641509	132	1	0.00757576
lncRNA	AT1G09857	29770176	29770459	165	1	0.00606061
lncRNA	AT1G05643	7433801	7434105	199	1	0.00502513
lncRNA	AT4G07855	13743303	13746071	1615	1	0.000619195
lncRNA	AT5G02525	5343699	5344026	225	1	0.00444444
lncRNA	AT1G29785	10426779	10429143	1448	5	0.00345304
lncRNA	AT1G06393	11032358	11032898	379	1	0.00263852
lncRNA	AT5G08920	23974483	23976069	931	2	0.00214823
lncRNA	AT1G04963	4289280	4289536	160	1	0.00625
lncRNA	AT3G05815	11450096	11450334	128	2	0.015625
lncRNA	AT2G09640	18756673	18757928	720	1	0.00138889
lncRNA	AT5G04495	9833402	9833652	152	1	0.00657895
lncRNA	AT1G06303	10489782	10490022	135	1	0.00740741
lncRNA	AT1G05107	4996867	4997187	176	1	0.00568182
lncRNA	AT1G06823	12887519	12887969	334	1	0.00299401
lncRNA	AT3G09835	23156983	23157404	269	1	0.00371747
lncRNA	AT4G08205	14545915	14546278	226	1	0.00442478
lncRNA	AT5G07525	20318418	20318925	320	1	0.003125
lncRNA	AT5G01235	1890129	1890406	156	1	0.00641026
lncRNA	AT5G07145	19632695	19633228	323	1	0.00309598
lncRNA	AT5G06245	16758986	16759343	187	2	0.0106952
lncRNA	AT2G08050	10409380	10409695	174	1	0.00574713
lncRNA	AT3G01205	649763	650933	681	1	0.00146843
lncRNA	AT1G04253	1134308	1134997	457	1	0.00218818
lncRNA	AT5G07325	19885473	19886179	392	2	0.00510204
lncRNA	AT4G09995	18582068	18582443	224	1	0.00446429
lncRNA	AT1G05787	8197543	8198108	366	1	0.00273224
lncRNA	AT3G08295	19560852	19561098	138	1	0.00724638
lncRNA	AT5G06145	16528588	16529125	372	1	0.00268817
lncRNA	AT3G07295	16862372	16862684	207	1	0.00483092
lncRNA	AT1G74205	27909074	27910019	591	1	0.00169205
lncRNA	AT1G08473	22955428	22955842	257	1	0.00389105
lncRNA	AT3G05295	10300299	10300913	389	1	0.00257069
lncRNA	AT1G05183	5402553	5403853	741	1	0.00134953
lncRNA	AT4G13505	7858000	7859891	987	3	0.00303951
lncRNA	AT1G04947	4191471	4191780	190	2	0.0105263
lncRNA	AT2G31751	13497140	13502275	3254	2	0.000614628
lncRNA	AT2G09915	19491160	19491620	266	2	0.0075188
lncRNA	AT5G65575	26206613	26207981	865	2	0.00231214
lncRNA	AT4G04055	897472	898253	450	1	0.00222222
lncRNA	AT2G08430	13351623	13352218	361	1	0.00277008
lncRNA	AT1G04473	1989682	1990158	304	1	0.00328947
lncRNA	AT1G06897	13042973	13043377	234	1	0.0042735
lncRNA	AT4G31398	15238554	15239474	594	2	0.003367
lncRNA	AT2G04565	1133545	1133840	184	1	0.00543478
lncRNA	AT1G07233	16645544	16646093	345	1	0.00289855
lncRNA	AT4G07180	12372915	12373453	342	2	0.00584795
lncRNA	AT2G04505	977654	977901	157	2	0.0127389
lncRNA	AT1G04117	494008	495548	927	2	0.0021575
lncRNA	AT5G08745	23359260	23359672	242	1	0.00413223
lncRNA	AT2G24755	10541727	10549493	4898	11	0.00224581
lncRNA	AT4G07745	13578271	13578505	138	2	0.0144928
lncRNA	AT2G35859	15059337	15061100	962	1	0.0010395
lncRNA	AT3G03555	6117576	6117982	230	1	0.00434783
lncRNA	AT2G05695	5009533	5009872	185	1	0.00540541
lncRNA	AT1G04067	303463	303977	276	1	0.00362319
lncRNA	AT1G07697	18867704	18868089	233	1	0.00429185
lncRNA	AT3G08035	18176508	18176753	147	1	0.00680272
lncRNA	AT4G09885	18391845	18392336	324	1	0.00308642
lncRNA	AT1G04833	3681804	3684151	1337	1	0.000747943
lncRNA	AT2G04915	2060775	2061097	219	1	0.00456621
lncRNA	AT2G06365	6547257	6547566	187	1	0.00534759
lncRNA	AT1G05767	8071789	8075020	1938	3	0.00154799
lncRNA	AT2G08150	11359186	11359800	366	1	0.00273224
lncRNA	AT3G08370	20030910	20031192	173	1	0.00578035
lncRNA	AT5G09070	25066296	25066564	167	1	0.00598802
lncRNA	AT2G09190	17012394	17013048	417	1	0.00239808
lncRNA	AT3G24518	8938260	8942873	2988	4	0.00133869
lncRNA	AT4G09525	17689971	17690276	207	4	0.0193237
lncRNA	AT3G08425	20284353	20284957	409	1	0.00244499
lncRNA	AT5G07025	19336704	19337115	259	1	0.003861
lncRNA	AT3G07395	17019046	17019257	143	1	0.00699301
lncRNA	AT5G08435	22752876	22753197	206	1	0.00485437
lncRNA	AT5G38212	15260664	15265619	3007	5	0.00166279
lncRNA	AT4G06265	8460579	8461333	453	2	0.00441501
lncRNA	AT1G67792	25417378	25420252	1730	8	0.00462428
lncRNA	AT1G07863	19796662	19796897	127	1	0.00787402
lncRNA	AT2G06065	5735771	5736150	251	1	0.00398406
lncRNA	AT4G05645	5667894	5668474	345	2	0.0057971
lncRNA	AT2G04725	1403806	1406935	2266	3	0.00132392
lncRNA	AT2G37555	15756722	15758279	871	1	0.00114811
lncRNA	AT1G05337	6142402	6142830	298	1	0.0033557
lncRNA	AT3G06415	14670574	14670951	243	1	0.00411523
lncRNA	AT2G07175	8375031	8375890	496	1	0.00201613
lncRNA	AT5G03515	7612881	7613614	481	1	0.002079
lncRNA	AT3G21755	7666298	7669480	1934	2	0.00103413
lncRNA	AT4G05910	7043788	7044139	197	1	0.00507614
lncRNA	AT3G07855	17728322	17728878	343	1	0.00291545
lncRNA	AT3G06045	11924935	11925250	208	2	0.00961538
lncRNA	AT3G04495	8434558	8435008	263	1	0.00380228
lncRNA	AT5G08675	23041533	23041839	213	1	0.00469484
lncRNA	AT4G04895	2197650	2198150	266	1	0.0037594
lncRNA	AT3G02035	2458637	2459047	277	1	0.00361011
lncRNA	AT4G07220	12495728	12496086	219	2	0.00913242
lncRNA	AT1G05293	5855473	5855751	187	2	0.0106952
lncRNA	AT3G05495	10620030	10620626	387	1	0.00258398
lncRNA	AT4G05720	5985500	5985811	192	1	0.00520833
lncRNA	AT4G37553	17646613	17650067	2120	5	0.00235849
lncRNA	AT3G08355	19871876	19872319	264	1	0.00378788
lncRNA	AT4G09240	17026947	17027678	444	1	0.00225225
lncRNA	AT2G09305	17401171	17402700	952	1	0.00105042
lncRNA	AT1G05213	5479274	5481730	1611	2	0.00124146
lncRNA	AT5G67488	26933872	26934871	588	1	0.00170068
lncRNA	AT5G01675	3173371	3179600	4106	6	0.00146128
lncRNA	AT1G06333	10775860	10776319	294	1	0.00340136
lncRNA	AT2G05812	2214334	2217448	1856	1	0.000538793
lncRNA	AT2G33051	14021653	14025239	2172	2	0.00092081
lncRNA	AT3G02835	4647546	4648002	287	1	0.00348432
lncRNA	AT2G04575	1133581	1133840	165	1	0.00606061
lncRNA	AT3G06325	14196558	14196865	149	1	0.00671141
lncRNA	AT5G09065	25066226	25067028	490	1	0.00204082
lncRNA	AT4G26488	13380153	13381692	919	1	0.00108814
lncRNA	AT3G02455	3641635	3644664	1913	2	0.00104548
lncRNA	AT1G06543	11678679	11678929	144	2	0.0138889
lncRNA	AT1G05943	8849006	8849506	338	1	0.00295858
lncRNA	AT3G09995	23447820	23448059	137	1	0.00729927
lncRNA	AT1G04813	3529514	3529759	142	1	0.00704225
lncRNA	AT1G09013	25848544	25848803	177	1	0.00564972
lncRNA	AT5G01345	2226116	2227223	688	1	0.00145349
lncRNA	AT1G05847	8487212	8487558	220	1	0.00454545
lncRNA	AT3G07225	16766544	16766761	131	1	0.00763359
lncRNA	AT5G06075	16206042	16206453	280	1	0.00357143
lncRNA	AT5G07465	20228268	20228656	274	1	0.00364964
lncRNA	AT4G09275	17154045	17154283	143	1	0.00699301
lncRNA	AT5G03255	7104031	7106966	1671	1	0.000598444
lncRNA	AT3G08495	20584885	20585722	453	5	0.0110375
lncRNA	AT5G06205	16725542	16726024	306	1	0.00326797
lncRNA	AT3G09815	23150247	23150606	229	4	0.0174672
lncRNA	AT5G08945	24132076	24132391	203	1	0.00492611
lncRNA	AT1G28715	10095813	10102928	4490	6	0.0013363
lncRNA	AT1G06053	9459098	9459587	338	1	0.00295858
lncRNA	AT5G05555	15071631	15071832	138	2	0.0144928
lncRNA	AT4G09295	17183408	17183843	284	1	0.00352113
lncRNA	AT1G07917	20010405	20011084	456	1	0.00219298
lncRNA	AT2G09780	19316345	19316551	128	1	0.0078125
lncRNA	AT1G09793	29427765	29428422	392	2	0.00510204
lncRNA	AT5G07275	19787994	19788229	126	1	0.00793651
lncRNA	AT5G02865	5967101	5967987	573	2	0.0034904
lncRNA	AT3G13061	4183099	4183884	464	1	0.00215517
lncRNA	AT5G36002	14141478	14143303	1093	6	0.00548948
lncRNA	AT1G05143	5178738	5179002	183	1	0.00546448
lncRNA	AT2G09710	18982183	18982649	297	1	0.003367
lncRNA	AT2G22821	9721132	9721960	532	1	0.0018797
lncRNA	AT3G08745	21055732	21056119	245	1	0.00408163
lncRNA	AT4G01593	690643	692176	973	4	0.004111
lncRNA	AT4G08915	16321985	16322256	175	1	0.00571429
lncRNA	AT2G04435	852856	853345	289	1	0.00346021
lncRNA	AT5G08765	23367818	23368394	387	1	0.00258398
lncRNA	AT4G08965	16420367	16420566	135	1	0.00740741
lncRNA	AT4G04065	948994	949369	202	1	0.0049505
lncRNA	AT3G05765	11392085	11392495	259	2	0.00772201
lncRNA	AT2G09795	3669906	3672766	1716	1	0.000582751
lncRNA	AT3G52072	19312062	19314685	1607	2	0.00124456
lncRNA	AT5G03715	8244584	8245112	309	4	0.012945
lncRNA	AT2G09665	18858184	18859278	655	2	0.00305344
lncRNA	AT1G07117	15884800	15885225	272	1	0.00367647
lncRNA	AT2G04285	763851	764640	473	1	0.00211416
lncRNA	AT1G07763	19171732	19171968	142	1	0.00704225
lncRNA	AT3G03965	7056016	7056537	338	2	0.00591716
lncRNA	AT1G53233	19850201	19852127	1092	1	0.000915751
lncRNA	AT2G06575	6978472	6978794	220	5	0.0227273
lncRNA	AT1G06433	11197612	11198128	325	1	0.00307692
lncRNA	AT1G08543	23179399	23180068	354	1	0.00282486
lncRNA	AT4G06900	10669900	10670555	413	2	0.00484262
lncRNA	AT1G08753	24297810	24298562	447	1	0.00223714
lncRNA	AT5G40348	16136594	16141245	3194	2	0.000626174
lncRNA	AT5G08085	21909305	21909624	195	1	0.00512821
lncRNA	AT3G03515	6028774	6029129	223	1	0.0044843
lncRNA	AT4G04005	820726	821117	257	1	0.00389105
lncRNA	AT2G11852	4789211	4789907	385	1	0.0025974
lncRNA	AT1G08237	21645642	21646022	237	1	0.00421941
lncRNA	AT2G35945	15090519	15091764	690	1	0.00144928
lncRNA	AT5G02645	5674170	5675015	556	2	0.00359712
lncRNA	AT4G04585	1473079	1473602	338	1	0.00295858
lncRNA	AT4G06960	10946641	10946842	124	4	0.0322581
lncRNA	AT2G04875	1840615	1840974	218	1	0.00458716
lncRNA	AT1G07857	19796560	19796764	119	1	0.00840336
lncRNA	AT2G30362	12937012	12939746	1686	1	0.00059312
lncRNA	AT4G05075	2655694	2656034	206	1	0.00485437
lncRNA	AT1G76892	28874691	28874999	230	1	0.00434783
lncRNA	AT1G04137	559735	560251	349	1	0.00286533
lncRNA	AT2G09090	16671195	16672443	750	1	0.00133333
lncRNA	AT1G04183	845677	847683	1129	1	0.00088574
lncRNA	AT5G01175	60208	61214	630	1	0.0015873
lncRNA	AT1G09443	27958293	27958633	176	1	0.00568182
lncRNA	AT2G05365	3490313	3491455	624	1	0.00160256
lncRNA	AT4G08215	14573324	14573710	231	1	0.004329
lncRNA	AT5G02595	5534569	5534966	271	2	0.00738007
lncRNA	AT1G07517	18115790	18117008	723	1	0.00138313
lncRNA	AT4G06090	7850241	7850473	153	1	0.00653595
lncRNA	AT2G08280	12270827	12271102	190	1	0.00526316
lncRNA	AT5G09335	26111729	26112048	182	1	0.00549451
lncRNA	AT1G07563	18333188	18333581	211	3	0.014218
lncRNA	AT3G09105	21558770	21559371	392	1	0.00255102
lncRNA	AT4G06920	10711878	10712144	175	1	0.00571429
lncRNA	AT1G06443	11300618	11300966	224	1	0.00446429
lncRNA	AT3G03725	6391485	6391928	304	1	0.00328947
lncRNA	AT3G06625	15366310	15366768	276	1	0.00362319
lncRNA	AT3G04255	7838999	7839251	162	2	0.0123457
lncRNA	AT4G05135	2732791	2733242	265	1	0.00377358
lncRNA	AT3G04365	8154990	8155206	153	1	0.00653595
lncRNA	AT2G08500	13588567	13588913	209	1	0.00478469
lncRNA	AT2G09050	16485621	16486092	290	1	0.00344828
lncRNA	AT1G05843	8486887	8487482	386	1	0.00259067
lncRNA	AT1G09393	27656280	27656750	306	1	0.00326797
lncRNA	AT2G45315	18682089	18684072	1162	1	0.000860585
lncRNA	AT1G05397	6271817	6272422	327	1	0.0030581
lncRNA	AT4G07215	12495023	12495227	120	1	0.00833333
lncRNA	AT1G08363	22581099	22581302	136	2	0.0147059
lncRNA	AT3G08025	18176380	18176605	155	1	0.00645161
lncRNA	AT4G05900	7013174	7013585	243	2	0.00823045
lncRNA	AT4G07735	13546626	13546881	154	1	0.00649351
lncRNA	AT2G09590	18523395	18523783	217	1	0.00460829
lncRNA	AT2G41178	17164869	17166229	877	1	0.00114025
lncRNA	AT3G07825	17638210	17638908	458	1	0.00218341
lncRNA	AT2G07950	10097774	10099646	1173	1	0.000852515
lncRNA	AT1G09053	26041040	26042686	974	4	0.00410678
lncRNA	AT3G08715	21025269	21025509	164	1	0.00609756
lncRNA	AT3G46668	17191668	17194444	1662	5	0.00300842
lncRNA	AT5G01255	1931292	1931572	156	1	0.00641026
lncRNA	AT3G02685	4345538	4345796	171	1	0.00584795
lncRNA	AT1G05363	6205909	6206145	146	1	0.00684932
lncRNA	AT4G04385	1348264	1348470	131	1	0.00763359
lncRNA	AT1G06573	11738297	11739319	663	1	0.0015083
lncRNA	AT1G09797	29427802	29428566	476	2	0.00420168
lncRNA	AT5G07975	21647906	21648715	497	2	0.00402414
lncRNA	AT1G07893	19967683	19969121	816	2	0.00245098
lncRNA	AT2G04535	1102120	1102649	347	2	0.00576369
lncRNA	AT1G05867	8610507	8610821	199	1	0.00502513
lncRNA	AT3G27990	10392571	10398235	3478	9	0.00258769
lncRNA	AT4G06775	10151689	10152086	261	2	0.00766284
lncRNA	AT3G03685	6343850	6344220	234	1	0.0042735
lncRNA	AT2G08220	11953652	11955213	1018	1	0.000982318
lncRNA	AT4G09915	18473431	18473781	231	1	0.004329
lncRNA	AT5G09705	26659553	26660007	277	1	0.00361011
lncRNA	AT3G05395	10484191	10484414	146	1	0.00684932
lncRNA	AT5G04195	9121015	9121313	169	2	0.0118343
lncRNA	AT1G04247	1120225	1122526	1454	2	0.00137552
lncRNA	AT1G08637	23691269	23691584	201	1	0.00497512
lncRNA	AT4G07055	11757370	11757923	330	1	0.0030303
lncRNA	AT2G06215	6279607	6279875	163	1	0.00613497
lncRNA	AT1G04077	311828	312884	483	1	0.00207039
lncRNA	AT1G06967	13635673	13636083	274	1	0.00364964
lncRNA	AT3G51075	18968649	18972870	2499	3	0.00120048
lncRNA	AT3G01495	1228213	1228436	142	1	0.00704225
lncRNA	AT1G13448	4612243	4612929	439	1	0.0022779
lncRNA	AT5G04665	10100073	10100593	276	2	0.00724638
lncRNA	AT4G09555	17698936	17699581	445	1	0.00224719
lncRNA	AT2G36792	15420065	15422088	1189	1	0.000841043
lncRNA	AT5G03925	8666822	8667260	227	1	0.00440529
lncRNA	AT5G02455	5153720	5154168	305	1	0.00327869
lncRNA	AT1G09193	26687058	26688031	587	1	0.00170358
lncRNA	AT3G08050	18278012	18278256	136	1	0.00735294
lncRNA	AT5G08595	22898420	22898747	219	1	0.00456621
lncRNA	AT3G04005	7237468	7237775	198	1	0.00505051
lncRNA	AT2G07475	9353383	9354717	734	1	0.0013624
lncRNA	AT5G53048	21509861	21511850	1257	11	0.00875099
lncRNA	AT5G09955	26971389	26971689	180	1	0.00555556
lncRNA	AT5G08910	23938206	23938484	168	2	0.0119048
lncRNA	AT1G05237	5646666	5646969	189	3	0.015873
lncRNA	AT5G06595	17985792	17986452	434	1	0.00230415
lncRNA	AT2G09425	17948353	17948670	209	1	0.00478469
lncRNA	AT1G07673	18794134	18794585	280	1	0.00357143
lncRNA	AT1G09397	27656350	27656750	265	1	0.00377358
lncRNA	AT5G08715	23309143	23309345	132	1	0.00757576
lncRNA	AT3G03735	6391874	6392080	135	2	0.0148148
lncRNA	AT5G06695	18172400	18176207	2301	1	0.000434594
lncRNA	AT5G08975	24482215	24482821	325	1	0.00307692
lncRNA	AT4G07240	12501621	12501823	103	1	0.00970874
lncRNA	AT1G09823	29549838	29550185	211	1	0.00473934
lncRNA	AT1G05587	7223476	7223713	156	1	0.00641026
lncRNA	AT2G04005	238681	239055	217	1	0.00460829
lncRNA	AT3G03435	5830190	5830545	225	2	0.00888889
lncRNA	AT5G60022	24167141	24170261	1874	3	0.00160085
lncRNA	AT3G01755	1710192	1710428	149	1	0.00671141
lncRNA	AT4G04221	2033168	2036495	1996	5	0.00250501
lncRNA	AT2G08540	13904259	13904494	150	1	0.00666667
lncRNA	AT3G06655	15612537	15612836	183	1	0.00546448
lncRNA	AT1G09003	25772220	25772475	154	1	0.00649351
lncRNA	AT5G08225	22186838	22187076	153	1	0.00653595
lncRNA	AT2G05885	5559537	5559931	213	1	0.00469484
lncRNA	AT5G03035	6451664	6451867	124	1	0.00806452
lncRNA	AT2G08690	14706844	14707426	349	1	0.00286533
lncRNA	AT1G27921	9726607	9730424	2352	3	0.00127551
lncRNA	AT2G09935	19512021	19512259	119	1	0.00840336
lncRNA	AT5G05665	15282928	15283377	284	1	0.00352113
lncRNA	AT1G60545	22302306	22305242	1705	5	0.00293255
lncRNA	AT4G08465	15210570	15210850	152	1	0.00657895
lncRNA	AT3G05745	11388892	11389208	176	1	0.00568182
lncRNA	AT4G07645	13353992	13354286	183	1	0.00546448
lncRNA	AT4G09985	18542473	18542681	126	2	0.015873
lncRNA	AT1G08433	22833811	22834062	185	1	0.00540541
lncRNA	AT2G07245	8488284	8488614	216	1	0.00462963
lncRNA	AT5G15845	5173081	5178291	3203	1	0.000312207
lncRNA	AT3G01305	900554	900978	249	1	0.00401606
lncRNA	AT3G59695	22049730	22051595	1084	2	0.00184502
lncRNA	AT2G09715	19013563	19013785	147	1	0.00680272
lncRNA	AT5G15022	4866237	4866939	478	1	0.00209205
lncRNA	AT5G06865	2132197	2133746	922	1	0.0010846
lncRNA	AT2G44255	18295758	18297860	1238	1	0.000807754
lncRNA	AT1G08857	24948393	24953988	3513	7	0.0019926
lncRNA	AT2G08000	10344296	10345523	691	2	0.00289436
lncRNA	AT3G05015	9686013	9686274	144	1	0.00694444
lncRNA	AT1G09377	27578093	27578401	199	1	0.00502513
lncRNA	AT2G08645	14336659	14337138	295	1	0.00338983
lncRNA	AT1G08733	24135163	24135658	357	1	0.00280112
lncRNA	AT3G01105	421838	422429	392	2	0.00510204
lncRNA	AT2G07845	9664200	9666686	1378	3	0.00217707
lncRNA	AT4G38552	18025587	18028764	1715	1	0.00058309
lncRNA	AT5G09815	26739883	26740233	208	1	0.00480769
lncRNA	AT4G06225	8459431	8459905	304	1	0.00328947
lncRNA	AT2G06175	6196683	6197035	216	1	0.00462963
lncRNA	AT5G07115	19625247	19625636	238	1	0.00420168
lncRNA	AT1G05317	6103076	6103654	412	1	0.00242718
lncRNA	AT2G08660	14514311	14515918	962	2	0.002079
lncRNA	AT5G09405	26228437	26229574	724	2	0.00276243
lncRNA	AT1G09023	25921325	25926267	2962	1	0.00033761
lncRNA	AT5G06395	17170305	17171188	470	1	0.00212766
lncRNA	AT3G07385	17016006	17017628	1045	3	0.00287081
lncRNA	AT1G05443	6500050	6500381	218	1	0.00458716
lncRNA	AT1G06297	10489782	10490022	135	1	0.00740741
lncRNA	AT3G02085	2709438	2709811	216	1	0.00462963
lncRNA	AT4G04035	842657	843035	238	1	0.00420168
lncRNA	AT3G03455	5833484	5833684	136	1	0.00735294
lncRNA	AT2G06525	6934523	6934793	168	1	0.00595238
lncRNA	AT1G20515	7106128	7108108	1219	1	0.000820345
lncRNA	AT1G15175	5222729	5224143	843	1	0.00118624
lncRNA	AT3G02895	4724747	4725478	477	1	0.00209644
lncRNA	AT4G04085	1008263	1008833	360	1	0.00277778
lncRNA	AT1G04983	4391438	4391675	158	1	0.00632911
lncRNA	AT3G08090	18520129	18520510	230	1	0.00434783
lncRNA	AT1G09897	29975928	29976318	260	1	0.00384615
lncRNA	AT3G02775	4532157	4532363	112	1	0.00892857
lncRNA	AT2G07225	8447744	8448283	343	3	0.00874636
lncRNA	AT4G09395	17387358	17387610	180	1	0.00555556
lncRNA	AT3G03225	5483017	5484530	1041	1	0.000960615
lncRNA	AT5G20225	6824535	6826112	971	1	0.00102987
lncRNA	AT3G08825	21109074	21109304	157	5	0.0318471
lncRNA	AT1G08027	20496761	20497288	339	1	0.00294985
lncRNA	AT1G07783	19373687	19374402	431	1	0.00232019
lncRNA	AT1G04673	2861646	2861854	129	1	0.00775194
lncRNA	AT1G09777	29351472	29351820	227	1	0.00440529
lncRNA	AT4G06235	8459657	8460079	283	1	0.00353357
lncRNA	AT3G02915	4786391	4786669	184	1	0.00543478
lncRNA	AT1G09383	27611616	27611913	166	1	0.0060241
lncRNA	AT1G06417	11139772	11140052	195	3	0.0153846
lncRNA	AT5G18255	6035619	6037641	1183	5	0.00422654
lncRNA	AT1G07119	2184318	2187941	2257	2	0.000886132
lncRNA	AT2G08715	14835066	14835342	157	1	0.00636943
lncRNA	AT1G09353	27440983	27441586	405	1	0.00246914
lncRNA	AT2G35738	15023487	15026812	1908	2	0.00104822
lncRNA	AT1G09987	30386733	30387446	402	1	0.00248756
lncRNA	AT3G07495	17172472	17172715	154	1	0.00649351
lncRNA	AT3G08045	18230891	18231181	199	1	0.00502513
lncRNA	AT3G08420	20277775	20278026	154	1	0.00649351
lncRNA	AT3G04475	8434558	8434871	188	1	0.00531915
lncRNA	AT4G36052	17052347	17053499	694	2	0.00288184
lncRNA	AT2G08240	12009870	12010152	177	1	0.00564972
lncRNA	AT5G00820	424426	424704	162	1	0.00617284
lncRNA	AT4G06410	9386180	9387271	601	1	0.00166389
lncRNA	AT1G08023	20495410	20495793	258	1	0.00387597
lncRNA	AT4G34071	16325750	16326840	688	3	0.00436047
protein	T5I8.15	10892445	10894714	1388	1	0.000720461
protein	AT3G44935	16409003	16409610	413	1	0.00242131
protein	AT1G10385	3403132	3405920	1573	1	0.000635728
protein	AT1G69060	25964319	25967450	1925	6	0.00311688
protein	T2D23.8	1944993	1946303	787	2	0.0025413
protein	HDG4	9856255	9859288	1820	1	0.000549451
protein	NIK3	22383393	22387766	2740	8	0.00291971
protein	T2G17.15	8649434	8654819	3212	4	0.00124533
protein	AT3G10200	3157472	3160874	2058	4	0.00194363
protein	PIN6	28970714	28974805	2564	2	0.000780031
protein	F23M2.7	4805480	4807441	1212	5	0.00412541
protein	MHK10.5	17630729	17634370	2184	4	0.0018315
protein	F6A4.90	8552647	8554275	975	2	0.00205128
protein	AHL23	9895094	9896688	908	1	0.00110132
protein	MUL3.12	23161877	23163290	909	1	0.00110011
protein	PRF4	14447338	14448698	821	2	0.00243605
protein	HA9	30315964	30320197	2462	2	0.000812348
protein	SKS6	15603568	15607966	2869	7	0.00243987
protein	AT2G17442	7573812	7575951	1403	1	0.000712758
protein	T20L15.220	364902	370295	3165	3	0.000947867
protein	VIIIB	13694689	13701119	4039	7	0.0017331
protein	AT1G52415	19526153	19526888	436	1	0.00229358
protein	TAF4B	9642486	9647620	3064	1	0.000326371
protein	atpA	9938	11461	907	1	0.00110254
protein	B70	11352958	11354824	1225	1	0.000816327
protein	AGL51	980955	981711	446	1	0.00224215
protein	K14A3.2	19118465	19121103	1693	4	0.00236267
protein	AT2G20562	8850148	8851035	588	1	0.00170068
protein	ATR2	14796695	14800961	2620	2	0.000763359
protein	CYP79F1	5608682	5612064	2080	2	0.000961538
protein	AMT2	16039430	16042521	1930	4	0.00207254
protein	SRF6	20061405	20065713	2675	2	0.000747664
protein	scpl25	370668	373805	1935	1	0.000516796
protein	HMA1	17541771	17546546	2874	2	0.000695894
protein	BUBR1	14213601	14216054	1524	2	0.00131234
protein	F25P17.5	10483253	10487773	2841	1	0.000351989
protein	F17K4.50	6266974	6268638	1024	1	0.000976562
protein	F16P17.10	23314871	23318234	2019	1	0.000495295
protein	QRT3	10849760	10854065	2823	6	0.0021254
protein	T22N19.10	4283356	4286342	1776	2	0.00112613
protein	SAUR21	320349	323213	1495	1	0.000668896
protein	2019-10-06	5596633	5598447	1068	1	0.00093633
protein	F25P22.18	27739168	27742008	1795	1	0.000557103
protein	F5O8.24	8377262	8378769	992	1	0.00100806
protein	F14F8.90	5122428	5124947	1506	2	0.00132802
protein	SIP1	20835256	20838778	2110	3	0.0014218
protein	MLP423	8500119	8502065	1286	1	0.000777605
protein	F20D21.27	20336203	20339769	2332	4	0.00171527
protein	emb2746	25400317	25406250	3622	2	0.000552181
protein	BXL1	20011812	20016857	3161	3	0.000949067
protein	GAUT15	21742071	21746324	2658	2	0.000752445
protein	NAC060	15972673	15975250	1620	1	0.000617284
protein	AGP40	7308504	7308962	292	1	0.00342466
protein	F27J15.18	18136666	18138080	883	1	0.0011325
protein	LIP1	8979554	8981923	1353	1	0.000739098
protein	MBD2.15	17224270	17231384	4018	6	0.00149328
protein	AGD4	3616610	3623806	4570	1	0.000218818
protein	YSL6	9961277	9964737	2031	4	0.00196947
protein	APRR6	25565983	25569302	2272	1	0.000440141
protein	F7H19.40	11997281	12001631	2735	1	0.000365631
protein	PLDDELTA	16955415	16960407	3026	8	0.00264375
protein	F15D2.11	10324745	10326848	1309	3	0.00229183
protein	F12M16.10	19837110	19840370	1982	3	0.00151362
protein	eIFiso4G2	10225225	10228698	2022	2	0.00098912
protein	HSP81-2	22686473	22689671	1858	1	0.000538213
protein	BGLU6	22221575	22224358	1748	9	0.00514874
protein	MHF15.13	1938412	1944366	3763	2	0.000531491
protein	GPX5	23309737	23311397	1033	2	0.00193611
protein	3BETAHSD/D1	17335751	17339275	2238	2	0.000893655
protein	TOPP9	1617599	1620702	1927	2	0.00103788
protein	DL3220C	8267289	8271176	2388	1	0.00041876
protein	FH4	8549191	8552086	1663	2	0.00120265
protein	AtSULT202B1	16486274	16487484	757	1	0.001321
protein	AT3G12590	3995665	4003871	4976	7	0.00140675
protein	CYP724A1	4643510	4646530	2062	4	0.00193986
protein	GYRB3	1110342	1115007	2914	3	0.00102951
protein	MAA21.1	23389348	23391593	1282	3	0.00234009
protein	F28G11.17	24786028	24788370	1396	1	0.000716332
protein	CRK27	11319139	11321679	1562	3	0.00192061
protein	CPK5	16801605	16805005	2109	2	0.000948317
protein	AT3G07590	2423051	2424594	919	1	0.00108814
protein	MAF19.21	24574652	24578200	2064	2	0.000968992
protein	AtLFG5	8843519	8845810	1403	1	0.000712758
protein	AT3G62240	23033355	23036808	2037	1	0.000490918
protein	ATG8B	2328442	2330590	1404	1	0.000712251
protein	AT3G27330	10116674	10120645	2277	1	0.000439174
protein	MQB2.27	25262162	25264053	1217	1	0.000821693
protein	ANTI-SILENCING	3662634	3668214	3512	2	0.000569476
protein	AT5G22545	7483159	7483861	455	1	0.0021978
protein	F17F16.18	5799741	5800887	731	3	0.00410397
protein	SNL2	4859127	4866034	4252	5	0.00117592
protein	T8P21.11	15893800	15897805	2415	1	0.000414079
protein	AT1G65090	24180830	24183300	1500	3	0.002
protein	F7O18.3	1227360	1229763	1442	7	0.00485437
protein	GRXS17	2517596	2520062	1477	2	0.0013541
protein	TPK1	642505	644903	1503	1	0.000665336
protein	F18O19.4	18159182	18162250	1880	2	0.00106383
protein	NIP7%3B1	1841168	1843196	1269	1	0.000788022
protein	CABIN1	15831163	15841656	6513	3	0.000460617
protein	F10A5.21	28377377	28378310	575	1	0.00173913
protein	AT3G06035	1822904	1824309	870	3	0.00344828
protein	LGT9	8557215	8559066	1089	1	0.000918274
protein	AT5G27765	9834152	9834968	582	1	0.00171821
protein	K23F3.3	19574780	19580469	3547	4	0.00112771
protein	AT3G62110	22997021	23000221	2004	2	0.000998004
protein	AT1G63295	23473975	23475532	1099	1	0.000909918
protein	AtDTX50	21138703	21140876	1259	1	0.000794281
protein	DL3300W	8341244	8343262	1274	1	0.000784929
protein	F17H15.17	11005775	11009861	2393	5	0.00208943
protein	ROPGEF4	18883377	18885729	1426	1	0.000701262
protein	AT3G52900	19613078	19614027	597	1	0.00167504
protein	T6D20.26	17513008	17514167	690	1	0.00144928
protein	AtHIRD11	20309473	20310850	945	1	0.0010582
protein	AT1G62305	23026692	23029531	1785	2	0.00112045
protein	ALE1	23051002	23055672	2915	2	0.000686106
protein	F22F7.5	1593182	1595099	1157	3	0.00259291
protein	AT1G09245	2986874	2987393	358	2	0.00558659
protein	ATSBT5.2	6990642	6993989	1975	9	0.00455696
protein	F28P5.1	27137102	27139384	1372	2	0.00145773
protein	AT3G19360	6707133	6709191	1239	1	0.000807103
protein	YUC3	1279351	1281618	1378	3	0.00217707
protein	CKB2	9825145	9827357	1359	1	0.000735835
protein	LATE	19819948	19821007	621	1	0.00161031
protein	F17O7.12	26503961	26506672	1567	2	0.00127632
protein	AT3G46700	17200167	17202074	1143	4	0.00349956
protein	FIP1	9849844	9852449	1576	2	0.00126904
protein	RHA1	18540665	18542864	1397	2	0.00143164
protein	GATB	17940050	17942864	1705	3	0.00175953
protein	ALPHA-SNAP2	20845674	20848695	1882	2	0.0010627
protein	T3P18.16	23179461	23181519	1194	4	0.00335008
protein	SAUR26	983057	983768	456	1	0.00219298
protein	F26C24.1	6385804	6387570	1065	3	0.0028169
protein	MPA24.10	26303673	26308237	2726	3	0.00110051
protein	PIPK10	504135	506403	1480	3	0.00202703
protein	AT5G26740	9291839	9294860	1857	1	0.000538503
protein	abnormal	4801870	4805036	1933	2	0.00103466
protein	F17I5.50	16229908	16232365	1439	4	0.00277971
protein	T11H3.90	8643662	8647058	2157	1	0.000463607
protein	NP3	1818732	1822858	2515	6	0.00238569
protein	F14I3.12	18622017	18624250	1275	1	0.000784314
protein	MFB13.10	24657097	24661241	2613	2	0.000765404
protein	MFC16.13	17918739	17919164	239	1	0.0041841
protein	IMPA-4	2994331	2998222	2352	2	0.00085034
protein	RLP30	1530668	1533361	1597	2	0.00125235
protein	UVR8	25554416	25559499	3209	11	0.00342786
protein	F13N6.4	21146236	21149805	2210	5	0.00226244
protein	BSK3	289779	293492	2284	1	0.000437828
protein	NAD-ME1	5649928	5655320	3394	4	0.00117855
protein	T5J8.4	1217589	1221019	2134	3	0.00140581
protein	AFB3	4368760	4371298	1450	1	0.000689655
protein	K16H17.14	8338925	8343284	2687	2	0.000744325
protein	MBD2.2	17176293	17178130	1113	2	0.00179695
protein	AAE11	24612620	24614805	1239	2	0.00161421
protein	F14N22.8	17765178	17766888	1054	1	0.000948767
protein	T6D20.15	17514118	17519303	3098	4	0.00129116
protein	CLE44	7661792	7663261	1004	1	0.000996016
protein	AT3G20820	7280792	7282377	939	1	0.00106496
protein	HEMA2	3236908	3239554	1548	7	0.00452196
protein	HB6	9525988	9527845	1128	1	0.000886525
protein	CYP81H1	17555899	17559104	2087	4	0.00191663
protein	AT3G55170	20452910	20454530	1034	2	0.00193424
protein	MFB13.7	24650704	24653269	1536	2	0.00130208
protein	AT5G50365	20508126	20508776	430	1	0.00232558
protein	IQD24	2271890	2274288	1456	1	0.000686813
protein	PDIL1-5	19460482	19463477	1873	2	0.00106781
protein	ARAC1	7739787	7742280	1572	1	0.000636132
protein	rpl16	23285	23824	304	1	0.00328947
protein	F14J16.13	20898793	20901247	1483	7	0.00472016
protein	F14M2.11	12241614	12245292	2210	5	0.00226244
protein	GSTU27	15660770	15661987	784	5	0.00637755
protein	AT5G52545	21323781	21325604	1178	1	0.000848896
protein	MRG7.18	6018914	6020590	962	9	0.00935551
protein	TOPP8	9862923	9865172	1400	4	0.00285714
protein	AT4G00165	69230	69957	416	2	0.00480769
protein	PFK3	13300778	13304440	2285	4	0.00175055
protein	RR19	18191267	18193782	1560	4	0.0025641
protein	T3G21.13	16852880	16856771	2401	2	0.000832986
protein	SHOT1	22329048	22331338	1342	1	0.000745156
protein	MYH9.3	3055618	3057578	1254	3	0.00239234
protein	UMAMIT7	19254403	19256810	1541	1	0.000648929
protein	ABCA4	17606359	17611065	2988	14	0.00468541
protein	CYP78A10	27866667	27868368	899	1	0.00111235
protein	F2D10.23	7200332	7201737	860	1	0.00116279
protein	AT3G56160	20837365	20841734	2733	2	0.000731797
protein	PERK13	26555705	26559322	2107	1	0.000474608
protein	AT3G53040	19664629	19666497	1010	1	0.000990099
protein	T8O18.12	12249649	12251729	1307	1	0.000765111
protein	LCB1	17217909	17221625	2278	4	0.00175593
protein	HB-7	19165274	19166967	1067	2	0.00187441
protein	MDC12.6	25314104	25315533	845	1	0.00118343
protein	T5A14.15	20701363	20703460	1196	2	0.00167224
protein	AT3G13420	4364480	4366969	1545	1	0.000647249
protein	T6A9.13	408622	410680	1096	1	0.000912409
protein	MYB96	25078991	25081141	1374	1	0.000727802
protein	KCO3	18806563	18808224	1058	2	0.00189036
protein	KING1	17987378	17989763	1431	1	0.000698812
protein	AT3G52360	19412019	19413058	668	4	0.00598802
protein	F28M11.4	6284308	6287293	1865	15	0.0080429
protein	ABR1	25891449	25893888	1528	1	0.00065445
protein	T22N19.20	4286740	4289663	1735	3	0.00172911
protein	F19N2.90	12602468	12604832	1521	3	0.00197239
protein	F25G13.120	7607241	7609876	1692	4	0.00236407
protein	MXI10.1	15328569	15331528	1849	10	0.00540833
protein	F23H24.10	18920658	18923319	1647	1	0.000607165
protein	NRT1.9	6520721	6523368	1605	1	0.000623053
protein	F9C16.23	16715972	16718656	1566	1	0.00063857
protein	F5A8.15	25140815	25144049	2025	2	0.000987654
protein	AT2G02525	677881	678203	193	4	0.0207254
protein	CHX9	7660927	7663829	1682	4	0.00237812
protein	AT3G09032	2757326	2758349	638	2	0.0031348
protein	AT3G51720	19184926	19186660	1037	2	0.00192864
protein	AT3G59670	22039476	22042726	2014	1	0.000496524
protein	F5J5.5	13454496	13456336	1110	1	0.000900901
protein	T9L6.8	12044872	12045879	532	2	0.0037594
protein	MXA21.130	15276929	15279384	1519	6	0.00394997
protein	AGT2	18406627	18409564	1792	1	0.000558036
protein	MJH22.8	25283063	25286121	1806	5	0.00276855
protein	K21L13.8	26203968	26206667	1578	2	0.00126743
protein	QWRF3	8959255	8962149	1744	2	0.00114679
protein	TTL4	21680027	21683280	1902	2	0.00105152
protein	KAT3	15751271	15755047	2457	1	0.000407
protein	MPPalpha	5599710	5603027	2024	11	0.00543478
protein	AT1G36960	14014796	14015508	433	4	0.00923788
protein	AtPDC1	15952257	15954803	1464	2	0.00136612
protein	MYB94	17539289	17541307	1274	1	0.000784929
protein	F5A18.20	26626528	26631104	2614	2	0.000765111
protein	DL3430W	8492213	8494663	1555	1	0.000643087
protein	WOX12	5880424	5884770	3016	5	0.00165782
protein	XXT3	2455593	2457316	989	1	0.00101112
protein	OVA6	21311020	21314180	1915	1	0.000522193
protein	F14C21.44	20462940	20464697	1090	1	0.000917431
protein	K6M13.9	20104481	20106278	1177	2	0.00169924
protein	HAC4	20932451	20938352	3491	3	0.000859353
protein	K2I5.13	20216332	20221382	3172	10	0.00315259
protein	F23A5.20	30385449	30387602	1304	3	0.00230061
protein	ADF6	13293953	13295410	944	1	0.00105932
protein	TK1a	2489387	2491180	1099	2	0.00181984
protein	MCL19.15	18694316	18695856	924	1	0.00108225
protein	NP1	2891019	2895182	2536	3	0.00118297
protein	Leucine	5431584	5434186	1509	2	0.00132538
protein	MUG13.23	1438959	1442017	1866	1	0.000535906
protein	MNL12.3	17347565	17348746	728	1	0.00137363
protein	F4P13.28	266557	267100	325	1	0.00307692
protein	AT5G47030	19090150	19092416	1392	1	0.000718391
protein	SPH1	9215680	9216135	280	1	0.00357143
protein	EXO70H8	12289152	12291092	1172	4	0.00341297
protein	T27I1.11	3290311	3296198	3672	16	0.0043573
protein	T2P4.13	16922337	16925961	2280	1	0.000438596
protein	UMAMIT47	10451403	10455323	2669	2	0.000749344
protein	MNJ8.1	14733877	14734521	390	1	0.0025641
protein	F13E7.12	654779	658637	2394	1	0.000417711
protein	F24J1.24	26186713	26189568	1821	8	0.00439319
protein	F8L15.8	2641394	2650125	5179	3	0.000579262
protein	F2K11.20	23515680	23518944	2130	1	0.000469484
protein	AT1G45215	17137703	17138251	379	1	0.00263852
protein	PUB29	6434082	6436046	1168	2	0.00171233
protein	F15E12.9	24593915	24595544	1009	1	0.00099108
protein	F18D22.1	3201496	3204764	1986	4	0.0020141
protein	SAP18	18799528	18801471	1222	2	0.00163666
protein	F19H22.80	18166538	18168241	1038	3	0.00289017
protein	AT3G42870	14949456	14951279	1185	8	0.00675105
protein	HPT1	8207199	8210513	2162	1	0.000462535
protein	T7M7.10	16834065	16835711	1079	5	0.00463392
protein	K22G18.8	24873053	24878309	3213	6	0.00186741
protein	AT3G23930	8646746	8647947	761	2	0.00262812
protein	F16B22.25	18452851	18454930	1244	2	0.00160772
protein	AT3G23170	8267920	8268961	649	1	0.00154083
protein	AT3G47170	17368672	17370494	1058	1	0.00094518
protein	AT3G26360	9655499	9656545	630	2	0.0031746
protein	BLH5	11637106	11639809	1762	1	0.000567537
protein	SEX4	19349600	19353728	2630	4	0.00152091
protein	MYC2	11798119	11801407	1899	1	0.000526593
protein	T7B11.22	850914	853329	1554	1	0.000643501
protein	F13P17.14	14473651	14477520	2324	4	0.00172117
protein	RR13	11556392	11560215	2578	4	0.00155159
protein	F24L7.13	13879959	13885736	3467	4	0.00115374
protein	MQJ16.3	7458774	7461093	1458	1	0.000685871
protein	F6E21.70	15143217	15145640	1472	2	0.0013587
protein	MYB36	23334767	23336632	1185	3	0.00253165
protein	RRP45a	4156054	4158004	1197	1	0.000835422
protein	F10D13.10	26097729	26099388	1013	3	0.0029615
protein	SVL5	23540049	23543345	1803	1	0.000554631
protein	F3N11.6	10901183	10902919	1052	1	0.00095057
protein	AT5G44572	17968092	17970342	1540	2	0.0012987
protein	CIL	13191085	13194124	1828	2	0.00109409
protein	MQN23.21	26080222	26083066	1770	1	0.000564972
protein	DWA3	22564359	22572029	4712	5	0.00106112
protein	F15M7.11	2011245	2016583	3343	27	0.00807658
protein	HSP81-3	22681238	22684252	1748	4	0.00228833
protein	F12P19.16	24571603	24573471	1123	1	0.000890472
protein	MS5	11184103	11185844	1017	1	0.000983284
protein	F10A8.30	175040	176407	681	1	0.00146843
protein	BBX13	9775522	9778043	1474	2	0.00135685
protein	DA1	6662417	6666032	2261	1	0.000442282
protein	TRA2	4301792	4304315	1513	1	0.000660939
protein	PMH2	7892508	7895499	1749	2	0.00114351
protein	ATZW10	13953665	13957748	2498	4	0.00160128
protein	K19E1.18	21654585	21656722	1350	1	0.000740741
protein	MSG15.17	21161132	21165565	2856	5	0.0017507
protein	F16B3.28	568012	570103	1230	2	0.00162602
protein	MUR3	8791939	8794401	1379	1	0.000725163
protein	T16L1.250	16189144	16193318	2561	3	0.00117142
protein	SUVH1	1454131	1457141	1775	1	0.00056338
protein	CYCP4%3B1	18441828	18443405	1031	1	0.000969932
protein	DPB	842289	845454	1953	1	0.000512033
protein	GR1	8729354	8734624	3362	4	0.00118977
protein	AT3G20850	7304127	7304714	344	1	0.00290698
protein	TIL1	2588854	2606892	11238	7	0.000622887
protein	LpxD2	11316828	11319137	1455	2	0.00137457
protein	F24A6.130	12941242	12945052	2311	2	0.000865426
protein	F2O10.5	1796839	1800082	1954	2	0.00102354
protein	F16A16.50	14240666	14242679	1349	4	0.00296516
protein	F1K23.18	10044337	10046552	1355	2	0.00147601
protein	F17I23.60	14937840	14941208	2074	2	0.00096432
protein	AT1G48090	17732010	17758508	16447	5	0.000304007
protein	MIPS2	9451605	9454300	1597	1	0.000626174
protein	AT3G07380	2360988	2362824	1217	3	0.00246508
protein	AT3G43500	15400257	15400718	264	3	0.0113636
protein	F18O22.150	4630892	4631851	639	1	0.00156495
protein	F7J8.30	18086	20887	1726	1	0.000579374
protein	F2D10.24	7203302	7209013	3566	1	0.000280426
protein	UAP56b	3567174	3571039	2364	1	0.000423012
protein	CYP706A2	11934969	11936823	1033	1	0.000968054
protein	AT2G01275	142498	144524	1220	1	0.000819672
protein	DAYSLEEPER	14320943	14324069	1779	2	0.00112423
protein	RING1B	944572	947682	1915	3	0.00156658
protein	F4P9.19	14158671	14162618	2281	1	0.000438404
protein	SLO1	9509016	9511231	1311	1	0.000762777
protein	F1N19.25	24035941	24037429	839	2	0.00238379
protein	AT3G42950	15015086	15018653	2132	1	0.000469043
protein	SIR	1319074	1323364	2515	3	0.00119284
protein	K19P17.11	21896987	21898631	1063	1	0.000940734
protein	F2P9.28	27766941	27770841	2555	1	0.000391389
protein	T21H19.120	5289401	5290506	649	1	0.00154083
protein	TPR16	4027974	4034682	4138	5	0.00120831
protein	MYC6.10	16565303	16567483	1384	5	0.00361272
protein	T12H1.29	1513062	1515568	1543	2	0.00129618
protein	T2D23.4	1933284	1934103	500	1	0.002
protein	GATA6	18973126	18974892	1055	3	0.0028436
protein	CRK	18753337	18757145	2389	4	0.00167434
protein	APPR6	29071983	29073729	1012	3	0.00296443
protein	T27A16.24	12678890	12680737	1094	1	0.000914077
protein	AT3G58560	21650565	21654200	2158	1	0.000463392
protein	F13I13.7	16227051	16232522	3426	1	0.000291886
protein	T6C23.9	26222004	26226664	2785	3	0.0010772
protein	DL3365C	8400533	8402961	1473	5	0.00339443
protein	T22P22.30	3741782	3743994	1390	3	0.00215827
protein	F4C21.12	1408159	1412756	2795	1	0.000357782
protein	AT4G35905	17006641	17008266	1042	1	0.000959693
protein	AT3G62120	23001030	23004392	2054	1	0.000486855
protein	MUA22.21	4578378	4582856	2755	7	0.00254083
protein	T5L19.50	6224344	6226116	1099	1	0.000909918
protein	AT3G28580	10715597	10717393	1071	1	0.000933707
protein	F23N20.5	26805651	26807183	911	2	0.00219539
protein	ALDH3H1	16796400	16800321	2515	1	0.000397614
protein	T5E8.310	2955008	2956683	986	6	0.00608519
protein	F28N24.2	10252241	10254792	1535	1	0.000651466
protein	F2N1.17	485743	488226	1624	3	0.00184729
protein	SRF7	4782757	4787243	2796	3	0.00107296
protein	4CL8	15213593	15216205	1619	1	0.000617665
protein	K23L20.17	18095614	18097611	1310	2	0.00152672
protein	MUG13.17	1464079	1467161	1817	1	0.000550358
protein	F28I16.40	6724076	6725966	1189	4	0.00336417
protein	BTI2	6837911	6840036	1288	3	0.00232919
protein	AT2G24645	10480515	10482797	1403	2	0.00142552
protein	F5I14.10	24373874	24375895	1274	2	0.00156986
protein	PER4	4974021	4975705	1053	1	0.000949668
protein	ETC2	12960847	12962162	929	2	0.00215285
protein	T6L1.12	25921453	25926075	2739	1	0.000365097
protein	F17P19.19	21226721	21230378	2290	4	0.00174672
protein	AT3G59120	21857876	21860302	1457	1	0.000686342
protein	2-Cys	1919080	1921425	1428	1	0.00070028
protein	RGF5	20898108	20898775	408	1	0.00245098
protein	SPL12	22165580	22169984	2663	4	0.00150207
protein	SUMO5	13894771	13895700	583	1	0.00171527
protein	PRN	21893812	21895789	1212	4	0.00330033
protein	MHM17.13	23067828	23070431	1644	1	0.000608273
protein	CSY5	22192730	22196447	2347	3	0.00127823
protein	PLC5	23709529	23712558	1851	2	0.0010805
protein	ACR5	1137572	1140204	1638	2	0.001221
protein	AAP1	21676388	21680519	2666	3	0.00112528
protein	MDN11.12	19469992	19472445	1482	1	0.000674764
protein	AT3G19310	6694114	6696357	1417	4	0.00282287
protein	F13M7.22	1344989	1348868	2346	4	0.00170503
protein	PAB5	26990525	26994259	2247	5	0.00222519
protein	F7J8.120	49891	51437	960	1	0.00104167
protein	AT3G28220	10524181	10526733	1709	1	0.000585138
protein	PGSIP5	2888427	2890965	1519	2	0.00131666
protein	AT3G07010	2212289	2216483	2674	6	0.00224383
protein	MJB21.7	17122102	17124441	1515	1	0.000660066
protein	RR22	1129862	1131099	808	1	0.00123762
protein	KUP3	350613	354345	2121	1	0.000471476
protein	F13O11.7	24054051	24056491	1493	2	0.00133958
protein	TEX1	22722482	22725099	1649	3	0.00181928
protein	K17N15.7	20925852	20926783	566	1	0.00176678
protein	AT1G26762	9253599	9254167	354	1	0.00282486
protein	T16G12.90	6369004	6371906	1817	2	0.00110072
protein	MP	6886669	6891404	2831	1	0.000353232
protein	PRK2A	2916416	2919392	1876	5	0.00266525
protein	MFG13.9	20875832	20877989	1289	1	0.000775795
protein	PUM1	12548931	12553711	2861	1	0.000349528
protein	F24B9.5	2426705	2429225	1357	1	0.00073692
protein	MON1	12139578	12143665	2493	2	0.000802246
protein	KLCR2	10380230	10383249	1831	1	0.00054615
protein	MBD2.14	17216329	17220672	2626	1	0.000380807
protein	ATRER1A	18263599	18265771	1348	1	0.00074184
protein	AT3G16780	5708826	5710579	1078	1	0.000927644
protein	HTA7	9792509	9793560	647	1	0.0015456
protein	SNRK2.2	18741444	18744174	1699	2	0.00117716
protein	AT3G48195	17828572	17832759	2501	5	0.0019992
protein	AO	4768263	4772153	2381	1	0.000419992
protein	PHO2	14277558	14283113	3261	4	0.00122662
protein	AT3G10260	3171177	3172996	1145	2	0.00174672
protein	MIK19.14	22939723	22941099	854	5	0.0058548
protein	AT3G08840	2679435	2686296	4285	7	0.00163361
protein	AT1G78476	29523982	29526284	1470	1	0.000680272
protein	EIF3C	20833410	20837275	2243	3	0.00133749
protein	rpl16	81189	82652	1003	6	0.00598205
protein	F28L1.15	1879985	1883491	2039	6	0.00294262
protein	FLN1	20028052	20030055	1152	1	0.000868056
protein	AZG1	3424813	3427058	1262	1	0.000792393
protein	MJH22.6	25280012	25281652	987	1	0.00101317
protein	smB	11022036	11023851	1008	1	0.000992063
protein	PAP3	5058583	5061140	1710	1	0.000584795
protein	RVE1	5690225	5692992	1691	2	0.00118273
protein	F7H19.280	12100391	12101483	659	1	0.00151745
protein	F27B13.20	14579563	14582057	1415	1	0.000706714
protein	PYRB	7089989	7092670	1635	2	0.00122324
protein	T1N15.7	17910779	17913344	1589	2	0.00125865
protein	XIK	6926516	6937830	7101	4	0.000563301
protein	AT1G72175	27157875	27159735	1118	2	0.00178891
protein	F16L2.2	16805473	16807950	1478	2	0.00135318
protein	AT1G43665	16452981	16453804	509	1	0.00196464
protein	LpxK	7151387	7153464	1277	1	0.000783085
protein	F4C21.16	1418841	1423337	2697	5	0.00185391
protein	F27M3.7	11359512	11364288	2842	4	0.00140746
protein	RRA2	28194005	28196033	1228	2	0.00162866
protein	MFC19.8	18401908	18403947	1242	4	0.00322061
protein	T22P11.50	539249	541316	1250	1	0.0008
protein	NAC032	29099839	29101759	1166	1	0.000857633
protein	PEX6	687795	692660	2968	2	0.000673854
protein	AT3G17655	6034122	6035497	817	1	0.00122399
protein	CPK23	2402897	2408737	3729	4	0.00107267
protein	T1E22.40	469298	470285	597	1	0.00167504
protein	ABCD2	20286856	20290401	2068	1	0.000483559
protein	emb2731	22655998	22658084	1317	7	0.00531511
protein	MQO24.4	17543991	17545847	1155	2	0.0017316
protein	T10M13.15	948598	951063	1549	5	0.00322789
protein	T1N24.2	9044140	9046528	1470	3	0.00204082
protein	COV1	8687330	8690214	1887	2	0.00105988
protein	AT3G24460	8885818	8893203	4880	7	0.00143443
protein	MYB121	11838363	11840502	1419	12	0.00845666
protein	AL4	9158318	9160493	1322	1	0.00075643
protein	SK3	10948747	10949626	510	2	0.00392157
protein	AT3G49740	18447725	18450136	1417	1	0.000705716
protein	AT3G60860	22484397	22491935	4435	1	0.000225479
protein	MNF13.18	16271047	16272513	1016	1	0.000984252
protein	AHL9	18871479	18873972	1531	3	0.0019595
protein	AtNPF4.1	9199438	9202000	1586	4	0.00252207
protein	MNJ8.6	14757933	14758559	367	1	0.0027248
protein	AT3G46340	17026658	17031897	3451	7	0.0020284
protein	T32E20.28	14027222	14030500	1902	1	0.000525762
protein	K21C13.8	18135215	18136548	822	6	0.00729927
protein	DLO2	6483867	6485360	882	1	0.00113379
protein	F26A9.13	26932905	26935825	1685	1	0.000593472
protein	TRO	19074328	19076545	1303	1	0.00076746
protein	G6PD2	4158639	4161845	1984	2	0.00100806
protein	AT3G14830	4982588	4985860	1975	2	0.00101266
protein	BPC4	9101277	9103141	1126	1	0.000888099
protein	F28I16.50	6727342	6730407	1856	1	0.000538793
protein	F18A5.120	7970177	7974271	2579	7	0.00271423
protein	AT3G29170	11135951	11138010	1322	1	0.00075643
protein	BGAL17	27457266	27462487	3265	5	0.00153139
protein	ABCB24	14135526	14137953	1456	1	0.000686813
protein	F19P19.26	1148564	1154667	3653	5	0.00136874
protein	F14F18.1	3808678	3810748	1281	1	0.00078064
protein	MLO13	12574719	12577583	1791	1	0.000558347
protein	MED19A	3953140	3956185	1939	1	0.00051573
protein	AT3G27930	10369298	10372534	2057	1	0.000486145
protein	EMB1144	18064905	18068154	2019	3	0.00148588
protein	MCI2.3	24722870	24723983	702	1	0.0014245
protein	AT3G59110	21854640	21858204	2194	1	0.000455789
protein	F2J6.5	16478159	16482859	2858	1	0.000349895
protein	MCL19.8	18670051	18671461	909	1	0.00110011
protein	F5O11.4	4183010	4186247	1914	1	0.000522466
protein	KAS	23192146	23195103	1842	3	0.00162866
protein	DL4535W	9575812	9577967	1337	3	0.00224383
protein	LACS8	1515634	1519308	2174	1	0.000459982
protein	F11L15.3	19682456	19686056	2204	2	0.000907441
protein	UKL5	10155438	10158215	1753	4	0.0022818
protein	F7F23.3	13669425	13671203	1069	1	0.000935454
protein	WOL	362983	369707	4282	6	0.00140121
protein	SPIK	10894253	10898672	2655	2	0.000753296
protein	F22O13.29	2812818	2818071	3289	4	0.00121618
protein	CuAO1	23257610	23262002	2692	9	0.00334324
protein	MVA3.7	5845934	5847653	1073	1	0.000931966
protein	LRP1	3987375	3989876	1453	2	0.00137646
protein	ATL63	23676455	23678002	940	1	0.00106383
protein	F6A4.180	8604288	8608883	2814	2	0.000710732
protein	RPS15	1141558	1143130	986	2	0.0020284
protein	NAPRT2	9971603	9975207	2247	6	0.00267023
protein	T20B5.2	17036442	17040358	2489	1	0.000401768
protein	LCR61	14694239	14694778	356	1	0.00280899
protein	T10M13.11	929869	932397	1453	3	0.00206469
protein	T1B3.12	12124152	12130092	3711	12	0.00323363
protein	AT4G26555	13404430	13406259	1120	5	0.00446429
protein	K22F20.5	15008139	15011257	1943	9	0.00463201
protein	F20N2.2	20769300	20771880	1463	1	0.000683527
protein	T14N5.14	29038366	29040217	1156	1	0.000865052
protein	AT5G56890	23010423	23016015	3265	2	0.000612557
protein	DCL2	767880	776214	5234	5	0.000955292
protein	AT2G40745	17008174	17008917	508	1	0.0019685
protein	T18K17.12	27527752	27530952	2039	1	0.000490436
protein	MCL19.12	18683319	18688822	3349	3	0.00089579
protein	XTH31	16446935	16448844	1189	4	0.00336417
protein	AT3G07440	2381188	2383369	1308	1	0.000764526
protein	AT2G03965	1251510	1252989	834	2	0.00239808
protein	CTR1	974360	979849	3344	3	0.000897129
protein	AE7	25599465	25601467	1279	1	0.000781861
protein	F6A14.8	6489233	6494634	3395	2	0.000589102
protein	PAE7	10580893	10585861	3280	11	0.00335366
protein	K18I23.11	1571144	1574677	2158	1	0.000463392
protein	T5E8.170	2909239	2910554	821	1	0.00121803
protein	T1E4.2	12180483	12184528	2643	1	0.000378358
protein	TIP1	6876441	6881506	3127	14	0.00447713
protein	SCD1	18139174	18149019	6115	6	0.000981194
protein	PK1B	12424303	12426674	1479	3	0.0020284
protein	T21H19.20	5257609	5259924	1434	2	0.0013947
protein	AKR4C10	15838692	15840945	1391	1	0.000718907
protein	AT3G15470	5216262	5220274	2342	3	0.00128096
protein	LARP1b	26427186	26430108	1711	1	0.000584454
protein	APO3	24865086	24868812	2205	1	0.000453515
protein	T23A1.10	7498101	7499331	733	1	0.00136426
protein	F18O19.9	18145439	18149031	1975	3	0.00151899
protein	T20K18.190	7533439	7536266	1818	18	0.00990099
protein	RPN10	18056988	18059598	1555	4	0.00257235
protein	T5L23.10	1604886	1607496	1641	1	0.000609385
protein	T15F16.12	5417209	5420639	2206	1	0.000453309
protein	F16G20.220	12274315	12276322	1243	2	0.00160901
protein	ARSK1	11191978	11194431	1577	1	0.000634115
protein	F15D2.4	10305553	10306595	656	2	0.00304878
protein	K15E6.19	15590693	15591050	205	1	0.00487805
protein	AT3G31402	12770931	12773539	1737	1	0.000575705
protein	HO3	26226731	26228580	1178	2	0.00169779
protein	F2H15.18	6180865	6183806	1819	4	0.00219901
protein	AT3G60980	22565309	22566773	835	1	0.0011976
protein	T10O8.30	129263	131687	1366	3	0.00219619
protein	F15N18.10	3644547	3647411	1749	3	0.00171527
protein	ACP2	20389347	20391147	1095	6	0.00547945
protein	T6J19.3	24665538	24668850	1947	2	0.00102722
protein	DLO1	6491017	6492578	926	1	0.00107991
protein	T30L20.5	9695832	9697127	727	1	0.00137552
protein	K1F13.22	26559584	26561468	1246	9	0.00722311
protein	T2P4.2	16957881	16961591	2284	1	0.000437828
protein	F27F5.23	17083077	17090588	4672	1	0.000214041
protein	AT1G18975	6554683	6557974	2054	4	0.00194742
protein	F6G3.30	14670156	14672669	1455	2	0.00137457
protein	F2N1.19	532247	534984	1693	2	0.00118133
protein	MJB24.2	23180833	23184053	1932	1	0.000517598
protein	AT3G43837	15690840	15692202	733	2	0.00272851
protein	PLDBETA1	17532813	17538628	3510	4	0.0011396
protein	AT3G28958	10982706	10983532	449	4	0.00890869
protein	TBL34	16055289	16058014	1778	3	0.00168729
protein	AT2G37850	15851726	15856334	2833	3	0.00105895
protein	FU	18606511	18614500	4931	3	0.000608396
protein	F3I6.16	8584039	8585135	657	4	0.00608828
protein	F20D21.28	20340572	20343554	1910	1	0.00052356
protein	AT2G10965	4323671	4324948	703	1	0.00142248
protein	CYP707A1	10521259	10523961	1689	6	0.0035524
protein	F22C12.11	23803023	23803687	408	1	0.00245098
protein	ACBP6	11410766	11412233	942	1	0.00106157
protein	F3G5.27	15737842	15739848	1237	1	0.000808407
protein	AT3G56900	21066122	21069483	2044	1	0.000489237
protein	T5E21.10	5000986	5003637	1798	1	0.000556174
protein	Hrd1A	5456093	5459006	1801	4	0.00222099
protein	SCPL34	7810645	7815089	2908	2	0.000687758
protein	ABCG39	24978121	24984619	4004	24	0.00599401
protein	F16A14.12	4755777	4758076	1451	4	0.00275672
protein	T6D22.13	2498794	2501581	1563	3	0.00191939
protein	MNB8.7	21488490	21496537	5017	2	0.000398645
protein	F12B17.190	3287750	3289948	1386	1	0.000721501
protein	F18A5.40	7938967	7942943	2437	1	0.000410341
protein	F14L17.7	4884951	4886793	1155	2	0.0017316
protein	UBP21	18965271	18968798	2165	4	0.00184758
protein	BETA-VPE	23223874	23226983	1987	2	0.00100654
protein	F15K20.19	11816634	11817972	822	2	0.00243309
protein	THO5	17205971	17209650	2192	7	0.00319343
protein	RPL24A	15350268	15352013	1087	1	0.000919963
protein	AT5G01075	26848	27504	408	1	0.00245098
protein	AT3G62570	23142485	23144747	1322	1	0.00075643
protein	UGT85A1	7903660	7906969	2093	2	0.000955566
protein	UPL4	661936	669124	4423	8	0.00180873
protein	AT3G27900	10352462	10353875	901	3	0.00332963
protein	F21D18.19	17760142	17761998	1172	1	0.000853242
protein	APG7	18615175	18618597	2077	2	0.000962927
protein	AT3G43148	15139995	15143123	1616	13	0.00804455
protein	ACS10	23318187	23320427	1317	2	0.0015186
protein	AT3G62620	23159656	23161949	1427	1	0.000700771
protein	T6K12.3	1153723	1156876	1875	1	0.000533333
protein	AT5G31412	11541463	11543768	1474	2	0.00135685
protein	TOP1BETA	22430105	22435134	3144	3	0.000954198
protein	ARAC9	18429121	18430882	1139	1	0.000877963
protein	MCO15.1	22341750	22346646	3069	2	0.000651678
protein	F14G6.12	28714765	28717910	1964	2	0.00101833
protein	K15N18.11	19723388	19725748	1523	2	0.0013132
protein	ALA2	17816904	17823708	4226	4	0.000946522
protein	WRKY25	12903208	12905338	1353	3	0.00221729
protein	F18A17.40	8977057	8979296	1391	4	0.00287563
protein	F15A17.120	725281	725962	371	2	0.00539084
protein	AT5G08670	2818091	2821251	1794	1	0.000557414
protein	ECA3	3310930	3322269	7190	11	0.0015299
protein	AUL1	28260801	28266323	3260	6	0.00184049
protein	AT3G16160	5473366	5475347	1185	1	0.000843882
protein	K18C1.5	18270286	18273263	1898	1	0.00052687
protein	MNL12.6	17352976	17355138	1361	13	0.0095518
protein	AT2G34590	14568802	14571143	1379	1	0.000725163
protein	F21J9.8	8656021	8657997	1250	2	0.0016
protein	MXF12.40	15619811	15622620	1662	3	0.00180505
protein	T12C22.9	16926297	16929196	1792	1	0.000558036
protein	AT3G23310	8338871	8343737	3101	5	0.00161238
protein	F17I14.30	3036956	3038614	991	2	0.00201816
protein	F18O14.29	6763765	6765049	848	1	0.00117925
protein	ORC4	85401	88399	1809	19	0.010503
protein	F16G22.1	4303281	4304075	481	1	0.002079
protein	T2E6.6	17613029	17614986	1266	1	0.000789889
protein	AT2G23093	9832032	9834739	1713	2	0.00116754
protein	AP19	7552992	7555163	1392	4	0.00287356
protein	AT3G49160	18221794	18224905	1933	8	0.00413864
protein	LFR	8163941	8166350	1449	2	0.00138026
protein	T13M11.10	22798035	22801416	2255	8	0.00354767
protein	AT5G35405	13604162	13604744	381	1	0.00262467
protein	F13I12.5	17289369	17290963	996	2	0.00200803
protein	AT1G19086	6588542	6589338	498	5	0.0100402
protein	bZIP58	4650606	4651549	577	1	0.0017331
protein	F3F24.50	10992505	10993435	623	1	0.00160514
protein	K21L19.11	23515150	23516751	968	1	0.00103306
protein	HK2	13911283	13916805	3357	2	0.00059577
protein	F8L21.130	6894208	6899130	3337	1	0.00029967
protein	ACHT5	24707445	24709396	1288	4	0.00310559
protein	AT3G44770	16315932	16319707	2377	2	0.000841397
protein	PRD3	249041	252522	2144	1	0.000466418
protein	F21M12.13	3157501	3159148	822	1	0.00121655
protein	PAN	25769576	25772650	1930	4	0.00207254
protein	MJB24.14	23218086	23221089	1899	1	0.000526593
protein	ABCI7	11749798	11752190	1415	2	0.00141343
protein	F13K9.10	9756674	9757963	724	2	0.00276243
protein	F11A12.1	469867	473717	2400	4	0.00166667
protein	F7H19.140	12030020	12033380	2139	1	0.000467508
protein	F12C20.11	11448976	11451270	1459	3	0.0020562
protein	MAPKKK19	26772644	26773979	766	1	0.00130548
protein	F12E4.110	825537	827502	1226	8	0.00652529
protein	AT5G38344	15325785	15327160	901	4	0.00443951
protein	F2P16.20	9403543	9407306	2288	2	0.000874126
protein	F3A4.4	18504164	18505390	740	3	0.00405405
protein	F12A21.32	25374072	25376085	1239	1	0.000807103
protein	F12K8.17	7933973	7935382	842	1	0.00118765
protein	F8M21.250	4987437	4989182	931	1	0.00107411
protein	FAR1	8614060	8618173	2513	2	0.000795862
protein	MLH1	5816942	5821066	2528	2	0.000791139
protein	K6A12.4	20430453	20433146	1705	1	0.00058651
protein	K10A8.130	5816678	5818472	1111	3	0.00270027
protein	F24D13.6	11999736	12002738	1860	2	0.00107527
protein	API2	8241732	8243923	1399	1	0.000714796
protein	GAMT2	22799507	22801692	1395	1	0.000716846
protein	AT3G48620	18015983	18017821	1069	1	0.000935454
protein	SKP2A	7496998	7499616	1610	1	0.000621118
protein	F2D10.21	7185288	7192841	4675	5	0.00106952
protein	CDC2	18071454	18074641	2008	1	0.000498008
protein	ALG3	19564795	19568438	2259	2	0.000885347
protein	T7B11.15	816200	818468	1428	6	0.00420168
protein	DRG1	6002888	6006410	2201	1	0.000454339
protein	MCA23.12	19353532	19356448	1702	2	0.00117509
protein	F19N2.20	12562426	12565780	2140	6	0.00280374
protein	PDS3	8190190	8195320	3232	4	0.00123762
protein	AT3G45700	16778713	16781268	1521	1	0.000657462
protein	DL4170C	9199972	9201643	999	1	0.001001
protein	BCAT7	18554564	18556826	1431	2	0.00139762
protein	K19E1.11	21634424	21636355	1207	2	0.001657
protein	GH9B16	18168676	18170949	1364	5	0.00366569
protein	CYP38	188321	190892	1564	4	0.00255754
protein	OPT1	22652715	22656106	1998	4	0.002002
protein	PID2	11368474	11371124	1666	2	0.00120048
protein	FBS3	2567183	2568437	846	2	0.00236407
protein	AT3G15960	5403970	5406461	1570	1	0.000636943
protein	F15D2.27	10268421	10273821	3281	2	0.00060957
protein	WLIM2b	20703171	20705341	1357	1	0.00073692
protein	F27F5.26	17098475	17101954	2122	8	0.00377003
protein	MGDC	4743162	4746813	2399	7	0.00291788
protein	T32M21.100	1283378	1286374	1776	1	0.000563063
protein	AT1G58215	21554927	21558187	1912	4	0.00209205
protein	AT2G43795	18140944	18142435	923	1	0.00108342
protein	UMAMIT23	25551490	25554471	1978	2	0.00101112
protein	T9A21.110	10095658	10097337	1152	9	0.0078125
protein	F3N23.1	27397877	27400474	1478	4	0.00270636
protein	BSK9	2835381	2838202	1690	1	0.000591716
protein	F8B4.60	15621075	15625003	2465	4	0.00162272
protein	NDB2	2572427	2576599	2606	1	0.00038373
protein	F28M20.170	15328271	15329791	891	1	0.00112233
protein	AT3G11450	3605126	3608092	1733	5	0.00288517
protein	F4L23.3	18736803	18741916	3101	1	0.000322477
protein	MGN6.13	21826656	21830091	2131	2	0.000938527
protein	T2H3.3	979158	980698	920	1	0.00108696
protein	MYC6.17	16593841	16595568	1191	7	0.00587741
protein	F16P17.12	23323258	23326188	1559	2	0.00128287
protein	AtKPNB1	21713245	21717878	2730	1	0.0003663
protein	F9H16.14	7262009	7265555	2152	1	0.000464684
protein	MNJ8.130	14787247	14792818	3528	1	0.000283447
protein	NAM	19688708	19690589	1197	3	0.00250627
protein	F5M15.18	7100502	7102915	1389	3	0.00215983
protein	MJJ3.13	1716871	1719541	1676	2	0.00119332
protein	F15K19.1	4310321	4312162	1079	4	0.00370714
protein	AT3G27320	10090056	10092791	1577	3	0.00190235
protein	ZFP5	3449567	3451226	1056	2	0.00189394
protein	AT3G57210	21172827	21174172	808	1	0.00123762
protein	ATK1	11329319	11334168	2958	1	0.000338066
protein	F5A8.7	25124819	25127098	1467	1	0.000681663
protein	ICE1	9832667	9835279	1578	3	0.00190114
protein	EIF4A1	4592248	4595080	1669	4	0.00239664
protein	ACA8	23109438	23117686	5140	4	0.00077821
protein	K24M7.18	21282750	21285366	1581	5	0.00316256
protein	T8K14.7	29908013	29909988	1241	1	0.000805802
protein	F23H11.24	22060924	22061516	376	1	0.00265957
protein	CIPK15	309374	312097	1602	2	0.00124844
protein	ATPMEPCRB	1032350	1035055	1707	2	0.00117165
protein	T26C19.11	9449930	9451623	1029	1	0.000971817
protein	F14L17.24	4948638	4953284	2863	1	0.000349284
protein	JAZ6	27273968	27276562	1729	4	0.00231348
protein	AT2G20618	8888880	8889303	267	1	0.00374532
protein	NAC005	437860	439559	1035	1	0.000966184
protein	F10D13.9	26093026	26097167	2532	6	0.00236967
protein	AT3G22250	7867753	7870229	1546	3	0.00194049
protein	SAB	21587060	21601740	9063	6	0.000662032
protein	RHD3	4565370	4571355	3668	1	0.000272628
protein	F9D12.12	9157142	9158404	722	2	0.00277008
protein	F6N7.16	21363486	21364401	621	2	0.00322061
protein	F12L6.10	16467830	16469628	1154	1	0.000866551
protein	T2I1.90	2332436	2336063	2246	1	0.000445236
protein	T32F12.13	14912098	14913894	1027	1	0.00097371
protein	AT3G20710	7237818	7239149	827	6	0.00725514
protein	AT3G15920	5383595	5390219	3931	1	0.000254388
protein	AT3G13070	4191237	4195471	2594	1	0.000385505
protein	LAC10	72292	74769	1486	1	0.000672948
protein	T2P4.23	16886767	16889243	1646	1	0.000607533
protein	F25C20.3	3985184	3987290	1237	1	0.000808407
protein	ZIP2	23991213	23992908	992	1	0.00100806
protein	STRS1	11479763	11482890	1945	8	0.00411311
protein	AT3G44980	16441023	16442098	627	5	0.00797448
protein	MJC20.25	16837332	16842493	3058	2	0.000654022
protein	F18O22.80	4612097	4614401	1333	1	0.000750188
protein	PI4K	19086492	19089229	1600	1	0.000625
protein	Atcoilin	4444043	4447412	2050	1	0.000487805
protein	TMK1	24631338	24634781	2018	3	0.00148662
protein	EDE1	18272119	18274679	1507	2	0.00132714
protein	F9F13.4	10984618	10988008	2119	3	0.00141576
protein	ASP5	15470744	15473885	1904	4	0.00210084
protein	T14G11.13	14368536	14370438	1216	2	0.00164474
protein	T5K18.220	10600692	10604624	2410	6	0.00248963
protein	AT1G24267	8604022	8607484	2157	2	0.000927214
protein	ACLA-3	3041996	3045541	2178	2	0.000918274
protein	GR	20229637	20233211	2169	1	0.000461042
protein	PSP	6416169	6418693	1527	2	0.00130976
protein	AT3G62960	23268641	23269324	408	2	0.00490196
protein	PES2	9892791	9896337	2147	4	0.00186306
protein	T8O11.9	326136	327875	1046	1	0.000956023
protein	MYB114	24757298	24758953	1071	1	0.000933707
protein	HK3	9486889	9492632	3415	4	0.0011713
protein	F9H16.2	7330256	7332100	1094	4	0.00365631
protein	ATG18B	14905097	14907645	1636	1	0.000611247
protein	PNT1	7337158	7340052	1789	18	0.0100615
protein	GEM	9541128	9545038	2478	2	0.000807103
protein	SBT3.5	11937183	11941116	2317	2	0.000863185
protein	MXA21.140	15280467	15282769	1388	2	0.00144092
protein	T9N14.22	27184245	27185883	984	2	0.00203252
protein	KP1	16283833	16291128	4598	5	0.00108743
protein	F15K20.10	11849647	11851457	1112	1	0.000899281
protein	F14G9.10	21075262	21078797	2128	1	0.000469925
protein	YUP8H12R.19	29796081	29798836	1740	1	0.000574713
protein	F14M19.70	13122047	13123354	785	2	0.00254777
protein	AT1G20795	7226310	7227566	708	3	0.00423729
protein	AT3G26115	9542268	9544497	1377	2	0.00145243
protein	LYK5	14219481	14222254	1569	3	0.00191205
protein	F7K24.140	6531529	6538557	4372	3	0.000686185
protein	F15F15.20	9984044	9988967	3108	3	0.000965251
protein	AT2G17043	7409063	7409582	312	1	0.00320513
protein	NAC3	5234457	5236196	1059	1	0.000944287
protein	2019-09-01	5151334	5154253	1923	5	0.0026001
protein	T5I8.17	10897925	10899975	1187	4	0.00336984
protein	AT3G61520	22768843	22771404	1493	2	0.00133958
protein	AT5G39775	15923803	15924404	329	3	0.00911854
protein	F14J22.19	18346958	18349049	1341	2	0.00149142
protein	DAR6	26588411	26592330	2372	2	0.00084317
protein	HB30	4937465	4939207	1051	1	0.000951475
protein	MRB17.13	22192367	22194559	1350	2	0.00148148
protein	T1P2.9	10503239	10506189	1799	1	0.000555864
protein	T2G17.14	8658981	8661558	1609	4	0.00248602
protein	DIS2	10960908	10963231	1476	1	0.000677507
protein	VLN4	14753232	14760236	4439	4	0.000901104
protein	CYP81F3	17583992	17586442	1413	2	0.00141543
protein	F15H21.4	23870885	23874201	2116	6	0.00283554
protein	DCP5	9024341	9027955	2074	1	0.00048216
protein	F22H5.7	28223836	28229082	3299	3	0.000909366
protein	ARR11	25376679	25379217	1483	1	0.000674309
protein	LAZ1	17967050	17969958	1749	1	0.000571755
protein	T6A23.2	16210816	16215521	2889	3	0.00103842
protein	RGLG2	4648081	4651442	2062	1	0.000484966
protein	WSIP2	5364081	5372293	5080	1	0.00019685
protein	SGR9	619865	621180	747	1	0.00133869
protein	EXP26	15735794	15736979	735	1	0.00136054
protein	F9C22.6	15166720	15168497	1082	1	0.000924214
protein	T4C15.20	14807449	14810229	1693	1	0.000590667
protein	M3E9.90	13372422	13376332	2418	2	0.00082713
protein	rpl2	84337	85843	886	1	0.00112867
protein	T32A16.3	12397038	12400231	1978	8	0.00404449
protein	MRLK	20816866	20819819	1697	1	0.000589275
protein	T14C9.130	8906534	8910063	2083	1	0.000480077
protein	F1B16.21	28335502	28336990	897	2	0.00222965
protein	F4I18.48	18921024	18922179	693	1	0.001443
protein	LON2	19092858	19098772	3553	1	0.000281452
protein	UGT73D1	19697607	19699392	1041	4	0.00384246
protein	AT3G48344	17902088	17902872	501	2	0.00399202
protein	F20M17.15	13524048	13528712	2885	2	0.000693241
protein	K24C1.7	22775189	22777355	1363	5	0.00366838
protein	AT3G60260	22273799	22277292	2166	1	0.000461681
protein	cwINV6	3839316	3842409	1984	4	0.00201613
protein	T16B24.6	16409539	16413874	2666	2	0.000750188
protein	AT1G47278	17330819	17332336	991	2	0.00201816
protein	F7P1.80	10925635	10930462	3088	4	0.00129534
protein	APG8H	5273526	5275095	993	1	0.00100705
protein	VAB3	7016599	7020690	2568	2	0.000778816
protein	TBL18	12969559	12972666	1878	1	0.000532481
protein	SP1L5	12257513	12258670	744	1	0.00134409
protein	F22F7.4	1595196	1598344	1908	14	0.00733753
protein	AT3G49730	18445546	18450181	2752	4	0.00145349
protein	K9D7.9	17509118	17511745	1693	1	0.000590667
protein	EIN3	7260429	7263384	1784	1	0.000560538
protein	F3N23.15	27444415	27445997	945	2	0.0021164
protein	MEF18	6352591	6354956	1359	2	0.00147167
protein	FCLY	25571779	25574178	1426	4	0.00280505
protein	RSH3	5615808	5617672	1076	1	0.000929368
protein	MET18	19507397	19514895	4724	4	0.00084674
protein	T17H7.12	10944908	10949482	2855	15	0.00525394
protein	ndhD	115665	117167	1002	3	0.00299401
protein	SK42	21431051	21436329	3391	1	0.000294898
protein	MXC17.10	8458847	8468173	5607	14	0.00249688
protein	AT3G47580	17532612	17536059	2076	1	0.000481696
protein	SBI1	389812	392816	1832	1	0.000545852
protein	MDC12.22	25360121	25360695	361	1	0.00277008
protein	T5E8.90	2882302	2884229	1137	1	0.000879507
protein	F10O3.8	743885	746701	1670	1	0.000598802
protein	DEX1	2782698	2787930	3149	4	0.00127024
protein	F25C20.18	3928115	3931701	2304	2	0.000868056
protein	F3N11.1	10956263	10972951	10336	13	0.00125774
protein	GRF2	29461391	29463389	1207	3	0.0024855
protein	MJB21.12	17135661	17141173	3450	3	0.000869565
protein	F12A21.8	25417542	25420099	1511	6	0.00397088
protein	F1N18.20	10407220	10413119	3696	8	0.0021645
protein	MEE66	592160	593724	978	2	0.00204499
protein	F1N18.11	10447347	10449969	1694	2	0.00118064
protein	ARR4	3441988	3444360	1532	1	0.000652742
protein	AT3G19250	6666609	6668395	1015	2	0.00197044
protein	F14A1.10	14066567	14075018	5320	3	0.00056391
protein	AT2G07623	3276728	3277668	525	1	0.00190476
protein	AT3G51640	19153734	19157394	2155	3	0.00139211
protein	T12P18.17	23669458	23675949	4042	2	0.000494805
protein	T14C9.110	8901740	8903219	923	2	0.00216685
protein	SBT4.12	23851679	23855499	2258	5	0.00221435
protein	CCA1	19245591	19248915	2030	3	0.00147783
protein	F12K22.18	21395096	21398300	1925	2	0.00103896
protein	K18J17.4	1772415	1774187	1034	2	0.00193424
protein	PGPS2	20396597	20398653	1222	4	0.00327332
protein	T19P19.80	18417586	18422089	2758	3	0.00108774
protein	RLP26	14021728	14024398	1572	1	0.000636132
protein	T16B12.9	13256738	13258176	808	1	0.00123762
protein	MUB3.17	25839244	25841023	1126	1	0.000888099
protein	MPI7.7	5924372	5927041	1591	2	0.00125707
protein	CPK7	4047513	4050643	1919	1	0.000521105
protein	ETFQO	18021109	18025292	2605	3	0.00115163
protein	K18P6.16	8430004	8432414	1392	1	0.000718391
protein	F22D1.60	7086653	7090169	2130	2	0.000938967
protein	AT4G24974	12842850	12843363	340	1	0.00294118
protein	T6H22.26	21001269	21007855	4052	1	0.000246792
protein	TOE3	26801949	26804271	1489	10	0.00671592
protein	F10E10.8	18907639	18910838	2072	13	0.00627413
protein	AT2G20597	8873007	8873546	364	1	0.00274725
protein	AT3G49055	18185109	18186968	1109	2	0.00180343
protein	CCP2	29206567	29208145	999	1	0.001001
protein	AT1G64295	23859554	23860624	636	1	0.00157233
protein	PKR2	15431350	15438678	4679	2	0.000427442
protein	BAM3	10949573	10953113	2070	1	0.000483092
protein	AT3G12880	4095414	4096236	473	3	0.00634249
protein	F25P17.14	10431260	10433074	1145	2	0.00174672
protein	AT1G62975	23328727	23330812	1448	1	0.000690608
protein	F14M4.2	19352324	19353114	389	1	0.00257069
protein	NRT1.5	11715147	11719988	3120	3	0.000961538
protein	GH9B18	18175900	18179266	2068	11	0.00531915
protein	AT5G44005	17704843	17705793	618	1	0.00161812
protein	T19C21.14	16071979	16074917	1778	3	0.00168729
protein	K3K7.9	20724578	20726479	1161	1	0.000861326
protein	F14J9.21	3089576	3092327	1760	2	0.00113636
protein	K9H21.8	25379931	25381317	774	1	0.00129199
protein	AtNLE	21401312	21404470	1965	3	0.00152672
protein	T24P22.2	18068698	18071667	1777	1	0.000562746
protein	F17L24.4	5833039	5835209	1282	2	0.00156006
protein	T18B16.160	10493200	10496168	1791	1	0.000558347
protein	MUSE3	4997489	5003253	3522	6	0.00170358
protein	F22K18.270	12667277	12670222	1744	3	0.00172018
protein	AT2G07787	3476873	3478704	1028	1	0.000972763
protein	GATA26	9783782	9787528	2383	1	0.000419639
protein	CSLC04	10505711	10509265	2240	3	0.00133929
protein	AT2G38255	16022334	16024854	1897	3	0.00158144
protein	F13H10.4	17261728	17263017	765	1	0.00130719
protein	MRN1	17053453	17058245	3095	3	0.000969305
protein	F8B4.140	15656681	15660223	2167	2	0.000922935
protein	PAP24	12811354	12814456	1866	1	0.000535906
protein	T21P5.16	812396	814101	1080	1	0.000925926
protein	K9I9.21	26969516	26970668	706	1	0.00141643
protein	RCY1	11243128	11246058	1811	1	0.000552181
protein	MOL1	20867599	20870848	1940	2	0.00103093
protein	AT3G53360	19783849	19786808	1775	1	0.00056338
protein	CAM6	7214474	7216052	991	4	0.00403633
protein	NF-YB12	2635832	2637433	1002	1	0.000998004
protein	MJH22.1	25268950	25271823	1884	2	0.00106157
protein	C17L7.1	2543692	2548130	2810	10	0.00355872
protein	F6D8.34	19538821	19540907	1415	2	0.00141343
protein	AT3G57880	21430922	21434648	2201	3	0.00136302
protein	TRM11	9669415	9671348	1160	1	0.000862069
protein	RAV1	4542168	4543970	1096	2	0.00182482
protein	ASIL2	4706802	4709176	1287	3	0.002331
protein	RAD23C	532808	536414	2175	5	0.00229885
protein	AT5G48460	19636045	19639529	2233	1	0.000447828
protein	T32M21.140	1303167	1306145	1728	1	0.000578704
protein	T22B4.10	6738068	6742424	2794	5	0.00178955
protein	PIN4	180033	183764	2202	1	0.000454133
protein	AT3G26590	9761672	9765570	2583	1	0.000387147
protein	SDR3	19349348	19350650	737	2	0.0027137
protein	MBK20.4	2406068	2407330	742	1	0.00134771
protein	T4C12.20	8490572	8494679	2555	6	0.00234834
protein	K17N15.6	20921377	20922998	1006	1	0.000994036
protein	T5M16.21	29167764	29173032	3201	3	0.000937207
protein	SNC4	24997223	25002239	3170	2	0.000630915
protein	CB5-B	13875812	13878710	1861	9	0.00483611
protein	AT5G49215	19953459	19956145	1653	2	0.00120992
protein	F7H19.80	12010080	12011628	970	1	0.00103093
protein	CYP81K1	3353442	3355124	943	2	0.00212089
protein	F3C3.3	11592927	11596056	1900	3	0.00157895
protein	CKS2	11912151	11913425	806	1	0.00124069
protein	FEZ	9312936	9315122	1377	2	0.00145243
protein	AT2G17695	7682781	7685202	1406	3	0.00213371
protein	ATCHR12	1802141	1807530	3232	1	0.000309406
protein	INH3	13350369	13351490	727	1	0.00137552
protein	MZF18.6	8129979	8133301	2061	1	0.000485201
protein	T22C5.15	9639859	9641902	1225	1	0.000816327
protein	ABAP1	4142910	4147140	2620	2	0.000763359
protein	AT4G13575	7890249	7893761	2369	9	0.00379907
protein	CYP735A2	25061673	25065446	2461	6	0.00243803
protein	F26P21.90	15910345	15914356	2409	4	0.00166044
protein	MEK1	13217475	13219936	1530	1	0.000653595
protein	PAI2	1666471	1668569	1311	6	0.00457666
protein	F6I18.120	15069266	15074588	3677	6	0.00163177
protein	ACOS5	23310532	23312795	1369	1	0.00073046
protein	F20M13.120	18029196	18031333	1201	1	0.000832639
protein	AT3G51950	19277594	19281393	2364	1	0.000423012
protein	F22D16.20	618061	620502	1424	1	0.000702247
protein	F17A8.120	6154259	6155953	1120	1	0.000892857
protein	T6L1.16	25932955	25935030	1201	1	0.000832639
protein	RHM1	29549540	29552438	1666	2	0.00120048
protein	F5O11.33	4286204	4289069	1903	2	0.00105097
protein	AT3G06990	2206387	2208058	960	1	0.00104167
protein	H2AXA	2846894	2848100	741	2	0.00269906
protein	MXC20.6	21413591	21415006	832	1	0.00120192
protein	MRA19.19	18561033	18563202	1408	9	0.00639205
protein	F10A8.9	119270	121980	1497	3	0.00200401
protein	F7L13.20	6459539	6462092	1569	1	0.000637349
protein	AT3G25930	9492765	9494302	1065	2	0.00187793
protein	AT3G56510	20943928	20946839	1839	3	0.00163132
protein	F7J8.90	41768	44512	1681	2	0.00118977
protein	OPR3	2359114	2362375	2122	4	0.00188501
protein	F18O14.16	6712022	6714483	1535	3	0.0019544
protein	F3F9.8	29502506	29503938	922	1	0.0010846
protein	AT3G18560	6393747	6394842	637	1	0.00156986
protein	ALF4	3490788	3495173	2757	1	0.000362713
protein	F20B24.9	3523986	3526531	1641	1	0.000609385
protein	RPL24	22182843	22184610	1113	2	0.00179695
protein	MS3	7122800	7128412	3367	1	0.000297
protein	F12G12.12	12396397	12398418	1237	4	0.00323363
protein	SNZ	16388691	16391176	1613	1	0.000619963
protein	60S	15172061	15173340	813	2	0.00246002
protein	CHB3	16460907	16465524	2710	7	0.00258303
protein	NF-YC10	2473165	2475128	1212	2	0.00165017
protein	EMB2016	1660523	1672608	7338	12	0.00163532
protein	F28M11.3	6288821	6295402	4215	3	0.000711744
protein	AT2G42455	17676399	17676737	187	1	0.00534759
protein	F28B23.7	9089469	9092560	1796	1	0.000556793
protein	YUP8H12.10	1539152	1540562	903	1	0.00110742
protein	F14F8.170	5148722	5151433	1689	6	0.0035524
protein	F22D1.40	7079799	7081789	1109	1	0.000901713
protein	F7L13.50	6475984	6477883	1186	1	0.00084317
protein	GH3.4	21854493	21856614	1218	3	0.00246305
protein	LRX2	23112933	23115293	1230	1	0.000813008
protein	AT3G14240	4741287	4744263	1606	1	0.000622665
protein	AT4G33945	16267884	16270925	1860	5	0.00268817
protein	emb1473	29575806	29577880	1257	1	0.000795545
protein	SDRB	4063320	4064859	908	1	0.00110132
protein	F15H18.26	6366520	6368879	1462	2	0.00136799
protein	UGT74E2	1703002	1704838	1066	1	0.000938086
protein	F5G3.23	1938572	1939497	567	1	0.00176367
protein	T22P22.110	3776723	3780255	2048	1	0.000488281
protein	F8L15.13	2733220	2735455	1392	2	0.00143678
protein	CYP71A26	17876571	17878173	917	3	0.00327154
protein	atENP1	11330924	11333540	1634	3	0.00183599
protein	F27C12.28	10571054	10572636	955	3	0.00314136
protein	F14O23.16	26994977	26996673	1018	1	0.000982318
protein	MPF21.12	20373491	20376252	1791	1	0.000558347
protein	PTR1	20045603	20048745	1940	1	0.000515464
protein	AT4G26415	13349044	13350682	964	1	0.00103734
protein	ERS2	1154740	1157813	1754	5	0.00285063
protein	TSA1	19520603	19525685	3270	1	0.00030581
protein	T6B12.1	17647144	17651791	2841	3	0.00105597
protein	TDT	19287369	19291103	2264	3	0.00132509
protein	T16H5.80	10729966	10731808	1105	2	0.00180995
protein	NPC6	18011475	18014204	1707	3	0.00175747
protein	ICU2	26776953	26786431	5776	5	0.000865651
protein	F22D16.11	645084	652001	4224	2	0.000473485
protein	T30C3.60	12977192	12979721	1408	1	0.000710227
protein	POK1	5935880	5946540	6612	5	0.000756201
protein	T26F17.2	7656319	7659167	1774	2	0.0011274
protein	NRPB10	3862399	3864074	1070	1	0.000934579
protein	AT1G40104	15081952	15085893	2457	36	0.014652
protein	AT3G43520	15405984	15407949	1175	1	0.000851064
protein	T8P21.14	15882295	15884013	1111	2	0.00180018
protein	F8A5.13	22327792	22330318	1588	2	0.00125945
protein	AT3G53430	19809313	19810520	709	1	0.00141044
protein	SR1	9471219	9476646	3384	6	0.00177305
protein	AT3G28410	10640152	10642071	1165	1	0.000858369
protein	MLE2.15	25425950	25429255	2094	3	0.00143266
protein	MWD22.23	20841239	20843992	1619	3	0.001853
protein	F1N20.70	11653234	11654462	772	1	0.00129534
protein	DL3620C	8641499	8642278	433	1	0.00230947
protein	F28G4.7	5988280	5997033	5310	1	0.000188324
protein	HGO	21945865	21948913	1817	8	0.00440286
protein	FCA	9206597	9214981	5115	3	0.00058651
protein	C4H	12993625	12996012	1381	1	0.000724113
protein	F8L15.130	2706458	2708946	1512	1	0.000661376
protein	BRM	18922533	18932055	5489	2	0.000364365
protein	AT1G09932	3230450	3233259	1879	2	0.0010644
protein	F2H15.16	6169285	6173273	2533	2	0.000789578
protein	MYB65	3602036	3605172	1885	3	0.00159151
protein	AZG2	20466068	20468217	1187	1	0.00084246
protein	BGLU32	8392059	8395302	2216	3	0.00135379
protein	F10A12.16	11746683	11748051	817	1	0.00122399
protein	T19K4.110	17030483	17031802	835	1	0.0011976
protein	VRN1	6548127	6552055	2413	1	0.000414422
protein	PTAC4	24236088	24240728	2950	13	0.00440678
protein	MAC5A	2260317	2262923	1525	2	0.00131148
protein	F12A24.6	7312051	7314576	1542	3	0.00194553
protein	F18E5.140	11447429	11450571	1981	1	0.000504796
protein	AT3G57570	21312498	21320481	5017	1	0.000199322
protein	EXO70F1	20516055	20518815	1619	3	0.001853
protein	T22J18.15	8024967	8026356	879	1	0.00113766
protein	T30N20.40	3403021	3405571	1484	1	0.000673854
protein	F5E6.14	2022433	2033912	7213	12	0.00166366
protein	ARF22	12556005	12559082	2035	4	0.0019656
protein	K18J17.6	1776858	1777313	259	1	0.003861
protein	NHX8	5031943	5036610	2856	10	0.0035014
protein	T20L15.60	304677	305912	729	1	0.00137174
protein	T7A14.7	1451002	1452872	1162	2	0.00172117
protein	MPI7.8	5927267	5932957	3434	10	0.00291206
protein	AT3G58880	21768485	21770167	978	2	0.00204499
protein	F1N21.18	25236781	25238216	863	2	0.0023175
protein	RIK	11289495	11294774	3262	1	0.00030656
protein	AT3G42995	15051658	15051935	174	1	0.00574713
protein	T3B23.10	12037627	12039059	917	1	0.00109051
protein	F5M15.16	7106922	7107617	381	1	0.00262467
protein	RAPTOR1	2686457	2695400	5288	2	0.000378215
protein	F16F14.5	7131391	7132803	827	1	0.00120919
protein	T20K24.2	8242951	8245581	1748	3	0.00171625
protein	AT1G23465	8329924	8331104	746	2	0.00268097
protein	F20N2.16	20850977	20851664	369	1	0.00271003
protein	T6K12.15	1112871	1113859	559	2	0.00357782
protein	AT3G08920	2712236	2713325	620	2	0.00322581
protein	F6F22.6	8595605	8600931	3268	4	0.00122399
protein	2019-08-01	17231206	17233912	1643	2	0.00121729
protein	AT1G49225	18206312	18211390	3254	1	0.000307314
protein	OTP86	23401963	23405991	2288	1	0.000437063
protein	IDD5	505375	510781	3523	1	0.000283849
protein	F22K18.50	12757958	12760934	1898	1	0.00052687
protein	SUVR5	10097265	10103398	3705	3	0.000809717
protein	MAKR5	21427827	21429495	1068	5	0.00468165
protein	AT3G62850	23237487	23239155	908	1	0.00110132
protein	OEP6	23333399	23334034	388	2	0.00515464
protein	F27C12.25	10576856	10579230	1446	1	0.000691563
protein	WNK1	1354536	1358235	2276	2	0.000878735
protein	CLE13	27815627	27816468	531	1	0.00188324
protein	CDF3	17503883	17506124	1342	4	0.00298063
protein	F26F24.22	8283644	8286969	2157	9	0.00417246
protein	NCLPP7	7783673	7785547	1149	1	0.000870322
protein	MUD21.12	26700986	26702702	1005	2	0.00199005
protein	mSFC1	143055	144863	1079	1	0.000926784
protein	T6K12.17	1105650	1108252	1589	4	0.00251731
protein	PME1	7336330	7338180	1175	2	0.00170213
protein	IRX6	5084524	5086811	1405	1	0.000711744
protein	F12P19.11	24546682	24551144	2863	1	0.000349284
protein	SR1	313190	315405	1235	2	0.00161943
protein	MEE22	14668440	14673904	3307	3	0.000907167
protein	PDIL5-3	7182013	7186567	2884	3	0.00104022
protein	AT1G75260	28247641	28249485	1045	1	0.000956938
protein	AT3G52526	19484338	19487228	1838	1	0.00054407
protein	NAC6	15858398	15859911	953	1	0.00104932
protein	RALFL24	8586359	8587271	567	1	0.00176367
protein	T27K22.19	7802825	7803959	717	1	0.0013947
protein	T20K14.1	4995138	4997489	1377	1	0.000726216
protein	LECRKA4.2	214373	216773	1343	3	0.0022338
protein	ZFP8	17507343	17508616	739	1	0.00135318
protein	YSL2	8323895	8326705	1610	1	0.000621118
protein	AR401	24866095	24869087	1839	3	0.00163132
protein	T24P13.19	9285025	9286395	832	1	0.00120192
protein	DL4625W	9646466	9648323	1055	3	0.0028436
protein	F7H19.230	12075457	12078877	2068	3	0.00145068
protein	AT3G50580	18768631	18769519	482	2	0.00414938
protein	AT3G62180	23019584	23020598	614	3	0.00488599
protein	T31E10.12	14550614	14552339	1110	2	0.0018018
protein	AT5G61605	24768382	24769010	419	2	0.00477327
protein	CAC2	13584104	13588496	2747	1	0.000364033
protein	ATCSLC08	10471196	10474610	2092	1	0.000478011
protein	SIG4	4429095	4430901	1064	2	0.0018797
protein	CYP71B11	8661970	8664681	1786	3	0.00167973
protein	AT3G58130	21527530	21529905	1496	3	0.00200535
protein	K24G6.13	19786465	19789129	1571	6	0.00381922
protein	F12B17.280	3261149	3267399	3588	2	0.000557414
protein	AT3G12860	4091567	4094195	1608	2	0.00124378
protein	PDH-E1	10584105	10586680	1537	2	0.00130124
protein	F23M19.3	12520059	12524377	2637	3	0.00113766
protein	CRK22	12181625	12184774	1906	2	0.00104932
protein	AT3G51670	19168672	19171227	1610	1	0.000621118
protein	NUDT10	13003568	13005935	1514	2	0.001321
protein	AT3G53010	19656488	19658124	1014	1	0.000986193
protein	T7M7.24	16825495	16828505	1812	1	0.000551876
protein	F15N18.1	3638191	3639965	1159	1	0.000862813
protein	DUF5	19383743	19386954	1931	1	0.000517866
protein	MYB32	16661101	16662549	879	1	0.00113766
protein	T23K23.22	25474140	25477545	1952	1	0.000512295
protein	EXO70D3	4669197	4671796	1514	2	0.001321
protein	U2B''	12905345	12907665	1451	1	0.00068918
protein	AT3G44703	16239471	16244674	3635	7	0.00192572
protein	NUP1	3325074	3331282	3608	3	0.000831486
protein	DL3575W	8599035	8601761	1741	1	0.000574383
protein	T9D9.4	12897054	12898172	723	2	0.00276625
protein	AT3G05975	1792010	1792745	453	1	0.00220751
protein	AT3G45500	16688418	16689693	791	2	0.00252845
protein	AT4G21705	11532971	11534867	1162	3	0.00258176
protein	SBE2.2	931762	937702	3696	4	0.00108225
protein	AT1G80620	30305022	30307453	1455	1	0.000687285
protein	F15K20.20	11813949	11816002	1297	1	0.00077101
protein	AT3G08810	2675470	2676708	676	1	0.00147929
protein	F14D16.16	6565494	6567662	1346	2	0.00148588
protein	AT5G02502	558285	559235	624	1	0.00160256
protein	ATU2AF65A	17293938	17297761	2310	2	0.000865801
protein	MDJ22.18	7571175	7577993	4078	3	0.000735655
protein	FIP37	20056664	20059583	1860	5	0.00268817
protein	F4C21.13	1393614	1394583	577	1	0.0017331
protein	LOX1	20525654	20530468	3037	10	0.00329272
protein	AT3G07000	2209405	2211515	1261	2	0.00158604
protein	AT3G56370	20899099	20903080	2313	3	0.00129702
protein	AXS2	2573818	2576844	1867	8	0.00428495
protein	MDJ22.8	7536236	7538052	1125	7	0.00622222
protein	AGL90	9991685	9992770	654	1	0.00152905
protein	K18L3.4	15073764	15074851	655	1	0.00152672
protein	NDPK1	5923484	5924366	547	2	0.00365631
protein	F15M4.10	28658554	28661710	1917	3	0.00156495
protein	GATA12	9004236	9005941	996	1	0.00100402
protein	MQD22.19	19106297	19108348	1296	3	0.00231481
protein	A	361933	363709	1062	4	0.00376648
protein	DRT111	10790022	10792725	1622	2	0.00123305
protein	F13F21.4	18329659	18332102	1558	2	0.0012837
protein	SEC31B	23430623	23437374	3997	2	0.000500375
protein	ACR12	1367911	1371550	2285	6	0.00262582
protein	F14M4.5	19347239	19348362	616	1	0.00162338
protein	MNC6.4	21725441	21729413	2432	1	0.000411184
protein	NIA2	14158452	14161938	1898	13	0.00684932
protein	T7N9.27	9455277	9458176	1715	1	0.00058309
protein	T7B11.13	808376	810611	1191	2	0.00167926
protein	AT3G26910	9914959	9918810	2314	7	0.00302506
protein	IDD12	1176000	1178624	1678	4	0.00238379
protein	VAG2	12349926	12351624	1092	7	0.00641026
protein	F24D13.15	11949871	11952253	1515	2	0.00132013
protein	KCS14	3180064	3181611	857	1	0.00116686
protein	PMR6	20344785	20348659	2336	1	0.000428082
protein	F9K20.9	29646003	29647691	944	2	0.00211864
protein	BPA1	5535845	5538250	1493	3	0.00200938
protein	F7H2.1	5389952	5391672	984	2	0.00203252
protein	NPR1	23852748	23855658	1692	3	0.00177305
protein	scpl46	14197646	14200674	1914	1	0.000522466
protein	F21J9.27	8720651	8722825	1267	2	0.00157853
protein	ATSAC1B	26401193	26404725	2105	5	0.0023753
protein	TCP17	2584358	2586035	1056	1	0.00094697
protein	IMPA-8	21118946	21121119	1350	2	0.00148148
protein	ERF5	19179881	19181182	777	1	0.001287
protein	RAD23B	29971989	29975359	2055	5	0.00243309
protein	ACR10	15451520	15453819	1394	1	0.00071736
protein	RPT6A	6751798	6755315	2178	1	0.000459137
protein	ABC1	708357	711256	1714	1	0.000583431
protein	AT3G14250	4745926	4746958	598	3	0.00501672
protein	F11C10.11	19053470	19057162	2372	1	0.000421585
protein	ATCS	18316278	18320789	2800	2	0.000714286
protein	T24G5.150	6471827	6472989	713	1	0.00140252
protein	F13K23.18	4398322	4405669	4618	1	0.000216544
protein	THA2	1217174	1219847	1669	1	0.000599161
protein	MAB1	20689243	20693470	2691	2	0.000743218
protein	ZFP7	8725789	8727212	853	1	0.00117233
protein	G6PD6	16310663	16314811	2609	1	0.000383289
protein	AT3G28490	10679028	10680695	1070	1	0.000934579
protein	PAB3	8055325	8059060	2301	2	0.000869187
protein	T19N18.3	1259435	1264025	2736	2	0.000730994
protein	F27F5.6	17002089	17003867	1083	1	0.000923361
protein	DCP1	2638037	2640663	1606	1	0.000622665
protein	MVP7.5	25873101	25875293	1374	1	0.000727802
protein	AT3G29070	11050081	11051153	671	1	0.00149031
protein	PIS1	25490911	25493077	1389	5	0.00359971
protein	T23K3.9	405762	409203	2325	7	0.00301075
protein	AT2G02420	632634	634994	1511	1	0.000661813
protein	MEE29	14872265	14879739	4675	3	0.000641711
protein	F11M15.8	18987702	18989267	850	1	0.00117647
protein	F26H11.27	9009867	9011067	683	2	0.00292826
protein	IWS1	11558755	11561920	1949	3	0.00153925
protein	AT3G59160	21875023	21876690	1013	1	0.000987167
protein	alpha-ADR	7579156	7588322	5701	6	0.00105245
protein	KCS1	57164	59215	1174	1	0.000851789
protein	GolS7	22271131	22273367	1462	2	0.00136799
protein	TPR15	17317467	17323056	3364	3	0.000891795
protein	DRP3A	16160824	16166994	3818	2	0.000523834
protein	AT3G51440	19089026	19090662	957	1	0.00104493
protein	PGI1	12708646	12712825	2479	2	0.000806777
protein	IDD1	26641586	26644738	1915	2	0.00104439
protein	AT3G44769	16315610	16315922	198	1	0.00505051
protein	AT3G54150	20050564	20052931	1546	2	0.00129366
protein	AT1G45223	17141192	17141771	399	1	0.00250627
protein	AT3G24508	8930098	8930638	368	1	0.00271739
protein	MUD21.17	26718130	26721377	1986	1	0.000503525
protein	SDR4	11193389	11195171	1103	1	0.000906618
protein	AT3G53170	19704106	19706536	1514	1	0.000660502
protein	F6N7.17	21365651	21366953	863	1	0.00115875
protein	T24P13.9	9232328	9233206	562	1	0.00177936
protein	T1K7.23	9130013	9131779	1016	2	0.0019685
protein	FH19	2479514	2482850	2068	3	0.00145068
protein	AT3G22710	8026202	8027274	660	1	0.00151515
protein	T28K15.10	4125990	4128310	1389	10	0.00719942
protein	CYCT1%3B1	13035294	13036037	411	1	0.00243309
protein	AUR1	15842443	15844865	1505	2	0.0013289
protein	F17L22.90	11492248	11495538	1960	3	0.00153061
protein	ARO1	16639526	16641950	1374	1	0.000727802
protein	RPL23AB	20500234	20501738	947	1	0.00105597
protein	EXPA1	26141726	26143538	1079	4	0.00370714
protein	APG8A	11655562	11657034	952	3	0.00315126
protein	AT4G06643	3758957	3759880	531	1	0.00188324
protein	F13E7.9	667245	668626	944	2	0.00211864
protein	F3N23.8	27423385	27426215	1744	6	0.00344037
protein	AT1G70475	26559661	26561232	1036	2	0.0019305
protein	AT3G15534	5258715	5259354	403	1	0.00248139
protein	AT3G14030	4646272	4647124	495	1	0.0020202
protein	F12L6.24	16510273	16517200	4188	2	0.000477555
protein	F2P9.6	27851460	27853269	1037	3	0.00289296
protein	F24H14.17	8009101	8011277	1292	2	0.00154799
protein	CUE1	12588741	12591748	1833	1	0.000545554
protein	ATG18H	20416770	20421156	2603	2	0.000768344
protein	GPDHC1	17325846	17329235	2130	1	0.000469484
protein	AT3G59180	21880719	21882459	1079	1	0.000926784
protein	HA4	17692666	17697999	3196	1	0.000312891
protein	SHS1	15638353	15640517	1277	1	0.000783085
protein	WCRKC2	1178644	1180060	863	1	0.00115875
protein	BUB3.2	18478951	18481539	1619	1	0.000617665
protein	SUT4	3243986	3247216	1936	1	0.000516529
protein	T32O22.6	13917331	13917816	244	1	0.00409836
protein	CHR40	8831935	8835829	2287	1	0.000437254
protein	F8A12.14	18870059	18872968	1703	2	0.0011744
protein	F15M4.12	28651069	28654660	2250	1	0.000444444
protein	DLAH	10719065	10720843	988	2	0.00202429
protein	HAL3A	6167640	6168966	783	1	0.00127714
protein	MQN23.5	26012775	26014739	1222	1	0.000818331
protein	PROT1	16655577	16658412	1798	1	0.000556174
protein	T20P8.13	11563933	11567504	2465	1	0.00040568
protein	MRG7.9	5995323	5997498	1354	1	0.000738552
protein	F12B17.110	3324812	3334971	6053	1	0.000165207
protein	F13M7.12	1380382	1382599	1420	2	0.00140845
protein	GA2OX6	486800	489651	1870	1	0.000534759
protein	BRIZ2	11081156	11085382	2632	2	0.000759878
protein	BIG	430877	448680	10341	9	0.000870322
protein	ALY2	1539527	1546469	4269	4	0.000936988
protein	F10D13.27	26106790	26110357	2229	3	0.0013459
protein	AT3G25570	9287178	9289338	1360	2	0.00147059
protein	MNF13.13	16253469	16256829	2089	1	0.000478698
protein	UXS4	19538609	19541585	1726	1	0.000579374
protein	BLH6	16530346	16533362	1844	1	0.000542299
protein	GPDHp	16264829	16267406	1576	1	0.000634518
protein	AT5G45095	18207363	18209052	990	1	0.0010101
protein	F19P19.27	1147297	1148533	809	1	0.00123609
protein	MED24.12	1015586	1017514	1185	1	0.000843882
protein	AT2G25220	10742623	10745819	2088	3	0.00143678
protein	KIN1	5209717	5210826	718	1	0.00139276
protein	AT3G29180	11148167	11151633	2165	3	0.00138568
protein	F12B17.260	3268847	3269594	418	1	0.00239234
protein	K9L2.11	17857325	17859056	1023	2	0.00195503
protein	EXO70D2	20189472	20191900	1448	5	0.00345304
protein	Hsp70-2	550035	552827	1601	2	0.00124922
protein	DL3895W	8939177	8941406	1437	2	0.00139179
[truncated: 12,680 more rows]

## Sheet: C. elegans
Feature	Name	Start	End	#A	6mA	density
tRNA	K04A8.t3	6559757	6559828	28	1	0.0357143
tRNA	C48C5.t1	8969738	8969809	28	1	0.0357143
tRNA	M02F4.t2	3035976	3036047	32	1	0.03125
miRNA	mir-2218.2	13834876	13834941	42	1	0.0238095
miRNA	mir-8207	11722093	11722166	50	1	0.02
miRNA	mir-237	8154084	8154182	55	1	0.0181818
miRNA	mir-250	11769917	11770015	48	1	0.0208333
miRNA	mir-1832.1	11829248	11829311	28	1	0.0357143
rRNA	rrn-1.2	15069280	15071033	930	1	0.00107527
rRNA	rrn-3.1	15064838	15068346	1791	2	0.00111669
lncRNA	linc-101	2160278	2160857	356	1	0.00280899
lncRNA	linc-20	16508081	16509294	847	1	0.00118064
lncRNA	linc-7	16002599	16003728	703	1	0.00142248
lncRNA	linc-65	4759370	4760334	599	1	0.00166945
lncRNA	linc-156	5073579	5079303	3767	1	0.000265463
lncRNA	linc-76	11126863	11129355	1662	1	0.000601685
lncRNA	linc-131	1696199	1697676	1044	2	0.00191571
lncRNA	linc-153	11641024	11643916	1940	1	0.000515464
lncRNA	linc-4	6268939	6269516	393	1	0.00254453
lncRNA	linc-53	6860395	6861997	1148	1	0.00087108
lncRNA	linc-105	10718341	10719485	767	3	0.00391134
lncRNA	linc-107	7287417	7287813	288	1	0.00347222
lncRNA	linc-146	10176233	10179264	2042	2	0.000979432
lncRNA	linc-103	6256778	6258976	1499	1	0.000667111
lncRNA	linc-120	8688171	8691915	2491	1	0.000401445
lncRNA	linc-57	7543476	7545064	1096	1	0.000912409
lncRNA	linc-169	7371784	7372735	578	1	0.0017301
lncRNA	linc-147	3672048	3674245	1523	1	0.000656599
lncRNA	linc-129	10817263	10821245	2477	1	0.000403714
lncRNA	linc-108	15565170	15566425	780	1	0.00128205
lncRNA	linc-109	10732273	10736681	2856	2	0.00070028
lncRNA	linc-119	10235539	10236680	772	1	0.00129534
lncRNA	linc-166	737234	742376	3524	2	0.000567537
lncRNA	linc-9	3703542	3704956	969	3	0.00309598
lncRNA	linc-155	17240348	17242413	1456	1	0.000686813
lncRNA	linc-88	8753852	8754217	237	1	0.00421941
lncRNA	linc-96	5425185	5427031	1245	1	0.000803213
lncRNA	linc-126	8628327	8629553	762	1	0.00131234
lncRNA	linc-138	6615646	6617232	1042	2	0.00191939
protein	W01C9.2	8536360	8538510	1380	1	0.000724638
protein	F17B5.4	13199359	13200969	1033	1	0.000968054
protein	gly-9	11279754	11286118	4477	12	0.00268037
protein	isp-1	8134156	8136040	1216	1	0.000822368
protein	lron-6	6425793	6428942	2049	2	0.000976086
protein	F55F3.2	13760310	13763946	2315	2	0.000863931
protein	str-162	4992409	4993857	994	1	0.00100604
protein	F22B3.7	11417581	11421796	2473	1	0.000404367
protein	oxa-1	13387832	13390968	2223	1	0.000449843
protein	inst-1	6012058	6021983	6646	2	0.000300933
protein	stt-3	6248647	6251244	1469	1	0.000680735
protein	pxl-1	5889806	5896006	4101	3	0.000731529
protein	F27B10.1	7072759	7075643	1921	1	0.000520562
protein	Y46E12BL.2	15233162	15244758	7252	8	0.00110314
protein	Y47G6A.14	3462375	3466288	2569	3	0.00116777
protein	samt-1	2931480	2936674	3239	3	0.000926212
protein	ugt-62	4537374	4540621	2174	1	0.000459982
protein	lon-2	4739352	4749082	6250	2	0.00032
protein	kel-10	10098628	10101452	1572	1	0.000636132
protein	mrpl-19	4509050	4511124	1422	1	0.000703235
protein	oac-1	19551047	19555847	2923	2	0.000684229
protein	C37A5.7	14163558	14168059	2820	2	0.00070922
protein	arl-13	2065749	2069049	2064	1	0.000484496
protein	lron-15	6540301	6544864	3018	2	0.000662691
protein	ppk-1	5358525	5364147	3786	4	0.00105652
protein	F16C3.2	10150401	10155048	3242	1	0.000308452
protein	aqp-3	10961355	10966415	3321	1	0.000301114
protein	gcy-18	12860137	12865611	3324	2	0.000601685
protein	Y48B6A.13	14221022	14226259	3516	1	0.000284414
protein	spt-5	12051497	12055550	2316	1	0.000431779
protein	klp-4	3171702	3178662	4274	1	0.000233973
protein	C08E3.14	1625966	1626850	528	1	0.00189394
protein	srz-10	15307578	15309063	1040	1	0.000961538
protein	apd-3	3532890	3546421	9434	7	0.000741997
protein	fasn-1	8975957	8986522	6151	1	0.000162575
protein	gpa-13	12752762	12754893	1419	1	0.000704722
protein	srsx-38	15805910	15807520	1016	1	0.000984252
protein	rde-11	13105340	13106608	762	1	0.00131234
protein	tpa-1	92052	110151	11939	3	0.000251277
protein	K03A11.4	13078172	13082045	2504	3	0.00119808
protein	lrp-1	7614271	7633789	12344	2	0.000162022
protein	ser-4	1723365	1733088	6323	2	0.000316306
protein	ekl-5	13915349	13917169	1046	1	0.000956023
protein	clec-94	11146463	11148282	1087	1	0.000919963
protein	dve-1	427687	433793	3723	1	0.000268601
protein	Y65B4BL.3	496230	502030	3955	2	0.000505689
protein	Y39E4B.5	13169918	13172927	1875	1	0.000533333
protein	srz-63	1278650	1281039	1627	2	0.00122926
protein	lgc-45	3557490	3567346	5924	2	0.00033761
protein	W09D10.5	10708613	10711397	1751	1	0.000571102
protein	K02B12.7	8527002	8529271	1461	1	0.000684463
protein	sru-19	12498538	12500413	1263	1	0.000791766
protein	lir-2	7668006	7671794	2535	2	0.000788955
protein	W04A8.6	13854649	13859551	3185	1	0.000313972
protein	K02A11.4	9748589	9749916	905	1	0.00110497
protein	kin-4	11425742	11446645	13621	4	0.000293664
protein	twk-29	9463850	9468852	3309	1	0.000302206
protein	dgn-2	1365474	1367516	1131	1	0.000884173
protein	subs-4	11382281	11388571	4122	3	0.000727802
protein	W08G11.1	16347075	16349833	1710	1	0.000584795
protein	Y51H4A.24	16737230	16739291	1302	1	0.000768049
protein	gly-10	13779096	13782218	1865	1	0.000536193
protein	T22B11.1	4692793	4696826	2552	2	0.000783699
protein	F26E4.3	9762572	9767784	3482	1	0.000287191
protein	sec-61	14822839	14824850	1081	1	0.000925069
protein	xpb-1	11526682	11534440	5002	4	0.00079968
protein	Y57G11C.39	14637751	14641229	2289	1	0.000436872
protein	F31F6.1	14867101	14868300	685	1	0.00145985
protein	pll-1	365954	377458	6850	5	0.000729927
protein	myo-5	8109051	8117841	5290	1	0.000189036
protein	str-82	3974661	3976264	1027	1	0.00097371
protein	C50E3.6	7588560	7590438	1118	1	0.000894454
protein	C49C3.10	17336927	17338962	1353	1	0.000739098
protein	str-138	8058659	8060317	1135	1	0.000881057
protein	lon-1	5474521	5477814	2084	1	0.000479846
protein	gnrr-2	14409078	14411895	1833	1	0.000545554
protein	F25H9.2	13458144	13459268	709	1	0.00141044
protein	T06G6.5	12715662	12716460	485	1	0.00206186
protein	kin-29	2844811	2852387	4891	2	0.000408914
protein	ZK1098.3	9532435	9538698	4241	2	0.000471587
protein	dos-2	3976290	3977969	1024	2	0.00195312
protein	ZC247.1	10264465	10279234	8646	4	0.000462642
protein	zipt-9	13713279	13715270	1304	1	0.000766871
protein	ZK262.3	18414351	18416861	1337	1	0.000747943
protein	bmk-1	14453402	14456879	2016	1	0.000496032
protein	sul-2	8157746	8159584	1122	1	0.000891266
protein	mam-2	9983290	9989450	4034	1	0.000247893
protein	ceh-18	3844219	3857743	8676	5	0.000576302
protein	F32D1.8	4376619	4377722	689	3	0.00435414
protein	apc-17	11108224	11109583	822	1	0.00121655
protein	T07H6.1	6300140	6305037	3154	1	0.000317058
protein	slc-25A29	14653812	14657999	2689	1	0.000371885
protein	mnp-1	4356684	4364593	4978	1	0.000200884
protein	F53B3.5	2873377	2879619	4125	2	0.000484848
protein	T01B10.5	8495322	8497959	1857	1	0.000538503
protein	cogc-3	2931461	2946937	10193	3	0.00029432
protein	hizr-1	11318367	11321012	1718	1	0.000582072
protein	srx-29	15696785	15698199	836	1	0.00119617
protein	unc-2	2711628	2763526	33742	12	0.00035564
protein	tag-96	1845221	1850402	3188	3	0.000941029
protein	prdh-1	13868788	13876605	5290	1	0.000189036
protein	tag-63	3439108	3448983	6094	2	0.000328192
protein	snx-13	17079848	17087329	5107	4	0.000783239
protein	D1081.3	8463356	8469309	3902	1	0.000256279
protein	F49B2.9	14319168	14319897	430	2	0.00465116
protein	srx-119	12528247	12529709	934	1	0.00107066
protein	F27C1.6	5421508	5428440	4298	2	0.000465333
protein	Y42H9AR.5	8102537	8104211	1131	1	0.000884173
protein	cpz-1	2686698	2689415	1550	1	0.000645161
protein	Y43D4A.5	16775847	16785057	5528	3	0.000542692
protein	K10G6.4	3972829	3974968	1308	1	0.000764526
protein	mec-6	6725167	6728041	1931	1	0.000517866
protein	npr-10	13018880	13022023	1995	1	0.000501253
protein	F55C10.4	11386739	11388612	1250	1	0.0008
protein	W05E10.2	11687426	11689163	1204	1	0.000830565
protein	F20D6.8	8165275	8168220	1911	1	0.000523286
protein	srpa-72	2787482	2793202	3663	8	0.002184
protein	nhr-124	3880868	3886200	3488	1	0.000286697
protein	pgam-5	7597684	7598743	620	1	0.0016129
protein	R11G1.2	3652017	3655419	2261	1	0.000442282
protein	dre-1	6533990	6546491	7738	1	0.000129232
protein	gfi-1	6392698	6399921	3872	3	0.000774793
protein	C01H6.3	7208289	7209686	942	1	0.00106157
protein	dpy-26	12446202	12451290	3103	2	0.000644538
protein	ric-8	2642987	2649505	4245	3	0.000706714
protein	nkcc-1	14108149	14116034	4794	2	0.000417188
protein	mec-15	10237073	10239688	1768	1	0.000565611
protein	Y57A10A.31	12289405	12300073	7270	6	0.000825309
protein	eif-6	12968960	12970022	566	1	0.00176678
protein	maph-9	7156904	7160109	2063	1	0.000484731
protein	bath-37	12068890	12074914	4156	4	0.000962464
protein	C08F8.2	11150997	11154102	1975	1	0.000506329
protein	let-2	16381022	16389327	4333	1	0.000230787
protein	F14D7.2	14292041	14293706	961	1	0.00104058
protein	R02F2.7	5480397	5483773	2206	2	0.000906618
protein	K02C4.5	8078457	8080765	1515	2	0.00132013
protein	F59D12.3	15648263	15650905	1678	2	0.0011919
protein	rpt-4	42363	46132	2338	1	0.000427716
protein	W06A7.4	14824664	14829195	2877	1	0.000347584
protein	sptf-2	8625728	8627492	1126	1	0.000888099
protein	brp-1	12020552	12025176	2735	1	0.000365631
protein	unc-77	6157443	6183857	18065	8	0.000442845
protein	K02D10.3	8771334	8771951	378	1	0.0026455
protein	fzo-1	5833540	5836200	1588	2	0.00125945
protein	C08G5.7	756403	765317	5806	3	0.000516707
protein	F10C2.5	12045432	12048430	1933	1	0.000517331
protein	lem-2	14063455	14065858	1289	1	0.000775795
protein	F59F5.7	10559628	10566525	4593	1	0.000217723
protein	Y45F3A.9	10592922	10595162	1360	1	0.000735294
protein	F43G9.12	8640527	8644222	2440	2	0.000819672
protein	F43C1.5	4229197	4230393	772	1	0.00129534
protein	T05G5.1	9739357	9743336	2659	4	0.00150432
protein	mua-6	16262481	16265681	1916	1	0.000521921
protein	srsx-11	4977994	4979160	784	1	0.00127551
protein	glr-7	2414064	2419877	3712	3	0.00080819
protein	teg-1	11312697	11317048	2860	1	0.00034965
protein	srx-90	11581126	11582458	899	1	0.00111235
protein	nhr-201	465757	467372	1010	1	0.000990099
protein	snpc-3.1	5484190	5486210	1181	1	0.00084674
protein	Y71H2AR.2	2838763	2840927	1414	1	0.000707214
protein	W02D7.5	8297822	8299233	910	1	0.0010989
protein	srg-45	12307490	12308658	814	1	0.0012285
protein	sru-47	11289044	11291868	1834	2	0.00109051
protein	F10D7.3	17372584	17374601	1305	1	0.000766284
protein	shw-3	12973412	12987127	9152	2	0.000218531
protein	Y105E8A.3	14358662	14367405	5924	2	0.00033761
protein	Y48C3A.5	13272634	13304090	19176	12	0.000625782
protein	msi-1	3965696	3972715	4412	2	0.000453309
protein	F15A4.2	12462555	12464004	906	1	0.00110375
protein	eri-3	1123536	1127736	2546	4	0.00157109
protein	T25G12.13	17243363	17244762	840	1	0.00119048
protein	R155.4	1977315	1980462	1858	1	0.000538213
protein	ipla-1	4591461	4601340	6723	4	0.000594972
protein	cpg-3	7244993	7246017	549	3	0.00546448
protein	crml-1	7152911	7156720	2370	1	0.000421941
protein	gsto-3	378137	381298	2079	1	0.000481
protein	glp-4	13548472	13559344	7274	5	0.00068738
protein	C04F5.9	5114787	5119156	2712	3	0.00110619
protein	glb-14	15543161	15544871	995	1	0.00100503
protein	ZK418.7	7079077	7080789	1123	1	0.000890472
protein	aph-1	9232242	9233557	854	2	0.00234192
protein	nlp-6	17662463	17664159	1063	1	0.000940734
protein	let-99	12567856	12570447	1524	2	0.00131234
protein	F35E12.6	13734384	13736151	1111	1	0.00090009
protein	alx-1	9957358	9962958	3581	3	0.000837755
protein	ZK550.3	17250133	17254753	2943	3	0.00101937
protein	jmjd-2	14235294	14243590	4986	5	0.00100281
protein	K05C4.5	14742765	14747669	3338	1	0.000299581
protein	W08F4.5	567720	568797	705	1	0.00141844
protein	T02B11.10	893968	894775	521	1	0.00191939
protein	F38E9.4	16451942	16452559	352	1	0.00284091
protein	F53C11.1	13775804	13777734	1250	1	0.0008
protein	cyk-7	7793657	7795338	1029	1	0.000971817
protein	C49C8.5	8648690	8653658	3289	1	0.000304044
protein	T03F6.3	13389407	13390713	763	1	0.00131062
protein	lnkn-1	8890236	8893875	2407	1	0.000415455
protein	hira-1	5191131	5195810	3048	1	0.000328084
protein	C09E8.1	556552	563975	4796	2	0.000417014
protein	srh-30	6769769	6771688	1277	1	0.000783085
protein	hrde-1	4172769	4176153	1844	2	0.0010846
protein	nhr-94	7684463	7685905	950	1	0.00105263
protein	sel-2	4596443	4612334	10002	1	9.998e-05
protein	ooc-5	8993173	8994385	741	1	0.00134953
protein	mib-1	11286421	11290565	2401	1	0.000416493
protein	D2085.7	8641381	8648143	4442	1	0.000225124
protein	srh-33	441820	443293	879	1	0.00113766
protein	sax-2	5109701	5130543	12918	4	0.000309645
protein	ptp-1	3590770	3611564	13094	7	0.000534596
protein	noca-1	13152920	13175583	14305	1	6.99056e-05
protein	H24G06.1	9444234	9460314	10351	3	0.000289827
protein	C01B10.4	6628378	6631739	2274	1	0.000439754
protein	tsr-1	2461193	2471033	5964	12	0.00201207
protein	C18E3.1	4212742	4214261	877	3	0.00342075
protein	R07B1.11	9856955	9858049	740	1	0.00135135
protein	T07F12.2	4890221	4891992	1098	1	0.000910747
protein	nhr-97	9757804	9763559	3857	2	0.000518538
protein	F01E11.3	6967504	6974864	4947	1	0.000202143
protein	clec-101	11560637	11564387	2261	2	0.000884564
protein	ZK792.4	11678663	11681990	2108	2	0.000948767
protein	F30A10.12	9481709	9482235	333	1	0.003003
protein	srg-51	15139101	15140932	1249	3	0.00240192
protein	twk-30	8809006	8811632	1727	1	0.000579039
protein	dhhc-5	6847404	6849055	1079	1	0.000926784
protein	trpp-8	5610608	5616380	3618	1	0.000276396
protein	srt-14	4253502	4256574	2032	2	0.000984252
protein	tag-123	8419111	8422052	1805	2	0.00110803
protein	pbo-1	2681554	2686460	3038	1	0.000329164
protein	hum-6	2303121	2314652	7088	6	0.000846501
protein	lir-1	7672043	7682201	6083	2	0.000328785
protein	C27H5.2	7155683	7160847	3415	2	0.000585652
protein	Y73F8A.35	15533346	15539939	4382	4	0.000912825
protein	C01G5.3	6536235	6537525	805	1	0.00124224
protein	sgca-1	6787303	6789527	1426	3	0.00210379
protein	nhx-8	12825792	12833514	5151	1	0.000194137
protein	let-4	14578031	14580828	1692	2	0.00118203
protein	Y67A10A.3	14328995	14334452	3364	2	0.00059453
protein	rskn-2	8014468	8019071	3008	1	0.000332447
protein	Y53G8AR.7	3282310	3290126	5257	2	0.000380445
protein	R03A10.5	15446731	15450198	2212	2	0.000904159
protein	dsl-2	1202697	1204961	1400	1	0.000714286
protein	atg-3	1010512	1012431	1169	3	0.0025663
protein	F43H9.4	8026710	8028717	1336	1	0.000748503
protein	F46F5.11	808757	811887	2030	1	0.000492611
protein	C37A2.7	6789162	6789736	306	1	0.00326797
protein	srg-24	3098403	3100646	1413	1	0.000707714
protein	K02D7.1	292646	298280	3642	1	0.000274574
protein	arx-3	12052694	12058455	3746	1	0.000266951
protein	cld-9	13749238	13751891	1727	1	0.000579039
protein	dss-1	1194668	1196276	1157	4	0.00345722
protein	C23H5.11	2091929	2099809	5240	4	0.000763359
protein	srgp-1	11570543	11578358	4844	1	0.000206441
protein	C34G6.3	5896888	5897339	265	1	0.00377358
protein	mig-1	948671	957319	5197	1	0.000192419
protein	nhx-4	6914375	6920505	3888	2	0.000514403
protein	cpar-1	9434074	9435006	505	1	0.0019802
protein	M03F8.3	5940033	5943176	1941	1	0.000515198
protein	T24D1.2	9953563	9955834	1408	1	0.000710227
protein	hot-5	8683220	8687090	2696	2	0.00074184
protein	F10G7.9	4703484	4706362	1732	1	0.000577367
protein	dig-1	6746478	6794655	28203	2	7.09144e-05
protein	srh-255	17064976	17066471	936	1	0.00106838
protein	nlp-81	3173815	3176091	1378	1	0.000725689
protein	egl-27	6835081	6847312	7609	4	0.000525693
protein	unc-31	12773886	12787513	8532	5	0.000586029
protein	C05G5.2	14747340	14750348	1791	2	0.00111669
protein	srh-171	19965700	19972559	4191	2	0.000477213
protein	sfxn-1.2	11186053	11188027	1169	1	0.000855432
protein	Y32F6A.4	10428969	10433585	3071	1	0.000325627
protein	Y32F6B.1	10481214	10484681	2257	2	0.000886132
protein	C44B9.3	10878382	10880095	1104	2	0.00181159
protein	unc-60	1475139	1479371	2523	1	0.000396354
protein	adss-1	4819153	4823240	2548	2	0.000784929
protein	F11A1.2	10656598	10659576	1912	2	0.00104603
protein	F38B7.17	11548230	11548964	503	2	0.00397614
protein	sfxn-1.4	11679201	11681035	1064	2	0.0018797
protein	par-5	11820991	11821897	481	1	0.002079
protein	gop-1	5254470	5258639	2742	1	0.000364697
protein	K07D4.5	4020482	4025557	3352	3	0.000894988
protein	cyp-33D3	18832327	18837197	3168	1	0.000315657
protein	nhr-79	19207750	19211888	2648	1	0.000377644
protein	C46F11.5	3653082	3657501	3009	1	0.000332336
protein	srh-17	14661305	14662928	1110	1	0.000900901
protein	amt-4	4565309	4569251	2509	1	0.000398565
protein	fbxb-31	3637895	3639261	898	1	0.00111359
protein	F14H3.6	16057609	16058879	674	1	0.00148368
protein	rin-1	14784641	14815544	20344	2	9.83091e-05
protein	F59B10.3	10510704	10512742	1383	1	0.000723066
protein	ZK1098.2	9529166	9531789	1660	1	0.00060241
protein	cec-1	8426340	8428265	1235	1	0.000809717
protein	srg-17	12473706	12475234	937	1	0.00106724
protein	efl-3	8412699	8416504	2306	3	0.00130095
protein	ser-2	15286845	15302963	10426	1	9.59141e-05
protein	lev-10	14390383	14400166	5835	1	0.00017138
protein	C44B7.7	6879361	6880167	518	1	0.0019305
protein	Y54G2A.38	2759463	2762083	1709	1	0.000585138
protein	mab-7	892471	897944	3446	1	0.000290192
protein	Y102A11A.6	2032045	2035193	2138	1	0.000467727
protein	sym-2	9178883	9188331	6010	1	0.000166389
protein	T05F1.13	9650604	9652814	1556	1	0.000642674
protein	unc-70	6881390	6890337	5000	1	0.0002
protein	acy-1	4722212	4730564	5301	1	0.000188644
protein	nas-38	558190	563629	3544	1	0.000282167
protein	str-145	8096394	8098339	1304	1	0.000766871
protein	C10G8.8	5324976	5328406	2268	1	0.000440917
protein	C31H1.5	5794993	5796762	1187	1	0.00084246
protein	rimb-1	1789084	1806730	11472	9	0.000784519
protein	srh-32	17701212	17703285	1395	1	0.000716846
protein	F17H10.1	13105290	13108323	1907	1	0.000524384
protein	R31.2	11917573	11924332	4336	1	0.000230627
protein	W04C9.9	482040	483880	1106	1	0.000904159
protein	Y20C6A.1	17371605	17376703	3084	5	0.00162127
protein	F09E5.3	5374004	5375021	592	1	0.00168919
protein	usp-5	6110139	6114322	2662	1	0.000375657
protein	str-207	4951734	4953035	847	1	0.00118064
protein	daf-11	11718672	11725652	4623	4	0.000865239
protein	lad-2	2964429	2978398	8176	4	0.000489237
protein	syd-9	7218468	7226045	4480	2	0.000446429
protein	pqn-67	12924441	12927997	2302	2	0.00086881
protein	dpyd-1	5467872	5472520	2762	2	0.000724113
protein	sre-23	8256360	8258939	1735	1	0.000576369
protein	K04C1.2	14238723	14240953	1341	1	0.000745712
protein	wht-8	11218797	11222666	2274	1	0.000439754
protein	C03A7.2	5181912	5183717	929	1	0.00107643
protein	lin-42	1234175	1252359	10788	3	0.000278087
protein	T14G11.1	2688993	2691562	1677	1	0.000596303
protein	unc-73	3999348	4031627	20171	5	0.000247881
protein	unc-79	4066717	4082681	10047	9	0.00089579
protein	tag-164	13459582	13460608	582	1	0.00171821
protein	rga-1	11464897	11468506	2244	1	0.000445633
protein	C35D10.10	4860843	4861786	566	2	0.00353357
protein	F38A1.8	1233532	1239784	4112	3	0.000729572
protein	dom-3	5003465	5004884	874	1	0.00114416
protein	iglr-1	14987462	14991318	2423	2	0.000825423
protein	faah-3	940075	945603	3471	2	0.000576203
protein	pcf-11	5025408	5029343	2318	1	0.000431406
protein	ugt-53	2849365	2852019	1687	1	0.000592768
protein	lmd-5	7123658	7128890	3149	1	0.000317561
protein	F33A8.7	11023896	11025557	1101	1	0.000908265
protein	K07H8.2	8291585	8294281	1697	1	0.000589275
protein	mgl-1	9968629	9976306	4949	1	0.000202061
protein	tag-51	854239	856432	1322	2	0.00151286
protein	Y62H9A.13	11917005	11920158	2135	1	0.000468384
protein	R08A2.9	14708258	14708639	230	1	0.00434783
protein	cyp-32B1	2198086	2201407	1941	2	0.0010304
protein	osm-9	3551151	3557431	3650	1	0.000273973
protein	sec-5	9173322	9177147	2507	1	0.000398883
protein	D2096.13	8357986	8358576	392	1	0.00255102
protein	F42A6.6	3334084	3336854	1893	1	0.000528262
protein	ada-2	7252562	7255516	1855	2	0.00107817
protein	ckb-2	4367976	4370099	1287	1	0.000777001
protein	C06G3.8	7031646	7032559	595	1	0.00168067
protein	F45G2.10	13437137	13439525	1746	2	0.00114548
protein	clec-51	8162023	8163776	1090	1	0.000917431
protein	pad-1	12878652	12902342	15361	13	0.000846299
protein	mrpl-1	7707684	7709083	878	1	0.00113895
protein	rig-5	9565492	9574377	5906	3	0.000507958
protein	cdc-37	578087	580593	1446	1	0.000691563
protein	F30B5.11	4219271	4220083	516	1	0.00193798
protein	F18A1.1	7685293	7689689	2845	2	0.000702988
protein	pqn-90	15289901	15291262	758	1	0.00131926
protein	far-6	13328361	13328963	338	1	0.00295858
protein	nars-2	11488406	11492785	2771	2	0.000721761
protein	cua-1	13439921	13455260	10493	1	9.53016e-05
protein	hid-1	2489090	2494055	3135	1	0.000318979
protein	inx-21	3611942	3618107	4259	2	0.000469594
protein	rmh-2	9927924	9930742	1868	1	0.000535332
protein	H04D03.4	10445805	10451112	3534	1	0.000282965
protein	tag-244	1550947	1552936	1222	1	0.000818331
protein	inos-1	11698416	11700262	912	1	0.00109649
protein	C45H4.18	2175542	2177503	1170	1	0.000854701
protein	glo-2	4836187	4844947	5817	9	0.00154719
protein	R02D3.4	232596	237450	3103	2	0.000644538
protein	ZK688.5	7885418	7891560	3649	1	0.000274048
protein	dcaf-1	9697256	9706718	6195	1	0.000161421
protein	dpm-3	12391594	12392033	279	1	0.00358423
protein	syx-7	9002110	9003939	1257	1	0.000795545
protein	abu-4	2274882	2275977	585	1	0.0017094
protein	str-86	8982387	8983704	853	1	0.00117233
protein	lipl-6	6931622	6934306	1731	1	0.000577701
protein	C45G9.4	5062706	5063819	636	1	0.00157233
protein	rskn-1	8574273	8580119	3736	5	0.00133833
protein	C14A4.12	10613194	10618163	3334	2	0.00059988
protein	Y62H9A.9	11895585	11898140	1712	1	0.000584112
protein	C04C3.6	3419813	3422607	1742	1	0.000574053
protein	AH9.4	2271243	2274286	1993	1	0.000501756
protein	frpr-11	8907280	8909393	1421	1	0.00070373
protein	ran-3	8323062	8325050	1125	1	0.000888889
protein	Y37E11AM.2	3723349	3725350	1326	2	0.0015083
protein	F01G4.5	11146193	11147242	670	1	0.00149254
protein	srb-17	10454432	10457237	1856	1	0.000538793
protein	paqr-2	5376214	5379919	2449	1	0.00040833
protein	unc-24	7979883	7981948	1361	2	0.00146951
protein	T28A8.3	13506174	13508414	1358	1	0.000736377
protein	atx-2	10461389	10467412	3479	1	0.000287439
protein	frpr-3	7771328	7773147	1124	3	0.00266904
protein	F15E6.6	4278966	4284118	3075	2	0.000650407
protein	Y52B11C.1	11163811	11168736	3168	1	0.000315657
protein	zip-4	3264405	3265854	866	1	0.00115473
protein	chd-3	12846618	12852583	3392	2	0.000589623
protein	nhr-261	3863192	3864752	1030	2	0.00194175
protein	ncr-1	4472732	4480076	4526	4	0.000883783
protein	rsp-8	11826431	11830728	2610	3	0.00114943
protein	pkc-2	9364925	9385726	13899	4	0.00028779
protein	nas-39	16457459	16471150	8801	1	0.000113623
protein	che-3	8062059	8081671	12848	4	0.000311333
protein	C26C6.8	7503576	7505580	1291	1	0.000774593
protein	F55C12.6	5874507	5876101	1094	1	0.000914077
protein	ZK1053.1	13227995	13229701	1112	1	0.000899281
protein	gba-4	5344633	5350838	4219	2	0.000474046
protein	C43H6.4	2404032	2407069	1986	1	0.000503525
protein	F08A8.5	12955416	12957902	1492	1	0.000670241
protein	K01D12.15	12386454	12386708	123	1	0.00813008
protein	K02E10.7	2501361	2505157	2457	2	0.000814001
protein	srr-2	19213685	19217050	2193	2	0.000911993
protein	scav-2	13551225	13555286	2643	1	0.000378358
protein	urm-1	10505480	10505832	197	1	0.00507614
protein	dnj-30	2718128	2721469	2385	2	0.000838574
protein	C29E4.10	7937857	7940856	2002	1	0.0004995
protein	hpo-12	12283199	12284898	1111	3	0.00270027
protein	F55A11.7	11784858	11787443	1689	1	0.000592066
protein	pqn-41	1905967	1939330	20308	5	0.000246208
protein	R05G9R.1	6509707	6513983	2693	1	0.000371333
protein	nhr-84	15876852	15879567	1730	1	0.000578035
protein	ZK563.2	3368959	3373067	2507	1	0.000398883
protein	rtel-1	10572030	10577014	3228	4	0.00123916
protein	M106.2	10844530	10849999	3593	2	0.000556638
protein	C44C10.6	11698384	11699098	465	1	0.00215054
protein	F58G11.3	13669612	13671942	1329	2	0.00150489
protein	unc-63	5141679	5149116	4740	1	0.00021097
protein	gcy-28	4481238	4508207	17808	10	0.000561545
protein	slc-25A18.1	15002226	15003923	1043	1	0.000958773
protein	best-2	13111520	13113082	965	1	0.00103627
protein	hcp-6	5165157	5171301	3703	1	0.000270051
protein	fis-2	8283436	8285202	1084	2	0.00184502
protein	fkh-7	5584684	5610322	16972	4	0.000235682
protein	eif-2Bepsilon	8661879	8664448	1667	1	0.00059988
protein	vha-15	2237913	2239903	1110	2	0.0018018
protein	nep-21	14215681	14226414	6950	2	0.00028777
protein	F30B5.4	4207388	4218070	6411	8	0.00124786
protein	gla-3	8214410	8217573	1879	2	0.0010644
protein	Y11D7A.10	9259075	9259760	451	1	0.00221729
protein	mcu-1	5937670	5939213	933	1	0.00107181
protein	cah-5	7020090	7023849	2467	4	0.0016214
protein	K03H6.1	1523808	1526599	1582	1	0.000632111
protein	rege-1	6954673	6961139	4237	5	0.00118008
protein	T22C1.8	7956057	7958319	1339	1	0.000746826
protein	M02B1.3	12836526	12840024	2331	2	0.000858001
protein	F09C8.1	16159727	16163497	2381	1	0.000419992
protein	unc-82	7424500	7444360	12899	3	0.000232576
protein	F26F4.6	4891904	4893393	950	1	0.00105263
protein	mrp-3	15930009	15939322	5766	3	0.000520291
protein	R09H3.3	1667336	1668080	445	1	0.00224719
protein	pqn-20	6791025	6797328	3658	1	0.000273373
protein	ttbk-7	12891778	12895862	2680	1	0.000373134
protein	tsp-3	13212699	13214347	1026	1	0.000974659
protein	H10E21.1	15720	17279	1064	3	0.00281955
protein	M60.6	8248437	8252254	2538	1	0.000394011
protein	prp-21	484869	490279	3376	2	0.000592417
protein	fntb-1	14447742	14449443	990	1	0.0010101
protein	dhs-16	5983746	5985336	987	1	0.00101317
protein	F26E4.5	9768945	9771044	1327	1	0.00075358
protein	Y57A10B.2	12373522	12379511	4045	1	0.000247219
protein	W07G4.8	13049244	13049549	196	1	0.00510204
protein	ral-1	3311597	3317502	4110	8	0.00194647
protein	pat-12	727639	752400	15039	2	0.000132988
protein	let-754	7950257	7951599	788	3	0.00380711
protein	ZK1086.2	13792305	13793597	736	1	0.0013587
protein	rrp-8	396545	398920	1538	1	0.000650195
protein	R08A2.5	14712736	14713972	803	1	0.00124533
protein	twk-10	6552348	6560196	5156	2	0.000387898
protein	ZC190.4	8666079	8670612	2735	1	0.000365631
protein	F33E2.6	12587380	12591091	2119	1	0.000471921
protein	Y61A9LA.10	4607212	4615808	5894	6	0.00101798
protein	B0198.3	12042959	12049328	3872	1	0.000258264
protein	pqn-65	4611039	4620423	5401	1	0.000185151
protein	sgn-1	8782074	8783549	937	1	0.00106724
protein	Y53C10A.6	12002753	12004997	1477	4	0.00270819
protein	emb-5	4715587	4720665	3031	1	0.000329924
protein	C48B6.2	6916784	6917486	433	1	0.00230947
protein	bgnt-1.2	2115555	2118644	1988	1	0.000503018
protein	his-5	8535214	8535525	144	1	0.00694444
protein	CD4.1	5606599	5609246	1762	1	0.000567537
protein	Y32G9A.3	1911402	1913572	1318	1	0.000758725
protein	mif-1	11848155	11849331	659	1	0.00151745
protein	rhgf-2	4107281	4127529	12854	13	0.00101136
protein	C14B9.2	8133675	8136404	1652	2	0.00121065
protein	srd-9	5351783	5353067	793	2	0.00252207
protein	pbs-1	1708904	1709742	409	1	0.00244499
protein	C47F8.7	12326450	12327010	334	1	0.00299401
protein	K11D2.4	12519194	12527553	4827	3	0.000621504
protein	gly-13	9294001	9296592	1668	2	0.00119904
protein	oac-7	16309929	16314752	2995	2	0.00066778
protein	mrpl-41	288939	290305	893	2	0.00223964
protein	rsd-3	11798528	11803272	3045	3	0.000985222
protein	ccm-3	10606125	10607265	723	1	0.00138313
protein	rbf-1	6675988	6703780	17937	2	0.000111501
protein	acl-1	15849900	15851567	951	1	0.00105152
protein	smu-1	12995889	13004138	5807	6	0.00103324
protein	Y48A6B.8	11027334	11029437	1283	1	0.000779423
protein	srx-39	5156653	5157760	742	1	0.00134771
protein	smg-8	14441440	14447142	3605	1	0.000277393
protein	T24C12.1	2199145	2201153	1253	1	0.000798085
protein	K04F10.7	6366478	6367589	677	1	0.0014771
protein	Y52E8A.2	4320855	4321535	403	1	0.00248139
protein	mppa-1	1740763	1751055	7015	2	0.000285103
protein	irld-49	2944182	2946533	1373	1	0.000728332
protein	B0303.14	8714322	8716156	1186	1	0.00084317
protein	grsp-2	8816348	8818373	1160	1	0.000862069
protein	mca-3	3103860	3131369	18040	5	0.000277162
protein	2019-04-01	8050043	8055141	3227	2	0.000619771
protein	dlc-4	16443263	16446683	2464	1	0.000405844
protein	trp-4	13899169	13913854	8315	3	0.000360794
protein	snx-27	10543026	10546185	2046	1	0.000488759
protein	gei-15	6820201	6823246	1929	1	0.000518403
protein	spp-10	8477183	8480576	2158	1	0.000463392
protein	syp-4	6847594	6849780	1269	1	0.000788022
protein	Y105C5A.8	15612888	15617071	2987	3	0.00100435
protein	pdl-1	7183825	7185159	825	1	0.00121212
protein	oac-24	4710928	4714911	2640	2	0.000757576
protein	srt-28	2712087	2713619	827	1	0.00120919
protein	snf-7	13005552	13011130	3296	1	0.000303398
protein	irld-6	10754496	10756628	1432	1	0.000698324
protein	tns-1	5583731	5607517	15964	12	0.000751691
protein	dyf-2	13674917	13686445	7358	2	0.000271813
protein	golg-4	3405576	3424743	13053	4	0.000306443
protein	F12F6.7	11558898	11561832	1907	1	0.000524384
protein	Y40H7A.10	15210172	15215585	3732	1	0.000267953
protein	tkr-2	6202080	6205703	2401	2	0.000832986
protein	C34F6.7	11210895	11215469	3009	1	0.000332336
protein	elo-9	14959819	14964101	2815	1	0.00035524
protein	grd-15	13564569	13566312	1123	1	0.000890472
protein	atg-9	349385	358835	6213	6	0.000965717
protein	F28C6.10	8608001	8608786	517	1	0.00193424
protein	lgc-55	20023077	20036560	8804	7	0.000795093
protein	tag-322	7784072	7785554	951	1	0.00105152
protein	fbxc-38	8143806	8145027	805	1	0.00124224
protein	skpo-2	3431575	3436459	2816	2	0.000710227
protein	col-63	8243754	8244948	591	1	0.00169205
protein	grl-16	572437	575066	1343	1	0.000744602
protein	T25G12.6	17225235	17230049	3042	1	0.000328731
protein	W08F4.7	574938	577732	1828	1	0.000547046
protein	F16A11.1	9394464	9404019	6446	3	0.000465405
protein	gfat-2	11410513	11412845	1276	1	0.000783699
protein	tpi-1	12037254	12039132	1172	1	0.000853242
protein	cutl-13	477703	481898	2471	1	0.000404694
protein	nas-36	7527307	7531388	2823	1	0.000354233
protein	nhr-273	4435379	4436937	996	1	0.00100402
protein	ocr-2	8213905	8220036	4080	2	0.000490196
protein	Y71H2B.8	2579314	2580664	923	1	0.00108342
protein	col-52	4571214	4572663	853	1	0.00117233
protein	F53F4.14	13627659	13629697	1312	1	0.000762195
protein	R11D1.10	12729521	12731723	1474	2	0.00135685
protein	H20E11.2	6827777	6829490	1179	1	0.000848176
protein	dus-2	14708289	14710929	1680	1	0.000595238
protein	Y26E6A.3	13908573	13909886	863	3	0.00347625
protein	cal-3	3829689	3835165	3707	1	0.00026976
protein	fkb-7	10667959	10670970	1966	1	0.000508647
protein	T02G6.1	11797032	11797932	515	1	0.00194175
protein	gpd-4	10171280	10172405	586	1	0.00170648
protein	unc-101	12508555	12512901	2720	2	0.000735294
protein	F54D5.4	11569819	11570944	718	1	0.00139276
protein	tra-2	6955619	6965673	6475	1	0.00015444
protein	elp-1	20765009	20770132	3268	1	0.000305998
protein	ptr-24	13338052	13347863	6410	1	0.000156006
protein	cku-80	4419856	4423256	2208	2	0.000905797
protein	F49E12.12	8381503	8383738	1454	1	0.000687758
protein	F35H12.5	918397	920071	1090	2	0.00183486
protein	ceh-43	4446843	4449943	1859	1	0.000537924
protein	ath-1	8037184	8039752	1706	1	0.000586166
protein	dos-3	835815	839506	2317	2	0.000863185
protein	anmt-2	6155103	6157728	1588	1	0.000629723
protein	ZK402.1	1404271	1406101	1064	1	0.00093985
protein	F25E2.3	811253	813100	1082	1	0.000924214
protein	Y54G2A.26	2986719	2995472	5317	1	0.000188076
protein	pptr-2	11027513	11030824	2029	1	0.000492854
protein	lat-2	4359082	4367929	5627	1	0.000177715
protein	str-143	8068248	8069729	990	1	0.0010101
protein	F55D10.4	4716589	4720640	2735	1	0.000365631
protein	mgl-3	5439075	5450644	8072	4	0.00049554
protein	F25B5.3	5948901	5953221	2736	1	0.000365497
protein	F32H5.4	13361204	13363289	1348	1	0.00074184
protein	nhr-145	19087724	19092635	3371	4	0.00118659
protein	C44H4.4	14569092	14589086	12506	4	0.000319846
protein	ZC581.3	6651271	6655303	2677	2	0.000747105
protein	C37C3.9	7852565	7853796	750	1	0.00133333
protein	K09H11.6	5734911	5735944	656	1	0.00152439
protein	ddl-3	14340183	14344444	2802	2	0.000713776
protein	str-73	16430240	16431861	1027	1	0.00097371
protein	zipt-3	5718145	5719853	1103	1	0.000906618
protein	F55F3.4	13785573	13789238	2338	1	0.000427716
protein	wdr-12	5656066	5657909	1165	1	0.000858369
protein	Y75B8A.23	12250678	12250990	178	2	0.011236
protein	nac-3	10152848	10157449	2899	1	0.000344947
protein	T26A8.1	8433142	8437571	2966	1	0.000337154
protein	F08G2.7	13836399	13841069	2900	1	0.000344828
protein	dop-2	9608580	9614797	3965	3	0.00075662
protein	Y45G5AM.2	4175887	4181354	3356	1	0.000297974
protein	R05A10.1	14182379	14190588	5276	1	0.000189538
protein	ears-1	10336413	10340811	2605	2	0.000767754
protein	hmp-1	11845878	11851770	3793	2	0.000527287
protein	twk-22	16306586	16314628	5069	5	0.000986388
protein	F09F9.5	4117951	4119487	1021	1	0.000979432
protein	cyp-34A2	15289025	15291086	1213	1	0.000824402
protein	immp-2	1003652	1005856	1503	1	0.000665336
protein	unc-52	14647479	14684296	21993	1	4.5469e-05
protein	C49F8.1	13361312	13365294	2582	1	0.000387297
protein	ift-139	6032743	6039433	4301	1	0.000232504
protein	chd-1	7009506	7015208	3582	2	0.000558347
protein	H32C10.1	5934454	5937445	1875	1	0.000533333
protein	Y57A10A.8	12164847	12170638	3963	2	0.000504668
protein	nlp-79	13149581	13150405	486	1	0.00205761
protein	R06F6.12	10822461	10824079	977	1	0.00102354
protein	M02D8.5	8754689	8761552	4532	3	0.000661959
protein	stg-1	10056311	10060582	2781	1	0.000359583
protein	dyb-1	1483106	1490321	4576	4	0.000874126
protein	F54B3.1	10251294	10267885	10710	2	0.000186741
protein	chil-13	9436730	9438202	953	1	0.00104932
protein	twk-12	10667586	10670775	2100	1	0.00047619
protein	F35C11.3	8246912	8248263	807	1	0.00123916
protein	twk-31	11410748	11424310	8629	1	0.000115888
protein	Y61A9LA.1	4585321	4601602	10085	2	0.000198314
protein	nhr-23	7214967	7220952	3712	3	0.00080819
protein	trm-1	14183226	14185469	1400	3	0.00214286
protein	nhr-78	4274393	4277711	2164	1	0.000462107
protein	Y17G7B.12	12023866	12025842	1378	1	0.000725689
protein	hog-1	5852065	5854174	1429	1	0.00069979
protein	F53H2.3	20397245	20411759	9566	6	0.000627221
protein	fbxa-144	16131180	16132805	1063	1	0.000940734
protein	grl-15	12232729	12235649	1808	2	0.00110619
protein	slt-1	14674375	14683027	5516	3	0.000543872
protein	ttr-14	10787548	10789551	1308	1	0.000764526
protein	E02H4.4	14257969	14262435	2934	1	0.000340832
protein	hda-6	5356612	5364221	4741	3	0.000632778
protein	Y57G11C.14	14799345	14801003	1014	2	0.00197239
protein	nhr-47	5505453	5509835	2924	2	0.000683995
protein	srw-141	2937311	2938597	877	1	0.00114025
protein	T10B11.6	6943380	6945358	1352	2	0.00147929
protein	Y39A1A.2	10601940	10603549	1005	2	0.00199005
protein	Y47D3A.32	11252473	11256605	2751	1	0.000363504
protein	F36D4.5	9420391	9425716	3319	2	0.000602591
protein	C09H10.9	11104518	11105962	895	2	0.00223464
protein	T20F10.2	10298309	10300376	1339	1	0.000746826
protein	pygl-1	3579168	3584789	3053	2	0.000655093
protein	rsd-2	13522095	13540265	11972	8	0.000668226
protein	T21C9.6	10581892	10587034	3370	2	0.000593472
protein	daf-2	2995919	3028702	21202	7	0.000330158
protein	Y22D7AL.9	1606994	1614026	4488	4	0.000891266
protein	F59E12.1	5654515	5657212	1591	1	0.000628536
protein	R13H7.2	6846822	6859232	8457	6	0.000709471
protein	cut-5	10334014	10338189	2634	2	0.000759301
protein	R102.10	10705530	10707254	1000	1	0.001
protein	pgal-1	4906847	4911759	3073	3	0.000976245
protein	edc-3	8602154	8604704	1643	1	0.000608643
protein	F33D4.6	7714341	7718009	2311	2	0.000865426
protein	faah-6	11650492	11656103	3304	2	0.000605327
protein	lips-17	7608282	7610789	1672	1	0.000598086
protein	pgp-7	10864969	10870237	3354	1	0.000298151
protein	Y56A3A.31	11974506	11989509	9474	4	0.000422208
protein	srj-37	638628	639928	796	1	0.00125628
protein	nmur-2	123398	125002	1017	1	0.000983284
protein	cas-2	4190158	4193023	1917	2	0.0010433
protein	T02H6.5	685234	688890	2514	1	0.000397772
protein	Y55F3BR.1	874982	881835	4286	5	0.00116659
protein	bus-19	12872053	12881484	6212	1	0.000160979
protein	ZC84.6	9193219	9199507	3788	2	0.000527983
protein	cam-1	9296409	9310301	8819	3	0.000340175
protein	C34C12.4	3467952	3469743	1149	1	0.000870322
protein	B0507.8	8760687	8762936	1481	1	0.000675219
protein	sfa-1	17104545	17110982	4084	5	0.00122429
protein	ncr-2	8258345	8265688	4467	1	0.000223864
protein	ensh-1	8908084	8910467	1497	1	0.000668003
protein	F39D8.3	15421071	15424807	2357	2	0.000848536
protein	gcy-29	14540910	14548774	5185	3	0.000578592
protein	ufd-3	9940761	9943791	1776	1	0.000563063
protein	sel-13	4699473	4700224	430	1	0.00232558
protein	tli-1	10536284	10538047	1182	1	0.000846024
protein	klp-6	5030949	5036345	3346	1	0.000298864
protein	mys-4	8333198	8336021	1863	1	0.000536769
protein	T05C7.8	76370	76531	90	1	0.0111111
protein	pde-12	10840049	10844911	3522	2	0.000567859
protein	ND4	6506	7735	955	1	0.00104712
protein	abu-13	6941998	6945647	2337	2	0.000855798
protein	F59B10.4	10514118	10519079	3345	2	0.000597907
protein	T20H4.2	7241390	7242900	930	1	0.00107527
protein	lite-1	6226278	6230701	2874	1	0.000347947
protein	R03E9.2	6730196	6733243	2030	1	0.000492611
protein	tank-1	1276531	1285684	5353	1	0.000186811
protein	nhr-98	454009	456672	1717	2	0.00116482
protein	clec-264	20847748	20850666	1926	1	0.000519211
protein	toe-1	4425211	4432497	4386	3	0.000683995
protein	nfya-2	11224886	11233249	5537	2	0.000361206
protein	tmc-1	1163233	1176745	8613	5	0.000580518
protein	DH11.5	7976669	7993981	11204	2	0.000178508
protein	rnp-8	364519	367940	1948	1	0.000513347
protein	lgc-53	16711798	16720473	5586	3	0.000537057
protein	pax-2	4199665	4204375	3023	1	0.000330797
protein	efk-1	6165289	6168530	2042	1	0.000489716
protein	srw-143	2939603	2941505	1216	1	0.000822368
protein	let-504	4129630	4132192	1625	1	0.000615385
protein	Y105E8B.9	14675707	14682563	4227	1	0.000236574
protein	tnt-4	1989677	1992886	1869	2	0.00107009
protein	rog-1	1369046	1374985	3671	2	0.000544811
protein	ten-1	6820935	6846783	15928	8	0.00050226
protein	glb-24	12882631	12885954	2152	1	0.000464684
protein	frm-2	5976856	5981316	2938	2	0.000680735
protein	vps-36	10959152	10960660	949	1	0.00105374
protein	str-89	17668882	17671330	1563	2	0.00127959
protein	rsbp-1	9071678	9074624	2041	1	0.000489956
protein	T07A5.7	10306756	10311100	2864	3	0.00104749
protein	ess-2	8488456	8490337	1108	1	0.000902527
protein	C06A12.19	17439643	17439951	213	1	0.00469484
protein	JC8.16	13259191	13261576	1487	1	0.000672495
protein	coh-4	4170120	4175625	3512	1	0.000284738
protein	rpb-3	8728769	8729964	741	1	0.00134953
protein	henn-1	8232658	8234471	1153	1	0.000867303
protein	B0554.4	429144	433574	2784	4	0.00143678
protein	Y67D8C.3	3053730	3061944	5537	2	0.000361206
protein	sru-9	13588993	13590337	896	2	0.00223214
protein	exl-1	14412240	14413465	705	1	0.00141844
protein	tag-273	14487220	14505139	12458	2	0.000160539
protein	ran-1	10746890	10747726	461	1	0.0021692
protein	mrps-31	3628240	3630366	1405	2	0.00142349
protein	F58A3.3	11012662	11014412	1182	1	0.000846024
protein	cls-1	7508196	7515166	4452	1	0.000224618
protein	Y37A1B.17	13964845	13979839	9473	5	0.000527816
protein	T20B5.2	9331240	9336393	3477	2	0.000575209
protein	srx-85	11552679	11554222	1030	1	0.000970874
protein	cyp-29A3	59267	63430	2772	1	0.00036075
protein	Y53F4B.1	14954278	14958189	2562	2	0.00078064
protein	ptl-1	765200	771167	3656	2	0.000547046
protein	nep-2	2717615	2725541	4764	1	0.000209908
protein	F27D4.6	7731190	7737923	4536	3	0.000661376
protein	pgs-1	49921	54360	2859	2	0.000699545
protein	T07E3.4	6898040	6900404	1475	1	0.000677966
protein	srg-1	6257210	6258362	759	1	0.00131752
protein	ast-1	4128104	4134839	4024	1	0.000248509
protein	fbxa-18	16143615	16144653	674	1	0.00148368
protein	Y62E10A.13	13389363	13398758	6110	5	0.000818331
protein	klu-1	14975424	14980461	3081	3	0.00097371
protein	pfd-3	12728255	12729676	926	4	0.00431965
protein	taf-6.1	1127992	1132303	2517	1	0.000397298
protein	rsp-6	7790104	7791228	605	1	0.00165289
protein	clec-62	12893152	12895098	1059	1	0.000944287
protein	sop-3	2761314	2776082	9406	2	0.00021263
protein	bgnt-1.8	12444587	12446468	1141	1	0.000876424
protein	nhr-105	7050163	7053365	2148	2	0.000931099
protein	pstk-1	12466619	12468277	1026	1	0.000974659
protein	ero-1	14664451	14674608	6863	4	0.000582835
protein	dolk-1	11929889	11933638	2337	1	0.000427899
protein	hpo-39	4573133	4573924	389	1	0.00257069
protein	cec-3	7856079	7857469	842	1	0.00118765
protein	Y38H6A.5	20329734	20335360	3652	1	0.000273823
protein	F58G1.2	12915590	12918980	2112	3	0.00142045
protein	rsu-1	3472009	3473568	881	1	0.00113507
protein	F55F10.1	4360850	4386251	16065	12	0.000746965
protein	F47G9.1	11324282	11326946	1674	1	0.000597372
protein	srd-48	12336108	12337752	1107	1	0.000903342
protein	coa-4	9333523	9335525	1379	1	0.000725163
protein	H06H21.8	4817522	4821074	2443	3	0.001228
protein	F33C8.4	14732291	14734319	1304	1	0.000766871
protein	B0432.7	266447	273893	5038	1	0.000198491
protein	Y119D3B.12	1202551	1206929	2893	3	0.00103699
protein	lim-7	5716676	5725356	5578	3	0.000537827
protein	nhr-40	2594097	2606274	8183	8	0.000977637
protein	T19D12.4	6631168	6636984	3669	1	0.000272554
protein	elli-1	8753387	8754812	868	1	0.00115207
protein	twk-2	4441265	4453151	7540	2	0.000265252
protein	taf-1	13861476	13887209	17912	7	0.000390799
protein	lin-10	8110135	8119313	5889	2	0.000339616
protein	sir-2.1	10363486	10366188	1726	1	0.000579374
protein	coq-8	4863438	4866862	2220	1	0.00045045
protein	Y97E10AL.1	7986172	7988276	1380	1	0.000724638
protein	ilkp-1	11050260	11058046	4836	1	0.000206782
protein	hlh-11	9622498	9625913	2139	1	0.000467508
protein	H35B03.1	5725647	5729563	2676	1	0.000373692
protein	ZK1086.3	13790832	13792258	920	1	0.00108696
protein	F36G3.1	9780726	9789192	5445	1	0.000183655
protein	C23F12.4	9387436	9388963	1069	1	0.000935454
protein	pqbp-1.1	260200	261680	911	1	0.00109769
protein	dlc-1	6463215	6463764	300	1	0.00333333
protein	neto-1	3427228	3433129	3212	1	0.000311333
protein	bgnt-1.3	16254317	16256310	1238	1	0.000807754
protein	cft-1	5538800	5545652	4341	1	0.000230362
protein	sel-12	915874	918159	1416	1	0.000706215
protein	F01D4.8	10450808	10453098	1520	1	0.000657895
protein	ZC116.1	12609968	12610739	467	1	0.00214133
protein	F36H9.1	1794518	1797451	1945	1	0.000514139
protein	gfl-1	11521301	11522128	521	1	0.00191939
protein	R01E6.2	13565617	13566437	536	1	0.00186567
protein	dpf-1	15471374	15476005	2881	3	0.00104131
protein	dhc-3	13138981	13152466	8903	1	0.000112322
protein	F53E4.1	15652786	15668300	10472	3	0.000286478
protein	chin-1	1031716	1037210	3419	1	0.000292483
protein	nyn-2	13572379	13575510	1985	2	0.00100756
protein	R11H6.2	14598068	14599924	1152	1	0.000868056
protein	F31F7.2	6270935	6274847	2441	1	0.000409668
protein	hpo-29	235850	253376	11984	1	8.34446e-05
protein	F43G6.4	11790763	11796963	3620	3	0.000828729
protein	zig-7	4790663	4792475	1187	1	0.00084246
protein	C15C6.3	12207099	12212206	3190	2	0.000626959
protein	Y116A8C.27	17090742	17096261	3964	3	0.000756811
protein	mcrs-1	12647496	12652074	3008	3	0.00099734
protein	F56D5.2	9396920	9398587	1071	2	0.00186741
protein	par-3	5664372	5676396	7453	5	0.000670871
protein	sodh-2	11889719	11891186	940	1	0.00106383
protein	F32H2.6	8998607	8999564	583	2	0.00343053
protein	nhr-251	600595	602335	1149	1	0.000870322
protein	ugt-4	12793110	12795306	1460	1	0.000684932
protein	Y54G2A.50	2918733	2919378	382	1	0.0026178
protein	mus-101	10479418	10484961	3528	1	0.000283447
protein	ppw-1	4186562	4189759	1814	1	0.000551268
protein	ahr-1	9522578	9531098	5589	3	0.000536769
protein	F35A5.4	3789885	3792806	1735	1	0.000576369
protein	F09E10.6	1495191	1497621	1550	1	0.000645161
protein	gei-8	8111617	8121060	5774	5	0.000865951
protein	mak-1	8744129	8747070	1766	2	0.0011325
protein	frpr-16	6029610	6031182	1036	1	0.000965251
protein	algn-2	5375268	5376986	1105	1	0.000904977
protein	C31H5.6	9043420	9046571	2130	2	0.000938967
protein	osm-7	13576204	13580539	2656	1	0.000376506
protein	tyr-6	6480528	6486863	4047	2	0.000494193
protein	feh-1	2549932	2560404	6295	2	0.000317712
protein	acr-24	15497587	15510980	9059	2	0.000220775
protein	K10H10.12	14505043	14506244	822	2	0.00243309
protein	cpsf-1	2009154	2032992	16112	3	0.000186197
protein	ddo-2	7433401	7435032	1023	2	0.00195503
protein	ZK250.13	1937135	1939744	1705	1	0.00058651
protein	cyp-35C1	13896698	13898476	1149	1	0.000870322
protein	nhr-211	486990	489076	1181	1	0.00084674
protein	Y57G11C.42	14728534	14745459	11840	5	0.000422297
protein	srg-13	4672249	4674164	1311	1	0.000762777
protein	eat-16	9722804	9725417	1636	1	0.000611247
protein	pxd-1	4006175	4009613	2175	2	0.00091954
protein	C01G12.7	14588694	14591755	1859	1	0.000537924
protein	mod-5	3035238	3047794	7866	10	0.00127129
protein	ZK616.65	5408426	5411166	1518	1	0.000658762
protein	bkip-1	14101263	14102866	1107	2	0.00180668
protein	R11A5.3	7862913	7863523	371	1	0.00269542
protein	athp-2	4340151	4350553	7228	4	0.000553403
protein	twk-7	8634580	8643722	6127	3	0.000489636
protein	usp-3	13943350	13951628	5607	4	0.000713394
protein	kin-20	15269657	15273692	2500	1	0.0004
protein	pax-1	8224965	8226037	676	1	0.00147929
protein	ham-1	12542216	12545330	1852	2	0.00107991
protein	hmgs-1	5682863	5684587	1064	1	0.00093985
protein	ehbp-1	9550644	9555745	3301	1	0.000302939
protein	K02G10.5	4688008	4691316	2110	1	0.000473934
protein	dpy-20	11696781	11699823	2073	2	0.000964785
protein	twk-17	7600365	7608006	4999	1	0.00020004
protein	F54F11.1	13504082	13506839	1675	1	0.000597015
protein	C03B1.7	6341835	6345645	2423	1	0.000412712
protein	catp-6	9817710	9824547	4258	2	0.000469704
protein	ZK1010.8	12996214	13000471	2845	2	0.000702988
protein	E01G6.1	12260884	12266317	3123	3	0.000960615
protein	F09C3.2	14272133	14274205	1116	1	0.000896057
protein	C50F2.1	3892332	3895271	1954	1	0.000511771
protein	Y116F11B.6	19842632	19845977	2281	3	0.00131521
protein	cnnm-1	17198193	17206805	5885	1	0.000169924
protein	F32D1.5	4369469	4371342	1095	2	0.00182648
protein	lgc-39	7175570	7178690	1992	1	0.000502008
protein	F13B12.3	10439209	10443714	3017	1	0.000331455
protein	Y70G10A.2	10228195	10234079	3586	1	0.000278862
protein	smf-2	6716358	6718670	1474	1	0.000678426
protein	R07B7.2	12056779	12059747	1770	1	0.000564972
protein	sec-8	10446677	10451929	3557	2	0.000562272
protein	dop-3	6564304	6569518	3414	1	0.000292912
protein	F56H1.3	5729793	5735842	4060	1	0.000246305
protein	egg-4	3932212	3934715	1357	1	0.00073692
protein	metl-2	14969910	14970919	544	1	0.00183824
protein	F36F12.1	2100110	2103207	1786	2	0.00111982
protein	ZC317.6	5465858	5468552	1639	2	0.00122026
protein	lips-10	8439197	8442001	1790	1	0.000558659
protein	F11D5.1	3334006	3347025	8608	3	0.000348513
protein	C31H2.14	5148537	5148806	163	1	0.00613497
protein	tre-1	6554901	6558331	2271	1	0.000440335
protein	evl-18	3730101	3735039	3191	2	0.000626763
protein	egl-15	11016441	11023149	4332	1	0.00023084
protein	igcm-3	2698974	2705856	4224	2	0.000473485
protein	F46F2.5	15262743	15267857	3246	2	0.000616143
protein	C06H2.7	11143302	11144758	928	1	0.00107759
protein	Y48A6C.8	11126898	11127628	480	1	0.00208333
protein	C46F4.3	5935780	5937549	1184	1	0.000844595
protein	F38A5.2	6583145	6585400	1367	2	0.00146306
protein	deg-3	11413080	11415146	1300	1	0.000769231
protein	vha-10	5609588	5610254	414	1	0.00241546
protein	lin-36	8017122	8020870	2240	2	0.000892857
protein	clec-260	19982994	19986313	2116	3	0.00141777
protein	srt-8	3086560	3087986	919	1	0.00108814
protein	cpna-2	7724903	7752428	16982	2	0.000117772
protein	pes-1	5002752	5005347	1651	1	0.000605694
protein	F46C5.4	8836199	8839240	2051	1	0.000487567
protein	ZC250.5	5805810	5807507	1121	2	0.00178412
protein	W01G7.4	14060739	14062478	1008	3	0.00297619
protein	oac-36	12312335	12314895	1543	2	0.00129618
protein	fbxb-116	19233957	19235585	1027	3	0.00292113
protein	F16G10.2	2375273	2376331	677	7	0.0103397
protein	unc-53	11058332	11089415	19536	5	0.000255938
protein	F10G7.10	4713798	4726139	7539	2	0.000265287
protein	aqp-11	13673290	13674689	841	1	0.00118906
protein	C27A7.5	12155027	12162297	4697	1	0.000212902
protein	mog-5	5399539	5405626	3960	2	0.000505051
protein	gpa-15	8531821	8534493	1829	1	0.000546747
protein	dyc-1	14050828	14063352	8168	1	0.000122429
protein	F45D3.2	12541078	12542467	862	2	0.00232019
protein	T16H12.2	10086303	10087060	463	1	0.00215983
protein	scpl-1	10086534	10101928	10248	8	0.00078064
protein	Y52E8A.3	4305359	4306950	1015	1	0.000985222
protein	C36E6.8	17438752	17439668	610	1	0.00163934
protein	C01B9.1	13771635	13778998	4468	1	0.000223814
protein	F36D4.1	9417056	9419256	1486	1	0.000672948
protein	T22H9.1	359766	363594	2528	3	0.00118671
protein	cnt-1	12072302	12088861	11652	6	0.000514933
protein	riok-2	14652116	14657070	3109	3	0.00096494
protein	cisd-3.1	4542882	4545782	1869	2	0.00107009
protein	C44E12.1	7596958	7599781	1826	2	0.00109529
protein	nas-27	1176072	1179138	1896	2	0.00105485
protein	F42A10.9	6164652	6171125	4185	2	0.000477897
protein	unc-13	7422785	7453729	20622	6	0.000290951
protein	npp-1	9858492	9861745	1985	1	0.000503778
protein	gbb-2	4489012	4506609	11267	1	8.87548e-05
protein	imp-3	7786198	7789489	2231	2	0.000896459
protein	Y45F10D.6	13796255	13797895	1069	1	0.000935454
protein	C43H6.6	2395505	2398653	1994	1	0.000501505
protein	nog-1	394055	396248	1234	1	0.000810373
protein	cox-11	13244324	13246998	1899	1	0.000526593
protein	Y17G9B.4	4752119	4753121	601	1	0.00166389
protein	F38B6.4	6674877	6679785	3095	1	0.000323102
protein	H06I04.6	3061287	3064322	1770	1	0.000564972
protein	sul-3	7827194	7834035	4590	4	0.00087146
protein	srx-26	2751256	2753107	1201	1	0.000832639
protein	zip-6	11213651	11218137	2955	1	0.000338409
protein	cfap-36	163888	172203	5516	1	0.000181291
protein	vab-9	8636488	8637672	785	1	0.00127389
protein	gcy-17	2223353	2233099	5981	1	0.000167196
protein	daf-38	15820059	15825425	3382	1	0.000295683
protein	ZK1073.2	16103696	16123750	12797	2	0.000156287
protein	T16G1.4	12940212	12941784	1016	2	0.0019685
protein	C44C1.1	980795	982935	1402	2	0.00142653
protein	exoc-7	4242938	4247580	3208	1	0.000311721
protein	C44F1.1	3760589	3765547	3087	2	0.000647878
protein	C34E11.2	11805978	11814653	5560	1	0.000179856
protein	pph-1	10702565	10704482	1231	1	0.000812348
protein	lin-18	3958560	3961784	1970	1	0.000507614
protein	Y71F9B.2	2731564	2735313	2398	1	0.000417014
protein	ugt-17	10102629	10104898	1556	1	0.000642674
protein	sut-2	4562650	4570027	4913	2	0.000407083
protein	Y73F8A.26	15473734	15477057	1969	1	0.000507872
protein	W03G11.4	12076807	12080222	2077	1	0.000481464
protein	M01F1.4	3505779	3509917	2683	3	0.00111815
protein	cdh-5	8669142	8676248	4525	1	0.000220994
protein	fax-1	3196307	3199289	1749	1	0.000571755
protein	fbxa-32	1267403	1269244	1265	1	0.000790514
protein	ZK673.4	10452920	10455085	1415	1	0.000706714
protein	set-16	13643981	13656337	7073	2	0.000282765
protein	T07F10.6	12863786	12867888	2585	1	0.000386847
protein	R01B10.6	6051503	6053200	1120	1	0.000892857
protein	Y67A10A.7	14374129	14379390	3587	2	0.000557569
protein	K03B4.1	4689340	4691565	1366	1	0.000732064
protein	F46C5.6	8840270	8844486	2761	1	0.000362188
protein	T07A9.12	414250	415504	825	1	0.00121212
protein	Y6B3B.4	13756737	13771773	9747	2	0.000205191
protein	sek-3	5018018	5020657	1631	1	0.000613121
protein	zag-1	3855850	3861124	2881	2	0.000694203
protein	rab-30	10563041	10565281	1645	1	0.000607903
protein	del-2	9637210	9642003	3313	1	0.000301841
protein	B0496.2	7447964	7449169	776	1	0.00128866
protein	twk-5	11483288	11485216	1199	1	0.000834028
protein	sma-2	8749964	8757002	4644	1	0.000215332
protein	Y32B12B.4	16553335	16563324	6179	1	0.000161838
protein	glb-29	12009099	12023667	10218	7	0.000685066
protein	Y43C5A.2	10269900	10272631	1809	1	0.000552792
protein	M01B12.4	3072239	3084837	8645	5	0.000578369
protein	C27D9.1	4753456	4755275	1059	1	0.000944287
protein	rgs-2	12712661	12727572	9679	3	0.000309949
protein	nhr-134	2231243	2233352	1347	2	0.00148478
protein	W03D8.8	2791689	2794895	1950	1	0.000512821
protein	T10H9.8	6652454	6653645	792	2	0.00252525
protein	Y51H4A.25	16736331	16743081	4463	1	0.000224065
protein	C50D2.10	99647	101061	887	1	0.0011274
protein	vab-23	11897453	11901195	2345	2	0.000852878
protein	T08B1.4	1979438	1982651	2063	1	0.000484731
protein	clk-1	5277894	5279168	835	1	0.0011976
protein	ceh-8	8245855	8250896	3389	1	0.000295072
protein	thoc-1	702115	708608	4319	4	0.00092614
protein	Y43C5A.3	10274096	10275078	676	1	0.00147929
protein	C11H1.5	14298302	14303140	3170	2	0.000630915
protein	hasp-2	683939	686575	1659	1	0.000602773
protein	T20F5.6	3920570	3925123	2840	1	0.000352113
protein	R03H10.2	4155775	4167137	7159	2	0.000279369
protein	clec-114	14233035	14235948	1863	1	0.000536769
protein	hyls-1	7237558	7239559	1389	1	0.000719942
protein	C37H5.5	4827365	4835934	5287	3	0.00056743
protein	ZK742.3	7808419	7809909	902	1	0.00110865
protein	polq-1	5791279	5803042	7685	6	0.000780742
protein	F46F3.3	11667515	11669321	1179	1	0.000848176
protein	lep-2	992292	997631	3600	11	0.00305556
protein	T05C1.2	4481025	4482114	706	1	0.00141643
protein	K10D3.4	7135089	7139671	2749	2	0.000727537
protein	syd-2	10549510	10554936	3389	1	0.000295072
protein	clec-64	12898290	12900402	1285	1	0.00077821
protein	fbxb-19	1688235	1689172	591	1	0.00169205
protein	Y18H1A.9	748484	756925	5173	1	0.000193311
protein	rad-50	12245646	12251059	3457	1	0.000289268
protein	cct-7	1872252	1875174	1714	1	0.000583431
protein	morc-1	5203986	5206894	1693	2	0.00118133
protein	pgp-3	11352162	11357007	2968	1	0.000336927
protein	M05D6.6	8482606	8483264	407	1	0.002457
protein	C32B5.7	962114	964045	1181	1	0.00084674
protein	Y45G5AM.4	4163222	4163611	216	1	0.00462963
protein	Y37A1A.4	13934445	13963734	20263	2	9.87021e-05
protein	str-55	16415694	16417114	949	1	0.00105374
protein	srbc-75	15253829	15254805	657	1	0.00152207
protein	T22F3.10	3606818	3610675	2396	1	0.000417362
protein	prx-6	4715425	4720039	2999	1	0.000333444
protein	hpo-33	17042592	17043783	694	1	0.00144092
protein	C31H1.8	5811941	5814134	1327	2	0.00150716
protein	F36H12.17	5268140	5277767	6363	5	0.000785793
protein	M01G5.1	1496406	1508539	7631	2	0.000262089
protein	vps-11	10788405	10793492	3348	2	0.000597372
protein	cbd-1	11372994	11377369	2385	1	0.000419287
protein	Y17D7C.2	18716075	18719944	2724	2	0.000734214
protein	oxi-1	10858313	10866866	5744	4	0.000696379
protein	ztf-27	10385353	10387764	1522	2	0.00131406
protein	F07C3.3	9227710	9232365	3050	1	0.000327869
protein	twk-28	4274786	4279212	2950	2	0.000677966
protein	Y53C12B.7	9750511	9752304	1191	1	0.000839631
protein	grh-1	1259489	1268154	5347	2	0.000374042
protein	nurf-1	14390720	14407758	10625	6	0.000564706
protein	glr-3	7117808	7121545	2454	1	0.000407498
protein	pgk-1	3867552	3868957	748	1	0.0013369
protein	glb-16	7538134	7540129	1191	1	0.000839631
protein	ttr-36	6510937	6512156	792	1	0.00126263
protein	hoe-1	4739656	4744250	2864	1	0.000349162
protein	W09C5.7	13654235	13658139	2327	1	0.000429738
protein	vha-19	3369198	3372920	2500	3	0.0012
protein	hum-4	11420743	11433524	8123	3	0.000369322
protein	Y37A1A.2	13906114	13912290	4013	2	0.00049838
protein	twk-36	17743651	17747054	2001	1	0.00049975
protein	twk-23	13817999	13823582	3694	4	0.00108284
protein	C50F4.1	9526845	9529135	1551	1	0.000644745
protein	F55C12.5	5867673	5873563	3745	4	0.00106809
protein	srx-13	1114697	1118666	2660	2	0.00075188
protein	csq-1	14684878	14688168	2171	2	0.000921234
protein	isw-1	6704216	6710000	3554	1	0.000281373
protein	maea-1	13807140	13812112	3259	3	0.000920528
protein	pmt-2	4628768	4635191	3933	1	0.000254259
protein	prx-14	11183145	11184019	531	1	0.00188324
protein	asp-6	8267614	8268935	700	1	0.00142857
protein	col-105	1357816	1359225	687	1	0.0014556
protein	ttr-10	7552895	7553662	478	1	0.00209205
protein	dsb-2	14411102	14412131	617	3	0.00486224
protein	fbxa-220	11482603	11484244	992	1	0.00100806
protein	epg-6	10596957	10600175	2158	3	0.00139018
protein	H03E18.1	8507913	8513899	3775	2	0.000529801
protein	ZK1055.4	6585632	6587371	1146	1	0.0008726
protein	C56G7.3	3389922	3392440	1626	4	0.00246002
protein	twk-4	9187220	9194295	4600	1	0.000217391
protein	C03B1.4	6364496	6365717	754	1	0.00132626
protein	mon-2	12096781	12105420	5534	2	0.000361402
protein	nstp-6	3543816	3547592	2434	4	0.00164339
protein	let-60	11689046	11691077	1354	1	0.000738552
protein	pst-1	5943489	5950927	5107	1	0.00019581
protein	C34C12.7	3484861	3488278	2164	1	0.000462107
protein	Y71F9B.9	2759074	2760982	1149	1	0.000870322
protein	gtl-1	11249004	11259465	6775	2	0.000295203
protein	catp-4	14593626	14597613	2265	2	0.000883002
protein	C13A2.3	7282416	7284667	1469	2	0.00136147
protein	srab-17	9866628	9868411	1162	1	0.000860585
protein	F33G12.6	5049922	5053660	2302	1	0.000434405
protein	inx-11	12487266	12493118	3809	1	0.000262536
protein	nhr-206	12092064	12093722	1132	1	0.000883392
protein	alp-1	8852514	8862030	5907	2	0.000338581
protein	F45F2.10	8514360	8518310	2450	1	0.000408163
protein	F56F3.4	4469150	4470728	980	2	0.00204082
protein	srp-7	8179213	8183442	2746	1	0.000364166
protein	F10G8.9	10048087	10050686	1761	1	0.000567859
protein	pqn-89	6506727	6510747	2794	2	0.00071582
protein	cul-1	10471238	10474884	2187	2	0.000914495
protein	cutl-20	963713	969332	3483	1	0.000287109
protein	irg-4	12435851	12438190	1567	1	0.000638162
protein	mes-4	13433442	13437513	2520	1	0.000396825
protein	nhr-103	2225430	2227042	963	1	0.00103842
protein	Y55F3AM.9	1006321	1009661	2218	3	0.00135257
protein	tmem-135	4673807	4677197	2278	2	0.000877963
protein	Y32B12B.2	16538406	16549730	7521	3	0.000398883
protein	K07C11.7	8208235	8210557	1503	2	0.00133067
protein	B0379.1	10075009	10077625	1632	4	0.00245098
protein	cyp-42A1	18912042	18917833	3883	1	0.000257533
protein	C32D5.1	6344308	6345357	683	1	0.00146413
protein	xpo-2	318825	323352	2649	2	0.000755002
protein	fbxb-57	19288849	19289889	648	1	0.00154321
protein	sri-16	12148080	12150741	1514	1	0.000660502
protein	T10E9.14	6532187	6532967	493	1	0.0020284
protein	glr-4	7785263	7794297	5859	2	0.000341355
protein	F35D2.6	7577755	7580244	1685	1	0.000593472
protein	taf-12	11862479	11869274	4522	2	0.000442282
protein	cgef-1	2772078	2798770	17162	6	0.00034961
protein	F36D4.4	9402047	9414513	8402	3	0.000357058
protein	ZK105.1	7714000	7714660	419	1	0.00238663
protein	K11D9.3	10796906	10801098	2766	1	0.000361533
protein	bath-40	14647793	14651021	1960	5	0.00255102
protein	M106.7	10855732	10857177	1054	1	0.000948767
protein	srz-56	2240771	2243843	2063	1	0.000484731
protein	ubl-5	5607926	5608836	651	1	0.0015361
protein	R01H10.7	10262195	10267381	3343	3	0.000897398
protein	oig-1	6524102	6525622	991	2	0.00201816
protein	C50B6.9	13336374	13337907	1020	1	0.000980392
protein	ncx-3	10716656	10721519	3133	2	0.000638366
protein	F23F12.13	6495681	6498177	1602	2	0.00124844
protein	cpt-6	6490210	6493921	2357	1	0.000424268
protein	abts-1	8297294	8307516	6633	4	0.000603045
protein	swah-1	9548240	9558032	5944	1	0.000168237
protein	dyci-1	6780405	6784339	2554	1	0.000391543
protein	let-502	4738955	4744261	3281	2	0.00060957
protein	B0280.9	7121010	7122891	1201	1	0.000832639
protein	yif-1	10050308	10054907	3083	1	0.000324359
protein	unc-43	10324996	10350217	16529	5	0.000302499
protein	srh-149	15839967	15841195	768	1	0.00130208
protein	pro-1	10539549	10541985	1508	2	0.00132626
protein	ZK1321.1	9754030	9754923	576	1	0.00173611
protein	F35B12.10	11626324	11629272	1885	1	0.000530504
protein	F46H5.3	7230889	7238662	4791	1	0.000208725
protein	C54D10.9	12447499	12448661	802	1	0.00124688
protein	ifc-2	642214	650092	4782	2	0.000418235
protein	srd-64	1692141	1695106	1957	2	0.00102197
protein	F31D5.2	4215618	4218179	1566	2	0.00127714
protein	R10H10.7	10410057	10413928	2554	1	0.000391543
protein	C31H5.1	9025856	9031232	3296	2	0.000606796
protein	bath-39	13459610	13461595	1296	2	0.00154321
protein	srh-38	2920600	2922694	1381	2	0.00144823
protein	nhr-46	5747752	5757815	6476	1	0.000154416
protein	let-858	11022374	11027799	3280	2	0.000609756
protein	cutl-24	165177	169864	2909	1	0.000343761
protein	lgc-8	14715800	14720440	3206	2	0.00062383
protein	ift-20	5100766	5101674	589	1	0.00169779
protein	jhdm-1	6454483	6459404	3094	1	0.000323206
protein	mnk-1	10544357	10553622	5418	1	0.00018457
protein	tat-2	4828076	4846893	13124	4	0.000304785
protein	C47D12.4	11681837	11682806	637	1	0.00156986
protein	R04B3.1	2467351	2471158	2515	1	0.000397614
protein	C01B10.10	6624564	6627919	2319	1	0.00043122
protein	fbxb-102	12482931	12484227	848	1	0.00117925
protein	dhc-1	4386790	4401755	8664	3	0.00034626
protein	srt-56	3120282	3121843	949	1	0.00105374
protein	pssy-1	9965599	9968208	1613	1	0.000619963
protein	C32D5.11	6352762	6355911	1924	1	0.000519751
protein	chk-1	3757318	3759463	1162	1	0.000860585
protein	C29E4.15	7952722	7955753	1929	1	0.000518403
protein	csn-2	6022683	6026756	2733	2	0.000731797
protein	F26E4.7	9774280	9779324	3299	1	0.000303122
protein	prmt-5	5230579	5234218	2342	1	0.000426985
protein	F57B10.5	6562707	6563535	536	1	0.00186567
protein	rict-1	13098510	13116801	11495	4	0.000347977
protein	W04C9.2	488616	489771	730	1	0.00136986
protein	C56G2.15	6366693	6367822	719	2	0.00278164
protein	Y48E1B.3	13547935	13567966	14220	1	7.03235e-05
protein	F26C11.4	9915438	9916270	536	1	0.00186567
protein	lin-53	9618403	9619757	765	1	0.00130719
protein	hgap-1	700634	715850	9620	3	0.00031185
protein	lin-14	11468500	11484267	9534	1	0.000104888
protein	hda-4	16729563	16743759	9112	3	0.000329236
protein	unc-104	6995934	7010209	9382	3	0.000319761
protein	C52B11.5	1272861	1275117	1544	1	0.000647668
protein	ckb-4	2106398	2109300	1829	2	0.00109349
protein	sas-1	12699499	12710560	7188	3	0.000417362
protein	vit-5	3403481	3408555	2746	3	0.0010925
protein	aat-9	11389141	11396658	4635	4	0.000862999
protein	irld-52	15779693	15781082	899	1	0.00111235
protein	W09G10.9	3521813	3523359	1138	1	0.000878735
protein	cdh-9	16595240	16601912	4169	5	0.00119933
protein	sesn-1	28280	32482	2780	2	0.000719424
protein	clec-181	8596077	8596943	559	1	0.00178891
protein	srr-7	15128171	15129986	1143	1	0.000874891
protein	lurp-3	13455748	13457506	1158	1	0.000863558
protein	Y53G8AR.8	3290255	3294329	2449	1	0.00040833
protein	F32B5.6	2668168	2672011	2287	1	0.000437254
protein	csr-1	7957580	7961663	2375	1	0.000421053
protein	orc-4	10646171	10648813	1750	2	0.00114286
protein	osta-1	6664	9233	1664	1	0.000600962
protein	tyra-2	6997087	7005347	5486	4	0.000729129
protein	coa-1	205298	207984	1843	1	0.000542594
protein	lis-1	13371661	13376639	3344	1	0.000299043
protein	inx-19	2451974	2463374	7264	2	0.00027533
protein	T10B5.8	1842060	1844686	1610	1	0.000621118
protein	prmt-9	12677798	12684378	4439	4	0.000901104
protein	C45E1.4	3115432	3117625	1258	1	0.000794913
protein	atf-6	12480948	12484272	2102	2	0.000951475
protein	fbxb-71	3263003	3264161	733	1	0.00136426
protein	Y43F8B.2	19520168	19533110	8670	6	0.000692042
protein	Y54E10A.11	3176512	3192696	11164	10	0.000895736
protein	Y71G12B.13	1702123	1707890	3838	1	0.000260552
protein	F25H9.7	13468439	13469005	359	1	0.00278552
protein	ncx-9	4991505	4995214	2490	4	0.00160643
protein	ari-2	5551145	5558395	4782	1	0.000209118
protein	sre-20	12783222	12784864	1134	1	0.000881834
protein	twk-13	12320560	12337742	11327	5	0.000441423
protein	F13D12.8	11731226	11732370	702	1	0.0014245
protein	Y80D3A.8	18940641	18946905	3896	1	0.000256674
protein	osg-1	5487642	5498878	7012	5	0.000713063
protein	inso-1	1304585	1308998	2815	2	0.00071048
protein	R05C11.2	2057878	2059111	784	1	0.00127551
protein	F37C4.6	3875488	3878331	1638	2	0.001221
protein	H23L24.4	8703043	8705604	1767	1	0.000565931
protein	rbr-2	10920107	10926190	3859	3	0.000777403
protein	H10D18.5	3814028	3831659	11371	6	0.000527658
protein	C56A3.6	13553479	13556384	1830	1	0.000546448
protein	mfb-1	8780265	8785386	3407	1	0.000293513
protein	F58H1.7	11963304	11964808	947	3	0.0031679
protein	parp-1	2907857	2924694	10819	1	9.243e-05
protein	C30F2.4	16075061	16075668	347	2	0.00576369
protein	gcy-7	8387356	8392324	3167	3	0.000947269
protein	nhr-60	15770361	15773226	1696	1	0.000589623
protein	srg-57	2732230	2734460	1467	1	0.000681663
protein	E02H9.2	2465474	2466800	826	1	0.00121065
protein	C18H7.12	583840	587813	2684	1	0.000372578
protein	dct-6	5966416	5971304	3177	1	0.000314762
protein	F14F8.9	16667691	16668573	542	1	0.00184502
protein	sgk-1	16255015	16262051	4544	1	0.00022007
protein	dkf-1	13640434	13648397	5251	5	0.0009522
protein	pqn-8	9996263	9997920	1063	1	0.000940734
protein	W09B6.4	1132368	1134143	1091	1	0.00091659
protein	sams-1	11966028	11967393	707	1	0.00141443
protein	tbc-3	9899012	9902149	1995	2	0.00100251
protein	skp-1	11645498	11649974	2865	1	0.00034904
protein	Y41C4A.9	11710977	11718637	5234	6	0.00114635
protein	F02C12.1	13402091	13406291	2673	1	0.000374111
protein	str-172	4864980	4867659	1822	1	0.000548847
protein	F35D2.2	7574451	7575777	848	1	0.00117925
protein	E02A10.3	12579674	12587945	5505	3	0.000544959
protein	irld-60	12747899	12750927	1962	1	0.000509684
protein	C24A11.1	5401859	5402847	570	1	0.00175439
protein	cut-6	10911499	10916567	3313	3	0.000905524
protein	lfe-2	5023889	5040765	11198	4	0.000357207
protein	ztf-6	11206986	11211301	2614	1	0.000382555
protein	T23B5.4	12675216	12675966	495	1	0.0020202
protein	met-1	4254476	4264326	6459	8	0.00123858
protein	frm-3	11572565	11584960	7784	3	0.000385406
protein	gcy-33	11995868	12001776	3958	1	0.000252653
protein	lgc-38	7009241	7019403	6578	3	0.000456066
protein	ceh-1	4653492	4654155	397	1	0.00251889
protein	algn-6	8040010	8041717	1103	1	0.000906618
protein	rec-8	13349241	13353193	2427	1	0.000412031
protein	btbd-10	4905059	4911418	4015	1	0.000249066
protein	mig-15	10422199	10428574	3985	1	0.000250941
protein	Y45G5AM.7	4166853	4169750	1861	1	0.000537346
protein	F53F8.5	20700559	20704037	2195	2	0.000911162
protein	osm-12	12191056	12202450	7050	3	0.000425532
protein	era-1	6703087	6704401	689	1	0.00145138
protein	C33D9.13	8783377	8784854	991	1	0.00100908
protein	T05A7.1	4678026	4679528	961	1	0.00104058
protein	bus-18	11773778	11776490	1793	1	0.000557724
protein	ckb-3	4370885	4372820	1258	2	0.00158983
protein	C46C2.6	9212421	9214236	1269	1	0.000788022
protein	K07F5.17	9842428	9842992	370	1	0.0027027
protein	hyl-1	8539123	8544055	3308	1	0.000302297
protein	F54B8.1	15810784	15811330	322	1	0.00310559
protein	T02E1.7	8208825	8210640	1123	2	0.00178094
protein	comt-1	2858166	2862431	2744	3	0.00109329
protein	F40A3.7	7895630	7899861	2694	1	0.000371195
protein	ZK637.15	8920110	8921159	599	1	0.00166945
protein	snt-1	6810968	6815979	3413	3	0.000878992
protein	abhd-11.2	12181119	12183168	1439	2	0.00138985
protein	glt-4	6403430	6406803	2192	1	0.000456204
protein	lgc-51	2242230	2247223	3208	1	0.000311721
protein	exo-3	11907644	11909206	945	1	0.0010582
protein	C03B1.5	6355648	6357424	1204	1	0.000830565
protein	C15H9.4	6101217	6105370	2652	2	0.000754148
protein	homt-1	4221	10148	3936	1	0.000254065
protein	Y65B4A.2	638209	653745	9623	3	0.000311753
protein	rpc-1	7160285	7165714	3434	1	0.000291206
protein	tbc-17	12694453	12725145	20269	2	9.86729e-05
protein	Y26G10.7	17696190	17696848	408	1	0.00245098
protein	F28C1.3	12468872	12472710	2330	1	0.000429185
protein	gly-1	10900042	10902204	1396	1	0.000716332
protein	fpn-1.2	1462063	1464645	1583	1	0.000631712
protein	W04B5.2	2424355	2427472	1953	2	0.00102407
protein	E01A2.2	4132501	4135062	1466	2	0.00136426
protein	ccg-1	15270298	15275761	3751	1	0.000266596
protein	sre-4	9781043	9784678	2492	1	0.000401284
protein	unc-59	13629233	13633270	2501	2	0.00079968
protein	chtl-1	5355897	5364284	5379	1	0.000185908
protein	Y59E9AL.36	5207272	5209471	1371	1	0.000729395
protein	C05C9.2	11153066	11157543	2866	1	0.000348918
protein	spe-19	20040989	20047398	4092	3	0.000733138
protein	cyp-33E1	8645582	8648180	1744	1	0.000573394
protein	arrd-6	11142897	11150127	4596	1	0.000217581
protein	ech-5	797024	799320	1491	7	0.00469484
protein	del-9	3613397	3617318	2521	2	0.000793336
protein	F32D8.1	10880877	10883311	1536	2	0.00130208
protein	Y50D4C.6	946900	949849	2122	3	0.00141376
protein	mrpl-32	8449758	8450406	398	2	0.00502513
protein	unc-54	14856181	14863450	3763	1	0.000265745
protein	R03G5.6	7806105	7809085	2012	2	0.000994036
protein	C37H5.13	4857289	4862731	3438	3	0.0008726
protein	lim-8	6802803	6815778	8301	1	0.000120467
protein	hat-1	10405835	10407241	778	1	0.00128535
protein	C56G2.5	6321264	6324233	1812	2	0.00110375
protein	pdi-3	7016137	7020787	2891	1	0.000345901
protein	T19B10.5	11234671	11237223	1599	2	0.00125078
protein	cdh-4	4520459	4536661	9975	8	0.000802005
protein	set-22	10437016	10440951	2538	1	0.000394011
protein	otpl-4	8537331	8539614	1525	1	0.000655738
protein	ippk-1	12042982	12048379	3795	3	0.000790514
protein	F20D6.2	8186039	8187319	873	1	0.00114548
protein	sta-1	16664322	16671259	4685	3	0.000640342
protein	glb-5	5558900	5564232	3643	2	0.000548998
protein	cut-4	10436144	10439824	2271	1	0.000440335
protein	par-6	12669626	12674045	2859	1	0.000349773
protein	rgs-4	12667698	12671623	2280	2	0.000877193
protein	scav-6	7354494	7357127	1723	2	0.00116077
protein	str-171	15130497	15132516	1304	1	0.000766871
protein	C35C5.10	11556355	11559649	2204	1	0.000453721
protein	his-18	8898228	8898539	145	1	0.00689655
protein	hpo-35	10374814	10379087	2785	2	0.000718133
protein	tdo-2	5917710	5919951	1401	1	0.000713776
protein	nmad-1	5553569	5554916	858	1	0.0011655
protein	R03H10.11	4182668	4183489	505	1	0.0019802
protein	Y110A2AL.9	2866016	2866631	330	1	0.0030303
protein	glod-4	4153601	4154586	605	1	0.00165289
protein	ercc-1	10030185	10046170	10099	4	0.000396079
protein	C18H9.3	6684249	6691734	4585	1	0.000218103
protein	zfp-1	8792847	8806274	8307	1	0.00012038
protein	F35H12.1	933804	937704	2549	1	0.000392311
protein	rae-1	10026644	10029728	2006	2	0.000997009
protein	pis-1	9792094	9796589	2674	1	0.000373972
protein	C47D12.5	11683592	11685271	1104	2	0.00181159
protein	rab-6.2	17222479	17224174	1021	1	0.000979432
protein	C06E7.4	5850929	5859976	5992	1	0.000166889
protein	ZC504.1	10407150	10409774	1680	1	0.000595238
protein	srg-27	5339844	5341309	975	1	0.00102564
protein	T02C5.1	2694935	2698089	2005	2	0.000997506
protein	C15H9.5	6093312	6096938	2401	2	0.000832986
protein	Y39A1A.27	10639033	10639701	412	1	0.00242718
protein	C10E2.4	16749755	16751110	851	1	0.00117509
protein	Y39A1A.20	10699291	10700559	920	2	0.00217391
protein	fbxa-202	6327246	6328827	1009	1	0.00099108
protein	sri-46	669506	671125	957	1	0.00104493
protein	srx-130	13843447	13844962	1010	1	0.000990099
protein	ceh-91	11616759	11623891	4987	2	0.000401043
protein	tbcd-1	8364224	8369917	3632	1	0.00027533
protein	suro-1	7872265	7875516	2045	1	0.000488998
protein	col-46	742004	745454	2096	2	0.000954198
protein	R07B7.9	12078155	12080251	1383	1	0.000723066
protein	M01E5.4	13287956	13289540	987	2	0.00202634
protein	F02E9.7	8413292	8416086	1893	1	0.000528262
protein	wrt-4	15752468	15757264	3091	3	0.00097056
protein	cav-1	9772532	9773364	465	1	0.00215054
protein	Y67D8C.22	3070153	3076180	3906	1	0.000256016
protein	K01C8.2	8267302	8269441	1355	1	0.000738007
protein	C53D5.1	291248	305080	8855	1	0.000112931
protein	mcp-1	5961874	5969101	4748	6	0.00126369
protein	srx-125	13367324	13369990	1792	3	0.00167411
protein	ZK381.2	6965550	6967583	1354	1	0.000738552
protein	clec-66	12904419	12906545	1238	3	0.00242326
protein	C35E7.3	10836986	10838877	1242	1	0.000805153
protein	B0244.10	5735193	5737299	1404	2	0.0014245
protein	insc-1	7358913	7363174	2807	1	0.000356252
protein	cap-2	10869231	10870415	716	1	0.00139665
protein	T20F5.4	3912825	3915198	1452	1	0.000688705
protein	frm-5.2	695	14926	8782	3	0.000341608
protein	ddi-1	6522874	6524345	905	2	0.00220994
protein	gcy-11	17046289	17055554	5808	1	0.000172176
protein	hrg-7	12742070	12744107	1248	1	0.000801282
protein	srab-6	3150488	3151962	988	1	0.00101215
protein	F57C9.4	4830140	4835529	3617	2	0.000552944
protein	lin-2	12399988	12414025	9039	2	0.000221263
protein	ztf-15	7255527	7258621	1988	1	0.000503018
protein	ubr-4	4610268	4633347	15395	10	0.000649562
protein	lsm-4	7252407	7253101	408	2	0.00490196
protein	ham-2	4554694	4558811	2490	1	0.000401606
protein	ZK973.9	4370603	4372111	919	1	0.00108814
protein	F31C3.2	15036377	15040401	2472	1	0.000404531
protein	otpl-1	3568979	3577630	5699	1	0.000175469
protein	C09F12.2	11053983	11056799	1777	1	0.000562746
protein	zip-10	11650203	11650751	330	1	0.0030303
protein	C05C10.2	9922248	9930507	5314	1	0.000188182
protein	F36F2.1	9018734	9020169	987	1	0.00101317
protein	F10G8.8	10050948	10061988	7459	1	0.000134066
protein	tbc-8	10365066	10373054	5169	2	0.000386922
protein	Y116A8A.6	16826324	16827966	1017	1	0.000983284
protein	K09B11.4	13429540	13429968	240	1	0.00416667
protein	ndx-7	4239172	4242726	2321	2	0.000861698
protein	mab-20	1644871	1651255	3847	1	0.000259943
protein	C52E4.7	11994321	11995732	894	2	0.00223714
protein	ceh-86	2426487	2429925	2135	2	0.000936768
protein	sto-6	11632420	11636336	2640	2	0.000757576
protein	riok-3	9802454	9804971	1546	4	0.00258732
protein	F21G4.3	9895144	9897057	1280	1	0.00078125
protein	cdk-8	8702562	8705678	2042	1	0.000489716
protein	D1005.2	1459120	1462687	2287	1	0.000437254
protein	snf-11	11305354	11308440	1918	1	0.000521376
protein	B0261.6	5255554	5256897	733	1	0.00136426
protein	paqr-3	14380131	14383681	2487	1	0.000402091
protein	obr-1	11257505	11270849	8642	5	0.00057857
protein	snpc-3.2	252119	254129	1178	2	0.00169779
protein	dim-1	8051018	8058212	4505	4	0.000887902
protein	aagr-1	8366754	8375347	5493	4	0.0007282
protein	lmtr-5	3183693	3184627	670	1	0.00149254
protein	dot-1.1	2384591	2401488	11082	6	0.000541419
protein	mop-25.1	4012230	4021460	5861	2	0.000341239
protein	ceh-49	6118513	6120201	1039	1	0.000962464
protein	M4.1	3213772	3219425	3480	2	0.000574713
protein	F44E2.3	8827497	8829287	1151	2	0.00173762
protein	F38B6.6	6684559	6690069	3506	2	0.000570451
protein	pals-38	12445303	12446956	1102	5	0.00453721
protein	catp-5	8090375	8098715	5351	1	0.000186881
protein	nhr-39	9303326	9304622	844	1	0.00118483
protein	dnj-11	6585871	6587897	1219	1	0.000820345
protein	plk-2	2755818	2758204	1355	3	0.00221402
protein	nhl-3	595330	602117	4421	4	0.000904773
protein	C39B10.7	10477061	10477603	321	1	0.00311526
protein	C46A5.1	7763980	7767025	1965	1	0.000508906
protein	ucr-1	5592158	5594131	1122	2	0.00178253
protein	F53G12.9	112365	113661	761	3	0.00394218
protein	C49A9.5	6213884	6216144	1443	1	0.000693001
protein	set-10	15027772	15030550	1793	2	0.00111545
protein	F21E9.2	1328166	1329940	1127	1	0.000887311
protein	her-1	9697129	9701552	2897	2	0.000690369
protein	C25E10.12	9060745	9062440	1117	1	0.000895255
protein	srxa-6	20734983	20736149	725	1	0.00137931
protein	denn-4	1924008	1947316	14698	1	6.80365e-05
protein	ptr-16	1165711	1174814	5734	1	0.000174398
protein	W09D6.1	11068858	11072964	2345	3	0.00127932
protein	glb-22	14600272	14606462	3968	1	0.000252016
protein	F58B3.6	11636665	11638006	772	2	0.00259067
protein	pph-6	3461704	3466978	3716	1	0.000269107
protein	C53D6.4	9019274	9020935	1118	1	0.000894454
protein	eor-1	4793392	4799176	3713	3	0.000807972
protein	srf-3	12849522	12853814	2958	3	0.0010142
protein	pct-1	8177109	8188435	7388	2	0.000270709
protein	ddx-23	5848944	5853263	2807	1	0.000356252
protein	viln-1	4753749	4759484	3598	1	0.000277932
protein	lam-1	5173332	5183218	6292	1	0.000158932
protein	T10B10.8	15161348	15166217	3117	1	0.000320821
protein	hmgr-1	7359515	7361854	1473	2	0.00135777
protein	ZC376.2	14171703	14175299	2365	1	0.000422833
protein	Y53C12A.3	9705045	9706238	767	1	0.00130378
protein	ncx-4	9808904	9812812	2467	4	0.0016214
protein	flp-1	9144713	9145977	786	1	0.00127226
protein	Y6B3B.3	13709779	13719528	6109	1	0.000163693
protein	ceh-21	1850051	1852736	1411	2	0.00141743
protein	oac-11	3858142	3860926	1747	1	0.00057241
protein	rbm-3.1	11909450	11909974	312	2	0.00641026
protein	F36F2.7	9000456	9001580	735	1	0.00136054
protein	tag-275	6142969	6150485	4999	6	0.00120024
protein	C34B4.3	13066869	13071058	2736	2	0.000730994
protein	T08D2.6	180080	181874	1161	2	0.00172265
protein	npr-33	15910638	15914159	2146	1	0.000465983
protein	C17G10.6	5599930	5603294	2128	2	0.00093985
protein	acd-1	4103713	4107967	2880	1	0.000347222
protein	CYTB	4504	5616	820	1	0.00121951
protein	prdx-2	5378195	5379493	774	1	0.00129199
protein	timp-1	8207236	8207913	424	1	0.00235849
protein	T08H10.3	4471440	4473602	1291	1	0.000774593
protein	F23H11.7	917134	919392	1437	1	0.000695894
protein	Y61A9LA.3	4571143	4585080	8627	9	0.00104324
protein	clp-8	13254141	13257667	2255	2	0.000886918
protein	tatn-1	14791059	14792643	840	1	0.00119048
protein	K01A12.2	8618578	8619756	745	1	0.00134228
protein	rom-4	16995822	17014586	12453	3	0.000240906
protein	ubc-13	2923023	2925690	1777	3	0.00168824
protein	ubc-14	13581710	13585213	2388	4	0.00167504
protein	F54H5.5	6625996	6627228	745	2	0.00268456
protein	Y41E3.1	14954422	14958874	2858	4	0.00139958
protein	casy-1	5945855	5956644	6653	1	0.000150308
protein	W06B4.1	4471603	4473333	1040	1	0.000961538
protein	unc-115	10146990	10152116	3179	1	0.000314564
protein	plx-1	959521	983709	15842	6	0.00037874
protein	ilc-17.1	12767479	12769793	1514	1	0.000660502
protein	cdh-12	1152044	1180909	17004	1	5.88097e-05
protein	sap-49	8034479	8035767	693	1	0.001443
protein	Y75B8A.44	12194490	12196914	1492	1	0.000670241
protein	W05B5.1	13033625	13045117	7829	2	0.00025546
protein	egl-23	13989133	14012026	16106	3	0.000186266
protein	daf-16	10750498	10775050	15105	2	0.000132406
protein	bbs-1	14371323	14376018	2751	1	0.000363504
protein	ndc-80	10086147	10088310	1344	1	0.000744048
protein	pbo-6	17429169	17433103	2660	1	0.00037594
protein	dop-1	4411591	4416070	2806	4	0.00142552
protein	R05A10.8	14155270	14158048	1801	1	0.000555247
protein	sir-2.4	5990741	5992658	1302	1	0.000768049
protein	F23D12.1	14425445	14428105	1829	2	0.00109349
protein	F35B12.9	11601194	11602278	660	1	0.00151515
protein	T24C4.2	867512	869860	1445	1	0.000692042
protein	mrpl-30	2406451	2410963	2938	1	0.000340368
protein	F38B7.11	11547095	11548156	720	2	0.00277778
protein	lsy-12	9846598	9859953	8586	5	0.000582343
protein	B0238.7	5260332	5263099	1793	1	0.000557724
protein	srbc-76	15252382	15253291	614	1	0.00162866
protein	T20F5.7	3925837	3927881	1331	1	0.000751315
protein	lys-8	5586179	5587543	814	1	0.0012285
protein	oac-34	11342196	11347288	3080	1	0.000324675
protein	abts-2	11585680	11589657	2591	1	0.000385951
protein	clec-261	20289939	20294488	2868	3	0.00104603
protein	pqn-80	12626575	12651231	16010	3	0.000187383
protein	lpd-3	3565243	3600677	24196	5	0.000206646
protein	T21H3.5	1158251	1164293	3887	3	0.000771803
protein	cps-6	4446662	4448454	1139	1	0.000877963
protein	D2013.6	9329774	9331077	829	1	0.00120627
protein	F09E5.7	5352109	5353217	643	1	0.00155521
protein	dot-1.5	1917469	1919688	1357	1	0.00073692
protein	sra-35	4524634	4527900	2075	2	0.000963855
protein	eri-6	4457391	4469193	7271	4	0.000550131
protein	tag-65	13676115	13678582	1523	1	0.000656599
protein	mec-17	7984014	7987152	2035	1	0.0004914
protein	C45G9.2	5069156	5070309	710	1	0.00140845
protein	zig-1	9847407	9849861	1631	1	0.000613121
protein	F56F10.1	872605	875869	2101	1	0.000475964
protein	mys-1	7081758	7084653	1973	1	0.000506842
protein	cdk-2	3410025	3415070	3388	5	0.0014758
protein	rha-2	8610064	8614556	2827	1	0.000353732
protein	F36A2.9	8816981	8820979	2548	2	0.000784929
protein	Y50D4B.6	1084384	1087202	1906	1	0.000524659
protein	F58G1.7	12944198	12948143	2389	2	0.00083717
protein	pqn-74	13329783	13331373	809	1	0.00123609
protein	lin-44	4126178	4129101	1842	1	0.000542888
protein	tag-30	11851034	11854884	2358	1	0.000424088
protein	C41D11.3	4428992	4444342	10247	3	0.000292769
protein	ttn-1	6121577	6202533	49573	4	8.06891e-05
protein	Y44A6D.6	20807338	20812303	3463	1	0.000288767
protein	Y41D4A.1	1772203	1774668	1471	1	0.00067981
protein	str-102	15385033	15386653	1035	1	0.000966184
protein	yars-1	14476919	14486750	6839	1	0.00014622
protein	kcnl-3	5386858	5394330	4934	2	0.000405351
protein	acc-1	9660409	9663853	2389	1	0.000418585
protein	frm-5.1	32953	48844	9915	3	0.000302572
protein	Y7A5A.3	15781625	15784670	1921	1	0.000520562
protein	sss-1	9892769	9893697	550	1	0.00181818
protein	lpd-6	3144521	3147784	2006	1	0.000498504
protein	exc-7	9576308	9581078	3127	1	0.000319795
protein	hach-1	5555454	5556990	898	1	0.00111359
protein	rbpl-1	9009260	9013858	2742	1	0.000364697
protein	K02E10.4	2483263	2488216	3237	1	0.000308928
protein	B0511.2	10651030	10653043	1341	1	0.000745712
protein	C39H7.4	5612150	5614601	1638	2	0.001221
protein	fbxb-107	2758625	2761856	2129	1	0.000469704
protein	Y73C8C.3	3115303	3118128	1790	1	0.000558659
protein	B0285.6	4352246	4355888	2398	1	0.000417014
protein	hcf-1	7771206	7774270	1872	1	0.000534188
protein	irld-23	17073810	17079723	3771	1	0.000265182
protein	F19G12.8	1417749	1418621	619	1	0.00161551
protein	men-1	14226591	14233803	4806	1	0.000208073
protein	nhr-178	1603976	1607815	2474	4	0.00161681
protein	B0310.2	502286	506933	2816	2	0.000710227
protein	acr-5	6509699	6514765	3326	1	0.000300661
protein	F27D9.2	7672995	7676129	2068	1	0.000483559
protein	cyn-16	12028911	12036735	5711	11	0.00192611
protein	twk-21	16299904	16304122	2601	1	0.000384468
protein	C36B1.14	8730159	8730763	397	1	0.00251889
protein	C18G1.1	4777963	4779907	1307	1	0.000765111
protein	ztf-9	9691148	9692136	579	1	0.00172712
protein	gtf-2A2	12624774	12625587	498	1	0.00200803
protein	F56D2.5	5578600	5581068	1561	3	0.00192184
protein	pgp-11	7995705	8003152	5000	1	0.0002
protein	C14E2.5	1823616	1824993	863	1	0.00115875
protein	sre-5	3565211	3567814	1637	1	0.000610874
protein	F54D8.6	5102991	5106820	2377	2	0.000841397
protein	gpcp-1	3106634	3110615	2570	1	0.000389105
protein	F18H3.4	13529102	13531522	1467	2	0.00136333
protein	attf-6	12788210	12806546	12823	2	0.00015597
protein	nhr-49	9869718	9874124	2821	2	0.000708968
protein	Y102A11A.9	2013281	2017808	2968	1	0.000336927
protein	ymel-1	10416151	10421357	3572	1	0.000279955
protein	rmd-3	11338550	11339582	582	1	0.00171821
protein	rab-3	5722323	5727651	3547	4	0.00112771
protein	F58D12.3	14058215	14064529	4243	2	0.000471365
protein	Y18D10A.3	12810169	12815641	3528	1	0.000283447
protein	F13B9.1	8287261	8294117	4031	2	0.000496155
protein	mxl-3	13349925	13350790	495	1	0.0020202
protein	esyt-2	6224618	6229382	3019	1	0.000331236
protein	wsp-1	8189346	8198927	6116	4	0.000654022
protein	ttc-7	1860438	1877000	10696	5	0.000467464
protein	ran-2	7933684	7937362	2309	1	0.000433088
protein	mrck-1	6258030	6267191	5703	2	0.000350693
protein	Y22D7AL.15	1658276	1659852	1038	1	0.000963391
protein	fbxb-3	11838980	11840244	828	1	0.00120773
protein	ZK1128.3	10116967	10118877	1189	1	0.000841043
protein	erd-2.2	5907058	5908190	648	1	0.00154321
protein	set-26	16647125	16655833	4879	1	0.00020496
protein	nhr-45	4656878	4660298	2145	1	0.0004662
protein	nhr-76	627550	633844	3817	3	0.000785958
protein	C05B5.5	10001400	10003856	1649	1	0.000606428
protein	twk-40	13486643	13492430	3791	3	0.000791348
protein	C55C2.4	2558300	2560110	1090	2	0.00183486
protein	rpb-7	3031338	3032938	987	1	0.00101317
protein	nep-22	9034583	9038376	2343	1	0.000426803
protein	lrch-1	6208805	6213848	3211	1	0.000311429
protein	K09C6.7	835803	839073	1854	1	0.000539374
protein	col-143	6835654	6836663	440	1	0.00227273
protein	K09G1.1	9583627	9590234	4376	1	0.000228519
protein	C46F11.6	3667724	3670327	1699	1	0.000588582
protein	W03D8.7	2796371	2797166	464	1	0.00215517
protein	F01G12.18	16397237	16398368	798	1	0.00125313
protein	pgp-13	12738996	12744006	3130	2	0.000638978
protein	immt-2	16789379	16792685	1975	6	0.00303797
protein	phlp-2	4209492	4216706	4723	1	0.00021173
protein	mpst-3	14895864	14898946	1921	2	0.00104112
protein	srz-99	16730261	16731464	801	1	0.00124844
protein	miz-1	10812428	10824992	7903	2	0.000253068
protein	Y69A2AR.1	2667065	2672127	3243	7	0.0021585
protein	glb-33	1352145	1356368	2671	1	0.000374392
protein	C05E7.2	12938750	12940711	1249	1	0.000800641
protein	myrf-1	10497791	10502487	2841	1	0.000351989
protein	gpb-2	7318480	7320948	1616	2	0.00123762
protein	atf-2	8751986	8753738	1077	2	0.00185701
protein	srg-16	12467732	12469369	1031	1	0.000969932
protein	ugt-20	6080969	6083592	1798	1	0.000556174
protein	usp-14	14485837	14488682	1734	3	0.0017301
protein	R11D1.7	12720058	12722727	1733	1	0.000577034
protein	srw-144	2959189	2960994	1167	2	0.0017138
protein	tpp-2	6092880	6097431	2711	2	0.000737735
protein	hpo-3	5857740	5862557	3225	1	0.000310078
protein	K10D6.4	11201925	11216365	9170	4	0.000436205
protein	srz-59	14132070	14134330	1593	1	0.000627746
protein	K10H10.9	14513384	14515106	1199	1	0.000834028
protein	rpn-10	10730928	10732391	840	1	0.00119048
protein	Y15E3A.4	15330995	15333693	1571	1	0.000636537
protein	srv-6	4257061	4259094	1341	1	0.000745712
protein	C52D10.3	17176497	17189647	8490	2	0.000235571
protein	Y48G10A.4	13455516	13470351	9746	3	0.000307819
protein	F23A7.3	16220016	16222351	1558	2	0.0012837
protein	nud-1	13341530	13342539	567	1	0.00176367
protein	F49E2.2	9567296	9573445	4032	1	0.000248016
protein	snr-3	6489067	6489753	411	1	0.00243309
protein	cdd-1	8208820	8210795	1347	2	0.00148478
protein	src-2	14322287	14328835	3815	1	0.000262123
protein	Y4C6B.3	5332478	5336623	2796	1	0.000357654
protein	cha-1	3614054	3617775	2152	1	0.000464684
protein	ced-8	8414100	8416809	1755	1	0.000569801
protein	rap-3	11177286	11178078	520	2	0.00384615
protein	egl-43	9955186	9962153	4230	1	0.000236407
protein	K09E9.1	15620540	15626281	3712	2	0.000538793
protein	haf-6	1162953	1175753	8566	1	0.000116741
protein	F13D12.3	11720592	11722159	944	1	0.00105932
protein	Y105E8A.25	14567368	14616523	33201	15	0.000451794
protein	C37C3.12	7838693	7839581	569	1	0.00175747
protein	M04B2.7	11530742	11548586	12220	1	8.18331e-05
protein	mcm-10	11317570	11326562	6351	7	0.00110219
protein	ZK632.5	9808546	9812538	2705	1	0.000369686
protein	F35B3.1	17015297	17017814	1594	1	0.000627353
protein	gpa-2	8371014	8373686	1815	1	0.000550964
protein	C17E7.4	3892859	3894494	892	1	0.00112108
protein	Y57A10A.4	12151968	12154336	1426	1	0.000701262
protein	lsd-1	11948853	11951706	1735	1	0.000576369
protein	K08D8.3	12904196	12906594	1448	1	0.000690608
protein	W04B5.3	2418514	2423859	3381	4	0.00118308
protein	npp-4	14701310	14706520	3360	5	0.0014881
protein	hap-1	5263949	5264902	623	1	0.00160514
protein	smgl-2	3726164	3735445	6040	2	0.000331126
protein	gcy-37	2150793	2159113	5265	1	0.000189934
protein	F23F12.8	6483218	6488875	3624	4	0.00110375
protein	nstp-4	388842	392538	2709	2	0.00073828
protein	acs-20	12392481	12398642	3909	1	0.00025582
protein	tlk-1	9699994	9709871	5797	1	0.000172503
protein	Y108F1.5	270408	274012	2360	4	0.00169492
protein	mab-23	10633058	10635411	1546	1	0.000646831
protein	W03C9.8	11948763	11949426	356	1	0.00280899
protein	Y39A1A.17	10687127	10691101	2506	1	0.000399042
protein	zig-8	13119859	13133811	8881	2	0.0002252
protein	R10F2.4	2920074	2922167	1288	3	0.00232919
protein	T24E12.10	3765291	3773191	4870	1	0.000205339
protein	kel-1	11688970	11696003	4125	3	0.000727273
protein	gly-7	1816177	1821290	3178	2	0.000629327
protein	nhr-34	9664684	9675656	7330	2	0.000272851
protein	M04F3.5	4774058	4788313	9174	2	0.000218007
protein	lin-66	13888211	13892358	2337	1	0.000427899
protein	C49A9.4	6219726	6221848	1368	1	0.000730994
protein	marg-1	3778524	3781070	1535	1	0.000651466
protein	tag-272	10688332	10690770	1585	3	0.00189274
protein	cpg-9	3068003	3069801	1168	1	0.000856164
protein	nol-6	1425882	1437497	7722	2	0.000259
protein	Y50D4A.4	1184876	1196093	7523	1	0.000132926
protein	nck-1	4149066	4153419	2731	1	0.000366166
protein	misc-1	286633	288473	1182	1	0.000846024
protein	H40L08.1	15081050	15083872	1733	1	0.000577034
protein	fncm-1	5190148	5195122	3479	4	0.00114976
protein	M04G7.2	458063	461029	1597	1	0.000626174
protein	nmy-3	9274547	9282996	5756	6	0.00104239
protein	exos-2	6415503	6417343	1151	2	0.00173762
protein	C06A5.3	5986500	5990342	2479	1	0.000403388
protein	T10H10.2	2294750	2297967	1970	1	0.000507614
protein	slc-17.8	8539970	8545400	3307	1	0.000302389
protein	C14C10.5	12600286	12606914	3990	1	0.000250627
protein	crn-7	8268666	8270533	1209	1	0.00082713
protein	sftb-2	128237	131547	2002	1	0.0004995
protein	C18E3.3	4203460	4208335	3175	2	0.000629921
protein	twk-42	17726823	17730371	2036	2	0.000982318
protein	pqn-10	6528225	6532022	2510	3	0.00119522
protein	gsa-1	1068987	1074343	3185	1	0.000313972
protein	T19C3.5	624690	627741	1857	1	0.000538503
protein	C01G12.3	14581505	14582282	412	1	0.00242718
protein	C45B2.6	6053100	6057008	2482	1	0.000402901
protein	ule-1	2219546	2222293	1670	1	0.000598802
protein	col-187	16072903	16074852	1190	1	0.000840336
protein	lin-29	11918339	11933224	9309	5	0.000537115
protein	chil-10	957927	960480	1556	1	0.000642674
protein	F42G4.7	13046548	13047254	421	1	0.0023753
protein	flcn-1	6929313	6946946	11262	1	8.87942e-05
protein	ZC8.6	4972916	4997579	15024	4	0.000266241
protein	srx-120	12531258	12532977	1083	1	0.000923361
protein	B0252.1	6919773	6923573	2589	1	0.00038625
protein	srz-94	17033218	17035950	1843	1	0.000542594
protein	ztf-22	13280139	13285782	3332	3	0.00090036
protein	ugt-30	15121847	15125188	2287	1	0.000437254
protein	tbx-7	6025090	6028324	2142	2	0.000933707
protein	col-111	4655830	4657587	978	3	0.00306748
protein	F54D12.8	1395004	1398038	1816	1	0.000550661
protein	ccr-4	12361654	12370626	5637	4	0.000709597
protein	lec-4	3771522	3773260	1100	2	0.00181818
protein	str-214	16315304	16317226	1235	1	0.000809717
protein	frpr-1	8124083	8129643	3656	3	0.000820569
protein	F38B7.2	11544018	11545119	728	1	0.00137363
protein	ugt-1	10395715	10397734	1349	1	0.00074129
protein	set-13	2816976	2819123	1261	1	0.000793021
protein	lbp-3	3257406	3258063	400	2	0.005
protein	rpoa-1	13670807	13694781	14970	18	0.0012024
protein	Y65B4A.9	664441	666806	1240	1	0.000806452
protein	F21D9.1	19264597	19269661	3329	7	0.00210273
protein	B0304.4	4522612	4523134	320	1	0.003125
protein	ced-6	5595771	5597851	1258	1	0.000794913
protein	fbxa-36	1292051	1293215	757	1	0.001321
protein	ptc-1	7893265	7899708	3757	1	0.00026617
protein	C06E1.11	8614762	8616210	884	1	0.00113122
protein	sra-12	10902756	10904432	1133	1	0.000882613
protein	ajm-1	9082983	9113324	19303	7	0.000362638
protein	F21G4.6	9908914	9917444	5544	2	0.00036075
protein	C36E8.4	4012344	4015741	2233	1	0.000447828
protein	fbxa-31	1269630	1271385	1201	2	0.00166528
protein	egl-6	5931161	5934367	2019	1	0.000495295
protein	gly-6	4324799	4327941	1927	1	0.000518941
protein	tat-4	6234587	6244233	6264	1	0.000159642
protein	zmp-3	2905858	2909580	2304	4	0.00173611
protein	cup-14	13855982	13872241	10622	2	0.000188288
protein	F55F8.7	5659497	5661212	1033	1	0.000968054
protein	C48B6.9	6924420	6925459	623	1	0.00160514
protein	ugt-7	4997048	5000558	2338	1	0.000427716
protein	spp-19	6560228	6561492	910	1	0.0010989
protein	rcan-1	5682638	5684029	880	1	0.00113636
protein	pxf-1	10164609	10174330	6319	3	0.000474759
protein	F26H9.2	9290208	9293861	2382	1	0.000419815
protein	Y57G11C.23	14855331	14861738	4480	2	0.000446429
protein	hum-7	585860	607571	13262	2	0.000150807
protein	ubc-17	7050628	7055374	3023	1	0.000330797
protein	cand-1	16802874	16814083	7391	11	0.0014883
protein	Y69A2AR.3	2641312	2642019	447	2	0.00447427
protein	srz-60	3428934	3430060	734	1	0.0013624
protein	cyp-13A11	13021009	13023949	1981	1	0.000504796
protein	F56B3.2	764178	768407	2792	1	0.000358166
protein	dip-2	4934262	4948941	9009	2	0.000222
protein	ugt-2	10398810	10401222	1615	2	0.00123839
protein	T05C3.2	5493747	5503010	5825	1	0.000171674
protein	ift-81	5298750	5306328	5113	4	0.00078232
protein	algn-5	4195616	4199092	2295	2	0.00087146
protein	bet-2	10569273	10575219	3476	1	0.000287687
protein	F27C1.11	5434091	5443026	5895	3	0.000508906
protein	fbxb-2	19236091	19237298	753	2	0.00265604
protein	C38C3.4	1482051	1483892	1059	1	0.000944287
protein	tra-3	14436679	14444149	4989	3	0.000601323
protein	srh-212	3595191	3597145	1145	1	0.000873362
protein	unc-6	6889740	6896628	4152	2	0.000481696
protein	twk-43	13346313	13356004	6365	1	0.000157109
protein	C27B7.7	8907049	8915236	5441	1	0.00018379
protein	F46G11.4	5797421	5798757	931	1	0.00107411
protein	asns-1	8546288	8548518	1358	1	0.000736377
protein	unc-75	11592302	11601323	5795	3	0.000517688
protein	nlp-15	12988275	12995135	4586	1	0.000218055
protein	bicd-1	6566229	6572328	4206	1	0.000237756
protein	H01M10.1	2578478	2580568	1387	1	0.000720981
protein	rgs-1	10014593	10016534	1328	1	0.000753012
protein	bus-12	13256186	13259008	1837	1	0.000544366
protein	pmp-3	14646753	14652890	3987	2	0.00050163
protein	Y39A3CL.1	1834520	1846633	7711	1	0.000129685
protein	clec-186	12866158	12868998	1862	1	0.000537057
protein	unc-9	13212432	13215827	2197	1	0.000455166
protein	R05D7.2	12165729	12168022	1298	1	0.000770416
protein	klp-12	11341443	11359796	12003	4	0.00033325
protein	B0454.8	3040983	3043406	1285	1	0.00077821
protein	gei-14	8273664	8276019	1439	1	0.000694927
protein	T24G10.2	5441149	5442729	1004	1	0.000996016
protein	C15C8.6	12750030	12751524	1018	2	0.00196464
protein	F20A1.2	7046312	7049081	1707	1	0.000585823
protein	glb-27	8547571	8556233	5863	1	0.000170561
protein	ZK632.2	9799111	9802285	2016	1	0.000496032
protein	M01A8.1	9257269	9260013	1819	2	0.00109951
protein	C36B7.5	7089228	7096337	4391	1	0.000227739
protein	smg-9	14747909	14752489	3043	2	0.000657246
protein	lips-5	11768874	11773636	3128	1	0.000319693
protein	sin-3	8416832	8424865	5326	2	0.000375516
protein	lst-2	4378637	4383358	2908	3	0.00103164
protein	M106.3	10857892	10860909	2041	3	0.00146987
protein	tbcb-1	13592133	13592978	517	2	0.00386847
protein	let-381	6320425	6323983	2267	1	0.000441112
protein	ptr-19	10781881	10791176	5990	2	0.00033389
protein	nhr-80	12189	14753	1494	2	0.00133869
protein	mltn-13	4442161	4448151	3726	2	0.000536769
protein	ubc-7	9630475	9631163	401	1	0.00249377
protein	nhr-13	2192501	2196765	2727	1	0.000366703
protein	perm-5	5696132	5703278	4642	1	0.000215424
protein	nsf-1	7766838	7772208	3420	1	0.000292398
protein	T04G9.4	772506	775205	1716	2	0.0011655
protein	slo-1	18492306	18507934	10216	2	0.000195771
protein	clec-110	13204497	13205403	504	1	0.00198413
protein	ptb-1	10675658	10689790	8962	6	0.000669493
protein	ZK792.1	11659913	11665070	3534	5	0.00141483
protein	orc-3	1208140	1213599	3159	1	0.000316556
protein	kin-5	9967105	9969065	1204	1	0.000830565
protein	prde-1	15538258	15546430	5349	5	0.000934754
protein	ZK1010.4	12981093	12984310	2041	1	0.000489956
protein	F48E8.3	5461416	5464044	1689	1	0.000592066
protein	nep-25	5842243	5844575	1524	1	0.000656168
protein	C54G7.1	5543954	5545529	1040	1	0.000961538
protein	COX2	9649	10344	515	1	0.00194175
protein	F39H12.3	838306	841490	2134	1	0.000468604
protein	rsp-7	10659210	10662122	1751	3	0.00171331
protein	hrp-2	12060838	12064887	2355	5	0.00212314
protein	F57A8.4	10067087	10068771	1097	1	0.000911577
protein	Y67D8C.9	3077662	3086850	5663	1	0.000176585
protein	fbxb-106	2762417	2763477	636	1	0.00157233
protein	F57B1.5	13207763	13208762	694	1	0.00144092
protein	Y6B3B.9	13735222	13751124	10500	1	9.52381e-05
protein	fzr-1	9640995	9644424	2160	1	0.000462963
protein	str-90	8103265	8106905	2418	1	0.000413565
protein	cnnm-2	8812190	8816770	3010	1	0.000332226
protein	F32H2.8	8989938	8993461	2391	1	0.000418235
protein	nas-9	4836037	4839919	2238	1	0.000446828
protein	acr-11	6621687	6624894	2154	2	0.000928505
protein	Y82E9BR.1	1458536	1466451	5281	5	0.00094679
protein	crb-1	17402804	17413849	7030	1	0.000142248
protein	mec-14	7190366	7192944	1694	1	0.000590319
protein	gstk-2	7240510	7242255	1117	1	0.000895255
protein	F12A10.8	5499224	5501031	1125	1	0.000888889
protein	lgc-27	4649178	4653166	2609	2	0.000766577
protein	F09G8.5	8254975	8257585	1700	1	0.000588235
protein	glo-4	9234986	9243164	5078	4	0.000787712
protein	lrk-1	10879964	10894225	8862	4	0.000451365
protein	sre-11	7681909	7683957	1418	1	0.000705219
protein	T25C12.3	11491165	11499849	5321	2	0.000375869
protein	max-1	13099122	13110335	7262	3	0.000413109
protein	C25A6.1	5408528	5410071	914	1	0.00109409
protein	grdn-1	18592799	18613944	14501	3	0.000206882
protein	dnj-27	11877806	11887147	5883	2	0.000339963
protein	ZC328.3	6409393	6416626	4916	1	0.000203417
protein	mpz-1	10739275	10775061	22966	17	0.000740225
protein	T23G7.3	9166069	9167800	1130	2	0.00176991
protein	hipr-1	8720204	8725011	3176	3	0.000944584
protein	nhr-208	12094374	12095895	1002	1	0.000998004
protein	srbc-30	3478031	3480446	1528	2	0.0013089
protein	dpf-7	4799599	4802548	1883	1	0.000531067
protein	rib-2	10742874	10746525	2288	1	0.000437063
protein	dyf-13	7168828	7171271	1635	1	0.000611621
protein	T05A8.5	2731319	2735242	2214	1	0.000451671
protein	arp-1	15120309	15123063	1736	1	0.000576037
protein	Y53H1A.2	11222399	11223973	1044	2	0.00191571
protein	Y26G10.1	17692502	17695902	2122	1	0.000471254
protein	gpx-5	9584695	9586137	881	2	0.00227015
protein	F42A10.5	6171802	6172771	530	1	0.00188679
protein	tba-9	3252963	3256176	1974	2	0.00101317
protein	D2045.2	10452897	10460550	4319	6	0.00138921
protein	vbh-1	3159764	3162283	1363	1	0.000733676
protein	C44B12.6	1129148	1136758	5072	1	0.000197161
protein	cng-1	15025785	15031473	3698	3	0.000811249
protein	R02E12.4	4005591	4007634	1248	1	0.000801282
protein	F21C3.6	7283960	7285762	1169	1	0.000855432
protein	pezo-1	9343737	9366454	14565	2	0.000137315
protein	mep-1	11524643	11527518	1569	1	0.000637349
protein	F32B5.7	2673245	2682728	5807	6	0.00103324
protein	F20D1.1	14969279	14970252	549	1	0.00182149
protein	sftb-1	4264082	4269266	3171	3	0.000946074
protein	F53H1.3	1329163	1339228	6455	4	0.000619675
protein	bli-4	6342437	6356458	8553	5	0.00058459
protein	T28C6.7	8827804	8840172	7793	2	0.000256641
protein	tbc-12	2525722	2532436	4224	1	0.000236742
protein	emc-1	1490126	1500326	6386	16	0.00250548
protein	nos-3	9746734	9749870	1785	2	0.00112045
protein	K07D4.6	4016827	4018701	1154	1	0.000866551
protein	him-4	9717626	9753569	22420	4	0.000178412
protein	nrf-5	13828269	13830825	1582	1	0.000632111
protein	pole-2	8682572	8686610	2749	1	0.000363769
protein	R08E3.1	4822662	4834785	8042	2	0.000248694
protein	gcy-20	16248583	16253787	3134	1	0.000319081
protein	csnk-1	10228220	10231144	1935	1	0.000516796
protein	copd-1	6622949	6624961	1200	2	0.00166667
protein	mbk-2	13009158	13034826	15761	5	0.000317239
protein	cpf-2	13267014	13268875	1098	1	0.000910747
protein	Y50D7A.1	292650	313726	13508	2	0.00014806
protein	F32D8.13	10895805	10896537	467	1	0.00214133
protein	jnk-1	6957677	6963592	3971	7	0.00176278
protein	cul-2	13687651	13692097	2704	3	0.00110947
protein	coa-6	10345742	10347954	1444	1	0.000692521
protein	C13C4.7	12119065	12120259	810	1	0.00123457
protein	T22C1.12	7960405	7961460	684	1	0.00146199
protein	dhhc-2	11836590	11849160	8546	1	0.000117014
protein	cey-4	10867160	10868619	779	1	0.0012837
protein	fbn-1	7625386	7640556	8955	2	0.000223339
protein	haao-1	9505689	9506983	857	1	0.00116686
protein	efl-1	16958952	16965673	4776	4	0.000837521
protein	H10E21.5	20755	23945	1894	2	0.00105597
protein	daf-14	10250646	10255595	3292	1	0.000303767
protein	rnf-1	6009875	6011470	962	1	0.0010395
protein	Y54G2A.52	2797213	2798476	803	1	0.00124533
protein	tba-5	8353410	8357828	2917	2	0.000685636
protein	mod-1	8909920	8913992	2631	1	0.000380084
protein	rle-1	10936998	10946499	6308	1	0.000158529
protein	H04M03.3	5891595	5893213	986	2	0.0020284
protein	ugt-37	7142057	7145304	2130	1	0.000469484
protein	W03F9.1	124378	126649	1316	2	0.00151976
protein	H34I24.2	2842171	2845073	1680	1	0.000595238
protein	cdk-5	13464818	13466295	897	1	0.00111483
protein	B0416.4	9278962	9279843	545	1	0.00183486
protein	prp-17	10936840	10940257	2233	1	0.000447828
protein	sem-4	7038908	7048234	5954	3	0.000503863
protein	Y94H6A.3	2676553	2678071	959	2	0.00208551
protein	lex-1	12079475	12084016	2702	1	0.000370096
protein	trpp-4	9400334	9401760	975	1	0.00102564
protein	Y47G6A.5	3533994	3538901	3045	3	0.000985222
protein	ncs-5	18819766	18831288	7803	3	0.000384468
protein	B0478.3	6963875	6964562	461	1	0.0021692
protein	nhr-186	3852298	3854947	1702	3	0.00176263
protein	C17G10.7	5606795	5607824	683	1	0.00146413
protein	nhr-54	16504029	16505917	1119	1	0.000893655
protein	rho-1	16483992	16488966	3491	2	0.000572902
protein	spe-41	3439105	3444190	2839	1	0.000352237
protein	fat-6	11913819	11915668	1108	1	0.000902527
protein	spp-13	8417579	8418389	512	1	0.00195312
protein	Y116A8C.33	17112181	17115417	2039	1	0.000490436
protein	nhr-285	15777770	15779145	828	1	0.00120773
protein	srbc-70	4226858	4228017	763	1	0.00131062
protein	C34E10.9	5262714	5263333	385	1	0.0025974
protein	ZK262.8	18438381	18440195	965	2	0.00207254
protein	gska-3	8749668	8751297	977	1	0.00102354
protein	R05D3.9	8362484	8368691	3918	2	0.000510465
protein	str-174	4872267	4874703	1674	2	0.00119474
protein	clec-173	3266404	3267675	700	1	0.00142857
protein	nhr-131	494634	497211	1684	3	0.00178147
protein	nipa-1	3112852	3127096	9827	2	0.000203521
protein	cup-16	8707404	8708809	917	1	0.00109051
protein	F55A11.6	11776902	11783287	4336	3	0.000691882
protein	sra-34	4541865	4543668	1191	1	0.000839631
protein	D1081.10	8470337	8471852	1001	1	0.000999001
protein	F23H11.6	913248	916997	2344	3	0.00127986
protein	mks-3	7580270	7583557	2148	2	0.000931099
protein	C17E4.10	9435465	9440765	3478	1	0.000287522
protein	C30F2.2	16076845	16079697	1752	1	0.000570776
protein	cdc-73	4042579	4047489	3160	5	0.00158228
protein	rig-6	4798276	4812086	8769	2	0.000228076
protein	clec-145	13589039	13590532	795	1	0.00125786
protein	K10B4.1	135466	139999	2744	2	0.000728863
protein	lars-1	4181712	4186784	3137	1	0.000318776
protein	F17C8.3	4731944	4733977	1312	1	0.000762195
protein	gei-1	3344875	3363001	11413	3	0.000262858
protein	F44G4.1	8994636	8996093	921	1	0.00108578
protein	W01D2.3	14800918	14804251	2111	1	0.000473709
protein	npp-12	6447332	6453597	3702	2	0.000540249
protein	algn-12	8035112	8039257	2736	3	0.00109649
protein	elo-8	11230418	11232037	979	1	0.00102145
protein	T19C3.3	611006	614526	2201	3	0.00136302
protein	pde-3	14919769	14953000	21681	4	0.000184493
protein	M176.5	9426504	9427685	783	1	0.00127714
protein	F53F1.2	13406924	13408052	691	1	0.00144718
protein	T23G7.2	9168042	9172949	3114	1	0.00032113
[truncated: 3,529 more rows]

## Sheet: D. melanogaster
Feature	Name	Start	End	#A	6mA	density
tRNA	trnR	6062	6125	44	1	0.0227273
tRNA	trnV	14058	14130	58	1	0.0172414
tRNA	trnI	1	65	42	1	0.0238095
tRNA	trnD	3840	3906	59	1	0.0169492
tRNA	trnE	6259	6325	59	1	0.0169492
tRNA	trnN	6126	6190	48	1	0.0208333
miRNA	mir-276a	10365228	10365325	56	1	0.0178571
miRNA	mir-278	15657066	15657163	48	1	0.0208333
miRNA	let-7	18472034	18472111	50	1	0.02
snRNA	snRNA:U2:14B	16254672	16254863	97	1	0.0103093
snRNA	snRNA:U2:34ABb	13215839	13216030	98	1	0.0102041
rRNA	srRNA	14131	14916	629	2	0.00317965
rRNA	lrRNA	12735	14058	1098	5	0.00455373
lncRNA	CR43461	6732717	6735917	1894	4	0.00211193
lncRNA	CR44768	18732464	18733323	431	2	0.00464037
lncRNA	CR44751	376987	377642	363	1	0.00275482
lncRNA	CR44621	13395830	13396361	297	1	0.003367
lncRNA	CR44496	11588576	11589181	328	1	0.00304878
lncRNA	CR44642	20315295	20315995	352	1	0.00284091
lncRNA	CR46004	10306678	10320600	8275	5	0.00060423
lncRNA	CR46003	10286900	10307954	12567	10	0.000795735
lncRNA	CR44833	4956646	5063868	65644	33	0.000502712
lncRNA	CR44536	1939242	1940458	724	1	0.00138122
lncRNA	CR42839	16004321	16008073	2333	2	0.000857265
lncRNA	CR45667	7679331	7679621	170	1	0.00588235
lncRNA	CR45310	18226795	18228595	877	1	0.00114025
lncRNA	CR45584	12327347	12328003	359	1	0.00278552
lncRNA	CR44931	6877678	6885278	4495	3	0.000667408
lncRNA	CR46006	10323501	10367450	27041	37	0.00136829
lncRNA	CR44941	12335924	12339275	1883	1	0.000531067
lncRNA	CR44216	14241071	14241732	376	1	0.00265957
lncRNA	CR43853	15119783	15120819	529	1	0.00189036
lncRNA	CR44023	276523	278174	1003	1	0.000997009
lncRNA	CR45911	15417320	15420710	1810	2	0.00110497
lncRNA	CR45314	18057915	18059075	727	1	0.00137552
lncRNA	CR45417	6728201	6728701	269	1	0.00371747
lncRNA	CR44997	22657324	22797682	83648	15	0.000179323
lncRNA	CR43455	24439867	24440510	368	1	0.00271739
lncRNA	CR44742	5287848	5288361	230	1	0.00434783
lncRNA	CR44354	15547733	15548203	242	1	0.00413223
lncRNA	CR33218	2330159	2330826	392	1	0.00255102
lncRNA	CR44310	3616296	3617619	687	1	0.0014556
lncRNA	CR44758	22312876	22316604	2119	2	0.000943841
lncRNA	CR44061	912981	913305	178	1	0.00561798
lncRNA	CR44709	4493734	4495215	824	1	0.00121359
lncRNA	CR43451	19288357	19289296	514	2	0.00389105
lncRNA	CR44743	5287447	5288667	660	1	0.00151515
lncRNA	CR43301	9338223	9339992	1069	1	0.000935454
lncRNA	CR44517	9140242	9141965	946	1	0.00105708
lncRNA	CR46120	31568103	31569097	509	1	0.00196464
lncRNA	CR46258	490835	492649	1008	1	0.000992063
lncRNA	CR42491	762615	763810	578	1	0.0017301
lncRNA	CR44059	4246209	4249676	1849	2	0.00108167
lncRNA	CR44945	16783497	16784672	639	1	0.00156495
lncRNA	CR45594	13630873	13631379	290	1	0.00344828
lncRNA	CR44289	27535831	27537903	1142	1	0.000875657
lncRNA	CR46062	26241291	26241802	269	1	0.00371747
lncRNA	CR45020	15404696	15405095	229	1	0.00436681
lncRNA	CR44632	20084960	20086695	967	1	0.00103413
lncRNA	CR45174	23690626	23691668	542	1	0.00184502
lncRNA	CR45386	19090583	19090975	218	1	0.00458716
lncRNA	bxd	16742125	16773189	18353	1	5.4487e-05
lncRNA	CR45224	22194979	22209477	8171	2	0.000244768
lncRNA	CR43835	7500443	7501383	607	1	0.00164745
lncRNA	CR43270	22665300	22669528	2256	2	0.000886525
lncRNA	CR43870	17245882	17264290	10628	4	0.000376364
lncRNA	CR45278	13243996	13245045	610	1	0.00163934
lncRNA	CR46015	12370507	12371099	340	1	0.00294118
lncRNA	CR44924	5724047	5725321	733	1	0.00136426
lncRNA	CR45922	18037723	18038280	321	1	0.00311526
lncRNA	CR44547	11034802	11035905	586	1	0.00170648
lncRNA	CR44603	1618637	1626021	4060	4	0.000985222
lncRNA	CR45324	9988125	9989285	654	1	0.00152905
lncRNA	CR44497	11660292	11660937	397	1	0.00251889
lncRNA	CR44842	1460703	1462801	1099	1	0.000909918
lncRNA	CR44697	4347501	4347954	280	1	0.00357143
lncRNA	CR43650	16829095	16839494	6155	4	0.000649878
lncRNA	CR46224	7318988	7319232	135	1	0.00740741
lncRNA	CR44503	19633195	19634595	793	2	0.00252207
lncRNA	lncRNA:TS18	8310521	8311234	396	1	0.00252525
lncRNA	CR44800	7636951	7637324	200	1	0.005
lncRNA	CR43626	3249340	3254504	3134	1	0.000319081
lncRNA	CR45388	18852573	18861363	5780	7	0.00121107
lncRNA	CR45526	15694127	15694382	122	1	0.00819672
lncRNA	CR44157	4673977	4674610	367	1	0.0027248
lncRNA	CR45685	4980832	4981599	425	1	0.00235294
lncRNA	CR44654	13604359	13605651	857	1	0.00116686
lncRNA	CR45172	13028551	13029028	238	2	0.00840336
lncRNA	CR43428	14737578	14739242	892	1	0.00112108
lncRNA	CR46056	21638652	21639088	235	1	0.00425532
lncRNA	CR46214	16759393	16762683	1912	2	0.00104603
lncRNA	CR31781	16869346	16878300	5268	6	0.00113895
lncRNA	CR46260	721985	724833	1488	1	0.000672043
lncRNA	CR46084	26541292	26543209	1059	1	0.000944287
lncRNA	CR45420	6302747	6303361	324	1	0.00308642
lncRNA	CR45311	18227495	18231228	2191	2	0.000912825
lncRNA	CR32218	19895216	19896391	707	1	0.00141443
lncRNA	CR44467	16849095	16849895	534	1	0.00187266
lncRNA	CR46030	16526931	16527416	258	2	0.00775194
lncRNA	CR45917	25650572	25651557	549	1	0.00182149
lncRNA	CR45247	10816581	10817182	264	1	0.00378788
lncRNA	CR45552	30528280	30531861	2054	1	0.000486855
lncRNA	CR45635	15697274	15697874	323	1	0.00309598
lncRNA	CR43130	8819618	8821098	919	2	0.00217628
lncRNA	CR45023	20358839	20360281	839	2	0.00238379
lncRNA	CR45558	4585178	4589308	2644	1	0.000378215
lncRNA	lncRNA:TS27	27999908	28001015	571	1	0.00175131
lncRNA	CR44470	2682829	2683845	599	2	0.0033389
lncRNA	CR44988	710568	715307	2761	2	0.000724375
lncRNA	CR43453	21465701	21466492	388	1	0.00257732
lncRNA	CR45893	16343189	16345241	1076	1	0.000929368
lncRNA	CR45193	16371578	16372778	652	1	0.00153374
lncRNA	CR44581	10801595	10802801	695	2	0.0028777
lncRNA	CR45322	16358796	16359495	378	1	0.0026455
lncRNA	CR42862	224106	230964	3740	2	0.000534759
lncRNA	CR45551	8225279	8232178	3825	1	0.000261438
lncRNA	flam	21631891	21790731	96558	30	0.000310694
lncRNA	CR43913	13283663	13284496	497	1	0.00201207
lncRNA	CR44111	8919640	8920467	483	1	0.00207039
lncRNA	CR44068	8157161	8158260	614	1	0.00162866
lncRNA	CR44650	20525395	20525751	184	1	0.00543478
lncRNA	CR44950	26070378	26071578	744	1	0.00134409
lncRNA	CR45615	12455771	12456258	327	1	0.0030581
lncRNA	CR45225	25675777	25676778	494	2	0.00404858
lncRNA	CR43817	18805445	18806205	410	1	0.00243902
lncRNA	CR45114	6304760	6305503	378	1	0.0026455
lncRNA	CR44900	18185160	18185857	399	1	0.00250627
lncRNA	CR43334	628435	643900	8777	3	0.000341802
lncRNA	CR45500	21400011	21400837	360	1	0.00277778
lncRNA	iab-8	16831116	16923231	54319	10	0.000184098
lncRNA	CR44678	19678921	19680121	614	1	0.00162866
lncRNA	CR44288	27538233	27539159	498	1	0.00200803
lncRNA	CR45668	5882480	5899989	10415	2	0.000192031
lncRNA	CR43834	8484194	8484580	260	1	0.00384615
lncRNA	CR43828	19919845	19921926	1179	1	0.000848176
lncRNA	CR45169	10850070	10850690	390	1	0.0025641
lncRNA	CR46024	14840749	14841360	345	1	0.00289855
lncRNA	CR45025	14322552	14326251	2286	3	0.00131234
lncRNA	CR45805	130730	131571	502	2	0.00398406
lncRNA	CR44676	19560820	19561190	221	1	0.00452489
lncRNA	CR45577	10896479	10897181	365	2	0.00547945
lncRNA	CR43241	22131221	22132435	805	2	0.00248447
lncRNA	CR44698	4348318	4348678	219	1	0.00456621
lncRNA	CR43929	20921182	20921749	317	1	0.00315457
lncRNA	CR45449	3854288	3854994	385	1	0.0025974
lncRNA	CR44498	6001511	6005713	2279	5	0.00219394
lncRNA	CR44557	13302741	13303151	259	1	0.003861
lncRNA	CR45625	12912560	12913009	321	1	0.00311526
lncRNA	CR45950	24439867	24440510	368	1	0.00271739
lncRNA	CR45973	20404270	20407558	2076	2	0.000963391
lncRNA	CR43611	6707306	6708960	926	1	0.00107991
lncRNA	CR45245	10386450	10387797	740	1	0.00135135
lncRNA	CR45484	4373981	4377716	2021	2	0.000989609
lncRNA	CR44032	21498632	21499405	384	1	0.00260417
lncRNA	CR46247	4062859	4064506	990	1	0.0010101
lncRNA	CR43174	17934032	17946114	7212	7	0.000970605
lncRNA	CR43764	15295636	15297699	1180	1	0.000847458
lncRNA	CR44978	19600697	19605490	3036	5	0.0016469
lncRNA	CR44999	3373159	3522787	90759	62	0.000683128
lncRNA	CR44078	3861405	3862097	394	1	0.00253807
lncRNA	CR45374	15400085	15400497	250	1	0.004
lncRNA	CR45679	13443070	13444076	543	1	0.00184162
lncRNA	CR45362	21889758	21891095	791	1	0.00126422
lncRNA	CR46011	11702913	11703708	359	1	0.00278552
lncRNA	CR44745	5387551	5388632	586	2	0.00341297
lncRNA	CR45939	18772086	18801312	18524	8	0.000431872
lncRNA	CR44352	9025634	9031836	3520	1	0.000284091
lncRNA	CR45824	12380252	12381470	680	1	0.00147059
lncRNA	CR45196	9228133	9230277	1328	1	0.000753012
lncRNA	CR43987	18693352	18693952	306	1	0.00326797
lncRNA	CR43984	21764996	21765295	184	1	0.00543478
lncRNA	CR43719	308537	309348	442	1	0.00226244
lncRNA	CR44886	3313333	3348400	21375	13	0.000608187
lncRNA	CR43493	22487854	22490872	1948	2	0.00102669
lncRNA	CR45188	4946078	4947278	759	1	0.00131752
lncRNA	CR44741	18954584	18954970	196	1	0.00510204
lncRNA	CR43752	8295158	8295666	288	3	0.0104167
lncRNA	CR44597	12571160	12571606	251	1	0.00398406
lncRNA	CR45430	22496342	22497114	392	1	0.00255102
lncRNA	CR45982	2628041	2629018	529	2	0.00378072
lncRNA	CR44161	6216197	6218619	1577	2	0.00126823
lncRNA	CR44917	21855094	21869759	8540	1	0.000117096
lncRNA	CR43253	18081121	18085310	2436	3	0.00123153
lncRNA	CR44050	15884593	15885747	699	1	0.00143062
lncRNA	CR44365	13574913	13577545	1542	1	0.000648508
lncRNA	CR45153	23638377	23639094	437	1	0.00228833
lncRNA	CR44274	8943495	8944295	468	1	0.00213675
lncRNA	CR46236	30630387	30631430	563	1	0.0017762
lncRNA	CR45510	21480757	21481124	198	1	0.00505051
lncRNA	CR45962	22348168	22407547	32249	4	0.000124035
lncRNA	CR44196	15207850	15208768	473	1	0.00211416
lncRNA	CR46231	10797626	10798408	408	2	0.00490196
lncRNA	CR44347	10803997	10805934	1125	1	0.000888889
lncRNA	CR44357	7166451	7405797	138111	62	0.000448914
lncRNA	CR32773	4387676	4611385	127317	31	0.000243487
lncRNA	CR44754	16901767	16912724	6753	8	0.00118466
lncRNA	CR43239	17353730	17354668	637	1	0.00156986
lncRNA	CR44504	19659645	19661847	1331	1	0.000751315
lncRNA	CR44766	10744508	10745250	389	1	0.00257069
lncRNA	CR45345	857403	860079	1380	1	0.000724638
lncRNA	CR43434	26428590	26429173	280	1	0.00357143
lncRNA	CR44659	20691995	20692495	292	1	0.00342466
lncRNA	CR46268	22538230	22548452	6374	4	0.000627549
lncRNA	CR46230	10796802	10797361	318	1	0.00314465
lncRNA	CR43399	19144546	19145351	456	1	0.00219298
lncRNA	CR44411	17588203	17588720	273	1	0.003663
lncRNA	CR44219	262203	263003	456	1	0.00219298
lncRNA	CR44675	19052302	19052790	257	1	0.00389105
lncRNA	CR43836	8972908	9048991	46143	31	0.000671825
lncRNA	CR44177	14496378	14508987	7334	2	0.000272702
lncRNA	CR45553	30530355	30532377	1147	1	0.00087184
lncRNA	CR43314	11952200	11971094	10963	5	0.00045608
lncRNA	CR45438	4626602	4626903	186	2	0.0107527
lncRNA	CR45450	3856478	3857172	390	1	0.0025641
lncRNA	CR45286	2471644	2472978	781	1	0.00128041
lncRNA	pncr016:2R	18711391	18711951	355	1	0.0028169
lncRNA	CR45718	7753183	7753383	105	1	0.00952381
lncRNA	CR31386	11269415	11305608	20637	2	9.69133e-05
lncRNA	CR45901	6833363	6834247	543	2	0.00368324
lncRNA	let-7-C	18455717	18473132	10648	8	0.000751315
lncRNA	CR44725	21531595	21532195	352	1	0.00284091
lncRNA	CR46061	26235325	26252932	10460	6	0.000573614
lncRNA	CR45204	10794338	10796292	1306	1	0.000765697
lncRNA	CR44056	21106805	21107306	272	1	0.00367647
lncRNA	CR42715	14639361	14639762	197	1	0.00507614
lncRNA	CR44717	11248129	11251001	1836	1	0.000544662
lncRNA	CR45303	14496997	14498116	649	1	0.00154083
lncRNA	CR32690	10204400	10205289	542	1	0.00184502
lncRNA	CR45660	2629834	2630693	452	1	0.00221239
lncRNA	CR43857	7423820	7425932	1209	1	0.00082713
protein	ECSIT	5856585	5857914	628	1	0.00159236
protein	BigH1	14663450	14664822	740	1	0.00135135
protein	Dic1	13364938	13369278	2593	1	0.000385654
protein	CG43658	17456169	17561180	62036	34	0.000548069
protein	stl	22807860	22815993	4191	1	0.000238607
protein	pon	4636318	4639112	1407	1	0.000710732
protein	CG32700	9502826	9550838	29947	13	0.0004341
protein	CG14120	12885039	12889244	2161	1	0.000462749
protein	Bx	18515428	18572809	32061	15	0.000467858
protein	CG1571	8075877	8078240	1153	2	0.00173461
protein	CG9125	16801929	16803344	696	1	0.00143678
protein	dop	15566013	15576313	5317	2	0.000376152
protein	CG18746	7788282	7790187	1066	6	0.00562852
protein	scny	5769002	5776271	3697	1	0.00027049
protein	Mp20	13246670	13248880	1297	1	0.00077101
protein	CG1968	9286827	9289026	1053	1	0.000949668
protein	mtRNApol	1103254	1108373	2519	1	0.000396983
protein	Gdh	23935958	23943101	4049	2	0.000493949
protein	CG3625	283385	291795	4823	4	0.000829359
protein	SP	13301635	13301922	161	1	0.00621118
protein	CheB93b	21409123	21409924	511	1	0.00195695
protein	CG8468	14219898	14230620	5760	2	0.000347222
protein	CG31229	18667852	18669083	702	2	0.002849
protein	CG17834	8529141	8541439	7659	3	0.000391696
protein	CG3345	269088	271626	1334	1	0.000749625
protein	tnc	24984384	25022867	20207	1	4.94878e-05
protein	S-Lap4	10490861	10492934	1064	1	0.00093985
protein	pdm2	12657165	12686306	17057	4	0.000234508
protein	CG11436	4549883	4551878	1059	1	0.000944287
protein	RhoGAPp190	17639147	17652562	7448	6	0.000805585
protein	HDAC4	13262687	13285632	13765	4	0.000290592
protein	Ref2	12610517	12646356	21345	8	0.000374795
protein	CG12333	18400373	18402716	1086	1	0.00092081
protein	CG1688	9766364	9806875	22458	5	0.000222638
protein	CG43066	18514574	18526439	6787	3	0.000442022
protein	CG1927	1966725	1970079	1925	2	0.00103896
protein	CG14785	1455215	1457054	797	1	0.00125471
protein	His3:CG33809	21435299	21435827	249	2	0.00803213
protein	Cht7	3090985	3106958	9040	12	0.00132743
protein	Ge-1	11095150	11100888	3102	2	0.000644745
protein	CG10184	23602507	23605495	1646	1	0.000607533
protein	scrib	26536350	26604051	38549	15	0.000389115
protein	Ebp	25175126	25176715	891	1	0.00112233
protein	wrd	18167757	18180049	6993	3	0.000429
protein	CG12375	8125668	8126890	639	1	0.00156495
protein	nemy	12659497	12670219	6117	3	0.000490436
protein	Cpr50Ca	13769915	13787802	9984	4	0.000400641
protein	CG14926	11342301	11343318	583	1	0.00171527
protein	eg	21808703	21817600	5322	1	0.000187899
protein	Cyp4g15	11477058	11483233	3433	3	0.000873871
protein	CG5160	7390984	7398750	4619	1	0.000216497
protein	WASp	28824506	28832024	4091	2	0.000488878
protein	drpr	1715595	1731107	8415	4	0.000475342
protein	ade5	12757036	12760617	2074	1	0.00048216
protein	RhoGEF2	17027190	17044653	9693	2	0.000206334
protein	Dlish	17723309	17725056	1013	1	0.000987167
protein	Gr93c	21844014	21845265	671	1	0.00149031
protein	CG11000	5802328	5813258	6026	1	0.000165948
protein	CG9380	25183628	25255318	46000	13	0.000282609
protein	Tsf1	18387084	18390344	1581	1	0.000632511
protein	CG46301	14104090	14160587	31306	7	0.000223599
protein	rad	12988615	13079070	53812	16	0.000297331
protein	Spn42Db	6879285	6880770	824	1	0.00121359
protein	CG11085	12616316	12621216	2895	2	0.000690846
protein	CG7029	22750901	22794030	24267	3	0.000123625
protein	vn	5813338	5845664	18326	13	0.000709375
protein	CG34459	16824664	16826648	1069	3	0.00280636
protein	mspo	14671396	14713622	24762	2	8.07689e-05
protein	CG12974	21281752	21285962	2467	1	0.000405351
protein	mus101	13722246	13727113	2322	1	0.000430663
protein	CG14441	6699508	6719389	11898	4	0.000336191
protein	CG32647	12771844	12784958	8231	2	0.000242984
protein	CG3961	18878250	18890483	7600	4	0.000526316
protein	CG6734	12014304	12020960	3260	2	0.000613497
protein	Nnp-1	13363308	13366189	1495	1	0.000668896
protein	CG42404	15250094	15257765	4139	2	0.000483209
protein	meru	15837773	15844062	3816	2	0.000524109
protein	His2B:CG33880	21507843	21508437	336	1	0.00297619
protein	Mbs	16051959	16082026	17970	3	0.000166945
protein	CG11099	20236235	20239200	1577	1	0.000634115
protein	CG14764	7942043	7955882	8006	2	0.000249813
protein	Est-P	12190733	12192528	1007	1	0.000993049
protein	dyl	4294004	4307718	7606	10	0.00131475
protein	caup	12609631	12621798	6686	3	0.000448699
protein	Eip74EF	17558672	17619325	35664	16	0.000448632
protein	CG11807	15201253	15204466	1912	1	0.000523013
protein	NetA	14604012	14653928	29861	5	0.000167442
protein	CG9114	15330784	15333154	1159	1	0.000862813
protein	Mmp2	9611139	9683858	41384	13	0.000314131
protein	CG5059	20514598	20519393	2943	1	0.000339789
protein	rols	12008225	12064859	33299	19	0.000570588
protein	Atg5	7314622	7323770	5449	6	0.00110112
protein	Sap47	15935100	15962124	16048	3	0.000186939
protein	CG6066	27115152	27116707	750	1	0.00133333
protein	CG43740	10333652	10347794	8101	4	0.000493766
protein	me31B	10239341	10242172	1778	2	0.00112486
protein	sas	7162808	7183702	11961	4	0.00033442
protein	His3:CG33857	21524952	21525480	249	3	0.0120482
protein	sit	22558342	22562572	2391	4	0.00167294
protein	CG13784	7204538	7220033	9369	2	0.00021347
protein	Atx2	15408423	15417277	4416	5	0.00113225
protein	RnrL	10325026	10327943	1533	1	0.000652316
protein	MED20	8071812	8072848	542	1	0.00184502
protein	Cals	1112874	1123357	7016	1	0.000142531
protein	onecut	598555	607649	5640	3	0.000531915
protein	Rcd-1r	9012885	9014068	553	1	0.00180832
protein	Nlg1	7658247	7694874	20937	3	0.000143287
protein	CG15473	4651955	4654497	1192	2	0.00167785
protein	Parg	3668837	3671502	1372	2	0.00145773
protein	msn	2554847	2586540	18321	2	0.000109164
protein	stumps	14577217	14608079	17801	9	0.00050559
protein	CG9837	8807679	8813579	3541	3	0.000847218
protein	rg	5085759	5254864	99577	12	0.00012051
protein	CG14186	20098084	20103827	3028	2	0.000660502
protein	Tl	26799041	26842403	24966	9	0.00036049
protein	obst-B	10032690	10038954	3600	2	0.000555556
protein	eIF4H2	30726087	30728052	971	2	0.00205973
protein	Set1	25107594	25115180	4860	2	0.000411523
protein	CG3337	21220704	21223584	1415	1	0.000706714
protein	ABCB7	1618414	1623413	2538	1	0.000394011
protein	stet	1475438	1489547	7788	1	0.000128403
protein	BEAF-32	14770469	14772630	1165	1	0.000858369
protein	NimA	13957539	13963381	3397	4	0.00117751
protein	CG5734	10204757	10206961	1057	2	0.00189215
protein	CG42590	8068413	8069267	550	1	0.00181818
protein	AstC	11076165	11081399	3233	5	0.00154655
protein	wake	22639808	22683827	24956	2	8.0141e-05
protein	pxb	15666183	15690513	14181	4	0.000282068
protein	Mcm10	21179933	21182812	1576	1	0.000634518
protein	Topors	18972612	18977262	2326	2	0.000859845
protein	CG15083	18835263	18836842	958	2	0.00208768
protein	Sply	17088441	17091958	1879	3	0.00159659
protein	CG31038	29877059	29903231	15251	2	0.000131139
protein	hppy	19178738	19227193	28011	4	0.000142801
protein	lig	8067977	8078815	5684	3	0.000527797
protein	Ets65A	6097617	6123913	15032	1	6.65247e-05
protein	Patronin	17519024	17535866	9265	2	0.000215866
protein	jub	13826041	13830317	2171	1	0.000460617
protein	CG13102	9012188	9014149	988	1	0.00101215
protein	CHES-1-like	7682338	7709385	16665	13	0.000780078
protein	Fili	21872030	21946259	43430	10	0.000230256
protein	CG42339	10967722	11039901	42299	14	0.000330977
protein	Pep	17638103	17645036	4021	1	0.000248694
protein	eEFSec	21384552	21386221	890	1	0.0011236
protein	CG2371	11677344	11678589	685	1	0.00145985
protein	fax	16402796	16411828	5177	1	0.000193162
protein	tim	3493986	3508119	8024	1	0.000124626
protein	pod1	6803684	6813830	5497	1	0.000181917
protein	zye	20413604	20424309	5752	3	0.000521558
protein	RpL7	10201004	10202321	650	1	0.00153846
protein	cher	17091533	17125389	19579	13	0.000663977
protein	CG5592	5897638	5899395	935	3	0.00320856
protein	NetB	14686038	14749376	37192	19	0.000510863
protein	kat80	16267007	16276180	5180	1	0.00019305
protein	CG13157	12416044	12418231	1145	1	0.000873362
protein	Skadu	15547519	15548243	427	1	0.00234192
protein	drm	3539247	3548423	5347	1	0.000187021
protein	beat-Vc	12746036	12783192	22156	10	0.000451345
protein	neo	29819131	29825800	3457	5	0.00144634
protein	Mocs1	11070526	11073348	1497	1	0.000668003
protein	RhoGEF64C	4692783	4796253	59751	8	0.000133889
protein	CG17075	259949	267505	4063	4	0.000984494
protein	SP2637	18640862	18658222	9948	8	0.000804182
protein	CG42445	8154681	8158900	2578	1	0.000387898
protein	LRR	7676540	7698902	12526	1	7.98339e-05
protein	CG12236	5908135	5913079	2669	2	0.000749344
protein	mxt	4841482	4847295	3241	3	0.00092564
protein	eIF2Bgamma	15542661	15544409	946	3	0.00317125
protein	Mis12	6968035	6969048	603	1	0.00165837
protein	CG12007	5128087	5129939	902	2	0.00221729
protein	Tig	6415179	6423310	3821	1	0.000261712
protein	Fim	17285704	17301929	9795	4	0.000408372
protein	CG4733	19890689	19898738	4562	2	0.000438404
protein	Cp36	8479319	8480523	537	1	0.0018622
protein	CG15744	13288051	13294433	3017	1	0.000331455
protein	chif	16342430	16352628	5711	2	0.000350201
protein	CG34394	3358640	3373372	8292	1	0.000120598
protein	spn-E	15837419	15844415	3859	1	0.000259134
protein	Sld5	26055657	26056547	456	2	0.00438596
protein	CG15528	30048635	30052112	1929	1	0.000518403
protein	CG2201	21614232	21624080	6231	1	0.000160488
protein	CG30461	16995991	16998594	1425	4	0.00280702
protein	PGRP-LB	11452849	11460552	4308	1	0.000232126
protein	CG5445	17282496	17305475	13872	6	0.000432526
protein	CG44403	17616499	17617895	826	1	0.00121065
protein	por	18377521	18379854	1085	1	0.000921659
protein	CG3838	9568890	9573572	2621	2	0.000763068
protein	Pp2C1	4679988	4686903	3479	1	0.000287439
protein	CG1673	13396899	13401224	2413	1	0.000414422
protein	His4:CG33889	21484085	21484497	207	1	0.00483092
protein	His4:CG33891	21479042	21479454	208	1	0.00480769
protein	CG43149	53873	54751	496	2	0.00403226
protein	TM9SF2	20730416	20734309	2200	1	0.000454545
protein	CG8641	7058930	7077462	10845	6	0.00055325
protein	Treh	21074018	21088945	8896	6	0.00067446
protein	CG10283	18472964	18484513	6895	4	0.000580131
protein	zfh2	501810	540874	24234	1	4.12643e-05
protein	knrl	20597141	20620659	14027	12	0.000855493
protein	CG6023	18314124	18321193	3904	4	0.00102459
protein	hfw	1669570	1673608	2056	1	0.000486381
protein	olf413	22136090	22247702	61758	8	0.000129538
protein	ND3	5608	5961	284	1	0.00352113
protein	Mlp84B	7112850	7117732	2726	2	0.000733676
protein	CG9582	9024320	9031836	4269	1	0.000234247
protein	DIP-delta	5424109	5442399	11085	5	0.00045106
protein	Prosbeta2R1	5808954	5810158	575	1	0.00173913
protein	His1:CG33849	21511728	21512750	569	1	0.00175747
protein	pio	24581245	24597862	8888	6	0.000675068
protein	mthl13	10791459	10793109	1061	1	0.000942507
protein	Acsl	8665813	8683022	10092	4	0.000396354
protein	CG6893	18694187	18695648	844	1	0.00118483
protein	Grip	5966279	5986699	11572	3	0.000259246
protein	CG17029	15976870	15978435	833	1	0.00120048
protein	bmm	14776496	14786412	5813	3	0.000516085
protein	dsf	5925937	5939261	7393	5	0.000676315
protein	Chmp1	18682895	18684061	620	1	0.0016129
protein	CG32344	321233	324720	1774	1	0.000563698
protein	rod	31580951	31588244	3775	1	0.000264901
protein	CG15468	4959929	4961128	628	1	0.00159236
protein	Tpi	30132981	30134599	722	1	0.00138504
protein	CG13813	20231669	20233255	844	1	0.00118483
protein	CG13587	24597995	24599091	522	1	0.00191571
protein	Cht5	13767549	13770732	1759	3	0.00170551
protein	Cad87A	11893512	11949129	32468	8	0.000246396
protein	Drgx	3662745	3692114	17011	1	5.87855e-05
protein	DIP-beta	21422115	21457738	21023	1	4.7567e-05
protein	CG14006	5726415	5728811	1183	1	0.000845309
protein	Rim2	1716244	1724388	4517	2	0.000442772
protein	CG15143	17520892	17524549	2069	3	0.00144998
protein	Syx1A	24101600	24105763	2459	2	0.000813339
protein	CG7466	8043471	8054326	5612	2	0.000356379
protein	CG3198	6668539	6673973	3059	4	0.00130762
protein	CG43980	21644958	21666306	11671	3	0.000257047
protein	CG10516	15968204	15969902	868	1	0.00115207
protein	CG1622	13297082	13299910	1486	2	0.0013459
protein	vg	12884632	12899385	8664	2	0.00023084
protein	run	20690670	20697321	3450	3	0.000869565
protein	His4:CG33905	21434703	21435115	207	1	0.00483092
protein	CG32549	18390498	18410144	11135	1	8.98069e-05
protein	CG9650	7137723	7241932	58407	14	0.000239697
protein	CG42524	15613854	15657214	23880	5	0.00020938
protein	ko	21075581	21131159	32907	7	0.000212721
protein	Gpo-1	15857752	15862755	2596	1	0.000385208
protein	Men	12713103	12722442	5469	3	0.000548546
protein	CG11600	12636540	12637976	787	1	0.00127065
protein	CG6497	17252377	17253937	825	2	0.00242424
protein	kay	29765995	29794113	15658	2	0.00012773
protein	CG13954	9309296	9389467	45727	11	0.000240558
protein	CG45493	19948079	19948873	517	1	0.00193424
protein	Vav	19261820	19273280	5965	2	0.000335289
protein	CTCF	7353578	7356713	1564	1	0.000639386
protein	Tab2	19292529	19304508	7040	5	0.000710227
protein	osp	14599196	14689340	54284	34	0.000626336
protein	CG15414	3480755	3491071	6086	2	0.000328623
protein	Wdr33	5660635	5665169	2383	1	0.000419639
protein	Smyd5	21217268	21218791	753	1	0.00132802
protein	tow	6942856	6949313	3685	1	0.00027137
protein	CG34223	11235860	11236204	183	1	0.00546448
protein	Cht6	10016845	10050803	19102	8	0.000418804
protein	CG6040	19096961	19131929	19743	7	0.000354556
protein	elB	14390628	14409549	11383	4	0.000351401
protein	Nplp3	16318024	16318690	360	1	0.00277778
protein	LIMK1	12584385	12592193	4255	1	0.000235018
protein	CG42458	7423827	7454717	18088	8	0.000442282
protein	Ets98B	27736538	27748366	6472	8	0.00123609
protein	Cngl	15386038	15441252	32604	5	0.000153355
protein	dl	17436830	17450364	8058	2	0.000248201
protein	CG3526	2890768	2894232	1949	4	0.00205233
protein	CG10298	6343002	6343799	423	2	0.00472813
protein	Rh50	4910368	4920198	5598	2	0.00035727
protein	CG15073	18705977	18708226	1204	1	0.000830565
protein	ProRS-m	2650161	2651850	880	3	0.00340909
protein	stan	10673345	10721138	26451	16	0.000604892
protein	CG4766	5997508	6000797	1739	2	0.00115009
protein	Ir56a	19094267	19096174	1117	2	0.00179051
protein	Btnd	6217268	6219327	1094	4	0.00365631
protein	fru	18414273	18545586	78561	18	0.000229121
protein	Nelf-A	21223704	21229512	2836	2	0.000705219
protein	beat-IIb	17232253	17265049	19214	5	0.000260227
protein	Dys	19461085	19597288	80637	11	0.000136414
protein	His4:CG33887	21489234	21489646	207	2	0.00966184
protein	mag	20460683	20462274	791	1	0.00126422
protein	CG31638	6491061	6496988	3106	4	0.00128783
protein	CG5098	18094940	18101031	3124	1	0.000320102
protein	Khc-73	15515778	15532259	9282	2	0.000215471
protein	AMPdeam	13830741	13845866	8992	5	0.00055605
protein	CG14506	29293743	29297180	1813	1	0.000551572
protein	CG14535	7844905	7855475	6019	1	0.000166141
protein	l(2)37Cg	19133023	19135233	1280	1	0.00078125
protein	hui	14808419	14809931	851	2	0.00235018
protein	CG43203	19354051	19354884	485	1	0.00206186
protein	RhoGAP92B	19905164	19914272	4986	1	0.000200562
protein	pigs	6600062	6653015	30877	23	0.000744891
protein	Ziz	7472513	7496307	14002	9	0.000642765
protein	cbt	476446	479688	1733	4	0.00230814
protein	osa	17687818	17718350	16014	1	6.24454e-05
protein	Cpr66D	8640439	8643584	1706	1	0.000586166
protein	CG1402	7826197	7842679	9922	2	0.000201572
protein	CG4230	5096227	5099294	1651	1	0.000605694
protein	CG6051	27124759	27151069	15361	1	6.50999e-05
protein	tara	16225651	16260329	18974	3	0.000158111
protein	CG31538	5275678	5277835	982	1	0.00101833
protein	CG7102	7883282	7887513	2451	3	0.00122399
protein	CG42353	16093059	16104946	6913	3	0.000433965
protein	Rpn7	22460662	22462054	664	1	0.00150602
protein	His3:CG33824	21469550	21470078	250	2	0.008
protein	fau	10773197	10777374	2404	1	0.000415973
protein	Pak3	16445007	16453821	5068	2	0.000394633
protein	CG8209	7976406	7977849	715	1	0.0013986
protein	CG3626	4366417	4371136	2457	2	0.000814001
protein	CG45065	14875370	14882586	4256	1	0.000234962
protein	CG12811	10047252	10048797	878	1	0.00113895
protein	Ac76E	19939287	19977960	23878	4	0.000167518
protein	CG33181	8489348	8517029	17190	9	0.00052356
protein	CG43776	24123167	24126630	1614	1	0.000619579
protein	Orct	24276260	24278792	1185	1	0.000843882
protein	ham	18762874	18792906	17311	6	0.0003466
protein	CG34172	2192525	2197912	3176	1	0.000314861
protein	CG3909	10043270	10044606	679	1	0.00147275
protein	akirin	7369843	7373711	2314	2	0.000864304
protein	Nrg	8517373	8555170	22686	16	0.000705281
protein	CG11883	10617662	10641807	15191	4	0.000263314
protein	Ost48	9156929	9158515	708	1	0.00141243
protein	bon	20593139	20612540	11067	1	9.03587e-05
protein	CG3631	14879457	14882631	1767	3	0.00169779
protein	Hrb98DE	28599834	28605777	3402	2	0.000587889
protein	CG16953	20581770	20585833	2238	1	0.000446828
protein	tn	18987344	19008944	12335	6	0.000486421
protein	CG13611	24279572	24281576	1032	1	0.000968992
protein	pelo	9700810	9708883	4680	3	0.000641026
protein	Ir75b	17818073	17820193	1176	1	0.00085034
protein	CG30049	12355671	12359087	1949	1	0.000513084
protein	RpS15Ab	10821676	10822399	386	3	0.00777202
protein	CG4714	13251852	13254337	1298	1	0.000770416
protein	path	9494555	9505328	6630	6	0.000904977
protein	CG33337	23590141	23592769	1594	2	0.00125471
protein	Cdk4	16579470	16585448	3385	1	0.000295421
protein	CG33700	9514119	9525544	6849	4	0.000584027
protein	CG8501	12383045	12384520	834	2	0.00239808
protein	CG1172	5393922	5399510	3191	1	0.000313381
protein	Doc2	9012686	9019246	3545	2	0.000564175
protein	CG42592	29835610	29836288	383	1	0.00261097
protein	gudu	7388508	7390902	1217	1	0.000821693
protein	CG11486	3071133	3090406	11376	3	0.000263713
protein	CG10621	18952206	18954431	1255	1	0.000796813
protein	btd	9694186	9697558	1731	4	0.0023108
protein	sog	15603283	15633434	17536	5	0.000285128
protein	gfzf	7145880	7150968	2759	1	0.00036245
protein	CG18268	7802831	7804432	892	1	0.00112108
protein	CheB38b	20816456	20817270	460	1	0.00217391
protein	CG14932	11789919	11791011	628	1	0.00159236
protein	CG13148	12686249	12688786	1369	1	0.00073046
protein	LpR1	25741348	25763105	12913	1	7.74413e-05
protein	CG6006	16154982	16171766	9540	1	0.000104822
protein	CG42266	16337989	16340368	1293	1	0.000773395
protein	sli	15869495	15922118	29232	7	0.000239464
protein	CG17047	13298995	13301547	1394	1	0.00071736
protein	trol	2470460	2545410	42737	24	0.000561574
protein	PIG-Q	16359143	16361275	1390	1	0.000719424
protein	CG4753	16378974	16381570	1445	3	0.00207612
protein	Nipped-B	4691672	4729017	24169	11	0.000455128
protein	msl-2	3462218	3466112	1983	1	0.000504286
protein	ebd2	21344768	21349288	2618	2	0.000763942
protein	SCAR	10976772	10982395	3170	2	0.000630915
protein	ValRS	13198850	13202709	1822	1	0.000548847
protein	SRm160	13036821	13040976	1892	1	0.000528541
protein	CG12934	10648888	10649830	487	1	0.00205339
protein	CG11353	4533170	4539270	3535	1	0.000282885
protein	CG14960	3271036	3276255	3168	1	0.000315657
protein	CG6118	15421108	15434738	7483	3	0.000400909
protein	CG46339	26915761	26945309	17336	1	5.76834e-05
protein	CG1902	9594045	9605624	6206	1	0.000161134
protein	Mdr49	12940323	12946347	3152	2	0.000634518
protein	Or24a	4164689	4166134	830	4	0.00481928
protein	BuGZ	16743405	16753704	6227	3	0.000481773
protein	CG5181	7408533	7409809	715	1	0.0013986
protein	GstD5	12375733	12376572	452	1	0.00221239
protein	CG2941	3936517	3940582	2199	2	0.000909504
protein	CG42399	144231	153300	4767	1	0.000209776
protein	E(Pc)	11452043	11465270	7139	3	0.000420227
protein	bbg	14412828	14536276	75124	40	0.000532453
protein	CG9799	13385648	13388709	1479	2	0.00135227
protein	for	3622074	3656953	20763	3	0.000144488
protein	CG9902	16542124	16547520	2912	1	0.000343407
protein	kis	210735	250823	22375	4	0.000178771
protein	Hr38	20683462	20714588	17501	3	0.000171419
protein	Rap1	1859115	1862239	1815	1	0.000550964
protein	CG17264	3018508	3021506	1473	1	0.000678887
protein	Tie	4510698	4532145	12618	11	0.00087177
protein	Cpr49Ac	12386666	12390057	1853	1	0.000539665
protein	Ac13E	15510877	15554278	25057	9	0.000359181
protein	RpS6	7899624	7901331	908	1	0.00110132
protein	mirr	12693639	12710249	9084	10	0.00110084
protein	mei-218	17135985	17142990	3881	1	0.000257666
protein	CG45064	14875370	14882586	4256	1	0.000234962
protein	CG6435	16873772	16874977	729	1	0.00137174
protein	CG15144	17525585	17529122	1941	3	0.0015456
protein	atms	4750035	4777490	15778	1	6.33794e-05
protein	CG12112	8558879	8560192	785	2	0.00254777
protein	CG8128	15697494	15700034	1358	2	0.00147275
protein	Galphaq	12612740	12623197	6516	2	0.000306937
protein	KrT95D	23997538	24031827	19790	11	0.000555836
protein	CG32204	18922419	18946038	14461	10	0.000691515
protein	Drep2	9291856	9302821	6187	1	0.000161629
protein	CG32809	1673110	1692768	9947	4	0.000402131
protein	TAF1C-like	21498903	21501732	1517	1	0.000659196
protein	rb	4535635	4540626	2571	1	0.000388954
protein	CG1246	2648048	2650205	1101	1	0.000908265
protein	CG31817	16330560	16337885	4489	5	0.00111383
protein	Sclp	11920004	11924662	2925	1	0.00034188
protein	d	8466817	8488671	12103	5	0.000413121
protein	CG31233	21749853	21753237	1678	1	0.000595948
protein	CG17843	21913747	21915546	957	1	0.00104493
protein	CG44422	11219379	11302783	50848	14	0.00027533
protein	CG8042	7972449	7974991	1259	1	0.000794281
protein	l(2)k14710	6209782	6214122	2360	1	0.000423729
protein	CG42700	12279771	12300795	12186	1	8.20614e-05
protein	SK	5340236	5405138	39839	11	0.000276111
protein	CG12913	10249220	10255495	3632	1	0.00027533
protein	htl	18045216	18052984	4447	4	0.000899483
protein	UBL3	15849731	15853175	2190	2	0.000913242
protein	Srp54k	5152678	5154777	1043	1	0.000958773
protein	Ack	4108186	4114157	3029	2	0.000660284
protein	Fancd2	20810804	20816190	2964	1	0.000337382
protein	CG13045	16289712	16290950	688	1	0.00145349
protein	CstF50	31735503	31736963	680	1	0.00147059
protein	RabX4	24826665	24828409	951	1	0.00105152
protein	LamC	14570810	14575771	2723	3	0.00110173
protein	Dif	17413248	17433161	12226	3	0.000245379
protein	mahe	7922158	7931382	5342	4	0.000748783
protein	CG3062	4641269	4644868	1907	2	0.00104877
protein	UQCR-C1	14890231	14892387	1022	2	0.00195695
protein	CG43373	16491838	16543370	30217	8	0.000264752
protein	CG6638	8574407	8576078	857	1	0.00116686
protein	tau	27639886	27656996	9732	2	0.000205508
protein	spd-2	16591207	16595014	1761	1	0.000567859
protein	CG3409	6699695	6715892	9307	3	0.000322338
protein	spas	24038215	24042982	2514	1	0.000397772
protein	Vkor	16778365	16778994	390	1	0.0025641
protein	trk	10271443	10272324	480	1	0.00208333
protein	CG33143	22614328	22634084	11123	2	0.000179808
protein	CG2991	2857164	2868548	6732	4	0.000594177
protein	CG13197	11691285	11697785	3765	1	0.000265604
protein	CG31469	13709159	13709939	467	1	0.00214133
protein	CG42758	14567440	14568133	377	1	0.00265252
protein	pad	16342318	16345829	1789	1	0.000558971
protein	CG41099	3846729	3868401	13378	2	0.000149499
protein	CG4297	458876	472200	7479	1	0.000133708
protein	Scr	6823120	6849981	15590	4	0.000256575
protein	sws	7956820	7968236	6315	2	0.000316706
protein	CG9518	14862989	14871181	4950	2	0.00040404
protein	CG4477	9250225	9251338	663	1	0.0015083
protein	CYLD	10295859	10299847	2550	2	0.000784314
protein	koi	6811019	6818199	3890	1	0.000257069
protein	sr	18090803	18135583	26448	8	0.00030248
protein	Pif1B	8774286	8801176	14676	4	0.000272554
protein	ssp6	6076722	6082491	3152	2	0.000634518
protein	His2A:CG33853	21518655	21519147	249	1	0.00401606
protein	kdn	6350629	6361323	6205	1	0.00016116
protein	hbn	20954668	20960909	3402	1	0.000293945
protein	CG6901	16323415	16325128	891	1	0.00112233
protein	mtd	5270116	5350443	46192	7	0.000151541
protein	Sec3	17421787	17425217	1781	1	0.000561482
protein	Daxx	6480929	6487576	3431	2	0.00058292
protein	CG1888	9541947	9548135	3532	3	0.000849377
protein	CG15368	9215785	9216540	383	1	0.00261097
protein	CG6024	11733589	11766182	18964	13	0.000685509
protein	CG2608	20645822	20647381	838	1	0.00119332
protein	CG2254	8078350	8081605	1844	3	0.0016269
protein	coro	6862001	6872718	5905	3	0.000508044
protein	sgg	2633952	2679553	26422	8	0.000302778
protein	CG7432	19665007	19670827	3223	1	0.00031027
protein	Eig71Ei	15659707	15660351	418	1	0.00239234
protein	CG15478	7712783	7717932	2859	3	0.00104932
protein	CG18249	8220146	8222188	1054	1	0.000948767
protein	kn	14772650	14807061	19640	6	0.000305499
protein	His2B:CG33876	21517932	21518526	337	1	0.00296736
protein	CG6425	26715165	26717389	1158	1	0.000863558
protein	CG30467	15538175	15540014	902	1	0.00110865
protein	MAN1	24033974	24036707	1437	1	0.000695894
protein	CG30463	16673235	16732916	35014	12	0.00034272
protein	dpa	7496702	7500145	1732	1	0.000577367
protein	Rbp1-like	13380166	13384877	2716	1	0.000368189
protein	qkr58E-3	22409208	22411545	1404	1	0.000712251
protein	nmo	7979046	8054147	46722	21	0.000449467
protein	Ac78C	21136447	21171930	20898	2	9.57029e-05
protein	bip2	459887	466828	4431	4	0.000902731
protein	qvr	11442505	11451604	5586	1	0.000179019
protein	CG17127	10770868	10771370	230	1	0.00434783
protein	mfas	11984862	11993315	4779	1	0.000209249
protein	Su(var)3-3	20226381	20230250	2022	2	0.00098912
protein	CG13024	16809658	16829074	11805	5	0.000423549
protein	comm2	15697594	15699850	1268	1	0.000788644
protein	CG3603	2948034	2949120	554	1	0.00180505
protein	Cpr49Ad	12390896	12391699	445	1	0.00224719
protein	CG30431	6202725	6205224	1282	1	0.000780031
protein	lwr	540599	542580	1042	2	0.00191939
protein	Myo31DF	10491814	10506779	8856	6	0.000677507
protein	RecQ4	8170640	8175978	2716	2	0.000736377
protein	Acn	19045355	19048817	1771	3	0.00169396
protein	CG34114	10972381	11050175	45487	3	6.59529e-05
protein	CG13135	10122129	10122771	329	1	0.00303951
protein	CG18012	17809401	17811134	830	2	0.00240964
protein	CG10936	17604951	17639138	19875	23	0.00115723
protein	rho	1463811	1468944	2967	2	0.000674082
protein	Mst87F	13827151	13828008	505	2	0.0039604
protein	CG32232	4993950	4996877	1663	1	0.000601323
protein	Dr	29556386	29565244	4640	3	0.000646552
protein	Dop1R1	14165379	14214810	29342	3	0.000102243
protein	CG8072	10151827	10152984	676	1	0.00147929
protein	waw	21363028	21373145	5598	1	0.000178635
protein	SH3PX1	9710422	9713827	1791	3	0.00167504
protein	scb	15248784	15258498	5497	6	0.0010915
protein	CG18765	11690386	11691799	801	1	0.00124844
protein	CG42724	6361672	6368288	3481	1	0.000287274
protein	CG18131	1498455	1500608	1141	1	0.000876424
protein	CG3907	24019898	24022298	1347	1	0.00074239
protein	Atg1	12784429	12805116	12450	8	0.00064257
protein	CG6614	11644619	11648839	2389	1	0.000418585
protein	His3:CG33842	21499920	21500448	249	2	0.00803213
protein	dysc	13867414	13903236	21777	10	0.0004592
protein	CG9853	4398381	4402027	2044	1	0.000489237
protein	Gem3	10459081	10463101	2318	2	0.000862813
protein	CG6678	21887029	21907182	11573	2	0.000172816
protein	CG10428	18948884	18950973	1119	1	0.000893655
protein	CG7829	29816738	29817764	518	1	0.0019305
protein	SP1029	29244961	29250451	2972	2	0.000672948
protein	boi	2444167	2470043	13772	5	0.000363055
protein	CG6125	15402598	15407070	2515	1	0.000397614
protein	CG6048	5952565	5954046	759	1	0.00131752
protein	Myc	3373159	3391697	11621	16	0.00137682
protein	CG3982	9415755	9417388	813	1	0.00123001
protein	CG9967	2308761	2357356	27562	11	0.0003991
protein	Sytbeta	15014695	15064977	30543	13	0.000425629
protein	Cpr65Av	6139223	6139974	414	1	0.00241546
protein	Aldh	9387389	9391567	2386	1	0.000419111
protein	Nup153	16599241	16610459	5966	1	0.000167616
protein	CG34396	21092222	21101453	5024	2	0.000398089
protein	Shaw	3718185	3729145	6624	2	0.000301932
protein	CG13653	25195527	25196531	532	1	0.0018797
protein	PRAS40	14481187	14497312	9708	2	0.000206016
protein	tun	15794000	15855645	34698	1	2.88201e-05
protein	MRP	12719045	12766546	27383	1	3.6519e-05
protein	CG3726	5917097	5941852	15473	2	0.000129257
protein	SPoCk	22749444	22787631	22666	3	0.000132357
protein	CG11779	19154097	19159878	3029	2	0.000660284
protein	CG32447	21690612	21706365	8758	3	0.000342544
protein	GluRIIE	20644154	20648716	2696	1	0.00037092
protein	DCX-EMAP	14903805	14942907	22937	4	0.000174391
protein	Unc-76	2080610	2093948	7042	4	0.00056802
protein	Pmm2	12534590	12535513	474	1	0.0021097
protein	Ogg1	8690327	8691811	902	2	0.00221729
protein	Mekk1	18733106	18743594	5666	1	0.000176491
protein	CG15099	18836821	18846619	4946	2	0.000404367
protein	CG11279	13046977	13048919	1140	1	0.000877193
protein	alpha-Man-Ia	10266792	10325958	36826	14	0.000380166
protein	dlg1	11369665	11409776	24145	7	0.000289915
protein	CG13506	22383134	22394015	6286	2	0.000318167
protein	Cda9	17128480	17130334	971	1	0.00102987
protein	CG2004	8712472	8714924	1266	1	0.000789889
protein	Pkg21D	786153	790798	2289	2	0.000873744
protein	CG8568	17448990	17452543	1894	4	0.00211193
protein	jbug	22717321	22740459	12220	3	0.000245499
protein	CG32521	21205310	21281171	43824	21	0.000479189
protein	CG32683	10410391	10454895	26182	1	3.81942e-05
protein	kek2	11581937	11626883	26242	8	0.000304855
protein	mEFTu2	7508527	7510357	886	2	0.00225734
protein	CG46320	5664121	5749599	47625	9	0.000188976
protein	Acox57D-p	21386309	21389276	1568	3	0.00191327
protein	CG42542	15196598	15203074	3866	2	0.000517331
protein	CG32152	16139501	16144036	2422	1	0.000412882
protein	CG8010	19266656	19268896	1100	1	0.000909091
protein	SF2	16338943	16341988	1699	3	0.00176574
protein	CG34371	23163012	23203973	23041	4	0.000173604
protein	CG9981	16399782	16405122	2946	1	0.000339443
protein	CG8435	16169600	16170861	633	1	0.00157978
protein	Mnt	3671801	3701672	18202	12	0.000659268
protein	prt	23696372	23699027	1403	1	0.000712758
protein	CG31637	6498647	6526996	16889	3	0.00017763
protein	c11.1	9275318	9283117	3992	3	0.000751503
protein	lbk	16150123	16169519	11365	9	0.000791905
protein	ZnT63C	3303708	3314009	5957	4	0.000671479
protein	haf	1555129	1608404	30420	8	0.000262985
protein	retn	23632610	23654820	12170	3	0.000246508
protein	Ubc87F	13717454	13718176	336	1	0.00297619
protein	Trpm	15262808	15309368	27002	6	0.000222206
protein	mRpL18	12756434	12757173	374	1	0.0026738
protein	HtrA2	14509049	14511712	1437	2	0.00139179
protein	CG44405	16340392	16342324	1121	1	0.000892061
protein	GluRIB	9251978	9288522	21758	3	0.00013788
protein	rin	13647004	13654527	4259	6	0.00140878
protein	CG44569	19842495	19843668	685	1	0.00145985
protein	His1:CG33822	21466216	21467238	567	1	0.00176367
protein	CG46244	19606569	19731561	73423	12	0.000163437
protein	CG45092	6699695	6715892	9307	3	0.000322338
protein	CG7296	10686124	10687066	471	1	0.00212314
protein	SrpRbeta	8718949	8720225	678	1	0.00147493
protein	rdgB	13762752	13779488	10041	6	0.00059755
protein	Rab18	5670827	5671812	509	1	0.00196464
protein	Syb	10249435	10252417	1787	1	0.000559597
protein	CG11970	8984718	8990649	2969	1	0.000336814
protein	gce	15297766	15319074	12529	8	0.000638519
protein	Piezo	8163073	8190137	15637	7	0.000447656
protein	hdly	20914296	20929213	8575	6	0.000699708
protein	NAAT1	5405238	5410849	3233	3	0.000927931
protein	sc	396060	397497	816	2	0.00245098
protein	pnt	23290231	23346167	33314	12	0.000360209
protein	cnc	23185580	23226711	24130	11	0.000455864
protein	Calx	20978183	21015613	21254	9	0.00042345
protein	CG9084	11217416	11219771	1408	3	0.00213068
protein	Caf1-180	8602137	8606304	1936	1	0.000516529
protein	ringer	16354746	16359428	2847	1	0.000351247
protein	RhoGAP16F	18093145	18097413	2096	1	0.000477099
protein	egh	2588503	2599111	5726	3	0.000523926
protein	CG34027	25103670	25109032	3394	1	0.000294638
protein	nst	12527215	12530171	1534	4	0.00260756
protein	C1GalTA	8943455	8951216	4716	3	0.000636132
protein	Rfx	10361760	10378068	8941	1	0.000111844
protein	Vrp1	22106107	22122562	9314	4	0.000429461
protein	Ipp	13958789	13960474	839	1	0.0011919
protein	Eip63F-1	3909973	3935617	15475	5	0.000323102
protein	cac	11931280	11985087	34475	11	0.000319072
protein	Prosalpha6	10221351	10222546	610	2	0.00327869
protein	His2A:CG33850	21513610	21514102	250	1	0.004
protein	Nup93-1	13822826	13825910	1545	1	0.000647249
protein	Gem2	19099123	19100363	697	1	0.00143472
protein	CG13893	599094	604008	2772	2	0.000721501
protein	CG9297	13771495	13779317	4521	2	0.00044238
protein	CG42235	25907022	25921046	8135	3	0.000368777
protein	CG40006	22622417	22756349	79400	1	1.25945e-05
protein	eas	16278328	16285618	4316	2	0.000463392
protein	CG34367	10347851	10353905	3715	1	0.000269179
protein	CG5780	12693872	12694988	617	1	0.00162075
protein	Npl4	25611013	25624662	7661	2	0.000261063
protein	RpS15	16570112	16571230	574	2	0.00348432
protein	Dbp21E2	811584	813380	859	1	0.00116414
protein	Abl	16615866	16647882	18913	17	0.000898853
protein	bi	4412856	4485647	41606	17	0.000408595
protein	ZnT35C	15228728	15247714	10587	8	0.000755644
protein	Ptpmeg	328097	356050	15962	2	0.000125298
protein	CG33322	20814337	20816240	1015	1	0.000985222
protein	Bap60	13157445	13159508	955	1	0.00104712
protein	IntS6	5738663	5747254	4476	2	0.000446828
protein	CG31145	23605751	23669659	37345	34	0.00091043
protein	XRCC1	5329876	5332435	1337	1	0.000747943
protein	CG9346	21011970	21015628	1910	1	0.00052356
protein	how	22042191	22079321	23000	12	0.000521739
protein	CG6106	18358881	18362527	1932	3	0.0015528
protein	pug	10696534	10703316	3429	2	0.00058326
protein	Rnp4F	5318928	5322696	1845	2	0.00108401
protein	Mppe	12025614	12027707	1168	1	0.000856164
protein	CG6055	7466543	7472493	3553	1	0.000281452
protein	CG7328	20139210	20140607	774	2	0.00258398
protein	CG3764	16994717	17012565	9959	3	0.000301235
protein	Esp	24841935	24850412	4964	3	0.000604351
protein	CG34351	4694721	4722465	16020	5	0.00031211
protein	CG11200	20304517	20308671	2390	2	0.00083682
protein	CG16717	9679201	9681060	1056	2	0.00189394
protein	beta4GalT7	25023256	25024482	585	1	0.0017094
protein	CG42684	17710144	17752007	24549	6	0.000244409
protein	CG14662	4981999	4984232	1238	1	0.000807754
protein	ey	697689	721173	14280	2	0.000140056
protein	CG6418	10876315	10879037	1330	1	0.00075188
protein	Mtor	11852617	11861202	4394	3	0.000682749
protein	CG10289	6164916	6173880	5422	3	0.000553301
protein	CG5346	22520087	22528663	4781	1	0.000209161
protein	CG8034	19281232	19298162	9964	8	0.00080289
protein	CG42671	11214505	11230745	9605	1	0.000104112
protein	htk	18843663	18855858	5637	2	0.000354799
protein	CG13742	9084598	9087808	1972	1	0.000507099
protein	Nlp	30004785	30010352	2931	1	0.00034118
protein	par-6	17703352	17707096	2149	2	0.000930665
protein	CG31176	21672303	21719660	28430	22	0.00077383
protein	Cht10	22999574	23025915	16618	6	0.000361054
protein	trv	28026615	28090740	36483	1	2.741e-05
protein	CG3744	24871202	24876654	2825	2	0.000707965
protein	Dyb	12437345	12452916	8386	1	0.000119246
protein	CG5867	13236494	13239297	1766	1	0.000566251
protein	CG31191	20909213	20945530	21162	10	0.000472545
protein	CG13296	6163127	6164682	718	1	0.00139276
protein	Dnah3	4861269	4895749	18801	2	0.000106377
protein	Trf	8072895	8073948	585	1	0.0017094
protein	CG17005	9327744	9330332	1355	2	0.00147601
protein	Efr	6219957	6222719	1596	2	0.00125313
protein	robo1	22692524	22700970	4540	1	0.000220264
protein	CG5292	17151861	17153771	995	1	0.00100503
protein	Mcr	8074117	8082982	4934	1	0.000202675
protein	Reck	15001238	15014062	7424	2	0.000269397
protein	CG7881	5960275	5966856	3906	2	0.000512033
protein	CG42313	14907489	14972300	38378	3	7.81698e-05
protein	CG14085	19269351	19274168	2660	1	0.00037594
protein	brat	19133816	19179758	27857	4	0.00014359
protein	CG11997	9177517	9179098	908	1	0.00110132
protein	Syx6	11219539	11222480	1647	1	0.000607165
protein	CG33296	7713998	7716645	1681	1	0.000594884
protein	Su(var)3-9	15259864	15263458	1912	1	0.000523013
protein	Spt20	13502707	13511541	4292	3	0.000698975
protein	Unc-89	23995543	24014254	9258	3	0.000324044
protein	dpp	2428372	2459823	17501	1	5.71396e-05
protein	CG2533	11603243	11604194	467	1	0.00214133
protein	CG8132	9401495	9402618	589	1	0.00169779
protein	rgn	21382501	21424416	24677	4	0.000162094
protein	clu	16186584	16194277	4075	3	0.000736196
protein	CG32572	16721183	16726948	3277	3	0.000915471
protein	Mi-2	19882051	19910215	15856	6	0.000378406
protein	CG42747	6400590	6485964	52260	17	0.000325297
protein	CG32719	7508651	7547992	23225	1	4.30571e-05
protein	scyl	11252307	11256172	2425	1	0.000412371
protein	Dyrk2	14184478	14234126	29890	17	0.000568752
protein	Glycogenin	21200483	21210821	5819	2	0.000343702
protein	ppk8	3557812	3572000	8323	10	0.00120149
protein	RanGAP	19441959	19447317	2867	1	0.000348797
protein	CG3009	4658158	4666700	4972	2	0.000402253
protein	Obp44a	8134170	8135315	583	1	0.00171527
protein	Meltrin	14664907	14697292	19118	2	0.000104613
protein	CG13693	232487	234208	953	1	0.00104932
protein	Snoo	7891187	7984196	54705	17	0.000310758
protein	comm3	15613184	15647762	20906	10	0.000478332
protein	AlaRS	8378262	8381764	1726	3	0.00173812
protein	CG44435	18678680	18684198	2910	4	0.00137457
protein	cno	5170004	5217456	27437	6	0.000218683
protein	mub	21844788	21932702	51550	6	0.000116392
protein	IM4	20868496	20869321	559	1	0.00178891
protein	CG31627	21173222	21174179	562	1	0.00177936
protein	tamo	24126638	24133551	3463	1	0.000288767
protein	CG2111	10657680	10660671	1423	1	0.000702741
protein	CG43327	17032487	17034012	827	1	0.00120919
protein	caps	13228692	13279642	29515	10	0.000338811
protein	Sk2	3047087	3050159	1500	2	0.00133333
protein	CG15356	1975463	1980755	2591	1	0.000385951
protein	CG2818	3713360	3716810	1849	1	0.000540833
protein	Mhc	16766566	16788766	12382	1	8.07624e-05
protein	baz	17160006	17200728	24307	11	0.000452545
protein	GlyS	15141843	15147531	3204	1	0.00031211
protein	tsh	21828593	21837011	4744	1	0.000210793
protein	Rbp6	17058774	17238212	103956	34	0.000327061
protein	CkIIalpha-i3	708601	710607	1214	1	0.000823723
protein	Cyp6a14	8564187	8567202	1731	1	0.000577701
protein	Rap2l	24063051	24065405	1345	1	0.000743494
protein	kuk	17080244	17084781	2538	4	0.00157604
protein	LanB2	9614914	9623980	4681	2	0.000427259
protein	otp	20883625	20903414	11099	10	0.000900982
protein	CG7099	13387571	13393959	3142	3	0.000954806
protein	CG6891	18775228	18781345	3379	1	0.000295946
protein	Lkr	5512421	5529341	10392	7	0.000673595
protein	CG9005	11619479	11640941	12501	1	7.99936e-05
protein	His4:CG33881	21504377	21504789	207	1	0.00483092
protein	Hydr2	3163645	3169462	3439	2	0.000581564
protein	sNPF-R	20058511	20089007	17688	3	0.000169607
protein	CG7406	19077720	19078592	391	1	0.00255754
protein	Cp18	8726791	8727613	393	2	0.00508906
protein	sha	11324314	11336463	6553	3	0.000457806
protein	Pbgs	12269452	12271345	1020	1	0.000980392
protein	up	13593474	13602578	5745	2	0.000348129
protein	Est-6	12188818	12190705	1025	1	0.00097561
protein	CG17129	677879	680326	1369	1	0.00073046
protein	Or67c	10243320	10244706	849	1	0.00117786
protein	nAChRalpha6	9793317	9886250	55297	22	0.000397852
protein	fj	18232761	18236311	1664	2	0.00120192
protein	CG2082	5758680	5781076	12538	1	7.97575e-05
protein	sbr	10832752	10847092	7970	7	0.000878294
protein	PGRP-LA	9334332	9338336	2338	1	0.000427716
protein	CG11498	30153022	30160473	3966	1	0.000252143
protein	tipE	4188499	4193788	2847	3	0.00105374
protein	CG15812	3159991	3162019	988	1	0.00101215
protein	CG17193	20036421	20056097	11882	1	8.41609e-05
protein	CG15629	4813009	4815891	1644	1	0.000608273
protein	Dhc36C	17501401	17525515	13194	5	0.00037896
protein	Rbp	15374635	15402543	15949	5	0.000313499
protein	Vha100-4	18386841	18389805	1482	2	0.00134953
protein	CG18265	17439401	17457461	10494	1	9.52925e-05
protein	CG45781	326768	705848	226867	15	6.6118e-05
protein	Jhe	16119793	16122773	1570	1	0.000636943
protein	Nep1	6091205	6103971	6936	1	0.000144175
protein	l(3)neo38	11765038	11779128	8084	5	0.000618506
protein	Vps4	17907692	17911097	1758	3	0.00170648
protein	nyo	31543032	31566165	12839	6	0.000467326
protein	CG4729	16381772	16385957	2434	2	0.000821693
protein	beat-Ia	16049965	16081684	19130	3	0.000156822
protein	His3:CG33830	21479636	21480164	250	1	0.004
protein	CG18747	7780884	7783446	1517	1	0.000659196
protein	CG4218	14547498	14549109	917	1	0.00109051
protein	Hsc20	16233127	16234165	622	1	0.00160772
protein	babos	22393876	22402059	4686	5	0.00106701
protein	tweek	16888490	16917052	15541	8	0.000514767
protein	InR	21570248	21619321	29414	3	0.000101992
protein	jp	9547720	9566750	10482	1	9.54016e-05
protein	Obp8a	9214876	9215699	401	1	0.00249377
protein	fs(1)K10	2242138	2246041	2129	2	0.000939408
protein	CG43813	12343643	12344266	373	1	0.00268097
protein	RpS12	13023352	13024762	828	1	0.00120773
protein	Fdx2	4292482	4293432	496	1	0.00201613
protein	T48	26881734	26910997	16959	16	0.000943452
protein	CG18367	19636660	19637400	445	1	0.00224719
protein	CG34435	5613325	5614467	511	1	0.00195695
protein	CG31688	20426199	20447905	12314	3	0.000243625
protein	Antp	6896253	6999228	60220	17	0.000282298
protein	bab1	1036369	1101089	37417	11	0.000293984
protein	CG5147	18107848	18109574	822	1	0.00121655
protein	msi	25516118	25608423	56599	10	0.000176682
protein	Osi20	6340095	6341424	645	1	0.00155039
protein	CG12268	23943628	23948424	2689	1	0.000371885
protein	Tfb5	5009931	5010834	445	1	0.00224719
protein	yellow-b	16754336	16758283	2299	2	0.000869943
protein	CG43394	8145758	8158786	7721	7	0.000906618
protein	CG9596	6559426	6562289	1518	3	0.00197628
protein	CG13248	20407103	20410566	1901	2	0.00105208
protein	Nna1	13692292	13717835	14757	8	0.000542116
protein	CG14274	8338287	8342056	2352	2	0.00085034
protein	Pxd	17014576	17027987	7667	3	0.000391287
protein	a6	1693615	1695889	1007	1	0.000993049
protein	Sema2b	16386524	16431758	25404	20	0.000787278
protein	CG7154	7782865	7786061	1637	1	0.000610874
protein	Shmt	5913067	5916797	1846	1	0.000541712
protein	CG42340	6423123	6524323	58750	9	0.000153191
protein	CG44837	11850645	11938872	50819	18	0.000354198
protein	Wnt5	18501401	18505405	2023	1	0.000494315
protein	CG14500	18188978	18189654	346	1	0.00289017
protein	CG5382	22364573	22365983	671	2	0.00298063
protein	CG9503	14919252	14923493	2439	2	0.000820008
protein	His2A:CG33841	21498468	21498960	250	1	0.004
protein	CG33658	24840509	24841163	417	1	0.00239808
protein	Ser8	13434207	13435045	380	1	0.00263158
protein	CG32816	316576	470726	93463	14	0.000149792
protein	5-HT7	30968236	31016875	27601	5	0.000181153
protein	f	17232942	17280964	27591	5	0.000181219
protein	Rgk3	21255165	21280995	14660	12	0.000818554
protein	CG7800	8217957	8219734	1011	1	0.00098912
protein	sff	15900156	15924861	14866	7	0.000470873
protein	CG31251	17683740	17684915	643	1	0.00155521
protein	fry	9631834	9679103	27279	7	0.000256608
protein	CG32087	11732141	11733610	746	2	0.00268097
protein	Eps-15	24768314	24775265	3460	2	0.000578035
protein	GAA1	5870841	5873357	1187	2	0.00168492
protein	COX7A	8339944	8341043	630	1	0.0015873
protein	gprs	16641243	16651125	5412	1	0.000184775
protein	CG12004	1569181	1576330	4093	1	0.00024432
protein	CG8475	8190808	8196918	3464	1	0.000288684
protein	CG18473	9363305	9364838	821	1	0.00121803
protein	Rev1	654363	657971	1904	1	0.00052521
protein	CG17672	13028962	13036504	4244	3	0.00070688
protein	Lpin	8136986	8156654	10796	2	0.000185254
protein	CG42534	27340622	27372574	17538	1	5.7019e-05
protein	dpr6	9974651	10139360	97362	12	0.000123251
protein	kri	5810973	5812228	575	1	0.00173913
protein	Ykt6	7920409	7921966	786	1	0.00127226
protein	Drak	11493135	11555045	37769	4	0.000105907
protein	CG3645	252589	271744	10414	6	0.000576147
protein	CG5191	20560865	20573000	6745	2	0.000296516
protein	bowl	3771700	3784121	7136	5	0.000700673
protein	dock	825969	833241	3882	1	0.000257599
protein	CG45086	12612740	12619820	4266	1	0.000234412
protein	CG1665	9839776	9841163	682	1	0.00146628
protein	CG1909	583108	589348	3879	2	0.000515597
protein	JIL-1	11078752	11093193	8625	3	0.000347826
protein	qkr54B	17469624	17475129	3326	1	0.000300661
protein	CG34220	10041065	10043507	1141	2	0.00175285
protein	CG15894	6309212	6329828	11348	2	0.000176243
protein	tinc	17811541	17872507	35668	13	0.000364472
protein	PCB	9850703	9861543	5883	1	0.000169981
protein	CG5953	16508078	16532877	15006	3	0.00019992
protein	Dad	17054007	17070408	9465	1	0.000105652
protein	regucalcin	12012377	12017375	2937	1	0.000340483
protein	Mical	10001554	10042895	23051	10	0.000433821
protein	CYTB	10499	11635	841	3	0.00356718
protein	CG3655	1073041	1134896	34940	16	0.000457928
protein	Skp2	4334879	4337674	1479	1	0.000676133
protein	sqd	13634862	13646304	7153	2	0.000279603
protein	CG6424	17703335	17719346	9292	3	0.000322858
protein	Coop	7490836	7492589	788	1	0.00126904
protein	CG15570	4218170	4223331	2685	7	0.00260708
protein	NFAT	13624745	13664568	24263	13	0.000535795
protein	CG14495	18048804	18049922	655	3	0.00458015
protein	CG11630	21782046	21784065	1067	1	0.000937207
protein	px	22494297	22562065	37640	4	0.00010627
protein	CG32017	1137830	1162158	16232	5	0.000308034
protein	uex	3900285	3949425	30807	7	0.000227221
protein	Alg-2	3623143	3627690	2920	3	0.0010274
protein	GC1	11967708	11971686	2341	1	0.000427168
protein	CG6041	5948160	5950208	1184	3	0.00253378
protein	CG13004	16826681	16835520	5412	3	0.000554324
protein	kto	19836614	19844944	3861	1	0.000259
protein	l(2)not	23705439	23709792	1987	1	0.000503271
protein	Gyc76C	19750943	19793569	25192	7	0.000277866
protein	CG3294	4794549	4796581	1082	2	0.00184843
protein	CG15498	21567519	21569149	882	1	0.00113379
protein	Ptp69D	12734945	12741568	4014	1	0.000249128
protein	CG43187	16380516	16385765	2948	1	0.000339213
protein	Ret	21182446	21198762	9708	6	0.000618047
protein	CG13217	11236203	11236686	234	1	0.0042735
protein	Awh	3846206	3861692	9260	1	0.000107991
protein	SNF4Agamma	21140739	21214269	43804	9	0.000205461
protein	smg	8990317	8997989	4193	1	0.000238493
protein	Nlg2	6874900	6906656	18130	1	5.51572e-05
protein	sn	7964024	7986601	13056	4	0.000306373
protein	pb	6707800	6742063	20066	5	0.000249178
protein	egr	10078366	10084210	3394	1	0.000294638
protein	eIF3f2	6200853	6201956	582	1	0.00171821
protein	CG30280	22113589	22114841	719	1	0.00139082
protein	spoon	5412386	5420867	5000	4	0.0008
protein	shd	14614458	14622205	4782	5	0.00104559
protein	Mipp1	16563448	16573334	5860	1	0.000170648
protein	CG6406	17734419	17737269	1417	1	0.000705716
protein	Proc	7864642	7871432	4054	2	0.00049334
protein	rdx	13967061	14032057	38863	16	0.000411703
protein	IRSp53	11136049	11163984	16627	19	0.00114272
protein	CG5937	6040005	6050381	5209	1	0.000191975
protein	CG14297	18898121	18899342	683	1	0.00146413
protein	CG34370	21987068	22039559	30720	7	0.000227865
protein	Sln	11845324	11852324	3617	1	0.000276472
protein	Lgr3	25665809	25677214	6588	7	0.00106254
protein	ced-6	9434669	9444937	6014	2	0.000332557
protein	Ptp61F	1342493	1475257	72867	27	0.000370538
protein	CG7366	8201078	8202417	687	1	0.0014556
protein	CG15666	21341972	21345608	1848	1	0.000541126
protein	A16	13019575	13021312	891	1	0.00112233
protein	CG31495	13838240	13839934	951	1	0.00105152
protein	MICAL-like	13011976	13015332	1874	3	0.00160085
protein	chm	7412417	7422736	5782	10	0.00172951
protein	Rbbp5	20345736	20347942	1174	1	0.000851789
protein	Nox	16307269	16316485	4769	2	0.000419375
protein	CG30020	10886810	10893191	3486	1	0.000286862
protein	CG43693	11036358	11051371	8921	9	0.00100886
protein	hwt	12516634	12568452	30348	14	0.000461315
protein	Gpdh	5943643	5948968	3083	3	0.000973078
protein	CG32985	8962533	8964620	1225	2	0.00163265
protein	CG7497	17633449	17638001	2709	2	0.00073828
protein	dpr14	7903704	7908286	2671	2	0.000748783
protein	Pde9	12785563	12897327	68337	29	0.000424367
protein	CG15019	4405127	4406059	561	2	0.00356506
protein	Sap-r	30883464	30889062	3012	3	0.000996016
protein	spict	12704725	12706683	1043	1	0.000958773
protein	CG42535	10630034	10630935	610	1	0.00163934
protein	Muc68Ca	11610578	11620101	4827	2	0.000414336
protein	CG7330	18148923	18153807	2925	3	0.00102564
protein	CG8500	9784653	9789323	2642	1	0.000378501
protein	CG42495	18667361	18668135	490	2	0.00408163
protein	CG13285	5533968	5535759	1025	1	0.00097561
protein	pst	7357275	7360263	1595	1	0.000626959
protein	Cpr66Cb	8336672	8338595	1137	1	0.000879507
protein	CG33928	17435891	17436600	453	1	0.00220751
protein	bru3	13521907	13803400	162198	6	3.69918e-05
protein	gpp	6406855	6449274	24868	6	0.000241274
protein	Tmhs	1885657	1891462	3285	2	0.000608828
protein	pan	69326	114270	30807	7	0.000227221
protein	heix	16296051	16299858	2275	3	0.00131868
protein	wat	28992977	29020406	15604	5	0.000320431
protein	Tep3	7702805	7710690	4409	2	0.000453618
protein	CG43689	4075978	4092237	8880	10	0.00112613
protein	Cpr49Aa	12376626	12377378	334	1	0.00299401
protein	bves	21053963	21082391	16977	6	0.000353419
protein	Sec23	5649065	5652629	1709	1	0.000585138
protein	Doc1	9041375	9045042	2007	3	0.00149477
protein	csw	2094234	2115701	11726	2	0.000170561
protein	Tgi	13486797	13502492	8434	7	0.000829974
protein	beat-IIa	17320004	17366119	26680	3	0.000112444
protein	CG15611	17108844	17114360	3221	2	0.000620925
protein	CG8170	9019032	9031045	6302	7	0.00111076
protein	Cep135	15116737	15128029	6332	1	0.000157928
protein	MED11	18745856	18746623	402	1	0.00248756
protein	CG32052	9787046	9808713	12197	5	0.000409937
protein	CG15270	15074776	15096915	13333	3	0.000225006
protein	Wwox	7999670	8004286	2782	3	0.00107836
protein	CG13551	23377866	23383424	2714	1	0.00036846
protein	CG14868	15367816	15369945	1048	1	0.000954198
protein	Spn38F	20836621	20837985	790	1	0.00126582
protein	twz	21560246	21576035	8563	2	0.000233563
protein	Ir75a	17815570	17817921	1314	1	0.000761035
protein	CG16719	9685171	9686250	570	2	0.00350877
protein	Pkc53E	16924655	16945126	12462	2	0.000160488
protein	pcs	14981263	14991336	5871	2	0.000340657
protein	NAT1	12915994	12923734	3939	3	0.000761615
protein	CG42324	3472447	3510895	22988	2	8.70019e-05
protein	CG31871	10662081	10671487	5293	5	0.000944644
protein	Oga	21219077	21222843	1834	1	0.000545256
protein	nbs	9720414	9723194	1488	1	0.000672043
protein	Dscam1	7317924	7381899	35825	5	0.000139567
protein	COX3	4736	5524	557	1	0.00179533
protein	CG9992	16381954	16384908	1847	3	0.00162426
protein	His4:CG33879	21509422	21509834	207	1	0.00483092
protein	MESK2	21502097	21517241	8854	9	0.00101649
protein	CG8677	21221312	21232059	5748	1	0.000173974
protein	GV1	1810588	1822903	7139	1	0.000140076
protein	Jon66Cii	8392820	8393649	342	3	0.00877193
protein	CG11018	19662436	19663738	719	1	0.00139082
protein	MCPH1	11895997	11903918	4182	1	0.00023912
protein	ovo	5048273	5070929	13461	13	0.000965753
protein	mlt	10155916	10158931	1499	1	0.000667111
protein	CG11563	31737035	31737999	527	1	0.00189753
protein	LManV	8772946	8776263	1706	1	0.000586166
protein	Root	24113286	24128193	7610	4	0.000525624
protein	Vha68-2	12974322	12978607	2285	1	0.000437637
protein	Apc	28832301	28844748	6441	2	0.000310511
protein	CG3386	680436	682470	1132	1	0.000883392
protein	CG12866	14668391	14671675	1787	1	0.000559597
protein	Pld	6242004	6255266	7872	2	0.000254065
protein	shi	15892116	15906716	9269	2	0.000215773
protein	CG31542	5369540	5371744	983	1	0.00101729
protein	lz	9284649	9303636	11007	3	0.000272554
protein	snRNP-U1-70K	6968711	6971737	1454	1	0.000687758
protein	CG4020	5905746	5908001	1124	1	0.00088968
protein	CG17048	13353638	13354499	495	1	0.0020202
protein	PCNA2	19582823	19583990	623	2	0.00321027
protein	dpy	4477462	4614300	72999	1	1.36988e-05
protein	cpx	4280221	4304604	14155	1	7.06464e-05
protein	CG17684	1866080	2262115	241872	11	4.54786e-05
protein	Eb1	6749227	6756300	4039	1	0.000247586
protein	TyrRII	17736611	17747470	6088	2	0.000328515
protein	Mettl14	8308427	8309961	799	1	0.00125156
protein	grn	8147368	8181444	19277	4	0.000207501
protein	Hs6st	19929277	20008512	47445	7	0.000147539
protein	Fuca	11518798	11522713	2237	1	0.000447027
protein	CG15890	14757531	14765787	5095	3	0.000588813
protein	CG34303	10151153	10151697	344	2	0.00581395
protein	PAPLA1	8134247	8159638	14638	14	0.000956415
protein	CG13739	9309296	9351655	23713	7	0.000295197
protein	m-cup	17144475	17149412	2782	1	0.000359454
protein	CG11357	4542051	4553457	6664	1	0.00015006
protein	xit	6821016	6822840	820	2	0.00243902
protein	Npc2b	14089517	14092425	1776	1	0.000563063
protein	ms(3)76Ca	19760409	19761817	659	1	0.00151745
protein	eag	14955477	15009989	32110	2	6.22859e-05
protein	CG13868	20308777	20316917	4599	3	0.000652316
protein	yki	24065975	24068485	1311	1	0.000762777
protein	hth	10507561	10639568	77157	29	0.000375857
protein	rhi	17628491	17633516	2948	3	0.00101764
protein	CG32432	20844332	20885188	23646	6	0.000253743
protein	TfIIEalpha	11682038	11683805	821	1	0.00121803
protein	sip2	6961516	6964074	1324	1	0.000755287
protein	atk	20454690	20464862	5642	3	0.000531726
protein	CG13887	837861	839931	1137	2	0.00175901
protein	CG2955	4149279	4151203	1170	3	0.0025641
protein	CG43167	11657410	11657992	354	1	0.00282486
protein	CG30022	11387160	11388779	933	1	0.00107181
protein	nab	4153618	4160932	4017	3	0.000746826
protein	ND-15	114726	156030	23331	2	8.57229e-05
protein	CG45544	29256485	29257425	532	1	0.0018797
protein	CG15701	16230198	16234087	1909	1	0.000523834
protein	Tg	8011405	8026898	9369	2	0.00021347
protein	upd1	18305354	18309291	2021	1	0.000494805
protein	Vha36-3	2579091	2580560	707	4	0.00565771
protein	tadr	21075405	21081053	3150	2	0.000634921
protein	CG11873	29063040	29108948	25606	1	3.90533e-05
protein	scrt	3983896	3994003	5967	1	0.000167588
protein	qless	31236035	31252608	9422	1	0.000106135
protein	CG14131	11777073	11780485	1771	6	0.00338792
protein	Ufd4	10281943	10292365	5662	3	0.000529848
protein	CG3635	22175415	22183991	5218	4	0.000766577
protein	CG14543	26056630	26057350	348	1	0.00287356
protein	CG30385	7181326	7183020	884	1	0.00113122
protein	Gnf1	4906622	4910081	1744	1	0.000573394
protein	Vha55	12623762	12627829	2243	3	0.00133749
protein	CG32668	11156676	11159760	1457	2	0.00137268
protein	Ilp7	3667621	3668845	623	1	0.00160514
protein	fend	9121973	9135099	7691	3	0.000390066
protein	stum	21674901	21685000	4907	4	0.000815162
protein	pHCl-1	15848578	15899029	31496	23	0.000730251
protein	CG44090	17433991	17434430	264	2	0.00757576
protein	srl	4422483	4429335	3961	4	0.00100985
protein	CG8388	16009401	16011438	1028	1	0.000972763
protein	Brd8	29223485	29226276	1218	1	0.000821018
protein	GstE4	18403248	18404086	418	1	0.00239234
protein	CG4393	23375928	23384777	4834	1	0.000206868
protein	l(3)72Dr	16237723	16239462	965	1	0.00103627
protein	Sdic2	20181590	20186487	2612	2	0.000765697
protein	CG7634	21565426	21567785	1372	1	0.000728863
protein	CG11030	5724656	5762420	22063	7	0.000317273
protein	CG31517	13948420	13949742	669	1	0.00149477
protein	CG42255	11801951	11814755	6749	2	0.00029634
protein	CG10801	3460592	3462500	1094	2	0.00182815
protein	CG30403	21709895	21711613	991	1	0.00100908
protein	CG44098	4750409	4773197	13157	1	7.60052e-05
protein	Ptp10D	11622015	11677338	34018	4	0.000117585
protein	CG6163	11361986	11364885	1555	3	0.00192926
protein	Ppat-Dpck	5767017	5768794	817	1	0.00122399
protein	Lerp	26842462	26863130	11366	3	0.000263945
protein	Sec63	7360561	7364366	1839	1	0.000543774
protein	CG5778	22085374	22086397	592	1	0.00168919
protein	CG10939	17394593	17405171	6356	1	0.000157332
protein	CG31735	15895454	15897071	974	2	0.00205339
protein	yellow-e2	13405109	13406998	1011	1	0.00098912
protein	His3:CG33851	21515062	21515590	249	3	0.0120482
protein	CG4949	17078836	17081237	1366	2	0.00146413
protein	CG6983	8443042	8449377	3974	9	0.00226472
protein	CG13458	15113557	15116373	1601	3	0.00187383
protein	jeb	12085194	12119340	19475	3	0.000154044
protein	Tlk	3720007	3789770	42748	8	0.000187143
protein	CG43861	19968684	20017282	28107	4	0.000142313
protein	rdgC	20248080	20265554	10564	7	0.000662628
protein	Grip91	13736570	13744683	4485	1	0.000222965
protein	Tbh	7995697	8027394	18679	8	0.000428288
protein	Karl	11787381	11792253	2716	3	0.00110457
protein	CG33655	21317793	21320017	1119	1	0.000893655
protein	cid	13485617	13486631	498	1	0.00200803
protein	CG2656	7144724	7151270	3555	1	0.000281294
protein	Ten-m	22293044	22407863	61618	6	9.73741e-05
protein	CG10476	19284551	19285219	320	1	0.003125
protein	PIG-F	19612455	19613489	542	1	0.00184502
protein	oys	10034595	10048619	8125	2	0.000246154
protein	Ets21C	544925	552923	3748	1	0.000266809
protein	CG4998	16339003	16345241	3239	4	0.00123495
protein	esn	7086316	7127868	22516	3	0.000133239
protein	mdy	16816660	16826964	6124	2	0.000326584
protein	garz	12326360	12333860	3787	2	0.000528123
protein	Vsx1	5594255	5612865	10394	5	0.000481047
protein	CG14184	20027819	20029020	686	1	0.00145773
protein	Eglp4	23607592	23614710	3921	1	0.000255037
protein	Cyt-c1	5360211	5362798	1392	1	0.000718391
protein	CG7879	1559813	1568608	4632	3	0.000647668
protein	mAChR-B	8059284	8087049	15906	2	0.000125739
protein	CG4239	16385278	16388702	1962	3	0.00152905
protein	w-cup	10575860	10577792	1157	1	0.000864304
protein	Spn88Ea	15203069	15206447	1903	2	0.00105097
protein	Imp	10787869	10824277	22117	13	0.000587783
protein	shot	13864237	13942110	43943	20	0.000455135
protein	CG5381	10317497	10323102	3542	1	0.000282326
protein	CG5694	10227760	10231692	2499	1	0.00040016
protein	CG12531	19718923	19730199	6163	2	0.000324517
protein	tbrd-1	23891597	23893383	959	3	0.00312826
protein	psh	18484487	18486921	1247	1	0.000801925
protein	CG32939	9693079	9694461	806	1	0.00124069
protein	HipHop	18821171	18822353	636	1	0.00157233
protein	Ddx1	22263369	22266017	1260	1	0.000793651
protein	CG12910	10265057	10269205	2146	1	0.000465983
protein	hts	19397032	19424903	16810	11	0.000654372
protein	CG13192	11825345	11827097	967	2	0.00206825
protein	shn	11159086	11217394	34232	11	0.000321337
protein	Nlg3	7570281	7639434	41222	5	0.000121294
protein	CheA75a	18252088	18252846	453	1	0.00220751
protein	CycJ	3466428	3468098	896	1	0.00111607
protein	x16	6914301	6920210	3121	3	0.00096123
protein	CG42237	13115131	13123066	4665	6	0.00128617
protein	CG18208	18799280	18849224	28865	13	0.000450372
protein	CG32354	8415857	8422205	3300	1	0.00030303
protein	C3G	6780790	6803593	12687	6	0.000472925
protein	CG32698	9783223	9855449	43129	14	0.000324608
protein	slp1	3825675	3827099	667	1	0.00149925
protein	gogo	20268859	20295133	14998	8	0.000533404
protein	kst	3336860	3368133	17095	6	0.00035098
protein	CG8370	16001181	16006901	2866	6	0.00209351
protein	CG1317	2367843	2371939	2037	1	0.000490918
protein	goe	16727304	16751910	14519	3	0.000206626
protein	fs(1)h	8037808	8061436	13489	4	0.000296538
protein	CG18508	3172268	3173140	503	1	0.00198807
protein	Trf4-1	8560322	8570159	5536	1	0.000180636
protein	Picot	16655323	16667675	7266	3	0.000412882
protein	Rph	10749077	10757666	4778	4	0.00083717
protein	CG11089	24877045	24881478	2206	2	0.000906618
protein	CG12374	12762113	12763825	889	1	0.00112486
protein	otk2	12023146	12025272	1067	1	0.000937207
protein	CG5787	12708792	12712952	2166	1	0.000461681
protein	CG6656	21875293	21877788	1461	1	0.000684463
protein	CG8671	21262956	21282790	12567	2	0.000159147
protein	hang	16422831	16438454	7990	3	0.000375469
protein	Zasp66	8624371	8638813	8252	9	0.00109064
protein	dnc	3176440	3343767	102346	29	0.000283353
protein	CG9667	8125290	8126357	545	1	0.00183486
protein	CG1492	12009711	12012211	1340	3	0.00223881
protein	Eo	14916756	14918800	1010	1	0.000990099
protein	CG8958	16083232	16085751	1492	1	0.000670241
protein	ChAT	18705501	18732344	15222	2	0.000131389
protein	dve	22243963	22286469	22632	5	0.000220926
protein	Cdep	4910552	4945576	19682	1	5.08078e-05
protein	skd	20992814	21027434	19988	4	0.00020012
protein	CG43155	11459786	11476504	10022	5	0.000498902
protein	Sesn	23713900	23734846	11486	5	0.000435313
protein	CG8646	12655954	12659341	1995	1	0.000501253
protein	crq	448254	453024	2842	1	0.000351865
protein	ss	16374434	16403690	16171	7	0.000432874
protein	His1:CG33810	21437011	21438033	568	1	0.00176056
protein	CG7324	21337681	21343716	3236	2	0.000618047
protein	Rtnl2	7528864	7530241	859	1	0.00116414
protein	Trc8	29499025	29503797	2282	2	0.000876424
protein	CG43732	18950196	18976557	15096	2	0.000132485
protein	CG31875	9995561	10002736	4209	2	0.000475172
protein	exp	11939557	11967435	16167	8	0.000494835
protein	ninaC	7377702	7384344	3595	3	0.000834492
protein	CG3014	7799264	7802793	1892	2	0.00105708
protein	CG14434	6851909	6867194	9334	2	0.00021427
protein	CG11608	12638481	12640033	850	1	0.00117647
protein	Ir67b	10429689	10431983	1428	1	0.00070028
protein	His3:CG33818	21459447	21459975	250	2	0.008
protein	to	25240180	25241668	840	1	0.00119048
protein	CG10324	16645072	16647004	1036	1	0.000965251
protein	CG13759	2580958	2583823	1506	2	0.00132802
protein	Cap-D3	5525905	5535958	5179	1	0.000193087
protein	aPKC	14944458	14962969	10884	7	0.000643146
protein	CG14669	5414527	5458394	25711	1	3.88939e-05
protein	Hrb87F	13656846	13660531	2008	3	0.00149402
protein	thetaTry	11341714	11342760	537	2	0.00372439
protein	Mef2	9913496	9958858	26278	9	0.000342492
protein	His2A:CG33838	21493423	21493915	250	1	0.004
protein	yin	3862966	3871939	5018	4	0.00079713
protein	NaPi-III	11123348	11134663	6636	4	0.000602773
protein	CG17803	17798877	17801512	1460	2	0.00136986
protein	CG13654	25199818	25214255	8179	2	0.000244529
protein	CG17666	12781325	12784377	1620	1	0.000617284
protein	mei-217	17136578	17142990	3439	1	0.000290782
protein	thoc6	12190696	12193688	1628	1	0.000614251
protein	Klp98A	27547775	27559145	6388	1	0.000156544
protein	CG32333	1275956	1295699	10620	1	9.4162e-05
protein	Mf	15170625	15181510	6919	3	0.000433589
protein	beg	17035668	17036865	515	1	0.00194175
protein	His3:CG33836	21489830	21490358	249	4	0.0160643
protein	CG1309	4259430	4261643	1116	1	0.000896057
protein	CG7953	13847925	13849223	668	1	0.00149701
protein	CCT4	12690336	12692934	1349	1	0.00074129
protein	CG5888	16400175	16448469	29140	14	0.000480439
protein	AstC-R1	18560258	18576326	9895	3	0.000303183
protein	CG15764	5869095	5870266	570	1	0.00175439
protein	ct	7609148	7678859	41046	34	0.000828339
protein	rev7	5588873	5589703	456	2	0.00438596
protein	AGO3	23554593	23689640	82549	14	0.000169596
protein	D19B	6182176	6184920	1221	2	0.001638
protein	CG34141	9260278	9263971	1955	2	0.00102302
protein	CG32971	14274821	14278002	1998	4	0.002002
protein	Kr	25226611	25231394	2975	4	0.00134454
protein	CG46319	10124293	10137472	7658	4	0.00052233
protein	CG15765	5818559	5840823	12463	4	0.00032095
protein	Fbxl7	15920898	15932887	6635	1	0.000150716
protein	CG14372	13450590	13464184	7803	3	0.000384468
protein	CG34353	27767966	27905843	78685	2	2.54178e-05
protein	mud	14247732	14258595	5831	1	0.000171497
protein	neur	9020348	9039471	11163	3	0.000268745
protein	gammaCOP	31572143	31575707	1721	1	0.000581058
protein	His2A:CG33835	21488378	21488870	250	2	0.008
protein	qm	7348313	7353622	3024	2	0.000661376
protein	CG32576	16285953	16288533	1534	1	0.00065189
protein	CG14257	27075870	27082818	3838	1	0.000260552
protein	RAF2	16386327	16390816	2351	3	0.00127605
protein	CG14082	19105381	19138975	20360	1	4.91159e-05
protein	14-3-3zeta	10099677	10109687	6037	1	0.000165645
protein	bnl	19794073	19836817	24927	10	0.000401171
protein	pAbp	18140078	18147191	4143	2	0.000482742
protein	Vmat	13513132	13534251	12065	3	0.000248653
protein	LRP1	8174165	8226438	29415	14	0.000475948
protein	Ing5	13385848	13387312	809	1	0.00123609
protein	CG10713	13428839	13435229	3564	1	0.000280584
protein	CG8078	9096931	9098525	819	1	0.001221
protein	Appl	530501	579044	27101	7	0.000258293
protein	CG18480	15630002	15634987	2818	1	0.000354862
protein	CG12926	9608128	9610290	1181	2	0.00169348
protein	lmgB	8524999	8528618	2030	1	0.000492611
protein	CG3168	6720004	6739986	11698	15	0.00128227
protein	Cpsf160	14497347	14503488	3482	2	0.000574383
protein	CngA	16243145	16259805	9249	3	0.000324359
protein	Cp7Fa	8470888	8473087	1155	1	0.000865801
protein	l(3)72Dp	16234140	16236999	1727	3	0.00173712
protein	Tomosyn	12631605	12653442	12872	4	0.000310752
protein	Cip4	4322491	4364102	25327	10	0.000394836
protein	lectin-29Ca	8393489	8394280	475	1	0.00210526
protein	Dll	24814822	24835667	11028	6	0.00054407
protein	CG44261	9407694	9408169	247	1	0.00404858
protein	His2Av	26866929	26869220	1313	1	0.000761615
protein	ball	26864605	26866807	1056	2	0.00189394
protein	Vha44	16324813	16336637	6698	2	0.000298597
protein	Muc68D	11767299	11772157	2754	2	0.000726216
protein	Tango4	12021068	12022746	723	1	0.00138313
protein	ATPCL	15993531	16001290	4077	1	0.000245278
protein	CG18507	13665525	13672967	4300	1	0.000232558
protein	arr	13453640	13483229	16681	4	0.000239794
protein	CarT	20727151	20730282	1688	4	0.00236967
protein	CG5877	15293031	15297169	2319	1	0.00043122
protein	sea	11559896	11567054	4090	3	0.000733496
protein	abd-A	16807214	16830049	13196	1	7.57805e-05
protein	Hand	10292679	10295385	1854	1	0.000539374
protein	Rim	17872748	17916578	24447	4	0.000163619
protein	Lrch	17367511	17384115	10040	4	0.000398406
protein	CG12499	22440152	22446587	3412	2	0.000586166
protein	cmpy	20712838	20719200	3953	4	0.00101189
protein	CG15445	21117159	21120444	1817	1	0.000550358
protein	upd3	18277233	18284596	3984	1	0.000251004
protein	Ppn	28520665	28540324	9882	1	0.000101194
protein	CG13634	24788248	24790136	905	1	0.00110497
protein	GABA-B-R1	15016331	15034704	11347	1	8.8129e-05
protein	CG12964	15485953	15497231	6111	3	0.000490918
protein	beat-Ic	16000291	16041703	25182	2	7.94218e-05
protein	CG43143	10264306	10308467	25421	3	0.000118013
protein	Gbs-76A	19281364	19292766	6721	2	0.000297575
protein	MED26	778516	788978	6854	2	0.0002918
protein	CG15465	5085759	5254864	99577	12	0.00012051
protein	inaF-B	11724668	11732770	4517	1	0.000221386
protein	CG2765	24959841	24965076	2675	1	0.000373832
protein	CG1273	4263719	4277778	8049	2	0.000248478
protein	CG12010	3374282	3376649	1224	1	0.000816993
protein	mtTFB2	10045574	10047260	893	1	0.00111982
protein	Rrp1	2969773	2972508	1379	1	0.000725163
protein	sqz	19164211	19170576	3598	1	0.000277932
protein	Notum	16023480	16032752	5325	4	0.000751174
protein	PpN58A	21881352	21882533	629	2	0.00317965
protein	Arf79F	22868380	22872231	2194	2	0.000911577
protein	sfl	6495680	6550104	31896	3	9.40557e-05
protein	CG1640	13370606	13380160	5729	5	0.000872753
protein	CG11906	19281418	19283961	1273	1	0.000785546
protein	spz3	7873495	7879552	3429	4	0.00116652
protein	CG12535	3387944	3448943	37601	20	0.000531901
protein	CG44434	18678680	18684198	2910	4	0.00137457
protein	CG31606	8147611	8148356	421	2	0.00475059
protein	CG44004	18072362	18073863	996	2	0.00200803
protein	Teh2	4178980	4188023	5064	1	0.000197472
protein	CG17030	4980003	4980769	391	1	0.00255754
protein	CG30065	13433028	13433760	413	1	0.00242131
protein	CASK	21783400	21822674	22330	11	0.000492611
protein	sim	13057755	13078124	11930	4	0.000335289
protein	CG14880	16360329	16368306	4583	2	0.000436395
protein	CG10543	20996220	21007740	6156	1	0.000162443
protein	CG17493	22550064	22556295	3754	1	0.000266383
protein	myo	690686	696055	3584	1	0.000279018
protein	CG11663	894482	895200	347	1	0.00288184
protein	RyR	8860364	8888097	14288	2	0.000139978
protein	Cow	23070516	23112730	23622	6	0.000254001
protein	CG12848	24762566	24763094	251	1	0.00398406
protein	ATP6	4062	4736	512	3	0.00585938
protein	g	13727204	13736278	5312	5	0.000941265
protein	SmydA-9	9206126	9210887	2622	2	0.000762777
protein	CG18417	7400070	7401671	895	2	0.00223464
protein	CG10366	19584235	19586440	1034	1	0.000967118
protein	rau	5859769	5879498	11128	4	0.000359454
protein	pes	7986786	7994184	4351	1	0.000229832
protein	stg	29251826	29255800	2105	1	0.000475059
protein	CG33278	7450853	7452159	676	1	0.00147929
protein	CG9629	19266473	19268913	1235	1	0.000809717
protein	CG10081	19385923	19389318	1936	2	0.00103306
protein	His2B:CG33904	21438170	21438764	337	1	0.00296736
protein	CG14034	5215189	5216542	795	4	0.00503145
protein	CG11905	16928381	16935536	3693	1	0.000270783
protein	CG2924	2264657	2270761	3525	3	0.000851064
protein	rho-4	11599838	11606288	3621	3	0.0008285
protein	CG43077	17067304	17068523	749	1	0.00133511
protein	Gycbeta100B	31134392	31178278	25057	3	0.000119727
protein	CG5500	26876630	26880459	2111	1	0.000473709
protein	Sin3A	12575240	12592917	9921	7	0.000705574
protein	Not3	5656406	5663222	4002	1	0.000249875
protein	lola	10481894	10543291	37499	21	0.000560015
protein	MME1	7027526	7028959	778	1	0.00128535
protein	GluRIIB	5559342	5563502	2326	1	0.000429923
protein	CG13065	16277435	16278180	374	2	0.00534759
protein	chb	21172853	21183278	5519	4	0.000724769
protein	CG6650	14031450	14034909	1900	1	0.000526316
protein	CG34316	15230585	15231686	602	1	0.00166113
protein	CG42591	8069453	8069960	291	1	0.00343643
protein	CG8180	15472175	15482834	5931	2	0.000337211
protein	CG8861	9293642	9328511	21557	6	0.000278332
protein	MFS12	7926653	7929922	1810	1	0.000552486
protein	inc	1483479	1517615	17077	2	0.000117117
protein	Csp	22267382	22273745	3585	2	0.00055788
protein	CG17028	15978524	15980004	851	1	0.00117509
protein	CG1575	8117012	8119130	1013	1	0.000987167
protein	Stim	15934495	15940451	3749	2	0.000533476
protein	Epac	6759715	6798941	21681	4	0.000184493
protein	CG16884	13944756	13947476	1487	1	0.000672495
protein	CG42450	18813297	18830406	9619	3	0.000311883
protein	128up	12037298	12038851	776	1	0.00128866
protein	smo	277582	282167	2586	1	0.000386698
protein	Tm1	15281371	15308779	16090	9	0.000559354
protein	dsx-c73A	16422795	16451958	17075	6	0.000351391
protein	CG42492	5625676	5648487	13081	10	0.000764468
protein	CG4702	12121583	12128201	3754	4	0.00106553
protein	CG13409	22029440	22031900	1265	1	0.000790514
protein	Ubc4	9698336	9700481	1166	1	0.000857633
protein	CG11369	7574290	7576767	1332	2	0.0015015
protein	Gld2	22211824	22217415	2988	7	0.0023427
protein	CG32512	21062277	21067540	2902	1	0.00034459
protein	DNApol-delta	15984322	15987815	1759	3	0.00170551
protein	CG31086	26185251	26186227	501	1	0.00199601
protein	robo3	1256417	1296596	22731	1	4.39928e-05
protein	CG9839	8803471	8805802	1202	1	0.000831947
protein	side	27375088	27437482	34613	1	2.88909e-05
protein	ort	19659748	19663672	2293	1	0.00043611
protein	CG31301	15346205	15348012	957	2	0.00208986
protein	Jra	10096480	10098556	1108	1	0.000902527
protein	nw	17502354	17508645	3431	2	0.00058292
protein	CG33557	10009210	10010049	485	1	0.00206186
protein	CG43996	17022304	17023370	600	1	0.00166667
protein	His3:CG33854	21520109	21520637	249	2	0.00803213
protein	atl	24625671	24634714	4725	4	0.000846561
protein	Fas2	4132887	4206093	43679	16	0.000366309
protein	sv	1088798	1113317	16283	2	0.000122827
protein	Clect27	4796600	4801923	2978	1	0.000335796
protein	Herc4	1313696	1318330	2396	2	0.000834725
protein	kek5	19353181	19471914	70190	14	0.000199459
protein	CG14760	8254223	8256931	1448	4	0.00276243
protein	Tsc1	24130307	24134654	2145	1	0.0004662
protein	CG32260	4142364	4145966	1923	2	0.00104004
protein	CG14544	26059496	26061293	949	4	0.00421496
protein	CaMKII	1035288	1053703	12457	3	0.000240828
protein	CG6978	4784075	4786059	978	1	0.00102249
protein	pre-lola-G	10481894	10485252	1939	1	0.00051573
protein	tyf	4117020	4130016	6860	1	0.000145773
protein	CG8051	19301330	19307925	3748	8	0.00213447
protein	Ars2	6080828	6085625	2621	5	0.00190767
protein	Spn42De	6885552	6888262	1560	2	0.00128205
protein	CG7556	19176109	19179830	1930	1	0.000518135
protein	Ir48b	11700647	11702449	1011	1	0.00098912
protein	CG11257	19390128	19391900	920	1	0.00108696
protein	sxc	5307288	5329555	13927	4	0.000287212
protein	CycE	15727581	15748150	12083	4	0.000331044
protein	CG12688	4380758	4382466	856	1	0.00116822
protein	smog	4852864	4876792	13831	9	0.000650712
protein	CG33298	9495474	9520696	15107	11	0.000728139
protein	Prp8	12154258	12162998	4459	3	0.000672797
protein	bor	16261355	16264115	1328	1	0.000753012
protein	babo	8952339	8962796	5864	2	0.000341064
protein	CG6540	18648182	18649489	566	1	0.00176678
protein	MFS14	18796975	18803727	3576	1	0.000279642
protein	Bsg	8083420	8116531	20284	13	0.000640899
protein	Wdr62	1884622	1944289	34608	10	0.000288951
protein	CG10362	11926424	11930850	2229	1	0.000448632
protein	gro	26041736	26049911	4600	3	0.000652174
protein	ctrip	4786284	4812096	14512	2	0.000137817
protein	Rgk1	19311148	19356525	26007	1	3.84512e-05
protein	ChLD3	16738850	16742610	1986	1	0.000503525
protein	CG34120	21123634	21140951	10077	3	0.000297708
protein	dpr11	6529169	6593330	37014	3	8.10504e-05
protein	Lmpt	16865295	16922487	33563	21	0.000625689
protein	Jarid2	9477038	9486530	4759	1	0.000210128
protein	CG5267	16755101	16755823	377	1	0.00265252
protein	CG31769	14109597	14110739	637	2	0.00313972
protein	Him	18209427	18210741	714	1	0.00140056
protein	CG4119	5666052	5670652	2208	1	0.000452899
protein	CG42308	7011357	7012137	400	1	0.0025
protein	CG4955	17081447	17083356	939	1	0.00106496
protein	CG43315	12241218	12241872	386	1	0.00259067
protein	CG1806	12007176	12009904	1511	2	0.00132363
protein	CG2964	2812437	2814429	911	1	0.00109769
protein	mtTFB1	11708979	11710570	751	1	0.00133156
protein	RhoGAP1A	127449	140340	7929	1	0.000126119
protein	nahoda	22896174	22916719	11137	1	8.97908e-05
protein	CG1667	9842686	9845512	1749	1	0.000571755
protein	Lsd-2	15069127	15076220	4037	2	0.000495417
protein	CG9257	21102743	21104321	794	1	0.00125945
protein	Patr-1	17043564	17048421	2745	1	0.000364299
protein	svp	12258737	12302785	24420	4	0.0001638
protein	Prosap	14060456	14140902	47687	8	0.000167761
protein	l(1)G0020	8716713	8720277	1723	1	0.000580383
protein	Nmd3	2182818	2184668	889	1	0.00112486
protein	twi	22985374	23048325	34776	4	0.000115022
protein	pbl	7896109	7911954	9404	3	0.000319013
protein	CG13606	24172628	24184144	6568	4	0.000609013
protein	CG9331	20822828	20827744	2827	3	0.0010612
protein	CG12498	2809881	2810846	474	1	0.0021097
protein	CG30158	6891760	6922613	16974	2	0.000117827
protein	Cpr76Ba	19517552	19518332	365	1	0.00273973
protein	SuUR	11064991	11069025	2202	7	0.00317893
protein	ras	10744502	10749097	2387	3	0.00125681
protein	Trxr-1	8242528	8248033	2751	3	0.00109051
protein	Rh6	15483158	15484699	731	1	0.00136799
protein	CG11594	4022700	4026011	1801	2	0.00111049
protein	Lis-1	16178826	16185103	3679	2	0.000543626
protein	CG32643	12984524	12985071	289	1	0.00346021
protein	ssp	12118257	12119789	853	1	0.00117233
protein	csul	16264652	16266959	1235	1	0.000809717
protein	MFS10	13129018	13134839	3122	1	0.000320307
protein	CG15497	21664389	21666676	1289	2	0.00155159
protein	CG7692	17351822	17358056	3427	2	0.000583601
protein	Hipk	543060	581099	21838	9	0.000412126
protein	gny	10380103	10382864	1688	1	0.000592417
protein	nrm	22998372	23040300	27026	1	3.70014e-05
protein	CG11370	22712155	22713660	609	1	0.00164204
protein	AGO1	13943387	13958089	8555	2	0.000233781
protein	CG30456	17100241	17107542	4134	2	0.000483793
protein	Sulf1	16310542	16339575	16498	13	0.000787974
protein	alphaTub84B	7086599	7088839	1068	1	0.00093633
protein	CG12541	7021608	7066052	26382	4	0.000151619
protein	l(1)G0255	6678424	6681845	1778	2	0.00112486
protein	Dic4	18696402	18698412	1111	2	0.00180018
protein	Hk	10233347	10263485	18236	3	0.00016451
protein	pit	22034298	22038925	2480	2	0.000806452
protein	nonC	6824496	6838122	6482	7	0.00107991
protein	CG17544	19390370	19398493	4500	1	0.000222222
protein	CG5849	21740105	21744431	2388	1	0.00041876
protein	CG4872	16881347	16882790	737	1	0.00135685
protein	CG4835	5479790	5483663	2125	1	0.000470588
protein	Cadps	1230837	1271759	27932	6	0.000214807
protein	CG11261	13009399	13011685	1370	1	0.000729927
protein	CG3394	24294097	24298111	1983	2	0.00100857
protein	CG1695	20433950	20445599	6391	4	0.00062588
protein	CdsA	8127762	8131675	2265	2	0.000883002
protein	ATP8B	12068375	12090612	13134	6	0.00045683
protein	CG5664	21438628	21441363	1533	1	0.000652316
protein	Capr	18668153	18673324	2654	2	0.00075358
protein	CG44245	21200483	21212969	6923	3	0.000433338
protein	CG6059	27121618	27124688	1483	2	0.00134862
protein	jef	14739359	14745335	3406	3	0.000880799
protein	CG4022	9406179	9410832	2603	1	0.000384172
protein	CG9095	15139937	15163225	13281	7	0.000527069
protein	mIF2	28542274	28544817	1253	1	0.000798085
protein	tna	10857889	10876496	10836	1	9.2285e-05
protein	CG30288	21519243	21520393	671	1	0.00149031
protein	Gr5a	5680617	5682488	919	1	0.00108814
protein	CG9550	6497053	6498466	728	1	0.00137363
protein	E(spl)m7-HLH	26037038	26038019	513	1	0.00194932
protein	norpA	4322626	4365408	25522	20	0.000783638
protein	CG8177	9763544	9786466	13440	3	0.000223214
protein	bdl	4324554	4331830	3760	5	0.00132979
protein	gl	18367927	18372738	2657	1	0.000376364
protein	CG17359	13997900	13999251	730	1	0.00136986
protein	eff	14732414	14741319	5352	7	0.00130792
protein	Sox21b	14112405	14131324	11054	5	0.000452325
protein	Set2	13413242	13421024	3561	1	0.00028082
protein	lmgA	8524999	8528618	2030	1	0.000492611
protein	Oatp26F	6625138	6632407	3899	3	0.000769428
protein	Gmap	15486922	15511223	13761	3	0.000218007
protein	CG32767	5071027	5084768	8209	6	0.000730905
protein	CG9813	13373104	13379775	3909	1	0.00025582
protein	Sur	10182557	10199117	9627	5	0.000519373
protein	CG4502	7194908	7204264	5601	3	0.000535619
protein	br	1575132	1664869	47425	3	6.32578e-05
protein	Smu1	18978980	18981324	1249	2	0.00160128
protein	CG13449	15610631	15612828	1213	1	0.000824402
protein	PH4alphaPV	30646106	30648551	1318	3	0.00227618
protein	CG32085	11650517	11680344	17508	3	0.00017135
protein	sano	18878391	18959500	47235	17	0.000359903
protein	Tango6	18969028	18972004	1717	1	0.000582411
protein	Act5C	5900861	5905399	2521	2	0.000793336
protein	CG12869	14591203	14595617	2292	1	0.0004363
protein	CG45076	10768001	10777374	5415	2	0.000369344
protein	CG34109	10094088	10125736	18069	6	0.00033206
protein	Tapdelta	11370300	11371335	494	1	0.00202429
protein	Ca-alpha1T	6104085	6192483	51392	9	0.000175125
protein	CG34221	10197136	10199711	1574	1	0.000635324
protein	loj	6094987	6096517	881	1	0.00113507
protein	ms(2)34Fe	14328429	14333860	2944	3	0.00101902
protein	tio	22019208	22025734	3431	2	0.00058292
protein	His3:CG33845	21504973	21505501	249	2	0.00803213
protein	Torsin	4648592	4650032	742	1	0.00134771
protein	CG43777	24123167	24126630	1614	1	0.000619579
protein	CG15818	7410909	7412229	767	5	0.0065189
protein	CG8945	17080423	17087675	3701	3	0.000810592
protein	rad50	22421013	22425482	2437	1	0.000410341
protein	Cad86C	10827079	10849030	12036	3	0.000249252
protein	CG7322	18855873	18857757	1018	1	0.000982318
protein	wun	9400531	9413463	7503	1	0.00013328
protein	stai	6100377	6124653	14740	13	0.000881954
protein	Tango13	13563823	13593224	17725	20	0.00112835
protein	Nadsyn	13684380	13718285	19550	10	0.000511509
protein	dah	15328342	15331002	1279	1	0.000781861
protein	nau	23712814	23718357	3271	1	0.000305717
protein	Ilp6	2331493	2334658	1744	1	0.000573394
protein	CG42331	24772181	24784562	6632	5	0.00075392
protein	siz	21034535	21075444	24221	8	0.000330292
protein	CG18213	17036394	17040203	2452	1	0.00040783
protein	CG1894	28484557	28486062	842	3	0.00356295
protein	26-29-p	13994231	13996571	1204	2	0.00166113
protein	dgt6	29128584	29130972	1187	1	0.00084246
protein	lilli	2885929	2954406	39924	36	0.000901713
protein	klu	10981171	11009188	15573	3	0.000192641
protein	DIP-theta	5626291	5658560	18427	5	0.000271341
protein	ush	476220	540560	35351	13	0.000367741
protein	CG14439	6747544	6755752	4500	2	0.000444444
protein	Art9	13942238	13943460	670	1	0.00149254
protein	frm	5538411	5551159	7222	3	0.000415397
protein	CG11407	19781246	19783145	1006	1	0.000994036
protein	mab-21	6008183	6013181	2750	2	0.000727273
protein	CG42327	11656149	11673974	9990	7	0.000700701
protein	Myo81F	567076	2532932	1194591	20	1.67421e-05
protein	dmGlut	12027438	12034122	3862	5	0.00129467
protein	timeout	13088651	13163876	44083	9	0.00020416
protein	CG7565	8087635	8091786	2227	3	0.0013471
protein	Tnks	25653091	25661286	4126	4	0.000969462
protein	Caper	7032721	7037878	2916	1	0.000342936
protein	Alh	7094596	7124185	16566	4	0.000241458
protein	RpL22	762560	765130	1191	1	0.000839631
protein	CG10862	3653405	3654771	722	1	0.00138504
protein	CG14073	18802265	18820675	11019	5	0.000453762
protein	yellow-e	13409543	13415286	3334	3	0.00089982
protein	Yp3	13759546	13761547	995	1	0.00100503
protein	CG9920	14097293	14098080	442	1	0.00226244
protein	amon	26697697	26714159	9156	5	0.00054609
protein	GluClalpha	19730715	19775231	25905	2	7.72052e-05
protein	zip	24990570	25011965	12024	2	0.000166334
protein	CG4459	19926322	19928644	1180	1	0.000847458
protein	RpS9	9509793	9511531	936	1	0.00106838
protein	RpS16	22605745	22607995	1301	2	0.00153728
protein	Eip75B	17950953	18064696	68015	41	0.000602808
protein	His4:CG33895	21468956	21469368	208	1	0.00480769
protein	CG7650	15608707	15610386	950	1	0.00105263
protein	b6	1686624	1690187	1638	1	0.000610501
protein	wgn	18624042	18634908	5498	1	0.000181884
protein	CG1648	9810974	9820053	4826	1	0.000207211
protein	CG34342	5503528	5510860	4248	2	0.00047081
protein	sm	19517864	19631508	67721	38	0.000561126
protein	ThrRS	12103751	12107170	1755	1	0.000569801
protein	Pkcdelta	12432224	12453650	13251	5	0.00037733
protein	puf	24635270	24650043	7193	6	0.000834144
protein	Pde6	14513901	14558304	26053	3	0.00011515
protein	trpl	9753697	9765518	6525	1	0.000153257
protein	klg	22899284	22961731	34497	25	0.000724701
protein	pgant6	2782255	2786010	1984	1	0.000504032
protein	CG43273	24830301	24830973	428	1	0.00233645
protein	CG30054	12623726	12625352	1019	2	0.00196271
protein	qin	18591027	18650137	34982	24	0.000686067
protein	Cda4	22583634	22632710	29901	1	3.34437e-05
protein	Gr10b	11411783	11413190	760	1	0.00131579
protein	CG7860	15568993	15570369	613	2	0.00326264
protein	dmrt99B	29692591	29697025	2287	1	0.000437254
protein	CG7227	7994388	7998151	2202	1	0.000454133
protein	sav	23058609	23061304	1258	1	0.000794913
protein	Su(z)2	12996501	13007911	6374	3	0.000470662
protein	CG43313	13095571	13112462	10123	7	0.000691495
protein	SoYb	9996706	10002736	3527	2	0.000567054
protein	CG17337	5697872	5700212	1346	2	0.00148588
protein	betaTub97EF	27967008	27988384	12260	1	8.15661e-05
protein	CG10019	3730466	3754617	14341	14	0.000976222
protein	blow	7580488	7587079	3418	2	0.000585138
protein	CG14207	19605199	19611413	3586	1	0.000278862
protein	CG10011	28607939	28635099	14847	6	0.000404122
protein	CG10339	24078234	24080527	1134	1	0.000881834
protein	CG8519	6704860	6709000	2409	4	0.00166044
protein	atilla	12175451	12177886	1538	3	0.00195059
protein	CG42835	17420638	17420989	191	1	0.0052356
protein	CG31689	2725674	2739830	8129	1	0.000123016
protein	SmydA-8	2205515	2213809	4330	3	0.000692841
protein	CG31221	19412689	19460311	29795	3	0.000100688
protein	CG42326	8573368	8584779	6076	5	0.00082291
protein	CG45095	25102553	25103617	636	1	0.00157233
protein	CG43244	12243999	12244701	460	1	0.00217391
protein	l(1)G0045	5622648	5625493	1250	1	0.0008
protein	Pfk	10109740	10117457	4341	1	0.000230362
protein	CG32075	11062726	11064941	1287	2	0.001554
protein	CG2841	2344949	2366356	12049	5	0.000414972
protein	lov	25085780	25139627	31589	1	3.16566e-05
protein	Pka-C1	9682315	9699297	10043	6	0.000597431
protein	CG1943	7074859	7077981	1718	1	0.000582072
protein	mey	31499235	31506992	3997	2	0.000500375
protein	CG7530	14724760	14731509	4130	4	0.000968523
protein	danr	25138072	25139903	876	1	0.00114155
protein	CG31814	13676860	13717320	23553	16	0.000679319
protein	Ppox	24660197	24661851	758	1	0.00131926
protein	CG42855	18687372	18688641	768	3	0.00390625
protein	CG30114	18207755	18208978	649	1	0.00154083
protein	CG10178	18509560	18513512	2443	4	0.00163733
protein	CG4049	24107087	24114292	3817	1	0.000261986
protein	CG13252	20730591	20744508	8248	7	0.000848691
protein	IP3K2	13303633	13329303	14945	4	0.000267648
protein	S	1049674	1077815	15553	1	6.42963e-05
protein	RhoGAP15B	16943290	16956234	7326	10	0.001365
protein	Tpc1	10879572	10882188	1331	1	0.000751315
protein	Hsc70-3	11801696	11807117	3013	3	0.000995685
protein	GstZ2	9456815	9460652	2115	2	0.000945626
protein	CG4300	12271656	12277251	3168	3	0.00094697
protein	sinu	5559470	5561598	1219	1	0.000820345
protein	ics	13639447	13642602	1983	1	0.000504286
protein	ND-49	568296	571554	2016	1	0.000496032
protein	CG6664	17012886	17016180	1685	3	0.00178042
protein	Adk2	24024207	24025877	894	3	0.0033557
protein	Akt1	16099228	16105670	3752	2	0.000533049
protein	OdsH	17791010	17814011	12941	1	7.72738e-05
protein	mod(mdg4)	21350846	21359768	5168	1	0.000193498
protein	CG12862	14640214	14640626	200	1	0.005
protein	CG12320	18251069	18252734	751	1	0.00133156
protein	Hmx	17558930	17569097	5466	2	0.000365898
protein	CG5326	22532174	22539919	4430	3	0.000677201
protein	rasp	3162180	3163852	838	1	0.00119332
protein	CG8668	8127001	8133989	4048	5	0.00123518
protein	pip	19298623	19337609	22766	1	4.39252e-05
protein	Slc45-1	9203065	9208853	3401	1	0.000294031
protein	CG32373	7650548	7759123	62290	19	0.000305025
protein	CG33958	18184382	18192851	4791	10	0.00208725
protein	dan	25184383	25192806	4527	1	0.000220897
protein	inaC	16898535	16901575	1709	5	0.00292569
protein	Vti1b	18396995	18400339	1827	2	0.00109469
protein	uif	6972828	7010359	20623	7	0.000339427
protein	Myd88	9302823	9308722	3360	1	0.000297619
protein	CG18745	7783843	7786119	1267	1	0.000789266
protein	Ccm3	15371957	15374237	1338	2	0.00149477
protein	CG18672	31260247	31261667	807	1	0.00123916
protein	tok	24719697	24749125	16187	1	6.1778e-05
protein	CG32850	314923	331387	11080	1	9.02527e-05
protein	MCU	6550738	6593940	25666	3	0.000116886
protein	CG15221	11724246	11736617	6821	2	0.000293212
protein	Myo10A	10930840	10964046	18109	3	0.000165663
protein	Amph	12593604	12612068	11149	10	0.000896941
protein	CG5746	24343895	24348791	2924	1	0.000341997
protein	CG2781	7981817	7995852	8094	3	0.000370645
protein	CG42726	15348048	15350391	1182	1	0.000846024
protein	mld	24585653	24623899	21937	9	0.000410266
protein	Rdh	3825449	3828525	1800	1	0.000555556
protein	Trim9	10544883	10628054	48018	17	0.000354034
protein	HisRS	18515428	18520445	2776	1	0.000360231
protein	CG9541	8970520	8975428	2808	2	0.000712251
protein	AcCoAS	21270722	21280243	5364	1	0.000186428
protein	t	9217655	9223257	3349	1	0.000298597
protein	CG14650	4437387	4441328	1969	1	0.000507872
protein	CG34305	4242785	4243146	191	1	0.0052356
protein	CG32365	7869042	7894814	15899	8	0.000503176
protein	CG33199	8947681	8951086	1848	1	0.000541126
protein	CG30379	7939956	7941870	1220	1	0.000819672
protein	Tob	16074717	16091495	10640	8	0.00075188
protein	CG33679	15058303	15059120	506	1	0.00197628
protein	CG7705	18674626	18677539	1642	1	0.000609013
protein	Cp38	8481837	8483311	639	1	0.00156495
protein	CNPYb	19094890	19096217	716	1	0.00139665
protein	Myo61F	1318480	1329617	5852	3	0.000512645
protein	LUBEL	6759829	6772755	6727	3	0.000445964
protein	CG30395	21765489	21770196	3153	3	0.000951475
protein	CG43894	12889770	12892162	1387	2	0.00144196
protein	temp	2260207	2262515	1164	2	0.00171821
protein	BCL7-like	9356634	9358594	1088	1	0.000919118
protein	cdi	19044882	19094270	28201	6	0.000212758
protein	Unr	8432322	8442381	6239	1	0.000160282
protein	Drip	11411203	11429645	10921	1	9.15667e-05
protein	cona	18385828	18386887	639	1	0.00156495
protein	CG6511	8721324	8726108	2502	3	0.00119904
protein	disco-r	16118067	16148977	17952	8	0.000445633
protein	vir-1	12403270	12423439	12434	2	0.000160849
protein	LManVI	8777661	8781252	1780	3	0.00168539
protein	snf	5309242	5310501	672	1	0.0014881
protein	CG33093	22530694	22531922	728	1	0.00137363
protein	Sdc	21392402	21481176	52868	30	0.000567451
protein	CG33310	15026882	15029513	1599	1	0.000625391
protein	Pdk	9426439	9434638	4726	4	0.000846382
protein	Lip2	10701940	10709453	4262	1	0.000234632
protein	PPO3	23064769	23067183	1051	1	0.000951475
protein	CG15279	14844993	14851749	4094	1	0.00024426
protein	shg	21049654	21057197	3951	1	0.0002531
protein	CG12096	13159604	13162854	1743	3	0.00172117
protein	CG31358	12027736	12031757	2196	1	0.000455373
protein	CG32945	4577939	4578644	420	1	0.00238095
protein	CG42750	18159811	18275770	69193	10	0.000144523
protein	Ctr9	1307224	1311805	2278	1	0.000438982
protein	Atpalpha	20948714	20976239	16183	7	0.000432553
protein	dgt5	12465678	12471775	3228	1	0.000309789
protein	CG18748	7786170	7787923	999	1	0.001001
protein	crb	24295078	24314541	11054	4	0.00036186
protein	CG10353	11877737	11887162	5177	1	0.000193162
protein	CG31122	18406064	18412874	3595	1	0.000278164
protein	CG46309	16245835	16251788	3916	1	0.000255363
protein	CG10132	19518824	19525453	3197	1	0.000312793
protein	l(2)37Cd	19127260	19129326	1067	1	0.000937207
protein	CG14422	2943386	2944569	533	1	0.00187617
protein	GNBP2	18673474	18675413	1073	1	0.000931966
protein	nAChRalpha4	23206669	23287448	50965	10	0.000196213
protein	MSBP	15887567	15890109	1584	1	0.000631313
protein	FucTA	15147137	15154395	4358	3	0.000688389
protein	Elk	17873939	17926695	31720	1	3.15259e-05
protein	CG13723	17264416	17264986	309	1	0.00323625
protein	CG33483	30900718	30902161	955	2	0.00209424
protein	LPCAT	9571537	9579987	4971	4	0.000804667
protein	CG13116	9729940	9730945	543	1	0.00184162
protein	Sh	17924307	18063247	81954	22	0.000268443
protein	CG3679	16303870	16307377	1846	1	0.000541712
protein	Fs	15223560	15241589	10293	4	0.000388614
protein	CG10804	3476463	3482322	3453	2	0.000579206
protein	CG44252	23055474	23061549	3325	2	0.000601504
protein	CG42564	6374475	6377348	1646	1	0.000607533
protein	futsch	1409069	1453686	22297	3	0.000134547
protein	CG17652	1731033	1732356	760	1	0.00131579
protein	Nrx-1	22468512	22486969	10231	1	9.77422e-05
protein	fus	15657318	15676669	10845	4	0.000368834
protein	Dl	19302731	19326217	13468	3	0.00022275
protein	Sgf11	18681037	18681836	388	1	0.00257732
protein	CG42238	20965520	21052164	51086	7	0.000137024
protein	Leash	10885540	10896418	5786	1	0.000172831
protein	CG6345	10414218	10416046	888	2	0.00225225
protein	Zyx	1057365	1065001	5124	1	0.00019516
protein	DAAM	1289713	1322362	16993	5	0.000294239
protein	uzip	25012062	25031737	11142	5	0.000448752
protein	CG8188	17698917	17703024	2410	3	0.00124481
protein	Ehbp1	17007674	17015894	4748	1	0.000210615
protein	B4	13500624	13549328	29499	9	0.000305095
protein	CG8301	9581306	9586648	2936	1	0.000340599
protein	Lapsyn	21193571	21199431	3404	1	0.000293772
protein	CG7222	10813405	10815781	1419	1	0.000704722
protein	sstn	15090823	15094719	2207	1	0.000453104
protein	Oatp33Ea	12441401	12445924	2453	1	0.000407664
protein	Cpr11A	12486970	12489448	1496	1	0.000668449
protein	His1:CG33864	21536346	21537368	569	1	0.00175747
protein	jdp	30517059	30527037	5696	2	0.000351124
[truncated: 2,035 more rows]

## Sheet: H. sapiens
Feature	Name	Start	End	#A	6mA	density
tRNA	TRY-GTA7-1	20659958	20660051	42	1	0.0238095
tRNA	TRNI	4263	4331	48	1	0.0208333
tRNA	TRR-CCT4-1	139340700	139340772	30	1	0.0333333
tRNA	TRNQ	4329	4400	37	1	0.027027
tRNA	TRN-GTT13-1	16875463	16875536	33	1	0.030303
tRNA	TRNAN-GUU	120952291	120952364	31	1	0.0322581
tRNA	TRL-CAA4-1	248873855	248873960	43	1	0.0232558
tRNA	TRND	7518	7585	51	1	0.0196078
tRNA	TRNAV-CAC	145161108	145161178	27	1	0.037037
tRNA	TRV-AAC4-1	27681106	27681178	32	1	0.03125
tRNA	TRP-TGG3-5	3188094	3188165	28	1	0.0357143
tRNA	TRP-TGG3-4	3184133	3184204	28	1	0.0357143
miRNA	MIR181A1	198859044	198859153	63	1	0.015873
miRNA	MIR4735	196582413	196582481	42	1	0.0238095
miRNA	MIR3687-1	8208844	8208904	13	1	0.0769231
miRNA	MIR3138	10078611	10078692	27	1	0.037037
miRNA	MIR4477B	63819574	63819654	46	1	0.0217391
miRNA	MIR5681A	74548543	74548617	44	1	0.0227273
miRNA	MIR5681B	74548550	74548609	33	1	0.030303
miRNA	MIR7108	2434914	2435000	14	1	0.0714286
miRNA	MIR365A	14309285	14309371	47	1	0.0212766
miRNA	MIR941-5	63919868	63919939	22	1	0.0454545
miRNA	MIR24-1	95086021	95086088	34	1	0.0294118
miRNA	MIR1206	128008898	128008956	34	1	0.0294118
miRNA	MIR3944	133371556	133371663	39	1	0.025641
miRNA	MIR185	20033139	20033220	29	1	0.0344828
miRNA	MIR145	149430646	149430733	46	1	0.0217391
miRNA	MIR553	100281241	100281308	46	1	0.0217391
miRNA	MIR7641-1	104252591	104252651	30	1	0.0333333
miRNA	MIR4318	37657135	37657215	44	1	0.0227273
miRNA	MIR5187	161227186	161227261	37	1	0.027027
miRNA	MIR548AW	132945707	132945771	37	1	0.027027
miRNA	MIR4509-2	28426491	28426584	64	1	0.015625
miRNA	MIR4790	5250177	5250255	51	2	0.0392157
miRNA	MIR874	137647572	137647649	24	1	0.0416667
miRNA	MIR6795	15179283	15179350	28	1	0.0357143
miRNA	MIR1915	21496562	21496641	16	1	0.0625
miRNA	MIR6081	95065350	95065446	34	1	0.0294118
miRNA	MIR1306	20086058	20086142	35	1	0.0285714
miRNA	MIR4511	65719246	65719332	54	1	0.0185185
miRNA	MIR6724-4	8432530	8432621	15	1	0.0666667
miRNA	MIR657	81125276	81125373	37	1	0.027027
miRNA	MIR5787	50227436	50227490	9	1	0.111111
miRNA	MIR4432	60387362	60387445	40	2	0.05
miRNA	MIR3132	219549073	219549147	29	1	0.0344828
miRNA	MIRLET7I	62603686	62603769	39	1	0.025641
miRNA	MIR8064	52846463	52846552	37	2	0.0540541
miRNA	MIR519E	53679940	53680023	50	1	0.02
miRNA	MIR4255	37161563	37161634	38	1	0.0263158
miRNA	MIR6724-2	8249505	8249596	15	2	0.133333
miRNA	MIR3652	103930425	103930555	39	1	0.025641
miRNA	MIR3613	49996415	49996501	55	1	0.0181818
miRNA	MIR4520-1	6655440	6655509	37	1	0.027027
miRNA	MIR613	12764649	12764743	54	1	0.0185185
miRNA	MIR3934	33698128	33698234	49	1	0.0204082
miRNA	MIR6090	128522390	128522449	10	1	0.1
miRNA	MIR5096	78820752	78820821	31	1	0.0322581
miRNA	MIR6729	12029158	12029222	16	1	0.0625
miRNA	MIR6859-3	101973524	101973591	25	1	0.04
miRNA	MIR4514	80997417	80997473	30	1	0.0333333
miRNA	MIR941-3	63919561	63919632	22	1	0.0454545
miRNA	MIR4520-2	6655449	6655502	30	1	0.0333333
miRNA	MIR433	100881886	100881978	43	1	0.0232558
miRNA	MIR6505	48132797	48132867	35	1	0.0285714
miRNA	MIR1244-2	118974586	118974670	57	1	0.0175439
miRNA	MIR4721	28843919	28844007	30	1	0.0333333
miRNA	MIR182	129770383	129770492	47	1	0.0212766
miRNA	MIR1307	103394253	103394401	65	1	0.0153846
miRNA	MIR4309	102539644	102539726	37	1	0.027027
miRNA	MIR4274	7460028	7460118	31	1	0.0322581
miRNA	MIR3074	95086014	95086094	36	1	0.0277778
miRNA	MIR6513	218280125	218280188	28	1	0.0357143
miRNA	MIR1244-3	9239467	9239551	57	1	0.0175439
miRNA	MIR4324	49308797	49308868	34	1	0.0294118
miRNA	MIR6797	41869627	41869698	25	1	0.04
miRNA	MIR1254-2	23393405	23393467	27	1	0.037037
miRNA	MIR4712	50360329	50360410	50	1	0.02
miRNA	MIR181C	13874699	13874808	50	1	0.02
miRNA	MIR643	52281797	52281893	59	1	0.0169492
miRNA	MIR624	31014646	31014742	58	1	0.0172414
miRNA	MIR181B1	198858873	198858982	60	1	0.0166667
miRNA	MIR4467	102471469	102471531	20	1	0.05
miRNA	MIR4746	4445978	4446048	23	1	0.0434783
miRNA	MIR887	15935182	15935260	35	2	0.0571429
miRNA	MIR4708	65335117	65335183	32	2	0.0625
miRNA	MIR4285	102293103	102293187	31	1	0.0322581
miRNA	MIR369	101065598	101065667	43	1	0.0232558
miRNA	MIR744	12081899	12081996	44	1	0.0227273
miRNA	MIR3140	152489327	152489416	57	1	0.0175439
snRNA	SNAR-C4	47939541	47939660	50	1	0.02
snRNA	SNAR-C5	47913051	47913170	50	1	0.02
snRNA	SNAR-A13	47944922	47945043	45	2	0.0444444
snRNA	SNAR-C3	47950296	47950414	48	6	0.125
snRNA	RNU1-1	16514122	16514285	75	1	0.0133333
snRNA	SNAR-B1	50133745	50133864	47	2	0.0425532
snRNA	SNAR-B2	50139118	50139237	47	1	0.0212766
snRNA	SNAR-C1	47955682	47955801	50	4	0.08
snRNA	RNU12	42615245	42615393	70	1	0.0142857
rRNA	RNA18SN2	8209631	8211499	820	7	0.00853659
rRNA	RNR2	1671	3229	891	1	0.00112233
rRNA	RNA45SN2	8205988	8219302	3673	55	0.0149741
rRNA	RNA45SN1	8433222	8446572	3668	71	0.0193566
rRNA	RNA28SN3	8396926	8401980	1557	2	0.00128452
rRNA	RNA18SN3	8392666	8394534	820	4	0.00487805
rRNA	RNA45SN3	8389035	8402343	3685	15	0.00407056
rRNA	RNA28SN1	8441146	8446211	1551	19	0.0122502
rRNA	RNA18SN1	8436876	8438744	819	10	0.01221
rRNA	RNA28SN2	8213888	8218941	1554	21	0.0135135
lncRNA	LOC105375712	116604519	116615334	6196	4	0.000645578
lncRNA	LOC107986127	127744219	127751505	3585	5	0.0013947
lncRNA	LOC105370655	98079014	98169246	53910	39	0.000723428
lncRNA	ATP2B1-AS1	89708955	89711952	1493	1	0.000669792
lncRNA	LOC105379638	7329465	7331981	1508	1	0.00066313
lncRNA	LOC107984028	17717573	17722353	2306	2	0.000867303
lncRNA	LOC105376823	19860211	19889289	16216	31	0.00191169
lncRNA	LOC105372361	31711437	31718834	4198	2	0.000476417
lncRNA	LINC01290	10514842	10528198	6921	9	0.00130039
lncRNA	LOC105374141	144884538	144896487	7824	2	0.000255624
lncRNA	LOC105376368	4149569	4174612	14934	11	0.000736574
lncRNA	KCCAT333	17374917	17467256	57141	54	0.000945031
lncRNA	LINC01284	51095836	51171421	44520	2	4.49236e-05
lncRNA	LOC105374171	154899066	154970303	45002	13	0.000288876
lncRNA	LOC105375282	53348024	53418888	44492	30	0.000674279
lncRNA	LOC105374912	8307531	8326315	11328	12	0.00105932
lncRNA	LINC01874	490947	492655	962	2	0.002079
lncRNA	LOC107986733	27333855	27346770	7528	7	0.000929862
lncRNA	LOC105378937	119681035	119711829	18380	17	0.000924918
lncRNA	LOC105371076	10031637	10037297	3041	5	0.0016442
lncRNA	LINC01931	149767506	149859191	57385	40	0.000697046
lncRNA	ZBED5-AS1	10858217	10879276	12742	12	0.000941767
lncRNA	LOC101927598	51765816	51825019	34363	26	0.000756628
lncRNA	LOC399715	6326544	6335982	5092	8	0.00157109
lncRNA	TMEM212-AS1	171876352	171900740	14966	12	0.000801817
lncRNA	LOC105379155	124403514	124409977	4110	3	0.000729927
lncRNA	LOC105379771	41172329	41184754	6794	6	0.000883132
lncRNA	ALDH1L1-AS1	126103640	126108069	1863	1	0.000536769
lncRNA	LOC105371010	98111496	98132511	11671	13	0.00111387
lncRNA	LOC107985534	27138352	27149137	5766	5	0.000867152
lncRNA	LOC105379172	131019893	131068548	30023	21	0.000699464
lncRNA	LOC107984359	76213562	76217809	2026	1	0.000493583
lncRNA	LOC105377046	41257614	41268616	6088	8	0.00131406
lncRNA	LINC00299	8007771	8328419	183922	201	0.00109285
lncRNA	LOC105372130	55665544	55839884	107985	80	0.000740844
lncRNA	LOC105378507	118498175	118507761	5702	2	0.000350754
lncRNA	LOC101927600	112216879	112227987	6227	3	0.000481773
lncRNA	LOC148696	207818379	207822596	2010	4	0.00199005
lncRNA	LOC105375501	129763058	129769202	2945	2	0.000679117
lncRNA	LAMP5-AS1	9505180	9514998	5321	8	0.00150348
lncRNA	LOC105376097	78860787	78882221	13241	7	0.000528661
lncRNA	GMDS-AS1	2245753	2413591	98796	82	0.000829993
lncRNA	LOC105373790	188655188	188751301	63068	33	0.000523245
lncRNA	UMODL1-AS1	42102134	42108534	2866	7	0.00244243
lncRNA	LOC107986314	137665210	137682446	11143	9	0.000807682
lncRNA	LOC105372576	24091535	24112234	11730	5	0.000426257
lncRNA	ZNF790-AS1	36797550	36828111	18185	18	0.000989827
lncRNA	TSNAX-DISC1	231528653	232041272	298187	223	0.000747853
lncRNA	LOC105373012	34349677	34362313	7860	4	0.000508906
lncRNA	LOC105373198	232374578	232378110	1911	1	0.000523286
lncRNA	LOC105372549	17912579	17925248	7256	10	0.00137817
lncRNA	LOC100128288	8358413	8360541	1201	1	0.000832639
lncRNA	LOC105374968	20597690	20600617	1983	4	0.00201715
lncRNA	LOC105379027	71881524	71886584	2721	3	0.00110254
lncRNA	LINC01118	46816668	46822660	3084	8	0.00259403
lncRNA	LOC105372665	52609529	52619168	5713	8	0.00140032
lncRNA	LOC105369791	58920639	59131179	132091	37	0.00028011
lncRNA	LOC105376655	45569343	45578134	4227	1	0.000236574
lncRNA	OVOL1-AS1	65789001	65790868	823	3	0.0036452
lncRNA	LOC105375759	131096343	131145212	30223	26	0.000860272
lncRNA	LOC107986763	6961845	6987583	13769	14	0.00101678
lncRNA	LOC105372457	53854249	53869683	7427	3	0.000403932
lncRNA	LOC102723989	83219289	83270833	31134	31	0.000995696
lncRNA	LOC105373870	215908570	215913061	2760	6	0.00217391
lncRNA	LOC107985596	216470556	216496177	15685	13	0.000828817
lncRNA	LOC105378039	145752006	145769590	10838	8	0.000738144
lncRNA	LOC105371822	50256613	50271399	6200	6	0.000967742
lncRNA	LOC105378310	53151803	53163045	7409	3	0.000404913
lncRNA	KIF25-AS1	167994187	167997077	1185	2	0.00168776
lncRNA	PIK3IP1-AS1	31335349	31338021	1371	1	0.000729395
lncRNA	LOC107984179	44389766	44401411	5830	4	0.000686106
lncRNA	LOC101928279	4761760	4787374	13431	11	0.000819001
lncRNA	LOC107985143	27182392	27189680	4335	2	0.000461361
lncRNA	LOC105377002	26143650	26208475	39682	14	0.000352805
lncRNA	LOC105373994	97833650	97868068	21729	29	0.00133462
lncRNA	LOC107986916	13725514	13732767	4548	3	0.000659631
lncRNA	LOC105378930	118185199	118206679	13410	14	0.001044
lncRNA	LOC105376388	7465634	7472903	4326	4	0.000924642
lncRNA	LOC100147773	165768929	165775449	3794	4	0.0010543
lncRNA	LINC00649	33931122	33971186	22998	22	0.000956605
lncRNA	LOC105370924	82096582	82099672	1711	3	0.00175336
lncRNA	LOC102724643	46737291	46753232	9649	9	0.000932739
lncRNA	LOC105375981	15145877	15166691	12284	12	0.00097688
lncRNA	LINC01436	36005320	36008295	1659	6	0.00361664
lncRNA	LINC01990	107430930	107463912	19858	18	0.000906436
lncRNA	LOC101928551	174831728	174875964	28111	13	0.000462452
lncRNA	LOC107985839	2654934	2664150	4614	8	0.00173385
lncRNA	LOC107984002	130207786	130424539	116147	122	0.00105039
lncRNA	LOC105376124	86669256	86708305	23452	17	0.000724885
lncRNA	LOC105372541	16589897	16605504	9486	5	0.000527093
lncRNA	LOC105379446	65445305	65454892	5058	6	0.00118624
lncRNA	LOC105374365	6568729	6574394	2867	20	0.00697593
lncRNA	LOC105377182	18758535	18769783	5763	5	0.000867604
lncRNA	LOC105379003	66339430	66440571	59611	38	0.000637466
lncRNA	LOC105374243	182149525	182182762	20372	6	0.000294522
lncRNA	PCCA-AS1	100464437	100481015	9369	22	0.00234817
lncRNA	LOC105370173	41296183	41304060	4707	7	0.00148715
lncRNA	LOC107984548	101954998	101964947	5686	8	0.00140696
lncRNA	LOC105370887	72278604	72284233	3024	1	0.000330688
lncRNA	LOC105376645	44510112	44517170	3818	1	0.000261917
lncRNA	LOC105376212	108245418	108274889	17582	8	0.000455011
lncRNA	LOC105379007	67910871	67951274	25166	24	0.000953668
lncRNA	LOC105373911	224739008	224742296	2066	2	0.000968054
lncRNA	LINC00448	62672285	62807359	90068	42	0.000466314
lncRNA	LOC112268037	83063325	83070347	4360	1	0.000229358
lncRNA	LOC105374412	38748752	38753474	2654	3	0.00113037
lncRNA	KCNMB2-AS1	178525467	178860405	207295	183	0.0008828
lncRNA	LOC105372126	55589899	55606858	9916	10	0.00100847
lncRNA	LOC101928377	75423667	75427690	2183	2	0.00091617
lncRNA	LOC107986843	126649446	126654426	2827	1	0.000353732
lncRNA	LOC101930496	83110251	83119423	3966	3	0.00075643
lncRNA	LOC105375710	114294583	114311356	11229	5	0.000445276
lncRNA	LOC105375886	67554385	67623417	41610	25	0.000600817
lncRNA	LOC550113	68053508	68073233	12621	17	0.00134696
lncRNA	LOC105369827	70468088	70510568	25424	25	0.000983323
lncRNA	LOC105379015	68941948	68951720	5614	6	0.00106876
lncRNA	LOC105378879	104132205	104150677	11664	2	0.000171468
lncRNA	LOC101929866	45178478	45191638	7743	8	0.00103319
lncRNA	LOC105379167	128639096	128659547	12794	4	0.000312647
lncRNA	LINC02283	54332892	54356104	13913	27	0.00194063
lncRNA	LOC101927296	73521322	73569774	28682	36	0.00125514
lncRNA	LOC105376267	123995912	123999387	1609	6	0.00372902
lncRNA	LINC01280	216589993	216606938	9147	6	0.000655953
lncRNA	LOC105376445	21414787	21418654	2072	3	0.00144788
lncRNA	LINC01170	124059794	124438520	234051	170	0.000726337
lncRNA	LOC102723870	32609300	32612490	1740	2	0.00114943
lncRNA	LOC105369908	93096115	93109302	7688	12	0.00156087
lncRNA	HLTF-AS1	149086332	149102823	9255	15	0.00162075
lncRNA	LOC105378641	34457859	34685733	128980	110	0.000852845
lncRNA	LOC105371343	74843100	74845427	1292	6	0.00464396
lncRNA	LOC107986567	11806635	11810849	2328	3	0.00128866
lncRNA	LOC105374264	187835689	187890244	32844	22	0.000669833
lncRNA	LOC105371611	171117927	171252681	82680	52	0.000628931
lncRNA	LOC105370221	59083949	59105002	13551	5	0.000368976
lncRNA	LINC02422	31876969	31887203	5833	3	0.000514315
lncRNA	LINC02355	149154295	149278123	78122	51	0.000652825
lncRNA	LOC105374488	11259633	11281056	12829	9	0.000701536
lncRNA	JAZF1-AS1	28180457	28241377	35941	36	0.00100164
lncRNA	LOC101929767	43148366	43170403	12299	14	0.0011383
lncRNA	LOC101928731	93707791	93737823	18362	14	0.000762444
lncRNA	LOC105378320	60733551	60746148	7596	5	0.000658241
lncRNA	LOC101927023	112228283	112257309	17900	12	0.000670391
lncRNA	LINC01734	39213781	39224748	6405	5	0.00078064
lncRNA	TBX5-AS1	114408195	114412832	2323	3	0.00129143
lncRNA	LOC101927488	126272517	126285175	7844	10	0.00127486
lncRNA	PP12613	121764585	121766808	1014	2	0.00197239
lncRNA	LOC100996506	85315709	85316844	495	2	0.0040404
lncRNA	LOC107985851	9211107	9214798	1917	2	0.0010433
lncRNA	LOC105375635	90806119	90812939	4218	5	0.0011854
lncRNA	LOC112268036	42224436	42233512	5381	1	0.000185839
lncRNA	LOC339666	32376664	32384343	4069	11	0.00270337
lncRNA	ITGB2-AS1	44921035	44929680	4393	3	0.000682905
lncRNA	LOC107987246	22384022	22387957	1529	20	0.0130804
lncRNA	LOC100508046	18976748	18980793	2499	3	0.00120048
lncRNA	LOC105377941	110575398	110589408	8482	14	0.00165055
lncRNA	LINC01362	82903183	83166815	166019	109	0.000656551
lncRNA	LBX1-AS1	101229594	101238859	4153	3	0.000722369
lncRNA	ZNF337-AS1	25624045	25678074	31779	37	0.00116429
lncRNA	MZF1-AS1	58559186	58574797	7014	5	0.00071286
lncRNA	ATP13A5-AS1	193307244	193314521	4205	4	0.000951249
lncRNA	LOC107984207	10330745	10341258	6758	4	0.000591891
lncRNA	LOC107985551	42063216	42065731	1299	3	0.00230947
lncRNA	LOC112268251	58480718	58483568	1341	3	0.00223714
lncRNA	LOC105377383	116282074	116297158	10176	3	0.000294811
lncRNA	LINC01829	67123357	67215319	58627	29	0.000494653
lncRNA	LOC107985372	244771265	244803772	17569	18	0.00102453
lncRNA	LOC112268142	78661170	78719900	32105	35	0.00109017
lncRNA	LINC01709	101639560	101785723	94671	83	0.00087672
lncRNA	LOC105369448	97011543	97016047	2871	4	0.00139324
lncRNA	LOC101928663	25244916	25261407	10223	4	0.000391275
lncRNA	LOC107986222	31984493	31990446	3593	1	0.000278319
lncRNA	UBR5-AS1	102239451	102252174	7519	1	0.000132996
lncRNA	LOC105375470	118151349	118184002	20654	20	0.000968335
lncRNA	LOC107986461	146766252	146770075	2228	4	0.00179533
lncRNA	LOC105369687	20212441	20215309	1824	1	0.000548246
lncRNA	LOC101928563	38852801	38886769	22734	19	0.000835753
lncRNA	LOC107986582	26331491	26339757	4845	5	0.00103199
lncRNA	LNX1-AS2	53592956	53605382	7045	5	0.000709723
lncRNA	LOC105370941	39782906	39785617	1585	2	0.00126183
lncRNA	LOC112268288	46093588	46097919	1622	7	0.00431566
lncRNA	LOC105372339	23565728	23569410	1984	1	0.000504032
lncRNA	LOC107984553	20179010	20186191	4061	8	0.00196996
lncRNA	LOC105372272	10260092	10272093	5638	8	0.00141894
lncRNA	LOC102723725	58748750	58750943	1231	6	0.00487409
lncRNA	LOC105373331	124380907	124389830	5481	1	0.000182448
lncRNA	LOC107984261	99422526	99427324	2928	3	0.00102459
lncRNA	LOC105372186	71642675	71646597	2592	3	0.00115741
lncRNA	LOC105370430	30379187	30383621	2807	3	0.00106876
lncRNA	LOC107985812	66282525	66286475	2425	3	0.00123711
lncRNA	LOC105372568	22805772	22824382	10135	6	0.000592008
lncRNA	LOC105373000	32106179	32121752	8602	10	0.00116252
lncRNA	LOC101927450	79135422	79145666	6342	7	0.00110375
lncRNA	LOC105377024	33878854	33881756	1532	5	0.00326371
lncRNA	SNHG28	159834478	159855037	10713	9	0.000840101
lncRNA	LOC107984839	2251598	2253223	731	2	0.00273598
lncRNA	LINC00638	104821201	104823718	1028	1	0.000972763
lncRNA	LINC02437	184989347	185005779	8654	20	0.00231107
lncRNA	LINC01799	66904436	66971466	41479	37	0.000892018
lncRNA	LOC105377956	113122122	113131546	6254	7	0.00111928
lncRNA	LOC101929305	201023944	201043069	9404	8	0.000850702
lncRNA	LOC105372431	48673174	48677069	1607	2	0.00124456
lncRNA	LOC100128988	40980713	41025396	24307	30	0.00123421
lncRNA	LOC105377714	169457607	169583469	75997	59	0.000776346
lncRNA	LINC01889	125710917	125793560	51105	33	0.000645729
lncRNA	LOC105369969	108733409	108754597	11805	11	0.000931809
lncRNA	LINC01933	151958898	152270449	187351	112	0.000597808
lncRNA	LOC101927884	75524068	75542706	11148	13	0.00116613
lncRNA	LOC107986907	5113280	5145847	19876	10	0.000503119
lncRNA	LOC105371857	63333215	63354185	13159	9	0.000683943
lncRNA	LINC01239	22646200	22824213	114916	75	0.000652651
lncRNA	LINC01867	52370648	52390070	12470	6	0.000481155
lncRNA	ASTN2-AS1	116504283	116562293	34288	28	0.000816612
lncRNA	LOC107985875	42804822	42811898	3571	7	0.00196024
lncRNA	LINC01715	28643256	28648801	2891	3	0.0010377
lncRNA	LOC107984504	38905683	38909592	2207	1	0.000453104
lncRNA	LOC107985944	127888741	127893850	2733	5	0.00182949
lncRNA	LOC102723729	41534305	41578368	24060	36	0.00149626
lncRNA	IL12A-AS1	159913400	160207092	167732	186	0.00110891
lncRNA	LOC105370842	60883137	60889518	3579	7	0.00195585
lncRNA	LOC105379481	30514055	30531183	9598	4	0.000416753
lncRNA	LOC102724511	170160642	170163027	977	5	0.00511771
lncRNA	NUTM2B-AS1	79691500	79826594	80601	110	0.00136475
lncRNA	LOC105372074	38466643	38490284	14812	11	0.000742641
lncRNA	LOC101929280	594997	597964	1297	3	0.00231303
lncRNA	LOC102724484	29199040	29208970	5865	4	0.000682012
lncRNA	LOC101929114	63352675	63353898	516	1	0.00193798
lncRNA	LOC102723649	137665646	137674554	5910	2	0.000338409
lncRNA	LOC105369927	97193349	97229495	21949	24	0.00109344
lncRNA	LOC107986423	73645672	73664160	10901	7	0.000642143
lncRNA	LOC105374740	41385467	41410114	15741	5	0.000317642
lncRNA	KLHL6-AS1	183548735	183552326	2127	3	0.00141044
lncRNA	LOC105372411	43619005	43634407	7400	11	0.00148649
lncRNA	LOC105374306	196496214	196500718	2573	4	0.00155461
lncRNA	LOC105376815	18970478	19051428	43082	71	0.00164802
lncRNA	LINC02301	82642632	82706825	41636	18	0.000432318
lncRNA	LOC102724863	64933250	64938494	3600	1	0.000277778
lncRNA	LOC105376076	69760081	69799046	24534	13	0.000529877
lncRNA	TBX2-AS1	61393456	61399606	2235	5	0.00223714
lncRNA	LOC101929727	88131898	88380353	151972	137	0.000901482
lncRNA	LINC02017	55178172	55189214	6827	10	0.00146477
lncRNA	LOC107987191	74474040	74479139	3258	2	0.000613874
lncRNA	CD27-AS1	6439001	6451517	6322	11	0.00173996
lncRNA	LOC102723340	95996392	96011417	9114	6	0.000658328
lncRNA	PDZRN3-AS1	73623568	73627899	2102	5	0.00237869
lncRNA	LOC105377208	52054286	52058560	2513	1	0.000397931
lncRNA	LOC105369844	75523950	75984098	279990	245	0.000875031
lncRNA	LOC105376031	37027763	37031333	1599	1	0.000625391
lncRNA	LOC107986332	184349821	184353322	1909	2	0.00104767
lncRNA	LOC105370675	101566051	101567844	894	2	0.00223714
lncRNA	LOC105369801	63995065	64020617	15723	16	0.00101762
lncRNA	LOC107985305	44632231	44725208	46824	53	0.0011319
lncRNA	LOC105379393	42051750	42104987	30329	24	0.000791322
lncRNA	LOC105377952	113094282	113111755	11546	6	0.00051966
lncRNA	LOC105371399	87766256	87775389	4842	9	0.00185874
lncRNA	LINC01662	18733914	18757894	13784	9	0.000652931
lncRNA	LOC107984275	123185282	123189941	2735	1	0.000365631
lncRNA	LOC101929626	46133371	46139081	3220	7	0.00217391
lncRNA	LOC107984279	129240385	129255671	8372	8	0.000955566
lncRNA	LOC105376248	118517041	118523497	3960	6	0.00151515
lncRNA	LOC105371635	179690329	179730060	24029	23	0.000957177
lncRNA	LOC105376890	27229401	27234494	2633	3	0.00113938
lncRNA	LOC105374689	24291742	24323165	19331	17	0.000879416
lncRNA	LOC112268424	131228565	131232388	2391	2	0.00083647
lncRNA	STK4-AS1	44963794	44966458	1443	5	0.003465
lncRNA	LOC105374471	38935823	38953455	10173	9	0.000884695
lncRNA	LOC105377977	120970601	121017233	29838	21	0.000703801
lncRNA	CTB-49A3.2	133210754	133226035	8432	7	0.000830171
lncRNA	LOC102503427	72557077	72571743	8488	8	0.000942507
lncRNA	LOC105379188	135122067	135132386	5011	2	0.000399122
lncRNA	LOC105373458	19429993	19436507	3927	2	0.000509295
lncRNA	LOC107985740	39803550	39817675	7481	12	0.00160406
lncRNA	LOC105372815	42351219	42363359	6258	15	0.00239693
lncRNA	LOC105374187	161263152	161285627	13558	8	0.000590058
lncRNA	LOC105374810	75341830	75350250	5179	7	0.00135161
lncRNA	LOC105373508	100739791	100747314	4185	1	0.000238949
lncRNA	LOC105373401	6301455	6313149	6543	8	0.00122268
lncRNA	LOC107984253	91676200	91706473	17560	19	0.001082
lncRNA	LOC105374441	44896897	44924587	18482	12	0.00064928
lncRNA	LOC101928174	34755084	34812923	33770	26	0.000769914
lncRNA	LOC105375805	144765368	144770461	2502	4	0.00159872
lncRNA	LOC107985880	46847206	46854060	3457	5	0.00144634
lncRNA	LINC00366	38567724	38579516	7617	3	0.000393856
lncRNA	LINC01495	22445672	22492019	29123	14	0.00048072
lncRNA	LOC107986444	119579344	119585013	3360	2	0.000595238
lncRNA	LINC01014	178419201	178457305	23631	11	0.00046549
lncRNA	LINC02029	157081841	157088547	3665	4	0.00109141
lncRNA	LOC107986021	106911883	106927874	9995	11	0.00110055
lncRNA	LOC107985134	69146176	69166689	13322	11	0.000825702
lncRNA	LINC00052	87576929	87579686	1652	1	0.000605327
lncRNA	LOC107984197	4706068	4721286	9157	12	0.00131047
lncRNA	LOC105377680	158317239	158323198	3391	5	0.00147449
lncRNA	LOC112268416	55824158	55874215	30537	26	0.000851426
lncRNA	LINC02401	103547794	103559815	7193	6	0.000834144
lncRNA	LINC00222	108751654	108769942	9856	5	0.000507305
lncRNA	LOC107984760	38250725	38253653	1178	1	0.000848896
lncRNA	DENND5B-AS1	31589923	31615351	14314	25	0.00174654
lncRNA	PRNCR1	127079874	127092595	7672	3	0.000391032
lncRNA	LOC105371840	58050355	58059944	5202	2	0.000384468
lncRNA	LOC101927692	114764788	114779903	8791	22	0.00250256
lncRNA	LOC100506639	43067023	43093558	14235	24	0.00168599
lncRNA	LOC105370114	23653359	23714951	35043	34	0.000970237
lncRNA	LOC105375783	141023547	141032986	4750	5	0.00105263
lncRNA	LOC105371689	203996776	204008926	6794	2	0.000294377
lncRNA	LOC107986043	63136328	63148797	7545	2	0.000265076
lncRNA	LINC01664	17121595	17132104	5681	4	0.000704101
lncRNA	LOC105372492	912939	938216	13581	9	0.000662691
lncRNA	LINC02327	28830243	28968696	89163	61	0.00068414
lncRNA	LOC102724927	3947609	3950444	1459	2	0.0013708
lncRNA	ZNF236-DT	76794732	76822295	14817	25	0.00168725
lncRNA	LOC105375937	85495699	85534747	24157	23	0.000952105
lncRNA	LINC00887	194301199	194312804	6019	5	0.000830703
lncRNA	FLJ33534	11099851	11132176	16164	12	0.00074239
lncRNA	LOC105372132	56137689	56153742	9388	8	0.000852152
lncRNA	LOC105374295	195005769	195014907	4613	1	0.000216779
lncRNA	LOC105378270	43323018	43327938	2508	5	0.00199362
lncRNA	LOC105378662	38913540	38919506	3135	3	0.000956938
lncRNA	LOC101927971	68388337	68406693	10675	23	0.00215457
lncRNA	LOC101929367	201429144	201430271	484	2	0.00413223
lncRNA	LOC105371298	59412601	59442315	19188	12	0.000625391
lncRNA	LOC731157	90410000	90410669	358	1	0.0027933
lncRNA	LOC105375690	103481280	103501910	11752	10	0.000850919
lncRNA	LOC105372581	25393517	25408336	8118	9	0.00110865
lncRNA	LINC01903	67808507	67814822	4102	8	0.00195027
lncRNA	LOC105370047	124511651	124516861	2324	9	0.00387263
lncRNA	LOC105377271	71614504	71654629	24558	24	0.000977278
lncRNA	LOC105371551	16832687	16835321	1105	3	0.00271493
lncRNA	POTEH-AS1	15700386	15703354	1803	2	0.00110926
lncRNA	LOC100506731	85522055	85530313	5026	4	0.000795862
lncRNA	LOC105374516	21582096	21613722	20090	15	0.00074664
lncRNA	LOC101929563	23500691	23672399	103489	62	0.000599097
lncRNA	LOC107985962	175624617	175839266	129211	111	0.00085906
lncRNA	MRGPRG-AS1	3218332	3223131	1830	5	0.00273224
lncRNA	LOC101927392	105142860	105188799	29246	18	0.000615469
lncRNA	LOC105377397	119688802	119693463	2875	1	0.000347826
lncRNA	LOC112268268	10312755	10323243	6030	2	0.000331675
lncRNA	LOC105379154	122789522	122845319	35491	28	0.000788932
lncRNA	LOC105370990	95132599	95150773	11336	9	0.000793931
lncRNA	LINC01182	13655179	13931228	165501	149	0.000900297
lncRNA	LOC107984628	34692884	34701359	4913	6	0.00122125
lncRNA	LOC101930109	56391226	56408802	9900	9	0.000909091
lncRNA	ACVR2B-AS1	38451027	38454820	1650	2	0.00121212
lncRNA	RBM26-AS1	79406309	79424336	11072	13	0.00117413
lncRNA	LOC105369957	105372114	105412881	22910	26	0.00113488
lncRNA	LOC101929316	64445231	64456070	6197	4	0.000645474
lncRNA	LOC105375003	29108630	29114434	3795	1	0.000263505
lncRNA	LINC00898	47621043	47631569	4731	7	0.0014796
lncRNA	LOC105379168	128661857	128935765	172815	105	0.000607586
lncRNA	LOC105377392	118251436	118265951	9188	6	0.000653026
lncRNA	LOC101928324	26462756	26467537	2563	3	0.0011705
lncRNA	LOC105375717	117273754	117311089	23117	17	0.00073539
lncRNA	LOC102725116	56108987	56136743	17201	7	0.000406953
lncRNA	LOC112267863	124241158	124311784	45609	27	0.000591988
lncRNA	LOC105377265	69047083	69062010	9071	7	0.00077169
lncRNA	LOC105373890	219905011	219940772	20344	22	0.0010814
lncRNA	LOC107984685	29007687	29187907	116149	56	0.000482139
lncRNA	LOC105370223	59265905	59280311	9091	9	0.00098999
lncRNA	LOC105369851	76636119	76665457	17543	12	0.000684034
lncRNA	LOC105377380	114548645	114558726	6555	2	0.000305111
lncRNA	WT1-AS	32435518	32458769	12854	11	0.000855765
lncRNA	LOC105375346	69544025	69580727	20739	17	0.000819712
lncRNA	LOC101928963	82374330	82384027	5322	3	0.000563698
lncRNA	LOC107986849	131845060	131878759	18419	25	0.00135729
lncRNA	LINC02501	31506544	31558821	34099	15	0.000439896
lncRNA	LOC101928553	148896339	148929259	18761	10	0.000533021
lncRNA	LOC105373779	184461929	184467187	3425	5	0.00145985
lncRNA	LOC107987178	74306366	74340283	22388	10	0.000446668
lncRNA	LINC01063	196631504	196632587	531	1	0.00188324
lncRNA	LOC105371222	148731596	148736142	2690	1	0.000371747
lncRNA	LOC107985442	19048034	19053867	3202	3	0.000936914
lncRNA	LINC01351	190478260	190481394	1954	2	0.00102354
lncRNA	LOC105371934	40315193	40322894	3226	1	0.000309981
lncRNA	LOC107984750	79154398	79158234	1989	2	0.00100553
lncRNA	LINC02310	51392129	51397135	2794	4	0.00143164
lncRNA	LOC105369833	71525890	71572078	28243	19	0.000672733
lncRNA	LOC105374373	8268608	8270181	557	3	0.005386
lncRNA	LOC107985784	186523146	186536327	8260	7	0.000847458
lncRNA	NPHP3-AS1	132721750	132874211	92970	96	0.00103259
lncRNA	LOC105369517	118092345	118098978	3603	1	0.000277546
lncRNA	LINC00513	130913464	130921946	4913	5	0.00101771
lncRNA	LOC105376360	3318695	3750764	245655	350	0.00142476
lncRNA	LOC112268129	57491770	57510759	11443	10	0.000873897
lncRNA	LOC105370248	67577623	67596213	12013	3	0.000249729
lncRNA	TOLLIP-AS1	1309708	1310707	386	1	0.00259067
lncRNA	LOC102723709	67711677	67713733	1013	3	0.0029615
lncRNA	LOC105378906	112005933	112008258	1229	3	0.00244101
lncRNA	POT1-AS1	124929873	125145234	136708	122	0.000892413
lncRNA	LINC01702	67521856	67533079	6256	14	0.00223785
lncRNA	LOC107984789	25555086	25561032	3187	3	0.000941324
lncRNA	LOC107986858	150341845	150359120	9796	5	0.000510412
lncRNA	LOC105374914	8959908	9051662	56815	39	0.000686438
lncRNA	LOC105369632	6875764	6889358	7204	9	0.00124931
lncRNA	LOC107985832	185395113	185398057	1847	1	0.000541419
lncRNA	LOC105376570	15910577	15928192	9507	4	0.000420743
lncRNA	LOC107986541	87992804	87998333	3379	2	0.000591891
lncRNA	LOC105379149	121829486	121878856	31029	25	0.000805698
lncRNA	LOC105370728	23403866	23407335	1880	2	0.00106383
lncRNA	LOC105378983	58186705	58218900	19887	15	0.000754262
lncRNA	LINC01873	66383306	66392450	5752	5	0.000869263
lncRNA	LOC105369306	36104881	36109690	2788	2	0.00071736
lncRNA	LOC105378604	3306636	3327974	9421	10	0.00106146
lncRNA	LOC105372482	58257273	58278791	11388	17	0.0014928
lncRNA	RNF219-AS1	78054855	78617325	353467	276	0.000780837
lncRNA	LOC112268038	105198637	105245965	27552	24	0.00087108
lncRNA	LOC107986796	52315409	52359049	26063	18	0.000690634
lncRNA	LOC102724497	74711688	74754845	24660	29	0.00117599
lncRNA	LOC105373970	241013556	241033728	10814	16	0.00147956
lncRNA	LOC105370730	23526124	23541404	9031	8	0.000885838
lncRNA	LOC105374746	42993494	43000908	4214	7	0.00166113
lncRNA	LOC107985461	217163180	217167801	2801	2	0.000714031
lncRNA	LINC02289	77069180	77076191	3635	3	0.000825309
lncRNA	GRTP1-AS1	113351673	113361868	5427	5	0.000921319
lncRNA	LOC105369958	105491814	105550035	33867	25	0.000738182
lncRNA	LOC105369968	108628344	108645249	8518	10	0.00117398
lncRNA	LOC105372521	8623663	8657177	20709	75	0.00362161
lncRNA	LOC105377190	21359596	21360697	420	2	0.0047619
lncRNA	LOC101928972	63178067	63189243	6252	5	0.000799744
lncRNA	LOC105370534	64880657	64902128	12141	7	0.000576559
lncRNA	LOC105370128	27667713	27680599	7551	6	0.000794597
lncRNA	LINC02264	117834401	117869948	22601	9	0.000398212
lncRNA	LOC105378339	65815895	65891721	48620	34	0.000699301
lncRNA	LOC102467080	54660158	54744258	49986	67	0.00134038
lncRNA	LOC101929638	29180623	29205834	12751	15	0.00117638
lncRNA	LOC101929974	131451724	131530841	40871	39	0.000954222
lncRNA	LOC105375567	150818964	150877309	31559	32	0.00101397
lncRNA	LOC112268276	166161051	166340894	107011	82	0.000766276
lncRNA	LOC105371457	157652488	157660097	4976	4	0.000803859
lncRNA	LINC01148	86905778	86922755	11032	8	0.000725163
lncRNA	LOC105376110	82531042	82601932	43110	20	0.000463929
lncRNA	LINC02385	104169972	104177590	4236	4	0.000944287
lncRNA	LOC105376434	15172897	15207400	18879	22	0.00116532
lncRNA	LOC107985359	230775967	230795196	10233	5	0.000488615
lncRNA	LOC105379329	24884088	24886244	1277	4	0.00313234
lncRNA	LOC102725220	107286625	107304727	11047	10	0.000905223
lncRNA	LHX5-AS1	113472003	113480481	3729	4	0.00107267
lncRNA	LOC100133091	76549341	76627982	45745	4	8.74413e-05
lncRNA	CASC21	127244637	127392631	88540	77	0.000869663
lncRNA	LOC102724848	109860130	109877032	9956	17	0.00170751
lncRNA	LOC105374483	11776305	11789866	8314	3	0.000360837
lncRNA	LOC107985826	151170298	151174658	2610	4	0.00153257
lncRNA	LOC105370444	34095841	34099032	1721	1	0.000581058
lncRNA	LINC00552	113748511	113751089	1104	4	0.00362319
lncRNA	LOC105369932	98295041	98304725	5967	5	0.000837942
lncRNA	LOC100506082	4187152	4202653	8604	6	0.00069735
lncRNA	LOC100128885	64574695	64618589	24475	23	0.000939734
lncRNA	LOC107984522	64987701	64990646	1765	1	0.000566572
lncRNA	LOC107986617	82017157	82116127	61247	50	0.000816367
lncRNA	LOC107985272	219469726	219508405	23964	38	0.00158571
lncRNA	LINC01824	6495659	6504942	5541	2	0.000360946
lncRNA	LINC00891	71697196	71703406	3417	5	0.00146327
lncRNA	AZIN1-AS1	102864271	102977876	63568	82	0.00128996
lncRNA	LOC100505985	50093389	50099283	3943	2	0.000507228
lncRNA	LOC100507053	99088857	99301356	129835	110	0.000847229
lncRNA	LOC105373234	242489553	242502812	8006	6	0.000749438
lncRNA	LINC01878	212795331	212819263	14840	42	0.00283019
lncRNA	LOC105374809	74928262	74958892	17801	16	0.000898826
lncRNA	CRTC3-AS1	90620009	90717140	51714	62	0.0011989
lncRNA	LOC101927551	45000565	45003619	1475	3	0.0020339
lncRNA	LINC01002	197016	202209	1865	14	0.0075067
lncRNA	LOC105376348	2169175	2189505	12221	10	0.000818264
lncRNA	LOC100129046	93591968	93600030	4231	6	0.0014181
lncRNA	LOC105371458	157925967	157949071	13400	9	0.000671642
lncRNA	LOC105377908	96717174	96721381	2581	1	0.000387447
lncRNA	LOC105371833	55510836	55537493	15748	14	0.000889002
lncRNA	LOC105369649	9334243	9342768	4658	7	0.00150279
lncRNA	LOC101927209	49161311	49207720	26429	35	0.0013243
lncRNA	CCDC37-AS1	126393032	126394798	866	1	0.00115473
lncRNA	LOC105373451	18268038	18311788	27728	16	0.000577034
lncRNA	LINC01759	9182204	9192086	4640	8	0.00172414
lncRNA	LOC105377973	119473412	119478662	3431	2	0.00058292
lncRNA	LOC105372984	222751241	222773192	12945	10	0.000772499
lncRNA	LOC105369933	98337757	98350717	7673	3	0.000390981
lncRNA	LOC105373277	248483714	248537697	33393	9	0.000269518
lncRNA	LOC440982	147421327	147509910	57139	28	0.000490033
lncRNA	LOC105370011	117832265	117844895	6594	1	0.000151653
lncRNA	POU6F2-AS2	38979895	39013567	20865	12	0.000575126
lncRNA	LOC105373611	128402603	128644234	122574	100	0.000815834
lncRNA	LOC105379514	9662189	9679905	10311	13	0.00126079
lncRNA	LOC107986526	119285653	119296731	7334	3	0.000409054
lncRNA	LINC01091	123649991	123930778	176453	128	0.000725406
lncRNA	LOC107986420	67942718	67981783	24217	18	0.00074328
lncRNA	LOC105375670	100415880	100501147	46585	57	0.00122357
lncRNA	LOC107985368	236943706	237003056	32999	37	0.00112125
lncRNA	LOC101928682	87271906	87292452	10643	9	0.000845626
lncRNA	LOC107986360	88908909	88919102	6488	4	0.000616523
lncRNA	LOC105369575	130723427	130735822	6980	10	0.00143266
lncRNA	LOC105378746	57951377	57991280	23681	27	0.00114015
lncRNA	LOC105373485	13519494	13533126	8254	8	0.000969227
lncRNA	LOC105376652	45106485	45145348	22722	15	0.000660153
lncRNA	LOC107985894	68907639	68917903	5787	8	0.00138241
lncRNA	LOC105370738	25865284	25877190	6786	12	0.00176835
lncRNA	LOC101926943	74688937	74728918	23891	34	0.00142313
lncRNA	LOC105374333	26074667	26093870	11682	20	0.00171204
lncRNA	LOC105375412	96509231	96531315	13474	9	0.000667953
lncRNA	LOC107986257	6302886	6308709	2705	3	0.00110906
lncRNA	LOC107986972	122485195	122487419	1274	2	0.00156986
lncRNA	LOC105374247	183107866	183114410	3825	6	0.00156863
lncRNA	LOC105376197	105091515	105154941	35549	21	0.000590734
lncRNA	LOC102724096	4186320	4190029	1933	1	0.000517331
lncRNA	LOC105373769	180405875	180432380	17051	12	0.000703771
lncRNA	LOC107984580	39307786	39337719	18292	7	0.000382681
lncRNA	LOC105376043	38848569	38873795	15465	8	0.000517297
lncRNA	LOC105377490	152147801	152225944	44318	61	0.00137642
lncRNA	LOC101929440	1408282	1412251	1892	4	0.00211416
lncRNA	LOC101927342	76011324	76019356	4892	4	0.000817661
lncRNA	LOC101928711	177765619	177767316	976	1	0.00102459
lncRNA	LOC105377285	75878108	75888466	5860	6	0.00102389
lncRNA	LOC105373824	197311127	197318963	4510	8	0.00177384
lncRNA	LINC00672	38925168	38929384	2475	3	0.00121212
lncRNA	LOC101928274	118117046	118135990	10087	12	0.00118965
lncRNA	LOC105376231	114696608	114700168	1925	1	0.000519481
lncRNA	LOC105375997	25579811	25588581	5735	1	0.000174368
lncRNA	LINC00334	45234340	45258730	12328	9	0.000730045
lncRNA	LOC105379301	19091557	19145393	32090	22	0.000685572
lncRNA	LOC102724355	27172957	27351345	115259	86	0.000746146
lncRNA	LOC101929204	108802375	108816397	7135	15	0.00210231
lncRNA	LINC02361	132186735	132189695	1087	7	0.00643974
lncRNA	LOC102723834	225691222	225716947	14307	23	0.0016076
lncRNA	LOC105372088	43810694	43933366	78418	46	0.0005866
lncRNA	NRON	126407775	126410504	1468	1	0.000681199
lncRNA	LOC107986459	146042406	146043862	797	2	0.00250941
lncRNA	ROCR	72021851	72025979	2677	2	0.000747105
lncRNA	LOC107986469	159320450	159326788	3780	2	0.000529101
lncRNA	LOC105373998	98184734	98188858	2489	5	0.00200884
lncRNA	LOC105372352	29213233	29223137	5308	5	0.000941974
lncRNA	LINC02446	10553379	10575688	14130	16	0.00113234
lncRNA	LOC107986438	101245599	101273805	18351	14	0.000762901
lncRNA	LINC01296	19062377	19107497	26240	35	0.00133384
lncRNA	LINC01581	93905403	94107938	123460	122	0.000988174
lncRNA	LOC107984476	30869147	30880389	5924	15	0.00253207
lncRNA	LINC02236	6795880	6826728	18151	10	0.000550934
lncRNA	LOC105371036	382661	396820	6992	15	0.00214531
lncRNA	LOC105377861	76698790	76727276	18142	7	0.000385845
lncRNA	LOC101927830	155347137	155374174	16381	14	0.000854649
lncRNA	LOC105371740	34725509	34727094	830	2	0.00240964
lncRNA	SLC9A3-AS1	473236	480892	2611	2	0.00076599
lncRNA	LOC105372325	21922171	21937693	8946	2	0.000223564
lncRNA	LOC105375912	78904143	78947527	27351	23	0.00084092
lncRNA	LOC105379386	40114680	40127118	7521	9	0.00119665
lncRNA	MESTIT1	130487057	130491172	2221	4	0.00180099
lncRNA	LOC105376748	190534525	190574735	24501	23	0.000938737
lncRNA	DSCR4	38054011	38121360	40050	34	0.000848939
lncRNA	LINC02404	91875303	91880655	3375	1	0.000296296
lncRNA	LINC01708	99472420	99487804	9898	3	0.000303092
lncRNA	LOC107985780	158643677	158657683	8307	8	0.000963043
lncRNA	LOC101929439	76174891	76181486	3030	6	0.0019802
lncRNA	LOC101928573	20265635	20317872	30963	28	0.000904305
lncRNA	LOC107984212	17763753	17767230	1985	4	0.00201511
lncRNA	RUNX2-AS1	45554330	45576106	12405	19	0.00153164
lncRNA	LOC105369429	92146409	92153903	4464	11	0.00246416
lncRNA	LINC01411	174336354	174527139	108416	107	0.000986939
lncRNA	LOC112267936	154752263	154755184	1426	1	0.000701262
lncRNA	LOC105372356	31125555	31140129	8161	1	0.000122534
lncRNA	POC1B-AS1	89525570	89541542	9455	8	0.000846113
lncRNA	LOC107985005	72629746	72635736	3178	3	0.00094399
lncRNA	LINC00589	29721259	29748109	14890	18	0.00120887
lncRNA	LINC00415	26052276	26059522	4370	2	0.000457666
lncRNA	LOC105373894	220510636	220515136	2914	1	0.000343171
lncRNA	LOC107984842	88785755	88791529	2687	3	0.00111649
lncRNA	LINC02519	169355735	169391611	19630	21	0.00106979
lncRNA	LOC102723323	51387672	51525949	81820	97	0.00118553
lncRNA	LOC101593348	122226442	122228792	1123	1	0.000890472
lncRNA	LOC105374190	164402462	164419607	11104	12	0.00108069
lncRNA	LOC105375056	41154028	41178568	13298	10	0.000751993
lncRNA	LOC107986837	113099157	113146441	29200	18	0.000616438
lncRNA	LOC105374972	22643510	22717924	46791	33	0.000705264
lncRNA	LINC01532	29002555	29013955	5898	6	0.00101729
lncRNA	LOC105376704	30427809	30470786	26805	5	0.000186532
lncRNA	LINC02110	37948491	37951055	1466	4	0.00272851
lncRNA	LOC105375977	13440736	13487149	28594	14	0.000489613
lncRNA	LOC107984210	15135379	15140569	2934	2	0.000681663
lncRNA	STARD13-AS	33277554	33281334	2348	2	0.000851789
lncRNA	LOC107984525	53769715	53899067	74868	232	0.00309879
lncRNA	LINC01143	70887871	70889984	924	2	0.0021645
lncRNA	LOC107984302	5655495	5660832	3176	3	0.000944584
lncRNA	LOC102723480	93692227	93700257	4011	10	0.00249314
lncRNA	LOC107984310	11138318	11141204	1804	3	0.00166297
lncRNA	LOC105372593	33242548	33257496	8390	3	0.000357569
lncRNA	LOC105376205	107566789	107665327	53942	45	0.000834229
lncRNA	LINC02303	45706258	45715602	6003	7	0.00116608
lncRNA	LOC105374898	5892347	5998657	60799	63	0.0010362
lncRNA	LOC105373106	224698972	224730463	16894	22	0.00130224
lncRNA	LOC105371265	52581248	52588579	4266	1	0.000234412
lncRNA	LOC107984906	1111648	1113895	846	2	0.00236407
lncRNA	G2E3-AS1	30437992	30577357	86911	73	0.00083994
lncRNA	LOC107987209	104747775	104766962	8899	15	0.00168558
lncRNA	LINC01752	10753090	10754027	591	2	0.00338409
lncRNA	LOC105377683	159310792	159315252	2495	4	0.00160321
lncRNA	LINC02014	130088863	130094304	2687	5	0.00186081
lncRNA	MEG8	100889649	100999113	68052	41	0.00060248
lncRNA	LOC105376609	30584136	30634199	31471	24	0.000762607
lncRNA	LOC105374550	27819160	27830169	7319	1	0.000136631
lncRNA	LOC105374494	13146257	13270004	73497	75	0.00102045
lncRNA	LINC02216	118577115	118581386	2387	3	0.00125681
lncRNA	LOC105374362	5189518	5204414	8116	5	0.000616067
lncRNA	FGF14-IT1	102292320	102394519	63675	45	0.000706714
lncRNA	LOC105370216	57213047	57216730	2550	1	0.000392157
lncRNA	LOC105377936	110415700	110420130	2403	1	0.000416146
lncRNA	LOC105369901	91916281	91970214	33417	34	0.00101745
lncRNA	LOC105374843	85982593	85998099	7998	6	0.000750188
lncRNA	LOC107984781	70528591	70550437	12179	10	0.000821085
lncRNA	LOC102724030	54150219	54168595	8899	8	0.000898977
lncRNA	LINC00654	5496067	5504596	4242	7	0.00165017
lncRNA	LOC107987148	71230812	71233423	1246	1	0.000802568
lncRNA	LOC100128059	170308701	170312716	2119	2	0.000943841
lncRNA	NCBP2-AS1	196939877	196942534	1317	5	0.00379651
lncRNA	LOC107985297	4410480	4413716	1673	3	0.00179319
lncRNA	LOC101929977	10339378	10354125	9080	1	0.000110132
lncRNA	LOC105377581	183725788	183734037	4223	11	0.00260478
lncRNA	LOC105371680	199448979	199460434	7103	5	0.000703928
lncRNA	D21S2088E	23361104	23384835	15362	13	0.000846244
lncRNA	LOC107986786	40460823	40465331	2757	2	0.000725426
lncRNA	LOC105372009	14877786	14941197	36733	15	0.000408352
lncRNA	LOC105370094	132595492	132601788	2670	2	0.000749064
lncRNA	USP12-AS2	27172259	27183503	6455	6	0.000929512
lncRNA	LOC105376402	9443281	9878080	279490	181	0.000647608
lncRNA	CZ1P-ASNS	97852117	97972358	67108	101	0.00150504
lncRNA	LOC100287042	75271299	75273895	1005	2	0.00199005
lncRNA	LOC100128882	88512959	88531053	7147	18	0.00251854
lncRNA	CERNA3	56074592	56075274	331	1	0.00302115
lncRNA	LOC101928004	6694799	6801212	57418	64	0.00111463
lncRNA	LINC02009	46416516	46423667	3546	6	0.00169205
lncRNA	IDI2-AS1	1022637	1044201	12408	16	0.00128949
lncRNA	LOC105369980	110951683	110957818	3578	2	0.000558971
lncRNA	LINC02512	170342821	170399139	34739	32	0.000921155
lncRNA	LOC105378171	19042918	19051808	5110	9	0.00176125
lncRNA	LOC107986913	8461344	8467471	3363	5	0.00148677
lncRNA	LOC105374520	22635675	22688755	33307	17	0.000510403
lncRNA	PCDH9-AS2	66825169	66915031	58950	37	0.000627651
lncRNA	LOC105369855	77309957	77317209	4526	7	0.00154662
lncRNA	LOC102724404	157362615	157460100	56150	66	0.00117542
lncRNA	LOC105377410	126280103	126284379	2763	1	0.000361925
lncRNA	LINC02554	27310651	27317840	3557	5	0.00140568
lncRNA	LOC441179	167795529	167798248	1138	2	0.00175747
lncRNA	LOC107986082	45792733	45806364	7393	9	0.00121737
lncRNA	LINC01838	34905315	34908191	1424	3	0.00210674
lncRNA	LOC105369463	103595260	103651280	34219	36	0.00105205
lncRNA	LINC00348	71015141	71168417	99072	62	0.000625807
lncRNA	LOC105375779	140262914	140282035	9880	12	0.00121457
lncRNA	LINC00251	65161145	65180340	11364	8	0.000703977
lncRNA	LOC105373399	5401259	5409084	4646	5	0.00107619
lncRNA	GPC6-AS1	94154193	94187991	21081	7	0.000332053
lncRNA	LOC105378956	120078113	120102354	11986	8	0.000667445
lncRNA	BVES-AS1	105137687	105169945	19857	21	0.00105756
lncRNA	LOC105371309	63847045	63848547	917	1	0.00109051
lncRNA	LOC107986717	102321797	102329779	4024	7	0.00173956
lncRNA	LOC105374115	132781545	132804714	13845	24	0.00173348
lncRNA	LOC105375517	134368782	134374351	3048	1	0.000328084
lncRNA	LOC101929550	35672163	35710320	23232	10	0.000430441
lncRNA	LOC105372945	221706474	221712800	3864	2	0.000517598
lncRNA	LOC105373310	107935579	107986048	29688	1	3.36836e-05
lncRNA	TTTY2B	6406244	6428444	11925	8	0.00067086
lncRNA	LINC02228	25126305	25190656	41694	24	0.000575622
lncRNA	LOC105370826	53389610	53551117	98411	102	0.00103647
lncRNA	LOC285626	159331518	159362834	18410	11	0.000597501
lncRNA	LOC105377578	183059501	183092400	18757	17	0.000906328
lncRNA	LOC105370080	130756967	130763253	2975	2	0.000672269
lncRNA	FARSA-AS1	12930522	12933296	1358	3	0.00220913
lncRNA	LOC107985288	13194663	13205332	5303	8	0.00150858
lncRNA	LOC107984620	74985799	75027087	25889	12	0.000463517
lncRNA	LOC100287704	63349070	63351774	1323	5	0.00377929
lncRNA	LOC107986355	70610216	70719733	70591	16	0.000226658
lncRNA	LOC107984934	29604580	29689297	45425	16	0.000352229
lncRNA	LOC105374841	85413981	85416576	1271	2	0.00157356
lncRNA	LOC729683	63700338	63702685	861	2	0.00232288
lncRNA	LINC01262	189659606	189661486	1095	1	0.000913242
lncRNA	LOC105369863	78904419	79096375	125913	85	0.000675069
lncRNA	LINC02069	184756389	184773155	8124	10	0.00123092
lncRNA	LOC102723769	11897406	11956534	33811	24	0.000709828
lncRNA	LOC105369562	127109502	127114166	2648	2	0.000755287
lncRNA	LOC100505534	39921016	39925880	2849	6	0.002106
lncRNA	LINC02176	84927975	84943057	6900	7	0.00101449
lncRNA	LOC105376040	38354893	38376369	11591	6	0.000517643
lncRNA	LOC105372473	56672322	56710775	21971	12	0.000546175
lncRNA	LINC02336	89551237	89559573	5605	4	0.000713649
lncRNA	LOC107986368	137847324	137862614	9673	7	0.000723664
lncRNA	LOC105373595	122874658	122887721	8261	4	0.000484203
lncRNA	LOC613206	124259210	124261168	987	1	0.00101317
lncRNA	LOC105377005	27512614	27514014	848	1	0.00117925
lncRNA	LOC101928844	5847467	5858239	5433	9	0.00165654
lncRNA	LOC105374292	194705548	194826859	64623	78	0.001207
lncRNA	LOC105374927	11391868	11394862	1737	2	0.00115141
lncRNA	LOC105369150	50298563	50360997	36615	33	0.00090127
lncRNA	LOC105377151	70167804	70172568	3094	3	0.000969619
lncRNA	LINC01598	29548719	29560475	6326	1	0.000158078
lncRNA	LOC105369194	123692816	123717042	12065	11	0.000911728
lncRNA	LOC105374902	6885676	6898568	6798	10	0.00147102
lncRNA	TUG1	30969211	30979395	5901	8	0.0013557
lncRNA	LINC01872	51271266	51281234	5350	9	0.00168224
lncRNA	LINC00620	13650721	13746635	49124	43	0.000875336
lncRNA	LINC00982	3059617	3067725	3178	7	0.00220264
lncRNA	LINC02314	101442076	101444315	1158	7	0.00604491
lncRNA	LINC00346	110863987	110870308	3198	1	0.000312695
lncRNA	LOC107985010	78009656	78012512	1779	1	0.000562114
lncRNA	LOC105371388	85945379	85949635	1956	2	0.00102249
lncRNA	LOC105370007	116484427	116488505	2112	3	0.00142045
lncRNA	LOC105371099	16294416	16312096	8607	15	0.00174277
lncRNA	LINC02529	159383531	159396443	7688	3	0.000390219
lncRNA	LINC01772	16460948	16468481	4056	5	0.00123274
lncRNA	LOC105374960	19449821	19459348	5843	1	0.000171145
lncRNA	LOC101927904	3910687	3935812	14256	22	0.00154321
lncRNA	LOC105376257	121731488	121737128	2529	5	0.00197707
lncRNA	LOC105377803	7138494	7186452	27352	15	0.000548406
lncRNA	LOC105376281	127536585	127538549	880	1	0.00113636
lncRNA	ITFG1-AS1	47144068	47162747	11534	18	0.0015606
lncRNA	LOC105369935	101526354	101534280	4531	4	0.000882807
lncRNA	LINC01289	63769430	63785501	9995	5	0.00050025
lncRNA	LOC105376241	116315798	116319796	2200	2	0.000909091
lncRNA	LINC02117	37914627	37921224	3880	2	0.000515464
lncRNA	LOC105379170	130116091	130124482	5182	4	0.000771903
lncRNA	LOC101928893	78716076	78743807	16427	16	0.000974006
lncRNA	LOC105378649	37531437	37540213	4874	11	0.00225687
lncRNA	LOC105378751	58761010	58770708	5606	4	0.000713521
lncRNA	LOC107985090	40532245	40535025	1480	2	0.00135135
lncRNA	LOC105369354	66184325	66190236	3497	5	0.0014298
lncRNA	TMEM254-AS1	80046233	80079193	18828	17	0.000902911
lncRNA	LOC105374354	3449976	3453280	1644	3	0.00182482
lncRNA	LOC112268149	51983276	52014217	17389	30	0.00172523
lncRNA	LOC107986649	137848304	137863962	9523	12	0.00126011
lncRNA	LOC107985508	22200751	22403096	132628	38	0.000286516
lncRNA	LINC00851	18379049	18381484	1304	2	0.00153374
lncRNA	LOC642366	51372736	51383332	6167	3	0.00048646
lncRNA	LOC102724900	27331340	27357546	15407	10	0.000649056
lncRNA	LOC107986493	178862694	178876056	7404	13	0.00175581
lncRNA	LOC285819	26471944	26482509	6047	6	0.000992228
lncRNA	LOC105371668	192831848	192864353	19641	31	0.00157833
lncRNA	LOC105375034	35997884	36012233	8765	10	0.0011409
lncRNA	LOC105373002	32640948	32663267	11760	16	0.00136054
lncRNA	LOC102724948	20526291	20541362	7096	11	0.00155017
lncRNA	ZIM2-AS1	56765322	56799646	20362	15	0.000736666
lncRNA	LOC105375875	63413117	63417918	3163	1	0.000316156
lncRNA	LOC101929028	16371823	16681478	200147	131	0.000654519
lncRNA	LOC107985383	23661138	23667045	3308	3	0.000906892
lncRNA	LOC105370518	57578744	57586462	4724	6	0.00127011
lncRNA	LOC102724438	49899191	49925038	12125	21	0.00173196
lncRNA	LINCMD1	52146814	52151023	2486	5	0.00201126
lncRNA	LOC107985454	181309213	181312328	1722	3	0.00174216
lncRNA	LOC107985969	193050383	193167293	78017	34	0.000435802
lncRNA	LOC101930593	55159339	55164288	2114	4	0.00189215
lncRNA	LACTB2-AS1	70608577	70663279	33187	30	0.000903968
lncRNA	LOC101929124	22520995	22527949	3746	5	0.00133476
lncRNA	LOC102723330	17695267	17696939	631	1	0.00158479
lncRNA	LOC107987126	124771366	124773858	1206	5	0.00414594
lncRNA	LOC105377786	2914177	2927888	7793	15	0.0019248
lncRNA	LINC02122	74034263	74103216	41412	32	0.000772723
lncRNA	LOC105374662	55080230	55086883	3944	4	0.0010142
lncRNA	LOC112268014	8137876	8155935	9912	5	0.000504439
lncRNA	LOC105371705	27404426	27414099	5241	5	0.000954016
lncRNA	MIR4500HG	87443987	87670963	150841	92	0.000609914
lncRNA	LOC105378347	69806962	69822323	7477	6	0.000802461
lncRNA	LOC107986298	107907730	107989722	50149	37	0.000737801
lncRNA	LOC107984313	12825022	12829162	2557	2	0.000782167
lncRNA	LOC105374913	8929769	8940358	7083	9	0.00127065
lncRNA	LOC107986194	142924754	143043519	74485	39	0.000523595
lncRNA	LOC105370634	94144665	94157293	7188	1	0.000139121
lncRNA	LOC107984255	94109103	94118114	5293	7	0.0013225
lncRNA	LOC105377959	114477126	114545344	42749	34	0.00079534
lncRNA	LOC102724851	26670784	26687841	10437	28	0.00268276
lncRNA	DCST1-AS1	155045191	155063991	8076	8	0.000990589
lncRNA	LOC102725159	43843792	43844520	387	1	0.00258398
lncRNA	LOC105378539	124614849	124620743	2354	2	0.000849618
lncRNA	LOC105376431	15104464	15119336	8804	16	0.00181736
lncRNA	LOC107985436	48011110	48021040	5281	7	0.00132551
lncRNA	LOC100270746	27019366	27020306	439	1	0.0022779
lncRNA	LOC105377515	161234008	161252202	11686	11	0.000941297
lncRNA	LOC112267869	84490721	84500953	5848	1	0.000170999
lncRNA	LOC105378557	129370328	129381122	5692	10	0.00175685
lncRNA	KCNAB1-AS2	156215560	156227883	7236	7	0.000967385
lncRNA	LOC107984669	88007363	88010382	1989	3	0.0015083
lncRNA	LOC105373895	220568446	220634435	41368	31	0.000749371
lncRNA	LOC105375497	128891229	128900925	4977	2	0.000401849
lncRNA	LOC105371793	44919428	44924797	2481	1	0.000403063
lncRNA	LOC105376451	22854100	22868207	8542	14	0.00163896
lncRNA	SMC2-AS1	104080024	104092474	7707	9	0.00116777
lncRNA	LOC105377492	152283554	152312835	17066	12	0.000703152
lncRNA	LOC102724158	121950997	121989722	23383	18	0.00076979
lncRNA	LOC100133331	725759	730351	1825	23	0.0126027
lncRNA	LOC105379461	20674413	20679151	2583	1	0.000387147
lncRNA	LOC105374660	13396120	13580343	111604	67	0.000600337
lncRNA	LINC00877	72035519	72100455	35742	35	0.00097924
lncRNA	LOC105377865	77925881	78300809	238974	119	0.000497962
lncRNA	LINC02013	190696278	190699390	1930	2	0.00103627
lncRNA	SP2-AS1	47898386	47941404	22343	26	0.00116368
lncRNA	LOC105371081	11129371	11135246	2948	5	0.00169607
lncRNA	LOC105370530	63178370	63179993	824	1	0.00121359
lncRNA	LOC112268045	65218011	65231654	8378	1	0.00011936
lncRNA	LOC401320	30548357	30577779	16784	11	0.000655386
lncRNA	LINC01682	229875550	229893908	10200	7	0.000686275
lncRNA	LOC105379109	104630163	104773817	93109	62	0.000665886
lncRNA	LOC112268413	42941033	42971716	14817	10	0.0006749
lncRNA	LINC00636	107883205	107928907	27455	29	0.00105627
lncRNA	LOC105371501	5030806	5053398	11189	22	0.00196622
lncRNA	LOC101927461	131311878	131315783	1773	1	0.000564016
lncRNA	LOC107986784	38278781	38287024	4912	2	0.000407166
lncRNA	LOC101927543	120761253	120776832	9289	10	0.00107654
lncRNA	LOC105377513	160919296	160930793	7908	7	0.00088518
lncRNA	SLC5A4-AS1	32205115	32273615	38266	26	0.000679454
lncRNA	LOC105378504	117934825	117940266	2914	2	0.000686342
lncRNA	LOC107986741	68017477	68021926	2338	7	0.00299401
lncRNA	LHX4-AS1	180269663	180274681	2428	3	0.00123558
lncRNA	LOC105373698	155263627	155281981	11770	6	0.000509771
lncRNA	LOC107986604	53337235	53340079	1700	1	0.000588235
lncRNA	LOC107984393	116120775	116129612	4930	4	0.000811359
lncRNA	LOC105377544	173953892	173982041	17843	26	0.00145715
lncRNA	LOC100288208	74412957	74419115	3542	2	0.000564653
lncRNA	GRM7-AS1	7519741	7535284	9564	5	0.000522794
lncRNA	LOC107984425	83541981	83568685	16178	14	0.000865373
lncRNA	LOC105369378	72584954	72588206	1442	2	0.00138696
lncRNA	LOC112268431	230574543	230589622	8401	16	0.00190454
lncRNA	LOC105369878	87041916	87187540	96042	34	0.000354012
lncRNA	LOC107985479	42784914	42792036	3659	7	0.00191309
lncRNA	LOC105372348	27847238	27862385	8166	6	0.000734754
lncRNA	LINC01944	172556725	172559014	1046	1	0.000956023
lncRNA	LOC105377461	144201293	144216119	9349	3	0.00032089
lncRNA	LOC102724319	63487957	63517794	18967	21	0.00110719
lncRNA	CTD-2297D10.2	5132085	5140054	3847	7	0.0018196
lncRNA	LOC107985895	70479598	70481572	1128	1	0.000886525
lncRNA	LOC105371064	4895352	4926666	14950	25	0.00167224
lncRNA	LOC107986088	54613253	54626344	7145	8	0.00111966
lncRNA	LOC100287846	47189307	47193262	2248	2	0.00088968
lncRNA	LOC101926913	170700368	170770766	40038	51	0.00127379
lncRNA	LOC101929117	26577686	26579307	1016	1	0.000984252
lncRNA	LOC101928191	10932317	10954089	13801	11	0.000797044
lncRNA	LOC105374259	186753217	186761048	4305	4	0.000929152
lncRNA	LOC105375060	41997307	42009261	6624	11	0.00166063
lncRNA	LOC105372887	208094566	208111126	8567	8	0.000933816
lncRNA	LOC105373222	238836456	238848059	7282	6	0.000823949
lncRNA	LOC105378968	54636202	54644117	4734	3	0.000633714
lncRNA	LINC01912	68258129	68264812	4334	1	0.000230734
lncRNA	ERICH6-AS1	150703564	150720146	9458	6	0.000634384
lncRNA	LOC105378046	149048530	149053415	3114	5	0.00160565
lncRNA	LOC107984933	29442944	29519970	38925	26	0.000667951
lncRNA	LOC101928264	159776473	159780787	2451	8	0.00326397
lncRNA	LOC105378940	120119943	120136719	10134	6	0.000592066
lncRNA	GEMIN7-AS1	45085329	45090391	2541	5	0.00196773
lncRNA	LOC105377086	51625827	51662417	20230	17	0.000840336
lncRNA	LOC100132215	63043922	63048521	2404	10	0.00415973
lncRNA	LOC105370890	73335242	73343378	3716	3	0.00080732
lncRNA	LOC101927284	94760941	94935410	105350	88	0.000835311
lncRNA	LOC105369403	78471843	78497594	15996	9	0.000562641
lncRNA	LOC107984112	8836856	8858840	11939	20	0.00167518
lncRNA	LOC105371141	24100771	24109460	4928	5	0.00101461
lncRNA	LOC112267932	69181459	69189472	4351	9	0.00206849
lncRNA	LOC107985458	195481513	195514430	21196	13	0.000613323
lncRNA	LOC105374048	114001821	114016985	9558	6	0.000627746
lncRNA	LOC105375260	44821762	44825929	2156	2	0.000927644
lncRNA	LINC01611	84421028	84474929	34049	19	0.000558019
lncRNA	LOC101930048	2494263	2506536	7206	2	0.000277546
lncRNA	LOC101928521	652909	656188	1240	3	0.00241935
lncRNA	LOC112268214	39275636	39281416	3691	2	0.000541859
lncRNA	LOC283140	112270749	112362534	50449	67	0.00132807
lncRNA	LOC107986769	12566866	12588821	13564	5	0.000368623
lncRNA	LOC105373634	137493195	137507639	9022	6	0.000665041
lncRNA	LOC105370752	31026188	31037481	6581	1	0.000151953
lncRNA	LOC107986487	176126841	176238347	60850	73	0.00119967
lncRNA	LOC107986383	73397448	73410743	7790	10	0.0012837
lncRNA	LOC100507006	64228401	64252531	14086	10	0.000709925
lncRNA	LOC102724800	41767181	41776078	4496	4	0.00088968
lncRNA	LOC105372208	76218197	76221719	1961	3	0.00152983
lncRNA	LOC105375423	99996621	100011625	7617	19	0.00249442
lncRNA	DPP10-AS3	114828341	114833548	3330	2	0.000600601
lncRNA	LOC105376249	118592995	118597172	2487	2	0.000804182
lncRNA	MYOSLID	207239811	207245887	3329	5	0.00150195
lncRNA	LINC01620	44451984	44465344	7309	5	0.000684088
lncRNA	LINC00703	4384246	4410612	16132	10	0.000619886
lncRNA	LOC105377365	111632151	111640534	5455	4	0.000733272
lncRNA	LOC107985278	2017077	2034891	8501	6	0.000705799
lncRNA	PWAR6	25031873	25036490	3026	4	0.00132188
lncRNA	LOC105371574	19417339	19460984	23911	19	0.000794613
lncRNA	LOC107984892	51619791	51634113	8429	5	0.00059319
lncRNA	LOC107984910	3885495	3888787	1578	4	0.00253485
lncRNA	LOC105373793	189673120	189674747	798	1	0.00125313
lncRNA	PTOV1-AS1	49838645	49851676	6558	10	0.00152486
lncRNA	LOC105373627	133927076	133986160	34278	29	0.000846024
lncRNA	OSGEPL1-AS1	189762780	189765556	1658	2	0.00120627
lncRNA	LOC100126584	125182943	125197817	9219	5	0.000542358
lncRNA	LOC284344	43211791	43248646	21683	18	0.000830143
lncRNA	LOC107986200	168962525	168966938	2673	2	0.000748223
lncRNA	LOC101928953	144494177	144505474	3943	9	0.00228253
lncRNA	LOC107984806	79089563	79102022	6928	8	0.00115473
lncRNA	LOC105377706	166845621	166895725	30818	28	0.00090856
lncRNA	KCNQ5-IT1	72630495	72678558	30594	43	0.0014055
lncRNA	LOC105377328	89456541	89485559	18582	16	0.000861048
lncRNA	LOC105378978	56536830	56555886	11109	6	0.000540103
lncRNA	LOC105373576	116294577	116388213	61301	32	0.000522014
lncRNA	LOC105374838	84926040	84964235	20600	36	0.00174757
lncRNA	LOC105372471	56485911	56504196	10669	9	0.000843565
lncRNA	LOC105376592	23163562	23213332	31135	26	0.000835073
lncRNA	LOC105372654	50029091	50030477	544	1	0.00183824
lncRNA	LOC112268266	47971085	47980071	4378	3	0.000685244
lncRNA	LINC02019	50669989	50672069	1232	1	0.000811688
lncRNA	LOC101928362	16107509	16276525	105632	69	0.000653211
lncRNA	LOC102724351	103937647	103967045	17997	15	0.000833472
lncRNA	LOC107985698	128322359	128697691	234434	2	8.53119e-06
lncRNA	LINC01539	56083356	56137536	33141	16	0.000482786
lncRNA	LINC01998	150077494	150080119	1466	4	0.00272851
lncRNA	SCHLAP1	180692104	180916939	143413	105	0.000732151
lncRNA	LOC102723831	151196673	151228457	18159	34	0.00187235
lncRNA	LOC105375680	101387319	101393173	3260	3	0.000920245
lncRNA	LOC105369312	57392990	57404155	5956	23	0.00386165
lncRNA	LOC100507506	4136072	4157385	12959	14	0.00108033
lncRNA	LOC112268466	52421504	52551674	77983	78	0.00100022
lncRNA	LOC105373231	241817696	241818767	612	1	0.00163399
lncRNA	LOC112267958	43074333	43076230	817	1	0.00122399
lncRNA	LOC101928053	10809297	10822931	8227	10	0.00121551
lncRNA	LINC02067	161426427	161448242	13415	3	0.00022363
lncRNA	LOC105374724	35676685	35860399	113358	60	0.000529297
lncRNA	LOC105372964	25633166	25638788	3606	1	0.000277316
lncRNA	LOC105369551	125695654	125699621	2149	1	0.000465333
lncRNA	LOC112268008	87052994	87095558	26703	17	0.000636633
lncRNA	LOC105379725	41585482	41594769	5587	2	0.000357974
lncRNA	LOC105372547	17697616	17699583	1037	2	0.00192864
lncRNA	LOC105376177	100353036	100390489	22593	17	0.000752445
lncRNA	LOC102724322	36257844	36318465	32955	47	0.00142619
lncRNA	FILNC1	139771073	139860471	55954	47	0.000839976
lncRNA	LOC105374978	24742302	24751957	5702	6	0.00105226
lncRNA	LOC101929526	18674395	18698708	13802	23	0.00166643
lncRNA	LINC00605	103187221	103189028	920	2	0.00217391
lncRNA	SLCO4A1-AS1	62663027	62666621	1402	2	0.00142653
lncRNA	KC6	41480271	41520677	25830	8	0.000309717
lncRNA	LINC00301	60615751	60687149	43576	36	0.000826143
lncRNA	LOC105377366	111642241	111648805	4321	3	0.000694284
lncRNA	LOC100506985	24539274	24556024	9262	9	0.000971712
lncRNA	LOC101929863	45136768	45139102	1277	2	0.00156617
lncRNA	LOC107986232	100102233	100104477	1408	2	0.00142045
lncRNA	LOC105369399	77047866	77048740	523	1	0.00191205
lncRNA	LOC101928161	133266195	133284758	11662	12	0.00102898
lncRNA	LOC105376740	11371689	11377536	2822	1	0.000354359
lncRNA	LOC105376015	32603907	32609001	3074	2	0.000650618
lncRNA	LOC107986277	47463735	47470479	4230	3	0.00070922
lncRNA	LOC105379311	20078714	20121033	24329	21	0.000863167
lncRNA	LOC102724084	80155958	80563135	240036	207	0.000862371
lncRNA	LOC101929662	85432863	85448956	9173	7	0.000763109
lncRNA	LOC101927636	143912331	143982454	43297	41	0.000946948
lncRNA	LOC105372191	73756384	73784778	16800	7	0.000416667
lncRNA	LOC107984249	84947368	84993049	27775	22	0.000792079
lncRNA	LOC107986848	129525479	129533838	4077	5	0.00122639
lncRNA	LOC105375065	43391313	43424730	18169	16	0.000880621
lncRNA	LOC105371075	9294812	9297974	1806	1	0.00055371
lncRNA	LOC105376682	5131856	5135311	2002	2	0.000999001
lncRNA	LOC105370573	76079436	76082288	1499	1	0.000667111
lncRNA	LOC112268458	197649303	197654440	2645	7	0.0026465
lncRNA	LOC107985260	211530783	211544545	6813	12	0.00176134
lncRNA	LOC105375695	105117396	105140264	14774	8	0.000541492
lncRNA	LOC107986011	24507497	24522812	8976	10	0.00111408
lncRNA	LOC107986892	79182879	79198502	9910	4	0.000403633
lncRNA	LINC02495	6200733	6233936	17653	15	0.000849714
lncRNA	LOC105376481	31032534	31155929	70882	65	0.000917017
lncRNA	LOC107985888	64938612	64943415	2474	3	0.00121261
lncRNA	TRAM2-AS1	52577202	52583993	3727	7	0.00187819
lncRNA	LOC101930114	209661359	209742562	47430	46	0.00096985
lncRNA	LOC105375345	69283018	69304166	12071	6	0.000497059
lncRNA	LOC105373975	241564144	241583536	8858	11	0.00124182
lncRNA	LOC101927166	48444833	48466040	11984	7	0.000584112
lncRNA	HECTD2-AS1	91306962	91611460	183318	160	0.0008728
lncRNA	LOC102724659	11777077	11779619	1087	4	0.00367985
lncRNA	LOC100507554	216483897	216498849	8251	13	0.00157557
lncRNA	LOC105370491	50837672	50860611	12915	8	0.000619435
lncRNA	LOC649133	120249759	120265932	8297	7	0.000843678
lncRNA	LOC105374496	14513590	14518503	3236	1	0.000309023
lncRNA	LOC651337	137784073	137788406	1843	6	0.00325556
lncRNA	LOC105374370	7070548	7099217	15322	25	0.00163164
lncRNA	LOC100996660	60126535	60136447	5175	11	0.0021256
lncRNA	LOC107987053	21267589	21337263	44009	37	0.000840737
lncRNA	LOC105375410	96358502	96445087	53446	41	0.000767129
lncRNA	LOC105374555	42582829	42619935	20882	24	0.00114932
lncRNA	TAF1A-AS1	222589920	222592633	1570	1	0.000636943
lncRNA	LOC284788	22400333	22420643	12206	5	0.000409635
lncRNA	LOC105372211	76278779	76325549	28146	24	0.000852697
lncRNA	HCG11	26521706	26527393	3313	2	0.000603682
lncRNA	LINC01078	75240588	75252012	6942	10	0.00144051
lncRNA	LOC101930071	42397128	42408452	4878	9	0.00184502
lncRNA	CTC-338M12.4	181246541	181257586	5874	6	0.00102145
lncRNA	CCAT1	127207382	127219268	7237	4	0.000552715
lncRNA	LOC107985311	31348650	31421466	37961	23	0.000605885
lncRNA	LINC01543	26422995	26438044	8448	7	0.000828598
lncRNA	LOC105370795	42208358	42231192	13967	16	0.00114556
lncRNA	LOC105378920	116277634	116336339	34547	25	0.000723652
lncRNA	LOC105372295	16572506	16578892	2785	8	0.00287253
lncRNA	LINC01541	71519964	71578956	38849	17	0.000437592
lncRNA	LOC105371460	158140737	158170033	16898	10	0.000591786
lncRNA	LOC105375382	86773334	86794707	13450	17	0.00126394
lncRNA	LOC105379122	111826769	111845329	11524	7	0.000607428
lncRNA	LOC105369469	105162647	105184810	14687	4	0.00027235
lncRNA	LOC102724780	67789586	67801237	7779	6	0.000771307
lncRNA	LOC101928295	49368705	49388081	10330	10	0.000968054
lncRNA	LOC112268202	62622691	62626790	2015	3	0.00148883
lncRNA	CASC16	52552087	52606975	32083	38	0.00118443
lncRNA	LOC112267970	167138207	167142712	2529	2	0.000790826
lncRNA	LINC01315	42364400	42369208	2138	2	0.000935454
lncRNA	LOC105372582	25751208	25756050	3082	1	0.000324465
lncRNA	LOC107985713	88495852	88613464	75590	1	1.32293e-05
lncRNA	LOC105376598	26321151	26332028	6945	9	0.0012959
lncRNA	LOC105370868	66278502	66293559	8365	10	0.00119546
lncRNA	LINC02107	38025697	38183932	94225	90	0.000955161
lncRNA	SMIM10L2B-AS1	135120621	135123601	1690	1	0.000591716
lncRNA	LOC440084	11430210	11486678	32931	56	0.00170053
lncRNA	ZMYM4-AS1	35358822	35366077	4662	5	0.0010725
lncRNA	LOC105375668	100234182	100241937	4675	2	0.000427807
lncRNA	LOC107986955	90504178	90506643	1538	2	0.00130039
lncRNA	LOC105378487	112797555	112807624	5280	13	0.00246212
lncRNA	LOC105377837	64979060	64994448	10507	6	0.000571048
lncRNA	FRY-AS1	32024046	32031639	4419	6	0.00135777
lncRNA	LINC00474	115888162	115925207	23506	15	0.000638135
lncRNA	LOC440896	41100967	41124814	12677	4	0.000315532
lncRNA	LOC105375493	128121754	128126362	2524	3	0.00118859
lncRNA	LOC101927693	132001057	132007022	2831	1	0.000353232
lncRNA	LOC105377258	65780638	65784672	2599	1	0.000384763
lncRNA	KCNMA1-AS3	77350872	77376613	14256	9	0.000631313
lncRNA	LOC105371235	146420630	146445254	14703	11	0.000748147
lncRNA	LOC105371351	77934491	77950134	8674	10	0.00115287
lncRNA	LOC107985279	54230441	54234883	2356	1	0.000424448
lncRNA	LOC105370639	95389694	95393764	2198	1	0.000454959
lncRNA	LOC107987127	125241663	125261113	10634	10	0.00094038
lncRNA	LINC01911	146837768	146856686	12113	13	0.00107323
lncRNA	LOC105373572	115738820	115756822	11836	7	0.000591416
lncRNA	LOC101927949	152047289	152049887	1429	3	0.00209937
lncRNA	LINC01307	101323837	101377313	31899	30	0.000940468
lncRNA	LOC105376996	63125280	63130276	2283	5	0.0021901
lncRNA	SPINT1-AS1	40835993	40844524	4398	9	0.00204638
lncRNA	SGMS1-AS1	50624951	50631636	3749	6	0.00160043
lncRNA	LOC105375861	60046755	60116599	43406	28	0.000645072
lncRNA	LINC02573	20256862	20258685	1130	1	0.000884956
lncRNA	LOC105379882	10931514	10941812	5497	6	0.0010915
lncRNA	LOC105376471	29108162	29133234	14314	12	0.00083834
lncRNA	LOC112268196	78668808	78675631	3214	8	0.00248911
lncRNA	LOC105371276	54853567	54854994	891	1	0.00112233
lncRNA	LOC107985290	38525613	38528555	1224	1	0.000816993
lncRNA	LOC105371864	65078155	65100731	12408	19	0.00153127
lncRNA	LOC105372787	33173020	33195517	12876	17	0.00132029
lncRNA	NAGPA-AS1	5033702	5042971	4670	4	0.000856531
lncRNA	LOC105379321	22695363	22696326	370	1	0.0027027
lncRNA	LOC105372841	45977342	45981566	1878	1	0.000532481
lncRNA	LINC01000	128641241	128660998	9768	28	0.0028665
lncRNA	LOC107986229	74552716	74585098	21308	4	0.000187723
lncRNA	LINC01547	44933284	44939913	3109	7	0.00225153
lncRNA	LOC107984420	31993700	31995797	1159	1	0.000862813
lncRNA	LOC105375591	155288609	155297724	4397	6	0.00136457
lncRNA	LOC102723724	140807271	140898421	59452	35	0.00058871
lncRNA	LOC112267956	35600842	35651403	30287	42	0.00138673
lncRNA	LOC112268462	4370372	4381912	5951	11	0.00184843
lncRNA	LOC105376468	28433008	28495813	35715	62	0.00173597
lncRNA	LOC105374789	68092027	68110413	11016	10	0.000907771
lncRNA	LOC107984130	103925077	103929859	2637	1	0.000379219
lncRNA	LOC107986166	187994323	188042597	28796	31	0.00107654
lncRNA	LOC105372525	10844723	10853291	5261	4	0.000760312
lncRNA	LOC284578	205554272	205569305	8559	10	0.00116836
lncRNA	LOC102724489	111669647	111672566	1253	2	0.00159617
lncRNA	LOC105369686	20192290	20212433	12600	5	0.000396825
lncRNA	LOC102724601	174121638	174159287	22423	23	0.00102573
lncRNA	LOC105372647	48499160	48507281	3723	1	0.000268601
lncRNA	LOC105378256	108983755	109007782	13408	16	0.00119332
lncRNA	LOC105377015	30603886	30606377	1516	3	0.00197889
lncRNA	LOC107984248	79699675	79702557	1494	1	0.000669344
lncRNA	LOC105379185	134074366	134106445	15806	25	0.00158168
lncRNA	LOC105375820	48309112	48313745	2801	4	0.00142806
lncRNA	LOC105376812	18043754	18052755	4579	1	0.000218388
lncRNA	LINC01465	62601751	62603434	747	1	0.00133869
lncRNA	LINC02505	36496537	36641900	92944	65	0.000699346
lncRNA	LOC105371773	40516919	40522565	2638	4	0.0015163
lncRNA	LOC107985219	160284768	160291375	3714	2	0.000538503
lncRNA	LOC105373142	17635592	17649345	8094	2	0.000247097
lncRNA	LOC102724623	63856943	64368558	329581	264	0.000801017
lncRNA	LOC101927995	30349332	30469465	75505	46	0.000609231
lncRNA	ZNF793-AS1	37497159	37507087	5509	5	0.000907606
lncRNA	LOC105370030	121109589	121120174	5710	14	0.00245184
lncRNA	LOC100507464	49496763	49512180	9911	8	0.000807184
lncRNA	LOC107986747	118493745	118501998	5431	4	0.000736513
lncRNA	ERICH3-AS1	74577430	74626098	31236	23	0.00073633
lncRNA	LOC105378316	58433926	58503438	43024	42	0.000976199
lncRNA	LOC105376413	11635535	11682029	25554	42	0.00164358
lncRNA	LOC105375288	56119882	56126403	3328	5	0.0015024
lncRNA	LINC00271	135497801	135716055	136281	113	0.000829169
lncRNA	GPR50-AS1	151175198	151177836	1014	1	0.000986193
lncRNA	LOC107986874	120797547	120804227	4282	1	0.000233536
lncRNA	LOC107986881	20461981	20465548	1864	1	0.000536481
lncRNA	LOC105377944	111642329	111655889	7393	14	0.00189368
lncRNA	LOC101929380	87120148	87248021	80066	81	0.00101167
lncRNA	LOC101929122	159165899	159170007	1833	2	0.00109111
lncRNA	LOC105378609	3674874	3677639	1041	3	0.00288184
lncRNA	LOC102724048	34541058	34563260	13961	10	0.000716281
lncRNA	LOC100996335	21301260	21326636	14610	12	0.000821355
lncRNA	RNF217-AS1	124908243	124963027	34232	23	0.000671886
lncRNA	LOC102724389	68332627	68346003	8215	6	0.000730371
lncRNA	LOC105374312	125774714	125797953	12765	3	0.000235018
lncRNA	LOC105369744	45595826	45610646	8957	11	0.00122809
lncRNA	GSEC	126341716	126355587	6831	10	0.00146391
lncRNA	LOC105374985	26280023	26285027	2923	6	0.00205269
lncRNA	PCDH9-AS3	66977389	66985776	5620	3	0.000533808
lncRNA	LOC105376290	129236223	129260926	12488	17	0.00136131
lncRNA	LINC02042	112736449	112749319	7830	15	0.00191571
lncRNA	LOC105374768	64299871	64344064	24893	28	0.00112481
lncRNA	LOC101929343	201399633	201401564	885	1	0.00112994
lncRNA	LINC02204	70570958	70586606	7950	10	0.00125786
lncRNA	LOC105370053	125151351	125160945	5055	9	0.00178042
lncRNA	LINC02148	118282574	118284777	1096	2	0.00182482
lncRNA	NIFK-AS1	121649654	121728560	44132	47	0.00106499
lncRNA	LINC02245	64901840	64932447	16547	20	0.00120868
lncRNA	LOC105373201	232909300	232918469	5431	6	0.00110477
lncRNA	LOC101927627	109590442	109606219	9476	11	0.00116083
lncRNA	LOC105378789	69452901	69557821	67363	26	0.000385969
lncRNA	LOC105372335	23402522	23414409	6591	9	0.0013655
lncRNA	LOC107986254	4522969	4529143	3631	6	0.00165244
lncRNA	LOC105372201	75472803	75478546	3512	3	0.000854214
lncRNA	LOC101929918	34044870	34052509	4119	2	0.000485555
lncRNA	LOC101928433	16761138	16766883	3323	3	0.000902799
lncRNA	CAPN10-AS1	240582750	240586316	1676	3	0.00178998
lncRNA	LOC105378457	101767046	101773046	2582	4	0.00154919
lncRNA	LOC105374592	47926499	47937909	6742	4	0.000593296
lncRNA	LOC105369464	103861308	103906870	27369	16	0.000584603
lncRNA	SPATA41	100344457	100350718	3235	2	0.000618238
lncRNA	LOC105374792	68875528	68882029	3927	3	0.000763942
lncRNA	LOC497256	87867673	87939260	37823	33	0.000872485
lncRNA	LOC102723850	73452882	73464567	7677	3	0.000390778
lncRNA	LOC105372318	20610331	20618078	4390	6	0.00136674
lncRNA	DAB1-AS1	57860543	57863114	1593	2	0.00125549
lncRNA	LINC01996	4610449	4617647	3671	2	0.000544811
lncRNA	LOC105374455	33600604	33656495	33408	26	0.000778257
lncRNA	LOC105369938	101598813	101614732	9487	2	0.000210815
lncRNA	TONSL-AS1	144435168	144439893	1710	3	0.00175439
lncRNA	LOC107986544	137353492	137358957	3389	5	0.00147536
lncRNA	LOC105377613	189097036	189126175	17764	20	0.00112587
lncRNA	LOC102724805	88651352	88691527	22889	17	0.000742715
lncRNA	LOC105375758	130526944	130549201	12809	11	0.000858771
lncRNA	LOC105376810	241226647	241227341	293	3	0.0102389
lncRNA	LOC101929251	23018765	23043141	13180	8	0.00060698
lncRNA	LY86-AS1	6346465	6622826	162512	175	0.00107684
lncRNA	LINC01030	90592775	90606063	8462	4	0.000472701
lncRNA	LOC105378687	43354684	43358630	2081	4	0.00192215
lncRNA	LOC107984664	55423101	55438584	9288	9	0.000968992
lncRNA	LOC105376134	88527960	88534100	3143	4	0.00127267
lncRNA	LOC102724754	178935053	178940644	3003	1	0.000333
lncRNA	LOC105374205	169447867	169477052	18298	24	0.00131162
lncRNA	LOC105370194	46276632	46321998	27492	23	0.000836607
lncRNA	LOC107986433	91236726	91271742	21408	20	0.00093423
lncRNA	LOC107986325	163622544	163699948	48953	33	0.000674116
lncRNA	LINC02477	160518819	160553494	22508	5	0.000222143
lncRNA	LOC101930053	2385141	2494240	66842	66	0.000987403
lncRNA	LOC105371380	85079345	85081306	955	3	0.00314136
lncRNA	LOC101927566	258267	274365	8809	17	0.00192984
lncRNA	LOC112268171	28412844	28426515	6545	7	0.00106952
lncRNA	LOC105375304	26372019	26399418	16158	16	0.000990222
lncRNA	LOC105371614	171773106	171779640	4048	1	0.000247036
lncRNA	LOC107986003	238449196	238456676	3858	10	0.00259202
lncRNA	LOC105372850	17563722	17570558	3519	3	0.000852515
lncRNA	LOC107985385	54228905	54232879	2326	3	0.00128977
lncRNA	EGLN3-AS1	34039694	34060069	11605	11	0.000947867
lncRNA	LOC105379640	16179945	16182832	1519	1	0.000658328
lncRNA	LOC102723447	116429677	116448952	11501	14	0.00121729
lncRNA	LINC00858	84279980	84294659	8557	3	0.00035059
lncRNA	LOC100133286	36069642	36126640	32223	34	0.00105515
lncRNA	SNHG20	77088643	77094986	3196	5	0.00156446
lncRNA	LOC105373881	218305547	218322038	8806	44	0.00499659
lncRNA	LOC105371092	12937515	12943312	3175	3	0.000944882
lncRNA	LOC105375631	88806420	89535254	469238	309	0.000658514
lncRNA	LOC105377313	83314094	83316932	1693	1	0.000590667
lncRNA	LINC01111	76406654	76524356	75846	53	0.000698784
lncRNA	LOC105379048	79859861	79976318	67415	61	0.000904843
lncRNA	LOC101929319	151337826	151379371	24999	20	0.000800032
lncRNA	LOC107985737	24066009	24084296	9170	9	0.000981461
lncRNA	LOC107986621	84351933	84363126	7049	4	0.000567456
lncRNA	LOC105374598	52691303	52699587	5292	4	0.000755858
lncRNA	LOC107984844	18926187	18937818	6128	8	0.00130548
lncRNA	LOC101927243	77415198	77425444	5803	5	0.000861623
lncRNA	LOC105370559	72382620	72419888	21818	25	0.00114584
lncRNA	LOC105376639	41853618	41875785	14085	6	0.000425985
lncRNA	LOC102724443	104336518	104359776	14907	18	0.00120749
lncRNA	LINC01126	43227211	43228855	714	2	0.00280112
lncRNA	FAM74A4	61205260	61212373	4353	1	0.000229727
lncRNA	LOC107985863	31765053	31772912	4934	5	0.00101338
lncRNA	LOC102723392	31052211	31056905	2201	3	0.00136302
lncRNA	UC.134	158526708	158528574	1239	2	0.00161421
lncRNA	RAI1-AS1	17759154	17766302	3313	9	0.00271657
lncRNA	LOC105378419	89291207	89301896	6231	8	0.0012839
lncRNA	LOC105375198	26101583	26123244	12267	13	0.00105975
lncRNA	LOC105377743	175691841	175697250	2472	2	0.000809061
lncRNA	LOC105373679	149287752	149290160	1381	2	0.00144823
lncRNA	LOC105374567	42920045	42940485	9539	4	0.000419331
lncRNA	LOC105371734	32509954	32523680	7144	8	0.00111982
lncRNA	LOC107986847	129368024	129374566	3828	3	0.000783699
lncRNA	LOC105375132	3244015	3303647	32404	34	0.00104925
lncRNA	LOC105372764	28391689	28397026	2872	1	0.000348189
lncRNA	LOC102724934	29211123	29392047	117309	109	0.00092917
lncRNA	PSMG3-AS1	1570073	1589626	9161	20	0.00218317
lncRNA	LOC112268077	72347409	72356066	4817	4	0.000830392
lncRNA	LINC02010	146921923	146925218	2153	3	0.0013934
lncRNA	LOC107984402	121869331	121906374	21462	15	0.00069891
lncRNA	LOC107986772	17099804	17227781	81055	97	0.00119672
lncRNA	LOC105377277	74115444	74138287	14564	8	0.0005493
lncRNA	LOC107985162	79469319	79474009	1892	4	0.00211416
lncRNA	LOC105375559	149397063	149401514	2380	1	0.000420168
lncRNA	LOC105376528	4666622	4673496	4236	6	0.00141643
lncRNA	LOC105372042	27786512	27805267	11902	8	0.000672156
lncRNA	LINC01583	82088594	82097694	4983	3	0.000602047
lncRNA	LOC105378235	151752646	151757106	2514	1	0.000397772
lncRNA	PCBP2-OT1	53464468	53465057	294	1	0.00340136
lncRNA	KCNQ1-AS1	2840135	2861569	8528	7	0.000820826
lncRNA	LINC00664	21483715	21503238	10480	8	0.000763359
lncRNA	LINC02039	126179577	126193850	8954	1	0.000111682
lncRNA	OPA1-AS1	193618599	193627332	5802	5	0.000861772
lncRNA	LOC102724660	128450785	128469370	10187	10	0.000981643
lncRNA	KCCAT198	105304867	105327017	12800	7	0.000546875
lncRNA	LOC107984035	41358862	41482101	81834	6	7.33192e-05
lncRNA	BISPR	17405686	17415736	5178	9	0.00173812
lncRNA	LOC112268426	136088443	136114737	15199	21	0.00138167
lncRNA	LOC105373504	99692391	99701688	5295	4	0.00075543
lncRNA	LOC107987029	31024598	31027046	1539	3	0.00194932
lncRNA	SLC9A9-AS1	143342246	143347071	3047	3	0.000984575
lncRNA	LOC105369748	47706059	47740134	17113	15	0.000876527
lncRNA	LOC107985261	211529052	211548280	9655	15	0.0015536
lncRNA	LOC107984737	64716773	64737048	10241	3	0.00029294
lncRNA	LOC112267986	91880733	91886480	3374	8	0.00237107
lncRNA	LOC107985485	45586934	45615803	14150	18	0.00127208
lncRNA	CYP17A1-AS1	102832667	102834512	923	1	0.00108342
lncRNA	LOC105376442	20595903	20613925	11286	5	0.000443027
lncRNA	LOC105377320	87068937	87075830	4157	5	0.00120279
lncRNA	LINC01757	20243095	20244655	869	1	0.00115075
lncRNA	MIR133A1HG	21825479	21831406	4031	6	0.00148846
lncRNA	LOC105370020	118945634	118956188	5990	6	0.00100167
lncRNA	LOC105369685	20094652	20109927	8934	4	0.000447728
lncRNA	LINC01823	121790444	121809946	10928	8	0.000732064
lncRNA	LOC102723885	88216660	88229768	7780	7	0.000899743
lncRNA	LINC01017	3496372	3504004	4599	4	0.000869754
lncRNA	SLC6A1-AS1	11006098	11019224	6453	3	0.0004649
lncRNA	LOC105375879	64798804	64817432	11237	6	0.00053395
lncRNA	LOC105376396	8382473	8401541	11139	11	0.000987521
lncRNA	LOC101927814	21589698	21599385	5359	1	0.000186602
lncRNA	LINC01471	127497601	127537780	22882	7	0.000305917
lncRNA	LINC01134	3900404	3915447	6479	15	0.00231517
lncRNA	LOC105370159	34670427	34689431	11725	9	0.000767591
lncRNA	LOC101928331	14431941	14517725	48531	50	0.00103027
lncRNA	LOC105373804	191177921	191204878	15904	9	0.000565895
lncRNA	BTBD9-AS1	38481596	38482527	534	2	0.00374532
lncRNA	LINC00993	37309186	37347029	23622	18	0.000762002
lncRNA	LOC105375405	95108658	95214497	68019	50	0.000735089
lncRNA	TFAP2A-AS2	10404502	10407927	1975	1	0.000506329
lncRNA	PSMD6-AS2	64004022	64012243	5046	5	0.000990884
lncRNA	LOC105369547	124950383	124954058	2121	2	0.000942951
lncRNA	LOC101927079	21990080	22095613	67461	56	0.000830109
lncRNA	LOC107986620	84352849	84528657	109710	66	0.000601586
lncRNA	LOC105370569	74839193	74842019	1710	2	0.00116959
lncRNA	LOC107984457	133022993	133025722	1633	2	0.00122474
lncRNA	LINC01871	7720241	7731511	6540	7	0.00107034
lncRNA	LOC105371455	157275009	157283617	4736	7	0.00147804
lncRNA	LOC105376892	27519923	27530506	4614	12	0.00260078
lncRNA	LOC112268135	25351295	25444310	57428	45	0.00078359
lncRNA	LOC105369779	55729104	55730862	760	1	0.00131579
lncRNA	LOC105376364	3805430	3808517	1625	3	0.00184615
lncRNA	LINC00487	6729168	6770311	23924	23	0.000961378
lncRNA	LINC02491	145599063	145602242	2066	1	0.000484027
lncRNA	LOC101928721	37073535	37134069	38529	18	0.000467181
lncRNA	LOC101928336	119291529	119335610	25639	6	0.000234018
lncRNA	LINC01218	100811429	100816063	2994	2	0.000668003
lncRNA	LOC105370985	94583506	94589259	3327	2	0.000601142
lncRNA	LOC105369956	105425208	105444214	11127	15	0.00134807
lncRNA	LOC102723763	2760965	2775918	7248	9	0.00124172
lncRNA	LOC105374952	17706130	17711027	2585	5	0.00193424
lncRNA	LOC105369606	3298278	3327103	12861	16	0.00124407
lncRNA	LOC112268058	112808492	112821852	6970	8	0.00114778
lncRNA	LOC105374440	44800270	44805355	3110	1	0.000321543
lncRNA	LOC112268026	36172968	36187962	9304	6	0.000644884
lncRNA	LOC101927523	104474939	104480275	3102	2	0.000644745
lncRNA	STXBP5-AS1	146841388	147204614	224328	174	0.00077565
lncRNA	LOC107984462	28123001	28134879	7679	8	0.0010418
lncRNA	LOC101929021	69572980	69577099	1776	4	0.00225225
lncRNA	LOC105378047	149027229	149032661	3193	2	0.00062637
lncRNA	LOC105378698	46685083	46686666	1036	1	0.000965251
lncRNA	LINC02409	97270099	97274759	2910	1	0.000343643
lncRNA	LOC101929095	15004942	15427914	257926	191	0.000740522
lncRNA	H1FX-AS1	129316271	129324569	3634	6	0.00165107
lncRNA	LOC107984530	71708465	71731049	13878	20	0.00144113
lncRNA	LOC101927093	30573471	30576505	1424	1	0.000702247
lncRNA	LOC107984424	79969996	79980824	6380	5	0.000783699
lncRNA	LOC105370841	61219529	61223230	2173	2	0.000920387
lncRNA	LOC107987102	95106468	95108736	1188	3	0.00252525
lncRNA	LINC00996	150433654	150448140	7949	9	0.00113222
lncRNA	LOC102724379	11862814	11868609	3588	4	0.00111483
lncRNA	LOC105376739	11357945	11364461	3053	7	0.00229283
lncRNA	LINC02237	111376639	111470617	61954	55	0.000887755
lncRNA	KLF3-AS1	38612701	38664628	29529	44	0.00149006
lncRNA	LOC105372173	67668196	67767079	63947	53	0.000828811
lncRNA	LOC107984625	59489974	59588138	59729	36	0.000602722
lncRNA	LOC107984220	35296540	35316941	11572	5	0.000432077
lncRNA	LOC107987141	135907890	135914014	3024	5	0.00165344
lncRNA	LOC105369823	69624415	69689076	37230	49	0.00131614
lncRNA	LOC101929269	11062652	11067089	2443	3	0.001228
lncRNA	LOC105376806	16976293	16977795	583	1	0.00171527
lncRNA	LOC101927613	142565058	142662044	61710	40	0.000648193
lncRNA	LOC105374433	43316080	43343396	17298	12	0.000693722
lncRNA	APTR	77657660	77697345	22256	31	0.00139288
lncRNA	LOC339803	61141592	61144975	1834	4	0.00218103
lncRNA	LOC105376455	24456993	24465929	5064	2	0.000394945
lncRNA	LOC101928273	137878754	137927932	29903	20	0.000668829
lncRNA	LOC107987293	8223514	8227990	1973	106	0.0537253
lncRNA	MIR3936HG	132311276	132369916	33058	27	0.000816746
lncRNA	LOC101928048	60469609	60472976	1961	2	0.00101989
lncRNA	LOC102723331	168863096	168868321	3215	2	0.000622084
lncRNA	LINC01069	77979766	77994773	9614	6	0.00062409
lncRNA	LOC107986973	124248417	124279502	16908	16	0.000946298
lncRNA	LOC107986787	41465780	41496309	18252	16	0.000876616
lncRNA	DARS-AS1	135985176	136007542	12686	13	0.00102475
lncRNA	LOC105370786	39817108	39829069	7118	7	0.000983422
lncRNA	LOC105371049	2091436	2095017	1267	3	0.0023678
lncRNA	LINC02429	58984282	59046959	41622	68	0.00163375
lncRNA	LOC105374786	67552812	67651030	60387	36	0.000596155
lncRNA	LOC101927854	24151324	24189956	23564	20	0.000848752
lncRNA	LOC107985322	55610809	55612270	664	1	0.00150602
lncRNA	LOC107985994	229407467	229410410	1761	1	0.000567859
lncRNA	LINC02258	87768812	87805749	23555	26	0.0011038
lncRNA	LOC284454	13834516	13836289	786	2	0.00254453
lncRNA	LINC00868	76856166	76861836	2840	3	0.00105634
lncRNA	USP3-AS1	63587710	63600827	7074	9	0.00127226
lncRNA	LOC107984840	8737429	8739995	1434	6	0.0041841
lncRNA	LOC105370855	62659093	62686634	16787	24	0.00142968
lncRNA	SDCBP2-AS1	1325343	1378735	29896	34	0.00113728
lncRNA	LINC02116	1855970	1856568	320	1	0.003125
lncRNA	LINC01696	209325456	209328532	1808	3	0.00165929
lncRNA	LOC101929460	169034171	169035643	722	1	0.00138504
lncRNA	LINC01793	59217708	59279400	38500	26	0.000675325
lncRNA	LOC105372421	46023348	46037241	7246	17	0.00234612
lncRNA	GATA6-AS1	22166898	22168968	1035	1	0.000966184
lncRNA	LOC105378467	105495884	105496919	646	1	0.00154799
lncRNA	LINC01846	98085866	98161239	46786	32	0.000683965
lncRNA	LOC105378787	69197059	69229692	20562	17	0.000826768
lncRNA	LOC105371560	15734845	15743725	3624	4	0.00110375
lncRNA	LOC105370170	39505636	39516575	6636	9	0.00135624
lncRNA	LOC105373609	127560045	127570962	5184	6	0.00115741
lncRNA	LOC105370314	91251693	91281067	18834	7	0.000371668
lncRNA	LOC107986271	34666547	34679498	8506	8	0.000940513
lncRNA	LOC105376850	22160963	22172505	5587	5	0.000894935
lncRNA	LINC01098	177728757	177990750	168642	109	0.00064634
lncRNA	LOC107985032	35537124	35552311	9026	13	0.00144028
lncRNA	LOC105378228	150985564	151020329	19211	17	0.00088491
lncRNA	LOC105373991	236553699	236569257	8550	11	0.00128655
lncRNA	LOC107986362	96506760	96518790	7262	10	0.00137703
lncRNA	LOC107986091	58213790	58214749	540	1	0.00185185
lncRNA	LOC105369876	85318060	85574254	167279	101	0.000603782
lncRNA	LOC102725201	35476374	35491082	8055	9	0.00111732
lncRNA	LINC01519	85193421	85198938	3215	3	0.000933126
lncRNA	LOC440742	244064330	244065170	516	2	0.00387597
lncRNA	LOC101559451	4704230	4705529	642	2	0.00311526
lncRNA	WI2-2373I1.2	291224	294422	1514	5	0.00330251
lncRNA	LINC00578	177441921	177752704	185239	172	0.00092853
lncRNA	LOC105377239	23310977	23314314	2169	2	0.000922084
lncRNA	LOC105375918	80087356	80092224	2709	5	0.0018457
lncRNA	LEMD1-AS1	205373252	205387440	7859	8	0.00101794
lncRNA	LOC105375933	85086572	85109584	14593	10	0.00068526
lncRNA	LOC105375582	154237164	154248757	7036	3	0.000426379
lncRNA	LOC101929650	83143438	83215416	34296	34	0.000991369
lncRNA	HECW1-IT1	43117896	43163187	27141	18	0.000663203
lncRNA	LOC107985250	205836101	205858623	12820	9	0.000702028
lncRNA	LOC105372364	31979913	31985978	3146	2	0.000635728
lncRNA	LINC02081	78617384	78632057	7121	11	0.00154473
lncRNA	LOC105377473	146933956	146983794	31047	13	0.00041872
lncRNA	LOC107983952	44201792	44208203	2687	3	0.00111649
lncRNA	LOC110091777	6858450	6901489	25292	16	0.000632611
lncRNA	LOC105372160	62758015	62773855	9666	14	0.00144838
lncRNA	SNHG4	139273752	139283184	5240	4	0.000763359
lncRNA	LOC105370893	74232124	74236248	1893	1	0.000528262
lncRNA	LOC105376188	102216901	102259708	27031	11	0.00040694
lncRNA	LOC105377393	118879189	118884784	3268	5	0.00152999
lncRNA	LOC105374507	17073859	17082629	5434	4	0.000736106
lncRNA	LOC105377416	129311029	129314000	1696	2	0.00117925
lncRNA	LOC105376236	115989341	116017328	17471	14	0.000801328
lncRNA	LINC01942	173689459	173705849	8153	15	0.00183981
lncRNA	LOC105372321	21444104	21464331	11915	16	0.00134285
lncRNA	LOC102724439	106285468	106310920	16291	11	0.000675219
lncRNA	LOC101927972	5452468	5458075	3128	8	0.00255754
lncRNA	LOC101929315	24490312	24514868	15359	7	0.000455759
lncRNA	TPT1-AS1	45341345	45391483	25524	50	0.00195894
lncRNA	LINC00332	40181809	40189030	4056	7	0.00172584
lncRNA	LOC105371368	83381048	83400968	11262	7	0.000621559
lncRNA	LOC105378044	147741434	147743297	1167	3	0.00257069
lncRNA	LOC102724808	193647187	193683279	23105	24	0.00103874
lncRNA	LOC101928359	122421955	122478081	35452	7	0.00019745
lncRNA	LOC105377282	74871750	74881197	5939	1	0.000168379
lncRNA	LOC105372621	40995614	41005340	5461	6	0.0010987
lncRNA	LOC107984521	64580496	64589698	5291	1	0.000189
lncRNA	LOC105377245	58987187	58988154	580	1	0.00172414
lncRNA	LINC01116	176629581	176637574	4998	3	0.00060024
lncRNA	LOC101927935	91851976	91887803	19556	17	0.000869298
lncRNA	LOC105375545	143255299	143286334	17569	10	0.000569184
lncRNA	LOC105377478	147555821	147567740	6918	9	0.00130095
lncRNA	CNTN4-AS1	3039661	3061145	12574	14	0.00111341
lncRNA	LOC105378225	150334882	150340655	2930	2	0.000682594
lncRNA	LOC105374817	77924541	77955034	19649	12	0.000610718
lncRNA	LOC107984734	70129640	70134297	2319	1	0.00043122
lncRNA	LINC01088	78971748	79308799	212668	171	0.00080407
lncRNA	LINC01958	156666600	156694613	17979	7	0.000389343
lncRNA	LOC643406	5471196	5477134	2936	1	0.000340599
lncRNA	LOC105374347	1284450	1289704	2599	2	0.000769527
lncRNA	LOC105378004	131063430	131074854	6847	9	0.00131444
lncRNA	LOC107986350	59832812	59857870	15698	11	0.000700726
lncRNA	LINC00239	101730437	101732525	1027	1	0.00097371
lncRNA	TTTY21B	6443434	6447077	1982	1	0.000504541
lncRNA	LOC107985315	45520950	45524313	1473	4	0.00271555
lncRNA	SSTR5-AS1	1064081	1078731	5405	7	0.0012951
lncRNA	LOC105375417	97158563	97177389	11648	9	0.000772665
lncRNA	LOC105375370	79696919	79716547	12986	9	0.000693054
lncRNA	LOC105378140	168410452	168413100	1151	3	0.00260643
lncRNA	LOC107986578	21227806	21231059	1742	5	0.00287026
lncRNA	LOC101927039	96235610	96239427	2239	5	0.00223314
lncRNA	LOC105377771	181295401	181321699	14600	11	0.000753425
lncRNA	LOC105374467	38269093	38272203	1980	3	0.00151515
lncRNA	LOC107984941	36676715	36702321	13791	13	0.000942644
lncRNA	LOC100505716	28307691	28310459	1517	2	0.00131839
lncRNA	LOC107984783	61687092	61689712	1447	4	0.00276434
lncRNA	LOC102724406	100393883	100444796	31933	80	0.00250525
lncRNA	LOC105371470	160773528	160789894	8783	9	0.00102471
lncRNA	LINC02333	52334295	52341883	4629	4	0.000864118
lncRNA	NR2F2-AS1	96127360	96327361	118952	88	0.000739794
lncRNA	LOC105378481	110474341	110495066	11162	16	0.00143343
lncRNA	LOC100506990	12437013	12566845	72137	5	6.93126e-05
lncRNA	LOC101928421	35609752	35631624	12752	7	0.000548934
lncRNA	ZNF213-AS1	3125529	3134882	4835	6	0.00124095
lncRNA	LOC107984583	113213207	113218353	2832	10	0.00353107
lncRNA	LOC153684	43042134	43045268	1685	2	0.00118694
lncRNA	LINC02174	171602683	171638763	23082	19	0.000823152
lncRNA	LOC107985159	108859802	108875242	9039	1	0.000110632
lncRNA	LOC102724210	127073738	127470542	249514	161	0.000645254
lncRNA	LOC105373737	171267181	171301140	20187	28	0.00138703
lncRNA	LOC102723694	134789112	134813503	15469	21	0.00135755
lncRNA	LOC100131496	47318502	47320754	1083	3	0.00277008
lncRNA	LOC102723817	224607821	224616865	4813	4	0.000831082
lncRNA	LOC105377642	37203689	37209547	3139	2	0.000637146
lncRNA	LOC112268411	5726170	5730355	2485	1	0.000402414
lncRNA	LOC105372816	42663276	42669007	2433	6	0.00246609
lncRNA	LOC105374796	71000386	71002934	1229	1	0.00081367
lncRNA	LOC101927026	9286339	9657270	213399	167	0.000782572
lncRNA	LOC101926994	92780066	92788359	4662	3	0.000643501
lncRNA	P4HA2-AS1	132184876	132192805	4972	4	0.000804505
lncRNA	LOC105370034	121663496	121690427	13668	24	0.00175593
lncRNA	LOC105369474	106367231	106409184	25919	12	0.000462981
lncRNA	LOC112268084	16435805	16443774	5203	3	0.00057659
lncRNA	LOC105377871	81444789	81550244	68264	46	0.000673854
lncRNA	FGF12-AS2	192515022	192516573	734	1	0.0013624
lncRNA	LOC105376206	107505008	107515215	5662	4	0.000706464
lncRNA	LOC102724577	124385613	124392626	4728	2	0.000423012
lncRNA	HNF4A-AS1	44377743	44395706	9386	5	0.000532708
lncRNA	LOC107984283	132967440	132995994	12347	23	0.0018628
lncRNA	LOC105376470	28708029	28710966	1640	2	0.00121951
lncRNA	LOC105376176	100016604	100026168	6157	3	0.00048725
lncRNA	LOC101928009	153174518	153191676	10451	8	0.000765477
lncRNA	LOC107986112	106298884	106304271	3429	1	0.00029163
lncRNA	LOC105374683	21823328	21826754	2076	3	0.00144509
lncRNA	LOC107986944	54906401	54919709	7939	2	0.000251921
lncRNA	LOC107986607	65217629	65226599	5682	3	0.000527983
lncRNA	LOC105375446	108079884	108091374	6497	4	0.000615669
lncRNA	LOC105377179	81922854	81953264	19125	21	0.00109804
lncRNA	LOC101927391	7550104	7566065	9556	11	0.00115111
lncRNA	LOC105378065	152806197	152875814	44373	30	0.000676087
lncRNA	LOC101928446	82773319	82829638	32565	32	0.00098265
lncRNA	LOC105370213	54800172	54842090	26935	18	0.000668275
lncRNA	LOC105378962	52320434	52339234	12354	8	0.000647564
lncRNA	LOC100506801	21293290	21299869	3202	4	0.00124922
lncRNA	LOC283194	58933643	59058452	75784	87	0.001148
lncRNA	LOC100127955	1836871	1853699	6757	15	0.00221992
lncRNA	LOC101926960	42155833	42175345	12421	9	0.000724579
lncRNA	LOC112268420	85895203	85904727	5217	4	0.000766724
lncRNA	SMIM15-AS1	61162316	61232080	41411	34	0.000821038
lncRNA	LOC105374139	144375634	144379518	2394	3	0.00125313
lncRNA	LOC107984793	23538519	23561695	14379	5	0.000347729
lncRNA	CNTN4-AS2	2110409	2144241	20811	27	0.00129739
lncRNA	LOC105379126	112971845	112976618	2659	7	0.00263257
lncRNA	LINC01597	30278906	30286537	3569	6	0.00168114
lncRNA	LOC105375409	95659974	95719901	38396	23	0.000599021
lncRNA	LOC105377460	144081179	144104172	14154	9	0.000635863
lncRNA	WDFY3-AS2	84965616	85008743	26603	34	0.00127805
lncRNA	SCAMP1-AS1	78358764	78360541	830	1	0.00120482
lncRNA	LOC105378723	52530951	52552709	13162	21	0.0015955
lncRNA	LINC01624	170272474	170279469	3361	4	0.00119012
lncRNA	LOC105373831	198492130	198772330	180141	123	0.000682798
lncRNA	LOC100996351	3141576	3155175	6309	3	0.000475511
lncRNA	LOC105375846	55695345	55729518	21223	13	0.000612543
lncRNA	LOC107986850	134744476	134769444	14565	11	0.000755235
lncRNA	LOC105372718	63025416	63028012	1065	1	0.000938967
lncRNA	LOC105373273	247273266	247286486	7425	19	0.00255892
lncRNA	LOC105377967	118085903	118095472	5552	2	0.000360231
lncRNA	CKMT2-AS1	81237565	81301569	37759	31	0.000820996
lncRNA	FRGCA	43140523	43141092	245	1	0.00408163
lncRNA	LOC102723886	219435158	219557324	75114	93	0.00123812
lncRNA	LOC105377862	76766030	77076821	199485	117	0.00058651
lncRNA	LOC101928196	19398651	19468822	43014	26	0.000604454
lncRNA	LOC105372065	35666625	35677584	6789	10	0.00147297
lncRNA	VWC2L-IT1	214510182	214536890	16582	9	0.000542757
lncRNA	LOC100288798	46383676	46652579	164551	155	0.000941957
lncRNA	LOC105374813	75710960	75752096	24733	20	0.000808636
lncRNA	LOC107985138	69777295	69781416	2625	4	0.00152381
lncRNA	LOC107986853	139880054	139883833	2344	1	0.000426621
lncRNA	LAMTOR5-AS1	110407809	110416274	4679	5	0.0010686
lncRNA	LOC107985173	11447751	11489936	25819	23	0.000890817
lncRNA	LOC105377992	126655694	126722197	42783	18	0.000420728
lncRNA	LOC105374541	26151875	26174487	12947	11	0.000849618
lncRNA	LOC284577	205456058	205469024	6525	4	0.000613027
lncRNA	LOC105374475	40632909	40643685	7076	5	0.000706614
lncRNA	LOC107984088	1863903	1889958	12885	15	0.00116414
lncRNA	LOC101927673	64000355	64007076	2679	4	0.00149309
lncRNA	LOC105379030	73132008	73150592	10615	7	0.000659444
lncRNA	TNKS2-AS1	91782839	91798291	9512	5	0.000525652
lncRNA	LOC101928215	29104510	29109211	2343	4	0.00170721
lncRNA	LOC107987166	116317899	116474225	84098	67	0.00079669
lncRNA	LOC105377259	65868476	65886184	11583	7	0.000604334
lncRNA	LOC105373056	224095982	224110977	8592	11	0.00128026
lncRNA	LOC107984018	219409459	219434036	14707	9	0.000611953
lncRNA	LINC01028	70051271	70068095	10418	24	0.00230371
lncRNA	LINC00353	89548794	89564413	10329	5	0.000484074
lncRNA	SNCA-AS1	89836401	89841991	3245	5	0.00154083
lncRNA	LOC105373735	170242361	170250216	4460	3	0.000672646
lncRNA	LOC107986000	235730626	235734591	2180	3	0.00137615
lncRNA	LOC105379516	12130747	12167072	21334	45	0.00210931
lncRNA	LOC105370262	76229411	76270904	26142	14	0.000535537
lncRNA	LOC107986766	10640344	10675482	22086	14	0.000633886
lncRNA	LOC101928007	158178331	158184462	3884	3	0.0007724
lncRNA	LOC105372420	45153503	45157364	1526	3	0.00196592
lncRNA	PRR34-AS1	46053846	46058522	2262	1	0.000442087
lncRNA	LOC107984328	43826402	43833936	4755	6	0.00126183
lncRNA	LOC101929398	56494929	56502997	4930	8	0.00162272
lncRNA	LOC105372246	3481894	3490729	3978	5	0.00125691
lncRNA	CERNA2	84167228	84172076	2878	3	0.00104239
lncRNA	LOC105370365	111317105	111320472	1483	3	0.00202293
lncRNA	LOC105369611	4013020	4019019	3112	3	0.00096401
lncRNA	LOC107985306	44684913	44687310	1206	1	0.000829187
lncRNA	TNK2-AS1	195908076	195913264	2045	4	0.00195599
lncRNA	LOC100128361	92618050	92620533	1186	5	0.00421585
lncRNA	LOC105374976	23337805	23626334	181416	115	0.000633902
lncRNA	LOC101928465	62648961	62653838	2067	5	0.00241896
lncRNA	LOC105378903	111323285	111324563	731	3	0.00410397
lncRNA	LOC102724618	31996895	32046116	27324	35	0.00128093
lncRNA	LOC105378984	58390268	58400800	6506	3	0.000461113
lncRNA	LOC105373335	129907863	129957559	25735	4	0.00015543
lncRNA	LOC105371366	83664586	83730924	36533	25	0.000684313
lncRNA	LINC02002	22234556	22266369	20677	16	0.000773807
lncRNA	LOC105371197	35139497	35145951	2838	7	0.00246653
lncRNA	LOC107985147	48766066	48780154	6526	2	0.000306466
lncRNA	LOC107985012	32515467	32519526	2020	3	0.00148515
lncRNA	LOC105376010	31578604	31744792	107988	59	0.000546357
lncRNA	LOC105377039	39778654	39802904	14443	6	0.000415426
lncRNA	LOC107986894	80908769	80915299	3715	8	0.00215343
lncRNA	LOC105377972	119654064	119663115	5855	3	0.000512383
lncRNA	LOC401261	42783496	42791323	4423	5	0.00113045
[truncated: 28,740 more rows]
