# Supplementary material for: Distribution Patterns of DNA N6-Methyladenosine Modification in Non-coding RNA Genes
Source: Front Genet. 2020 Mar 24;11:268. doi: 10.3389/fgene.2020.00268 (PMC7105833; doi:10.3389/fgene.2020.00268)
Supplement: Supplementary file 5 [file Data_Sheet_4.xlsx]

## Sheet: A. thaliana
Data Sheet S4: The levels of expression of lncRNA and protein-coding genes in four species.
Methylated_gene_name	Features	FPKM		Unmethylated_gene_name	Features	FPKM
AT1G04003	lncRNA	0		AT1G03987	lncRNA	0
AT1G01448	lncRNA	0		AT1G03997	lncRNA	0
AT1G04067	lncRNA	0		AT1G03993	lncRNA	8.65689
AT1G04073	lncRNA	0		AT1G04013	lncRNA	0
AT1G04077	lncRNA	6.18547		AT1G04007	lncRNA	0
AT1G04103	lncRNA	0		AT1G04017	lncRNA	0
AT1G04117	lncRNA	0		AT1G04023	lncRNA	0
AT1G04137	lncRNA	0		AT1G04033	lncRNA	0
AT1G04163	lncRNA	0		AT1G04037	lncRNA	0
AT1G04183	lncRNA	3.57425e-21		AT1G04043	lncRNA	0
AT1G04247	lncRNA	3.56341		AT1G04047	lncRNA	55.14
AT1G04253	lncRNA	0		AT1G04053	lncRNA	0
AT1G04353	lncRNA	0.87456		AT1G04063	lncRNA	0
AT1G05562	lncRNA	12.2346		AT1G04083	lncRNA	0
AT1G04453	lncRNA	0		AT1G04087	lncRNA	0
AT1G04473	lncRNA	0		AT1G04093	lncRNA	0
AT1G07119	lncRNA	7.89466		AT1G04097	lncRNA	0
AT1G07128	lncRNA	3.18953		AT1G04123	lncRNA	0
AT1G08592	lncRNA	1.2473		AT1G04127	lncRNA	0
AT1G04673	lncRNA	0		AT1G04133	lncRNA	0
AT1G04687	lncRNA	0		AT1G04143	lncRNA	0
AT1G04693	lncRNA	0		AT1G04147	lncRNA	0
AT1G04753	lncRNA	0		AT1G04153	lncRNA	0
AT1G04813	lncRNA	0		AT1G02952	lncRNA	0
AT1G04817	lncRNA	0		AT1G04157	lncRNA	0
AT1G04833	lncRNA	6.76882		AT1G04167	lncRNA	0
AT1G04933	lncRNA	0		AT1G04173	lncRNA	0
AT1G04947	lncRNA	0		AT1G04177	lncRNA	0
AT1G04963	lncRNA	0		AT1G03545	lncRNA	0
AT1G04983	lncRNA	0		AT1G04203	lncRNA	0
AT1G13448	lncRNA	0		AT1G04207	lncRNA	0
AT1G05023	lncRNA	0		AT1G04233	lncRNA	8.1712
AT1G05083	lncRNA	0		AT1G04237	lncRNA	0
AT1G05107	lncRNA	0		AT1G04243	lncRNA	0
AT1G05143	lncRNA	0		AT1G04295	lncRNA	27.1519
AT1G15175	lncRNA	5.69135		AT1G04257	lncRNA	0
AT1G05183	lncRNA	8.01668		AT1G04283	lncRNA	0
AT1G05187	lncRNA	0		AT1G04287	lncRNA	0
AT1G05213	lncRNA	0		AT1G04293	lncRNA	0
AT1G05223	lncRNA	0		AT1G04303	lncRNA	0
AT1G05237	lncRNA	141.891		AT1G04297	lncRNA	0
AT1G05293	lncRNA	0		AT1G04307	lncRNA	3.60111
AT1G05317	lncRNA	0		AT1G04313	lncRNA	0
AT1G05333	lncRNA	0		AT1G04323	lncRNA	0
AT1G05337	lncRNA	0.976195		AT1G04327	lncRNA	0
AT1G05357	lncRNA	0		AT1G04333	lncRNA	0
AT1G05363	lncRNA	0		AT1G04337	lncRNA	0
AT1G05397	lncRNA	27.8805		AT1G04347	lncRNA	0
AT1G05443	lncRNA	0		AT1G04343	lncRNA	0
AT1G05523	lncRNA	1.61484		AT1G04357	lncRNA	0
AT1G20515	lncRNA	1.98607		AT1G04363	lncRNA	0
AT1G05583	lncRNA	0		AT1G04367	lncRNA	0
AT1G05587	lncRNA	0		AT1G04373	lncRNA	0
AT1G05643	lncRNA	0		AT1G04377	lncRNA	0
AT1G05687	lncRNA	0		AT1G04383	lncRNA	0
AT1G05707	lncRNA	0		AT1G04387	lncRNA	0
AT1G05747	lncRNA	0		AT1G04397	lncRNA	0
AT1G05767	lncRNA	0		AT1G04403	lncRNA	0
AT1G05787	lncRNA	0		AT1G04407	lncRNA	0
AT1G05847	lncRNA	0		AT1G04413	lncRNA	0
AT1G05843	lncRNA	0		AT1G04417	lncRNA	0
AT1G05867	lncRNA	0		AT1G04427	lncRNA	0
AT1G05943	lncRNA	0		AT1G04437	lncRNA	0
AT1G06053	lncRNA	0		AT1G04433	lncRNA	18.7826
AT1G27921	lncRNA	11.0875		AT1G06002	lncRNA	13.223
AT1G06113	lncRNA	0		AT1G04443	lncRNA	0
AT1G28715	lncRNA	0.299552		AT1G04447	lncRNA	0
AT1G29785	lncRNA	4.4203		AT1G06265	lncRNA	1.80218
AT1G06297	lncRNA	0		AT1G04467	lncRNA	0
AT1G30282	lncRNA	0		AT1G04463	lncRNA	0.306595
AT1G06327	lncRNA	0		AT1G04477	lncRNA	0
AT1G06333	lncRNA	5.14873		AT1G04483	lncRNA	0
AT1G06393	lncRNA	0		AT1G04487	lncRNA	0
AT1G06417	lncRNA	0		AT1G04493	lncRNA	0
AT1G06433	lncRNA	0		AT1G04497	lncRNA	0
AT1G06443	lncRNA	0		AT1G04503	lncRNA	0
AT1G06447	lncRNA	0		AT1G04513	lncRNA	8.57814
AT1G06543	lncRNA	0		AT1G04507	lncRNA	0
AT1G06573	lncRNA	3.48951		AT1G04523	lncRNA	0
AT1G33415	lncRNA	25.8272		AT1G04533	lncRNA	0
AT1G06753	lncRNA	0		AT1G04537	lncRNA	0
AT1G06757	lncRNA	0		AT1G04557	lncRNA	0
AT1G06787	lncRNA	11.2854		AT1G04563	lncRNA	0
AT1G06823	lncRNA	0		AT1G04567	lncRNA	0
AT1G06897	lncRNA	0		AT1G04573	lncRNA	0
AT1G35545	lncRNA	0		AT1G04577	lncRNA	0
AT1G06933	lncRNA	0		AT1G04583	lncRNA	0
AT1G06967	lncRNA	0		AT1G04587	lncRNA	0
AT1G06987	lncRNA	0		AT1G04593	lncRNA	0
AT1G07117	lncRNA	0		AT1G04597	lncRNA	0
AT1G07233	lncRNA	0		AT1G04603	lncRNA	0
AT1G44125	lncRNA	1.1856		AT1G04607	lncRNA	0
AT1G07367	lncRNA	0		AT1G04623	lncRNA	0
AT1G07457	lncRNA	0		AT1G07728	lncRNA	1.35023
AT1G07463	lncRNA	0		AT1G04643	lncRNA	0
AT1G07517	lncRNA	0		AT1G04647	lncRNA	0.486385
AT1G07567	lncRNA	0		AT1G04653	lncRNA	0
AT1G07563	lncRNA	0		AT1G04657	lncRNA	0
AT1G07623	lncRNA	0		AT1G04667	lncRNA	0
AT1G07657	lncRNA	0		AT1G04677	lncRNA	0
AT1G07673	lncRNA	0		AT1G04683	lncRNA	0
AT1G07683	lncRNA	0		AT1G04697	lncRNA	0
AT1G07697	lncRNA	0		AT1G09421	lncRNA	0
AT1G07763	lncRNA	0		AT1G04703	lncRNA	0
AT1G07783	lncRNA	0		AT1G04707	lncRNA	0
AT1G07807	lncRNA	0		AT1G04713	lncRNA	0
AT1G07823	lncRNA	0		AT1G04717	lncRNA	0
AT1G07853	lncRNA	0		AT1G04723	lncRNA	0
AT1G07857	lncRNA	0		AT1G04743	lncRNA	0
AT1G07863	lncRNA	0		AT1G04737	lncRNA	0
AT1G53233	lncRNA	5.48736		AT1G04747	lncRNA	0
AT1G07877	lncRNA	0		AT1G04763	lncRNA	0
AT1G07893	lncRNA	0		AT1G04767	lncRNA	19.4363
AT1G07907	lncRNA	66.8044		AT1G04773	lncRNA	0
AT1G07917	lncRNA	0		AT1G04783	lncRNA	0
AT1G54355	lncRNA	0		AT1G04787	lncRNA	0
AT1G07987	lncRNA	0		AT1G04793	lncRNA	0
AT1G08023	lncRNA	0		AT1G04803	lncRNA	0
AT1G08027	lncRNA	0		AT1G04797	lncRNA	0
AT1G08037	lncRNA	0		AT1G04807	lncRNA	0
AT1G08093	lncRNA	0		AT1G04823	lncRNA	0
AT1G08097	lncRNA	0		AT1G04827	lncRNA	0
AT1G08103	lncRNA	0.934717		AT1G04837	lncRNA	0
AT1G08133	lncRNA	0		AT1G04847	lncRNA	0
AT1G08137	lncRNA	0		AT1G04853	lncRNA	42.6043
AT1G08143	lncRNA	0		AT1G04857	lncRNA	0
AT1G08237	lncRNA	0		AT1G04863	lncRNA	0
AT1G08273	lncRNA	0		AT1G04873	lncRNA	42.3447
AT1G60525	lncRNA	0.519189		AT1G04877	lncRNA	0
AT1G60545	lncRNA	0		AT1G04883	lncRNA	0
AT1G08363	lncRNA	0		AT1G04887	lncRNA	5.29181e-10
AT1G08433	lncRNA	0		AT1G04893	lncRNA	0
AT1G08473	lncRNA	0		AT1G04913	lncRNA	0
AT1G08477	lncRNA	0		AT1G04917	lncRNA	3.3815
AT1G08513	lncRNA	0		AT1G04923	lncRNA	0
AT1G08517	lncRNA	0		AT1G04927	lncRNA	0
AT1G08543	lncRNA	0		AT1G04937	lncRNA	0
AT1G08577	lncRNA	0		AT1G04943	lncRNA	0
AT1G08623	lncRNA	0		AT1G04953	lncRNA	0
AT1G08627	lncRNA	0		AT1G04957	lncRNA	0
AT1G08637	lncRNA	0		AT1G04967	lncRNA	0
AT1G08667	lncRNA	0		AT1G04977	lncRNA	0
AT1G08697	lncRNA	0		AT1G04973	lncRNA	25.6852
AT1G08733	lncRNA	0		AT1G04987	lncRNA	0
AT1G08753	lncRNA	0		AT1G04997	lncRNA	0
AT1G08843	lncRNA	0		AT1G05003	lncRNA	0
AT1G08857	lncRNA	1.41533		AT1G05007	lncRNA	0
AT1G08907	lncRNA	0		AT1G05013	lncRNA	0
AT1G67792	lncRNA	10.2007		AT1G05017	lncRNA	0
AT1G09003	lncRNA	0		AT1G05027	lncRNA	0
AT1G09013	lncRNA	0		AT1G05033	lncRNA	0
AT1G09023	lncRNA	3.0306		AT1G05037	lncRNA	0
AT1G09053	lncRNA	7.31378		AT1G05043	lncRNA	0
AT1G09123	lncRNA	0		AT1G05047	lncRNA	0
AT1G09137	lncRNA	0		AT1G05053	lncRNA	0
AT1G09153	lncRNA	0		AT1G05067	lncRNA	0
AT1G09193	lncRNA	10.4197		AT1G05073	lncRNA	0
AT1G09227	lncRNA	0		AT1G05077	lncRNA	0
AT1G71828	lncRNA	0		AT1G05093	lncRNA	0
AT1G09293	lncRNA	0		AT1G05097	lncRNA	0
AT1G09353	lncRNA	0		AT1G05103	lncRNA	0
AT1G09377	lncRNA	0		AT1G05113	lncRNA	0
AT1G09383	lncRNA	29.0767		AT1G05117	lncRNA	0
AT1G09393	lncRNA	0		AT1G05123	lncRNA	0
AT1G09397	lncRNA	0		AT1G05127	lncRNA	0
AT1G74205	lncRNA	0		AT1G05133	lncRNA	0
AT1G09443	lncRNA	39.7363		AT1G15002	lncRNA	0
AT1G09543	lncRNA	11.4455		AT1G05147	lncRNA	0
AT1G09587	lncRNA	0		AT1G05153	lncRNA	0
AT1G76892	lncRNA	0		AT1G05163	lncRNA	5.75453e-32
AT1G09697	lncRNA	0		AT1G05173	lncRNA	0
AT1G09753	lncRNA	0		AT1G05177	lncRNA	0
AT1G09767	lncRNA	0		AT1G05193	lncRNA	0
AT1G09777	lncRNA	0		AT1G05197	lncRNA	0
AT1G09793	lncRNA	15.128		AT1G05207	lncRNA	1.42014
AT1G09797	lncRNA	16.456		AT1G05203	lncRNA	0
AT1G09823	lncRNA	0		AT1G05217	lncRNA	0
AT1G09857	lncRNA	0		AT1G05227	lncRNA	0
AT1G09863	lncRNA	6.23958		AT1G16489	lncRNA	0
AT1G79529	lncRNA	2.46213		AT1G05233	lncRNA	0
AT1G09897	lncRNA	0		AT1G05243	lncRNA	0
AT1G80325	lncRNA	0.0970357		AT1G05253	lncRNA	0
AT1G09987	lncRNA	0		AT1G05263	lncRNA	0
AT2G03985	lncRNA	0		AT1G05267	lncRNA	0
AT2G04005	lncRNA	0		AT1G05277	lncRNA	0
AT2G04285	lncRNA	0		AT1G05283	lncRNA	0
AT2G04435	lncRNA	0		AT1G05287	lncRNA	0
AT2G04505	lncRNA	0		AT1G05297	lncRNA	0
AT2G04535	lncRNA	0		AT1G17232	lncRNA	1.69867
AT2G04565	lncRNA	0		AT1G17255	lncRNA	0
AT2G04575	lncRNA	0		AT1G05303	lncRNA	0
AT2G04645	lncRNA	0		AT1G05307	lncRNA	0
AT2G04655	lncRNA	0		AT1G05313	lncRNA	0
AT2G04725	lncRNA	0		AT1G05323	lncRNA	0
AT2G04725	lncRNA	0		AT1G05327	lncRNA	0
AT2G04852	lncRNA	0		AT1G05343	lncRNA	0
AT2G04875	lncRNA	0		AT1G05347	lncRNA	2.25957
AT2G04915	lncRNA	0		AT1G05367	lncRNA	0
AT2G04975	lncRNA	0		AT1G05373	lncRNA	0
AT2G04995	lncRNA	0		AT1G05377	lncRNA	0
AT2G05812	lncRNA	1.8133		AT1G05383	lncRNA	0
AT2G05365	lncRNA	12.5761		AT1G05387	lncRNA	0
AT2G05405	lncRNA	0		AT1G18382	lncRNA	0
AT2G09795	lncRNA	0		AT1G18415	lncRNA	0.868343
AT2G05515	lncRNA	0		AT1G05407	lncRNA	0
AT2G11852	lncRNA	0		AT1G05413	lncRNA	0
AT2G05695	lncRNA	0		AT1G18735	lncRNA	0
AT2G05725	lncRNA	0		AT1G05447	lncRNA	0
AT2G05865	lncRNA	0		AT1G05453	lncRNA	3.29441
AT2G05885	lncRNA	0		AT1G05467	lncRNA	0
AT2G06065	lncRNA	0		AT1G05473	lncRNA	0
AT2G06135	lncRNA	0		AT1G05477	lncRNA	0
AT2G06115	lncRNA	0		AT1G05483	lncRNA	0
AT2G06175	lncRNA	0		AT1G05487	lncRNA	0
AT2G06215	lncRNA	0		AT1G05493	lncRNA	0
AT2G06225	lncRNA	0		AT1G05497	lncRNA	0
AT2G06275	lncRNA	0		AT1G05507	lncRNA	0
AT2G06365	lncRNA	0		AT1G05517	lncRNA	0
AT2G06385	lncRNA	0		AT1G05527	lncRNA	0
AT2G06525	lncRNA	0		AT1G05533	lncRNA	0
AT2G06575	lncRNA	0		AT1G05537	lncRNA	0
AT2G07005	lncRNA	0		AT1G05543	lncRNA	0
AT2G07055	lncRNA	0		AT1G05553	lncRNA	0
AT2G07175	lncRNA	0		AT1G05557	lncRNA	0
AT2G07225	lncRNA	0		AT1G20691	lncRNA	0.25114
AT2G07245	lncRNA	0		AT1G05567	lncRNA	0
AT2G07385	lncRNA	0		AT1G05593	lncRNA	0
AT2G07475	lncRNA	6.99817		AT1G05597	lncRNA	0
AT2G07555	lncRNA	0		AT1G05603	lncRNA	0
AT2G07845	lncRNA	0.706907		AT1G05607	lncRNA	0
AT2G22821	lncRNA	0		AT1G05613	lncRNA	0
AT2G07850	lncRNA	0		AT1G05617	lncRNA	0
F21P24.10	lncRNA	0		AT1G05623	lncRNA	0
AT2G07950	lncRNA	0		AT1G05633	lncRNA	0
AT2G08000	lncRNA	0		AT1G05647	lncRNA	0
AT2G08040	lncRNA	0		AT1G05653	lncRNA	0
AT2G08050	lncRNA	0		AT1G05657	lncRNA	0
AT2G24755	lncRNA	5.31932		AT1G05663	lncRNA	0
AT2G08120	lncRNA	8.98245		AT1G05667	lncRNA	0
AT2G08130	lncRNA	0		AT1G05683	lncRNA	0
AT2G08150	lncRNA	0		AT1G05693	lncRNA	0
AT2G08175	lncRNA	0		AT1G05703	lncRNA	0
AT2G08180	lncRNA	0		AT1G05713	lncRNA	0
AT2G08220	lncRNA	0		AT1G05717	lncRNA	0
AT2G08240	lncRNA	0		AT1G05727	lncRNA	0
AT2G08280	lncRNA	0		AT1G05723	lncRNA	0
AT2G08300	lncRNA	0		AT1G05733	lncRNA	0
AT2G08340	lncRNA	0.508736		AT1G05737	lncRNA	0
AT2G30362	lncRNA	3.36187		AT1G05757	lncRNA	0
AT2G30984	lncRNA	0		AT1G05753	lncRNA	0
AT2G08430	lncRNA	0		AT1G05763	lncRNA	0
AT2G08435	lncRNA	0		AT1G05777	lncRNA	0
AT2G31751	lncRNA	0		AT1G05773	lncRNA	0
AT2G08470	lncRNA	124.829		AT1G05793	lncRNA	0
AT2G08500	lncRNA	33.5628		AT1G05797	lncRNA	0
AT2G08540	lncRNA	0		AT1G05803	lncRNA	0
AT2G33051	lncRNA	0		AT1G05807	lncRNA	0
AT2G08570	lncRNA	0		AT1G05817	lncRNA	0
AT2G08575	lncRNA	0		AT1G05823	lncRNA	0
AT2G08640	lncRNA	0		AT1G05827	lncRNA	0
AT2G08645	lncRNA	0		AT1G05837	lncRNA	10.7037
AT2G08660	lncRNA	0		AT1G05833	lncRNA	0
AT2G08690	lncRNA	0		AT1G05857	lncRNA	0
AT2G08700	lncRNA	0		AT1G05863	lncRNA	0
AT2G08715	lncRNA	0		AT1G05873	lncRNA	0
AT2G35738	lncRNA	0		AT1G05887	lncRNA	0
AT2G35859	lncRNA	2.67795		AT1G05893	lncRNA	0
AT2G35945	lncRNA	14.3475		AT1G05897	lncRNA	0
AT2G08820	lncRNA	0		AT1G05903	lncRNA	0
AT2G08825	lncRNA	0		AT1G05913	lncRNA	0
AT2G36792	lncRNA	0		AT1G25098	lncRNA	0
AT2G37555	lncRNA	0.695774		AT1G05933	lncRNA	0
AT2G08985	lncRNA	0		AT1G05927	lncRNA	0
AT2G08995	lncRNA	0		AT1G05937	lncRNA	0
AT2G09040	lncRNA	0		AT1G05947	lncRNA	0
AT2G09050	lncRNA	0		AT1G05953	lncRNA	0
AT2G09090	lncRNA	0.249823		AT1G05957	lncRNA	0
AT2G09105	lncRNA	0		AT1G05963	lncRNA	0
AT2G09190	lncRNA	6.82243		AT1G05967	lncRNA	0
AT2G41178	lncRNA	0		AT1G05977	lncRNA	0
AT2G09250	lncRNA	1564.9		AT1G05973	lncRNA	0
AT2G09305	lncRNA	0		AT1G05983	lncRNA	0
AT2G42365	lncRNA	7.71741		AT1G26208	lncRNA	7.50631
AT2G42835	lncRNA	0		AT1G26218	lncRNA	13.6962
AT2G09425	lncRNA	139.619		AT1G05987	lncRNA	0
AT2G44255	lncRNA	0.247439		AT1G06003	lncRNA	0
AT2G44798	lncRNA	0		AT1G06007	lncRNA	0
AT2G09590	lncRNA	0		AT1G06013	lncRNA	0
AT2G45315	lncRNA	5.18814		AT1G06017	lncRNA	0
AT2G09640	lncRNA	3.53096		AT1G06023	lncRNA	0
AT2G09665	lncRNA	0		AT1G06027	lncRNA	0
AT2G09710	lncRNA	0		AT1G06037	lncRNA	0
AT2G09715	lncRNA	0		AT1G06043	lncRNA	0
AT2G46572	lncRNA	10.3278		AT1G06047	lncRNA	0
AT2G09780	lncRNA	0		AT1G06057	lncRNA	0
AT2G09915	lncRNA	0		AT1G06063	lncRNA	0
AT2G09935	lncRNA	0		AT1G06067	lncRNA	0
AT3G01142	lncRNA	2.71837		AT1G06073	lncRNA	0
AT3G01105	lncRNA	0		AT1G06083	lncRNA	0
AT3G01205	lncRNA	0		AT1G06093	lncRNA	0
AT3G01305	lncRNA	0		AT1G06097	lncRNA	0
AT3G01385	lncRNA	0		AT1G06103	lncRNA	0
AT3G01495	lncRNA	0		AT1G06117	lncRNA	0
AT3G01755	lncRNA	0		AT1G06123	lncRNA	0
AT3G01945	lncRNA	0		AT1G06127	lncRNA	0
AT3G02035	lncRNA	0		AT1G06133	lncRNA	0
AT3G02085	lncRNA	0		AT1G06147	lncRNA	0
AT3G02105	lncRNA	0		AT1G06153	lncRNA	0
AT3G02155	lncRNA	0		AT1G06157	lncRNA	0
AT3G02455	lncRNA	0		AT1G06163	lncRNA	0.519553
AT3G12502	lncRNA	0		AT1G28685	lncRNA	0
AT3G13061	lncRNA	1.36515		AT1G06173	lncRNA	0
AT3G02685	lncRNA	0		AT1G06177	lncRNA	0
AT3G02775	lncRNA	0		AT1G06187	lncRNA	0
AT3G02835	lncRNA	0		AT1G06197	lncRNA	0
AT3G02895	lncRNA	0		AT1G06203	lncRNA	0
AT3G02915	lncRNA	0		AT1G06207	lncRNA	0
AT3G03225	lncRNA	0		AT1G06213	lncRNA	0
AT3G03435	lncRNA	0		AT1G06217	lncRNA	0
AT3G03455	lncRNA	0		AT1G29357	lncRNA	3.58567
AT3G03515	lncRNA	0		AT1G06227	lncRNA	0.686643
AT3G03535	lncRNA	63.7473		AT1G06257	lncRNA	0
AT3G03555	lncRNA	0		AT1G06287	lncRNA	0
AT3G03685	lncRNA	0		AT1G06293	lncRNA	0
AT3G03725	lncRNA	0		AT1G06307	lncRNA	0
AT3G03735	lncRNA	0		AT1G06313	lncRNA	0
AT3G03815	lncRNA	0		AT1G06317	lncRNA	0
AT3G03965	lncRNA	0		AT1G06323	lncRNA	0
AT3G03995	lncRNA	0		AT1G06337	lncRNA	0
AT3G04005	lncRNA	0		AT1G06343	lncRNA	0
AT3G04035	lncRNA	0		AT1G06347	lncRNA	0
AT3G21755	lncRNA	18.0782		AT1G06353	lncRNA	0
AT3G04215	lncRNA	0		AT1G06357	lncRNA	0
AT3G04255	lncRNA	34.4876		AT1G06363	lncRNA	0
AT3G04365	lncRNA	0		AT1G06373	lncRNA	0
AT3G04475	lncRNA	0		AT1G06377	lncRNA	0
AT3G04495	lncRNA	0		AT1G06383	lncRNA	0
AT3G24518	lncRNA	1.37161		AT1G06387	lncRNA	0
AT3G05015	lncRNA	0		AT1G06403	lncRNA	0
AT3G05295	lncRNA	0		AT1G06407	lncRNA	0
AT3G27990	lncRNA	15.6092		AT1G06413	lncRNA	0
AT3G05395	lncRNA	114.19		AT1G06423	lncRNA	0
AT3G05385	lncRNA	27.6998		AT1G06427	lncRNA	0
AT3G05495	lncRNA	0		AT1G06437	lncRNA	0
AT3G05745	lncRNA	0		AT1G31485	lncRNA	0
AT3G05765	lncRNA	0		AT1G06473	lncRNA	0
AT3G05815	lncRNA	0		AT1G06483	lncRNA	0
AT3G06045	lncRNA	0		AT1G06487	lncRNA	0
AT3G06075	lncRNA	0		AT1G06493	lncRNA	0
AT3G06325	lncRNA	416.929		AT1G06497	lncRNA	0
AT3G06355	lncRNA	636.649		AT1G06507	lncRNA	0
AT3G06405	lncRNA	0		AT1G06513	lncRNA	0
AT3G06415	lncRNA	0		AT1G06517	lncRNA	0
AT3G06625	lncRNA	0		AT1G06527	lncRNA	0
AT3G06655	lncRNA	0		AT1G06533	lncRNA	0
AT3G07045	lncRNA	0		AT1G06537	lncRNA	0
AT3G07125	lncRNA	0		AT1G06557	lncRNA	0
AT3G07225	lncRNA	0		AT1G06567	lncRNA	0
AT3G07295	lncRNA	0		AT1G06577	lncRNA	0
AT3G07385	lncRNA	0		AT1G06583	lncRNA	0
AT3G07395	lncRNA	0		AT1G06587	lncRNA	0
AT3G07495	lncRNA	0		AT1G06593	lncRNA	0
AT3G46668	lncRNA	0		AT1G06603	lncRNA	0
AT3G07545	lncRNA	0		AT1G06607	lncRNA	0
AT3G07585	lncRNA	0		AT1G06613	lncRNA	0
AT3G07825	lncRNA	0		AT1G06617	lncRNA	0
AT3G07855	lncRNA	0		AT1G06627	lncRNA	0
AT3G07885	lncRNA	0		AT1G06633	lncRNA	0
AT3G07905	lncRNA	0		AT1G06637	lncRNA	0
AT3G07965	lncRNA	0		AT1G06657	lncRNA	0
AT3G08025	lncRNA	0		AT1G06663	lncRNA	0
AT3G08035	lncRNA	0		AT1G06683	lncRNA	0
AT3G08045	lncRNA	0		AT1G06687	lncRNA	0
AT3G08050	lncRNA	0		AT1G06693	lncRNA	0
AT3G08055	lncRNA	0		AT1G06697	lncRNA	0
AT3G08090	lncRNA	0		AT1G06703	lncRNA	0
AT3G51075	lncRNA	0		AT1G06707	lncRNA	0
AT3G08175	lncRNA	0		AT1G06713	lncRNA	0
AT3G52072	lncRNA	14.2466		AT1G06717	lncRNA	0
AT3G08240	lncRNA	0		AT1G06723	lncRNA	0
AT3G08295	lncRNA	0		AT1G06737	lncRNA	32.9994
AT3G08355	lncRNA	0		AT1G06727	lncRNA	0
AT3G08370	lncRNA	0		AT1G06733	lncRNA	0
AT3G08420	lncRNA	0		AT1G06743	lncRNA	0
AT3G08425	lncRNA	0		AT1G06747	lncRNA	0
AT3G08495	lncRNA	0		AT1G06773	lncRNA	0
AT3G56408	lncRNA	7.47099		AT1G06777	lncRNA	0
AT3G08715	lncRNA	0		AT1G06783	lncRNA	0
AT3G08745	lncRNA	0		AT1G34844	lncRNA	0
AT3G08755	lncRNA	0		AT1G06817	lncRNA	0
AT3G08825	lncRNA	0		AT1G06827	lncRNA	0
AT3G08985	lncRNA	0		AT1G06837	lncRNA	0
AT3G57965	lncRNA	1.86142		AT1G06853	lncRNA	0
AT3G09105	lncRNA	0		AT1G06857	lncRNA	0
AT3G59068	lncRNA	18.7153		AT1G06863	lncRNA	0
AT3G59695	lncRNA	0		AT1G06867	lncRNA	0
AT3G09265	lncRNA	0		AT1G06883	lncRNA	6.67799
AT3G09275	lncRNA	5.38058		AT1G06907	lncRNA	0
AT3G09465	lncRNA	0		AT1G06913	lncRNA	0
AT3G09815	lncRNA	0		AT1G06917	lncRNA	0
AT3G09825	lncRNA	0		AT1G06927	lncRNA	0
AT3G09835	lncRNA	0		AT1G06937	lncRNA	0
AT3G09905	lncRNA	97.6604		AT1G06943	lncRNA	0
AT3G63445	lncRNA	16.0087		AT1G06947	lncRNA	0
AT3G09995	lncRNA	4.23447		AT1G06953	lncRNA	0
AT4G01593	lncRNA	2.65681		AT1G06957	lncRNA	0
AT4G04005	lncRNA	0		AT1G06963	lncRNA	0
AT4G04035	lncRNA	0		AT1G06973	lncRNA	0
AT4G04055	lncRNA	0		AT1G06977	lncRNA	0
AT4G04065	lncRNA	0		AT1G06983	lncRNA	0
AT4G04085	lncRNA	0		AT1G06993	lncRNA	0
AT4G04385	lncRNA	0		AT1G06997	lncRNA	0
AT4G04585	lncRNA	0		AT1G36992	lncRNA	0
AT4G04221	lncRNA	3.74691		AT1G07003	lncRNA	0
AT4G04895	lncRNA	0		AT1G07007	lncRNA	0
AT4G04995	lncRNA	0		AT1G07013	lncRNA	0
AT4G05075	lncRNA	0		AT1G07017	lncRNA	0
AT4G05135	lncRNA	0		AT1G07023	lncRNA	0
AT4G05205	lncRNA	0		AT1G07027	lncRNA	0
AT4G05465	lncRNA	0		AT1G07123	lncRNA	0
AT4G05645	lncRNA	14.5725		AT1G07127	lncRNA	0
AT4G05650	lncRNA	0		AT1G07133	lncRNA	0
AT4G05720	lncRNA	0		AT1G07143	lncRNA	0
AT4G05755	lncRNA	0.272414		AT1G07147	lncRNA	0
AT4G05900	lncRNA	0		AT1G07157	lncRNA	0
AT4G05910	lncRNA	51.6565		AT1G07163	lncRNA	0
AT4G06065	lncRNA	0		AT1G07167	lncRNA	0
AT4G06080	lncRNA	0		AT1G07173	lncRNA	0
AT4G06085	lncRNA	0		AT1G07177	lncRNA	0
AT4G06090	lncRNA	0		AT1G07183	lncRNA	0
AT4G13505	lncRNA	2.01146		AT1G07187	lncRNA	0
AT4G06205	lncRNA	0		AT1G07193	lncRNA	0
AT4G06225	lncRNA	9.80225		AT1G07197	lncRNA	0
AT4G06235	lncRNA	0		AT1G07237	lncRNA	0
AT4G06265	lncRNA	29.121		AT1G07247	lncRNA	0
AT4G06300	lncRNA	0		AT1G07253	lncRNA	0
AT4G06410	lncRNA	0		AT1G07263	lncRNA	0
AT4G06775	lncRNA	0		AT1G07267	lncRNA	0
AT4G06795	lncRNA	0		AT1G07273	lncRNA	0
AT4G06900	lncRNA	0		AT1G07277	lncRNA	0
AT4G06920	lncRNA	0		AT1G07287	lncRNA	0
AT4G06935	lncRNA	0		AT1G07293	lncRNA	0
AT4G06960	lncRNA	0		AT1G07297	lncRNA	0
AT4G06965	lncRNA	0.47164		AT1G07303	lncRNA	0
AT4G07040	lncRNA	0		AT1G07313	lncRNA	0
AT4G07055	lncRNA	0		AT1G07317	lncRNA	0
AT4G07085	lncRNA	0		AT1G07323	lncRNA	0
AT4G07125	lncRNA	0		AT1G07327	lncRNA	0
AT4G07180	lncRNA	0		AT1G07333	lncRNA	0
AT4G07185	lncRNA	0		AT1G07337	lncRNA	0
AT4G07215	lncRNA	0		AT1G07343	lncRNA	0
AT4G07225	lncRNA	0		AT1G07347	lncRNA	0
AT4G07220	lncRNA	0		AT1G07353	lncRNA	0
AT4G07235	lncRNA	0		AT1G07373	lncRNA	0
AT4G07240	lncRNA	0		AT1G07383	lncRNA	0
AT4G07260	lncRNA	0		AT1G07397	lncRNA	0
AT4G07265	lncRNA	0		AT1G07407	lncRNA	0
AT4G07375	lncRNA	0		AT1G07413	lncRNA	0
AT4G07465	lncRNA	0		AT1G07417	lncRNA	0
AT4G07535	lncRNA	0		AT1G07423	lncRNA	0
AT4G07645	lncRNA	0		AT1G07433	lncRNA	0
AT4G26488	lncRNA	0		AT1G07437	lncRNA	0
AT4G26542	lncRNA	0		AT1G07447	lncRNA	0
AT4G07735	lncRNA	0		AT1G07453	lncRNA	0
AT4G07745	lncRNA	0		AT1G07467	lncRNA	0
AT4G07855	lncRNA	0		AT1G07477	lncRNA	7.71916
AT4G08015	lncRNA	0		AT1G07483	lncRNA	146.809
AT4G28652	lncRNA	0.692835		AT1G48315	lncRNA	5.74032
AT4G08205	lncRNA	0		AT1G07493	lncRNA	0
AT4G08215	lncRNA	0		AT1G07497	lncRNA	0
AT4G08465	lncRNA	0		AT1G48698	lncRNA	0
AT4G31398	lncRNA	30.5052		AT1G07503	lncRNA	0
AT4G08505	lncRNA	2.08598		AT1G07513	lncRNA	14.6041
AT4G08795	lncRNA	33.7897		AT1G07523	lncRNA	0
AT4G08885	lncRNA	0		AT1G07527	lncRNA	0
AT4G08915	lncRNA	0		AT1G07533	lncRNA	0
AT4G34071	lncRNA	0		AT1G07547	lncRNA	0
AT4G08965	lncRNA	0		AT1G07553	lncRNA	0
AT4G09175	lncRNA	0		AT1G07557	lncRNA	0
AT4G09240	lncRNA	0		AT1G07573	lncRNA	0
AT4G36052	lncRNA	0		AT1G07583	lncRNA	0
AT4G09265	lncRNA	0		AT1G07587	lncRNA	0
AT4G09275	lncRNA	0		AT1G07597	lncRNA	0
AT4G09295	lncRNA	0		AT1G49938	lncRNA	0
AT4G09305	lncRNA	0		AT1G07607	lncRNA	0
AT4G09335	lncRNA	0		AT1G07603	lncRNA	2.77477
AT4G09395	lncRNA	0		AT1G07617	lncRNA	0
AT4G37225	lncRNA	0		AT1G07627	lncRNA	0
AT4G37553	lncRNA	23.8999		AT1G07637	lncRNA	0
AT4G09525	lncRNA	0		AT1G07653	lncRNA	0
AT4G09555	lncRNA	7.4585		AT1G07663	lncRNA	0
AT4G38545	lncRNA	0.285714		AT1G07667	lncRNA	0
AT4G38552	lncRNA	3.62296		AT1G07693	lncRNA	0
AT4G38932	lncRNA	25.1983		AT1G07703	lncRNA	0
AT4G09785	lncRNA	0		AT1G07707	lncRNA	0
AT4G09885	lncRNA	0		AT1G07717	lncRNA	0
AT4G09915	lncRNA	0		AT1G07723	lncRNA	0
AT4G09945	lncRNA	0		AT1G07737	lncRNA	0
AT4G09985	lncRNA	0		AT1G07733	lncRNA	0
AT4G40085	lncRNA	0		AT1G07743	lncRNA	0
AT4G09995	lncRNA	0		AT1G07753	lncRNA	0
AT5G01175	lncRNA	0		AT1G51645	lncRNA	0
AT5G01542	lncRNA	20.015		AT1G07767	lncRNA	0
AT5G00780	lncRNA	0		AT1G07773	lncRNA	0
AT5G01732	lncRNA	0.54598		AT1G07777	lncRNA	0
AT5G00820	lncRNA	0		AT1G07787	lncRNA	0
AT5G00845	lncRNA	0		AT1G07793	lncRNA	0
AT5G03668	lncRNA	0		AT1G07803	lncRNA	0
AT5G00965	lncRNA	39.7382		AT1G07813	lncRNA	0
AT5G01235	lncRNA	0		AT1G07833	lncRNA	0
AT5G01255	lncRNA	81.5836		AT1G07837	lncRNA	0
AT5G06865	lncRNA	0		AT1G07843	lncRNA	0
AT5G01345	lncRNA	0		AT1G07873	lncRNA	0
AT5G01375	lncRNA	0		AT1G07887	lncRNA	2.63282
AT5G01485	lncRNA	0		AT1G07913	lncRNA	0
AT5G01635	lncRNA	0		AT1G07923	lncRNA	0
AT5G01655	lncRNA	0		AT1G07927	lncRNA	0
AT5G01675	lncRNA	1.03105		AT1G07933	lncRNA	0
AT5G01825	lncRNA	19.9491		AT1G53801	lncRNA	0
AT5G01935	lncRNA	0		AT1G07937	lncRNA	0
AT5G01965	lncRNA	0		AT1G07943	lncRNA	0
AT5G01995	lncRNA	0		AT1G07947	lncRNA	0
AT5G02055	lncRNA	0		AT1G07967	lncRNA	0
AT5G02095	lncRNA	1.7504		AT1G07973	lncRNA	0
AT5G15022	lncRNA	0		AT1G07983	lncRNA	0
AT5G02455	lncRNA	23.3118		AT1G07993	lncRNA	0
AT5G15845	lncRNA	0		AT1G07997	lncRNA	0
AT5G16235	lncRNA	0		AT1G08003	lncRNA	0
AT5G02525	lncRNA	0		AT1G08007	lncRNA	0
AT5G02595	lncRNA	0		AT1G08013	lncRNA	0
AT5G02645	lncRNA	0		AT1G08017	lncRNA	0
AT5G02695	lncRNA	0		AT1G08033	lncRNA	0
AT5G02755	lncRNA	0		AT1G08047	lncRNA	0
AT5G02865	lncRNA	0		AT1G08043	lncRNA	7.00316e-17
AT5G02875	lncRNA	0		AT1G08057	lncRNA	0
AT5G18255	lncRNA	4.49253		AT1G08063	lncRNA	0
AT5G03025	lncRNA	0		AT1G08073	lncRNA	0
AT5G03035	lncRNA	0		AT1G08077	lncRNA	0
AT5G20225	lncRNA	5.70059		AT1G08087	lncRNA	0
AT5G03175	lncRNA	0		AT1G56165	lncRNA	0
AT5G03255	lncRNA	2.05586		AT1G56242	lncRNA	0
AT5G03515	lncRNA	0		AT1G08127	lncRNA	0
AT5G03565	lncRNA	0		AT1G56612	lncRNA	17.2064
AT5G03575	lncRNA	0		AT1G08147	lncRNA	0
AT5G03715	lncRNA	0		AT1G08153	lncRNA	0
AT5G03805	lncRNA	0		AT1G08173	lncRNA	0
AT5G03825	lncRNA	0		AT1G08177	lncRNA	0
AT5G03925	lncRNA	0		AT1G08183	lncRNA	0
AT5G04055	lncRNA	0		AT1G08193	lncRNA	0
AT5G04065	lncRNA	0		AT1G08207	lncRNA	0
AT5G04125	lncRNA	0		AT1G08217	lncRNA	0
AT5G04195	lncRNA	0		AT1G08213	lncRNA	0
AT5G26146	lncRNA	0		AT1G08223	lncRNA	0
AT5G04495	lncRNA	0		AT1G08227	lncRNA	0
AT5G04515	lncRNA	0		AT1G08247	lncRNA	0
AT5G04525	lncRNA	0		AT1G08257	lncRNA	0
AT5G04665	lncRNA	0		AT1G08263	lncRNA	0
AT5G04825	lncRNA	0		AT1G08267	lncRNA	0
AT5G05015	lncRNA	0		AT1G08277	lncRNA	0
AT5G36002	lncRNA	2.12598		AT1G08283	lncRNA	0
AT5G05555	lncRNA	0		AT1G08293	lncRNA	0
AT5G38212	lncRNA	8.38474		AT1G08297	lncRNA	0
AT5G05665	lncRNA	0		AT1G08307	lncRNA	0
AT5G40348	lncRNA	9.45169		AT1G08313	lncRNA	0
AT5G06075	lncRNA	0		AT1G08317	lncRNA	0
AT5G06145	lncRNA	0		AT1G08323	lncRNA	0
AT5G06205	lncRNA	0		AT1G60505	lncRNA	0
AT5G06245	lncRNA	0		AT1G08333	lncRNA	0
AT5G06395	lncRNA	0		AT1G08357	lncRNA	0
AT5G06455	lncRNA	0		AT1G08377	lncRNA	0
AT5G06535	lncRNA	0		AT1G08383	lncRNA	0
AT5G06595	lncRNA	0		AT1G08387	lncRNA	0
AT5G06695	lncRNA	3.27836		AT1G08393	lncRNA	0
AT5G45472	lncRNA	1.8325		AT1G08397	lncRNA	0
AT5G06845	lncRNA	0		AT1G08403	lncRNA	0
AT5G06855	lncRNA	0		AT1G08413	lncRNA	0
AT5G06945	lncRNA	0		AT1G08417	lncRNA	0
AT5G07025	lncRNA	0		AT1G08437	lncRNA	0
AT5G07115	lncRNA	0		AT1G08443	lncRNA	0
AT5G07125	lncRNA	0		AT1G08447	lncRNA	0
AT5G07145	lncRNA	0		AT1G08453	lncRNA	0
AT5G07155	lncRNA	0		AT1G08457	lncRNA	51.1266
AT5G07285	lncRNA	0		AT1G08463	lncRNA	0
AT5G07275	lncRNA	125.112		AT1G08483	lncRNA	0
AT5G07325	lncRNA	0		AT1G08487	lncRNA	0
AT5G07465	lncRNA	0		AT1G08497	lncRNA	0
AT5G07525	lncRNA	0		AT1G08503	lncRNA	0
AT5G07615	lncRNA	0		AT1G08507	lncRNA	0
AT5G07695	lncRNA	0		AT1G08523	lncRNA	0
AT5G07895	lncRNA	0		AT1G08537	lncRNA	0
AT5G53048	lncRNA	0		AT1G08533	lncRNA	0
AT5G07975	lncRNA	74.1578		AT1G08553	lncRNA	0
AT5G08085	lncRNA	0		AT1G08557	lncRNA	0
AT5G08225	lncRNA	0		AT1G08567	lncRNA	0
AT5G08435	lncRNA	0		AT1G08563	lncRNA	0
AT5G08595	lncRNA	0		AT1G08573	lncRNA	0
AT5G08675	lncRNA	0		AT1G08583	lncRNA	0
AT5G08715	lncRNA	0		AT1G08587	lncRNA	0
AT5G08745	lncRNA	0		AT1G08603	lncRNA	0
AT5G08755	lncRNA	4.12947		AT1G08607	lncRNA	0
AT5G08765	lncRNA	0		AT1G08613	lncRNA	0
AT5G08910	lncRNA	0		AT1G08633	lncRNA	0
AT5G08920	lncRNA	2.70265		AT1G08647	lncRNA	0
AT5G08945	lncRNA	0		AT1G08653	lncRNA	0
AT5G60022	lncRNA	0		AT1G08657	lncRNA	0
AT5G08975	lncRNA	0		AT1G08663	lncRNA	0
AT5G09065	lncRNA	20.5501		AT1G08673	lncRNA	0
AT5G09070	lncRNA	0		AT1G08683	lncRNA	0
AT5G09090	lncRNA	0		AT1G08677	lncRNA	0
AT5G09125	lncRNA	20.9046		AT1G08703	lncRNA	0
AT5G63195	lncRNA	0		AT1G08707	lncRNA	0
AT5G09175	lncRNA	0.819789		AT1G08713	lncRNA	0
AT5G09325	lncRNA	0		AT1G08717	lncRNA	0
AT5G09335	lncRNA	0		AT1G08723	lncRNA	0
AT5G09395	lncRNA	0		AT1G08727	lncRNA	0
AT5G65575	lncRNA	0.829007		AT1G08743	lncRNA	0
AT5G09405	lncRNA	4.70767		AT1G08757	lncRNA	0
AT5G09465	lncRNA	0		AT1G08763	lncRNA	0
AT5G09605	lncRNA	0		AT1G08767	lncRNA	0
AT5G09615	lncRNA	0		AT1G08773	lncRNA	0
AT5G66558	lncRNA	3.51948		AT1G08777	lncRNA	3.96727
AT5G09665	lncRNA	0		AT1G08787	lncRNA	0
AT5G09705	lncRNA	0		AT1G08803	lncRNA	298.488
AT5G09785	lncRNA	0		AT1G08797	lncRNA	0
AT5G09815	lncRNA	0		AT1G08807	lncRNA	0
AT5G67488	lncRNA	23.5296		AT1G08817	lncRNA	0
AT5G09955	lncRNA	0		AT1G08827	lncRNA	0
ARV1	protein_coding	1.62978		AT1G08833	lncRNA	0
LHY	protein_coding	0		AT1G08847	lncRNA	0
UMAMIT28	protein_coding	13.9793		AT1G08853	lncRNA	0
T25K16.19	protein_coding	54.5417		AT1G08863	lncRNA	0
T25K16.9	protein_coding	-		AT1G08867	lncRNA	0
IQD18	protein_coding	35.0998		AT1G08877	lncRNA	0
F6F3.32	protein_coding	0		AT1G08883	lncRNA	0
CYP78A8	protein_coding	30.8411		AT1G08887	lncRNA	0
F6F3.6	protein_coding	0		AT1G08893	lncRNA	0
F6F3.10	protein_coding	47.5756		AT1G08897	lncRNA	0
AT1G01305	protein_coding	0.351221		AT1G08903	lncRNA	0
F6F3.11	protein_coding	0		AT1G08913	lncRNA	0
AT1G01335	protein_coding	0		AT1G08923	lncRNA	0
CNGC10	protein_coding	2.68497		AT1G67328	lncRNA	0
AT1G01355	protein_coding	0		AT1G08927	lncRNA	0
RCAR1	protein_coding	53.3202		AT1G67365	lncRNA	0
ETC1	protein_coding	26.4113		AT1G08947	lncRNA	0
F6F3.19	protein_coding	8.09142		AT1G08953	lncRNA	0
F6F3.20	protein_coding	0		AT1G08963	lncRNA	0
PUM22	protein_coding	13.4186		AT1G08967	lncRNA	0
F22L4.1	protein_coding	72.203		AT1G08973	lncRNA	10.3442
AT1G01453	protein_coding	5.54127		AT1G08977	lncRNA	0
LEA14	protein_coding	0		AT1G08983	lncRNA	0
AGL28	protein_coding	4.84507		AT1G08993	lncRNA	0
FRO1	protein_coding	5.35461		AT1G08997	lncRNA	0
PIP1C	protein_coding	5.27533		AT1G09007	lncRNA	0
T1N6.2	protein_coding	0.134645		AT1G09017	lncRNA	0
TRM33	protein_coding	0		AT1G09033	lncRNA	0
ROPGEF2	protein_coding	11.8679		AT1G09037	lncRNA	0
T1N6.10	protein_coding	19.3388		AT1G09043	lncRNA	0
AT1G01715	protein_coding	2.62093		AT1G09047	lncRNA	0
AT1G01725	protein_coding	11.5916		AT1G09057	lncRNA	0
T1N6.14	protein_coding	25.8071		AT1G09063	lncRNA	0
ADF11	protein_coding	43.7164		AT1G09067	lncRNA	0
T1N6.22	protein_coding	3.8682		AT1G69572	lncRNA	0.255609
T1N6.23	protein_coding	14.7805		AT1G69587	lncRNA	0
PEX11C	protein_coding	19.2661		AT1G09077	lncRNA	0
F22M8.5	protein_coding	0		AT1G09097	lncRNA	0
F22M8.6	protein_coding	56.5104		AT1G09103	lncRNA	0
F22M8.7	protein_coding	10.6915		AT1G09107	lncRNA	0
EDA10	protein_coding	11.0122		AT1G09113	lncRNA	0
F22M8.10	protein_coding	0		AT1G09117	lncRNA	0
F22M8.11	protein_coding	0		AT1G09127	lncRNA	0
F22M8.12	protein_coding	2.90749		AT1G09133	lncRNA	0
GAE2	protein_coding	0		AT1G09147	lncRNA	0
SEC1A	protein_coding	3.10531		AT1G09163	lncRNA	0
T7I23.2	protein_coding	46.1288		AT1G09167	lncRNA	0
T7I23.24	protein_coding	3.73688		AT1G09173	lncRNA	0
LAP6	protein_coding	0.910704		AT1G09177	lncRNA	0
SPL8	protein_coding	30.5071		AT1G09183	lncRNA	0
AT1G02067	protein_coding	19.1925		AT1G09187	lncRNA	0
T7I23.30	protein_coding	13.7422		AT1G09197	lncRNA	0
FUS5	protein_coding	1.31653		AT1G09207	lncRNA	2.50411
T7I23.5	protein_coding	0		AT1G09217	lncRNA	0
VAD1	protein_coding	0		AT1G09223	lncRNA	0
RA-5	protein_coding	0		AT1G09233	lncRNA	0
MAGO	protein_coding	9.09898		AT1G09243	lncRNA	0
MC1	protein_coding	9.22894		AT1G09247	lncRNA	0
T6A9.33	protein_coding	0.341607		AT1G09257	lncRNA	0
NAC003	protein_coding	2.28477		AT1G09253	lncRNA	15.9224
TOC33	protein_coding	29.9083		AT1G71528	lncRNA	0
T6A9.31	protein_coding	11.169		AT1G09263	lncRNA	0
T6A9.28	protein_coding	6.65091		AT1G09267	lncRNA	0
AT1G02305	protein_coding	21.3065		AT1G09273	lncRNA	0
MAN1	protein_coding	13.0462		AT1G09283	lncRNA	0
GL22	protein_coding	4.89869		AT1G09287	lncRNA	0
HFR1	protein_coding	0		AT1G09297	lncRNA	0
T6A9.5	protein_coding	66.9279		AT1G09303	lncRNA	0
AT1G02405	protein_coding	0		AT1G09307	lncRNA	0
ARFD1A	protein_coding	0		AT1G09313	lncRNA	0
NIMIN1	protein_coding	9.0734		AT1G09317	lncRNA	0
T14P4.35	protein_coding	20.2231		AT1G09323	lncRNA	140.594
SAM1	protein_coding	0		AT1G09327	lncRNA	0
TPK4	protein_coding	0		AT1G09337	lncRNA	0
T14P4.13	protein_coding	0		AT1G72852	lncRNA	0
T14P4.25	protein_coding	1.97422		AT1G72855	lncRNA	0
CLPP5	protein_coding	9.08669		AT1G09343	lncRNA	0
T14P4.23	protein_coding	15.2858		AT1G09357	lncRNA	0
AT1G02575	protein_coding	0		AT1G09363	lncRNA	0
T14P4.22	protein_coding	31.1152		AT1G09367	lncRNA	0
T14P4.21	protein_coding	7.6853		AT1G09373	lncRNA	0
T14P4.9	protein_coding	0		AT1G09387	lncRNA	0
BXL2	protein_coding	0		AT1G09407	lncRNA	0
TAF13	protein_coding	1.18174		AT1G09417	lncRNA	0
IMPA-6	protein_coding	32.7165		AT1G09423	lncRNA	0
T14P4.2	protein_coding	0		AT1G09427	lncRNA	0
AT1G02705	protein_coding	2.587		AT1G09433	lncRNA	128.087
T14P4.26	protein_coding	0		AT1G09437	lncRNA	0
PGA4	protein_coding	0		AT1G09453	lncRNA	0
AT1G02813	protein_coding	0		AT1G09447	lncRNA	0
F22D16.17	protein_coding	12.4198		AT1G09457	lncRNA	0
BGLU11	protein_coding	0		AT1G09463	lncRNA	0
NLA	protein_coding	3.91062		AT1G09477	lncRNA	0
F22D16.13	protein_coding	0		AT1G74545	lncRNA	0
RALF1	protein_coding	NC_003070.9:599329-602199		AT1G09487	lncRNA	12.0851
LPA1	protein_coding	10.5681		AT1G09493	lncRNA	0
GSTF7	protein_coding	2.35024		AT1G09497	lncRNA	0
GSTF6	protein_coding	102.514		AT1G09503	lncRNA	0
F22D16.4	protein_coding	0		AT1G09507	lncRNA	0
AT1G02965	protein_coding	0		AT1G09513	lncRNA	0
F10O3.16	protein_coding	7.23461		AT1G09517	lncRNA	0
F10O3.13	protein_coding	8.97935		AT1G09527	lncRNA	0
D27	protein_coding	28.9626		AT1G09523	lncRNA	0
AT1G03103	protein_coding	11.2112		AT1G09537	lncRNA	0
TRM82	protein_coding	23.1169		AT1G75295	lncRNA	0
RAB28	protein_coding	0		AT1G09547	lncRNA	0
F10O3.3	protein_coding	0		AT1G09557	lncRNA	0
AT1G03165	protein_coding	0		AT1G09553	lncRNA	0
FAF2	protein_coding	0		AT1G09567	lncRNA	0
F15K9.19	protein_coding	11.3765		AT1G09573	lncRNA	0
F15K9.17	protein_coding	7.32738		AT1G09577	lncRNA	0
F15K9.16	protein_coding	0		AT1G75891	lncRNA	0
F15K9.15	protein_coding	4.0326		AT1G09593	lncRNA	0
F15K9.14	protein_coding	35.9276		AT1G09597	lncRNA	0
F15K9.8	protein_coding	6.72481		AT1G09603	lncRNA	0
AT1G03325	protein_coding	0.236905		AT1G09607	lncRNA	0
F15K9.6	protein_coding	27.0789		AT1G09613	lncRNA	0
RRP4	protein_coding	0.187685		AT1G09623	lncRNA	0
F15K9.2	protein_coding	0		AT1G09617	lncRNA	9.74883
ATG18G	protein_coding	43.0626		AT1G09627	lncRNA	2.54007
AT1G03395	protein_coding	133.887		AT1G09633	lncRNA	0
F21B7.2	protein_coding	23.253		AT1G09637	lncRNA	0
F21B7.39	protein_coding	9.88737		AT1G09647	lncRNA	0
AHP5	protein_coding	0		AT1G09653	lncRNA	2.0315
F21B7.6	protein_coding	4.26967		AT1G09663	lncRNA	0
NAC006	protein_coding	0		AT1G09667	lncRNA	0
F21B7.12	protein_coding	0		AT1G09657	lncRNA	0
F21B7.13	protein_coding	0		AT1G09673	lncRNA	0
F21B7.14	protein_coding	7.56448		AT1G09677	lncRNA	0
F21B7.16	protein_coding	41.3373		AT1G76878	lncRNA	0.719641
SCAMP4	protein_coding	1.21547		AT1G09683	lncRNA	0
F21B7.20	protein_coding	10.7282		AT1G09693	lncRNA	0
F21B7.22	protein_coding	36.9554		AT1G09703	lncRNA	0
POR	protein_coding	23.5436		AT1G09713	lncRNA	0
F21B7.25	protein_coding	6.95335		AT1G09717	lncRNA	0
F21B7.27	protein_coding	11.3178		AT1G09723	lncRNA	0
THM1	protein_coding	0		AT1G09733	lncRNA	0
F21B7.29	protein_coding	0.163466		AT1G09737	lncRNA	0
CASP-like	protein_coding	0		AT1G09743	lncRNA	0
F21B7.31	protein_coding	52.0038		AT1G09747	lncRNA	0
F21B7.32	protein_coding	12.0587		AT1G09757	lncRNA	0
TPX2	protein_coding	8.14003		AT1G09763	lncRNA	0
ERF10	protein_coding	29.8817		AT1G77992	lncRNA	0
F21M11.28	protein_coding	0		AT1G09773	lncRNA	0
F21M11.27	protein_coding	0		AT1G09783	lncRNA	3.05134
MGP	protein_coding	-		AT1G78265	lncRNA	0
GRXS13	protein_coding	13.3933		AT1G09803	lncRNA	0
PHB2	protein_coding	17.0967		AT1G09807	lncRNA	0
FLA9	protein_coding	3.33294		AT1G09813	lncRNA	0
F21M11.18	protein_coding	0.186639		AT1G09827	lncRNA	0
ABCI19	protein_coding	2.0791		AT1G09833	lncRNA	0
F21M11.15	protein_coding	0.0955374		AT1G09847	lncRNA	0
F21M11.13	protein_coding	0		AT1G09853	lncRNA	0
VPS2.3	protein_coding	0		AT1G09887	lncRNA	0
F21M11.11	protein_coding	0		AT1G09907	lncRNA	0
GBF4	protein_coding	42.6963		AT1G09913	lncRNA	0
PCS2	protein_coding	8.74874		AT1G09917	lncRNA	0
AT1G03982	protein_coding	19.3578		AT1G09927	lncRNA	9.27368
F21M11.6	protein_coding	1.7147		AT1G09937	lncRNA	0
BARD1	protein_coding	4.01418		AT1G09953	lncRNA	0
F21M11.3	protein_coding	0		AT1G09957	lncRNA	0
F21M11.2	protein_coding	27.8556		AT1G09963	lncRNA	0
TOM22-I	protein_coding	15.7395		AT1G09967	lncRNA	0
PRP39	protein_coding	36.5354		AT1G09973	lncRNA	0
F20D22.17	protein_coding	1.36663		AT1G09977	lncRNA	0
IAA10	protein_coding	-		AT1G09983	lncRNA	0
AT1G04105	protein_coding	0		AT1G09993	lncRNA	0
SDD1	protein_coding	0.543318		AT1G09997	lncRNA	0
TPR2	protein_coding	5.80197		AT2G03885	lncRNA	0
F20D22.8	protein_coding	8.42205		AT2G03895	lncRNA	0
EIF2	protein_coding	42.9004		AT2G03905	lncRNA	0
AT1G04230	protein_coding	94.0274		AT2G03925	lncRNA	31.7737
SHY2	protein_coding	66.9078		AT2G03945	lncRNA	0
MPI7	protein_coding	5.70597		AT2G03975	lncRNA	1.03951e-174
F19P19.24	protein_coding	148.675		AT2G03995	lncRNA	2.49198
F19P19.22	protein_coding	29.2149		AT2G04015	lncRNA	0
ARABIDOPSIS	protein_coding	0		AT2G04065	lncRNA	0
c-NAD-MDH1	protein_coding	13.6092		AT2G04075	lncRNA	0
F19P19.11	protein_coding	-		AT2G04085	lncRNA	0
AT1G04445	protein_coding	0		AT2G04095	lncRNA	0
AT1G04455	protein_coding	0		AT2G04145	lncRNA	0
F19P19.5	protein_coding	0.741517		AT2G04125	lncRNA	0
F19P19.3	protein_coding	32.2183		AT2G04155	lncRNA	0
TPR4	protein_coding	29.1509		AT2G04175	lncRNA	0
T1G11.21	protein_coding	7.48586		AT2G04185	lncRNA	0
IAA12	protein_coding	0		AT2G04195	lncRNA	0
T1G11.19	protein_coding	0		AT2G04205	lncRNA	0
T1G11.18	protein_coding	8.14274		AT2G04215	lncRNA	0
AT1G04625	protein_coding	17.9089		AT2G04225	lncRNA	0
MEE4	protein_coding	0.966454		AT2G04255	lncRNA	0
EMB1687	protein_coding	36.5928		AT2G04265	lncRNA	0
T1G11.9	protein_coding	0.849607		AT2G04295	lncRNA	0
T1G11.8	protein_coding	0.383327		AT2G04315	lncRNA	0
T1G11.23	protein_coding	0.711654		AT2G04325	lncRNA	0
KAB1	protein_coding	0		AT2G04335	lncRNA	0
VAMP721	protein_coding	5.99283		AT2G04345	lncRNA	0
AT1G04778	protein_coding	12.2735		AT2G04355	lncRNA	0
AT1G04780	protein_coding	0		AT2G04365	lncRNA	0
F13M7.21	protein_coding	13.6396		AT2G04405	lncRNA	0
TUA4	protein_coding	0.863448		AT2G04465	lncRNA	0
F13M7.18	protein_coding	0.299552		AT2G04485	lncRNA	0
F13M7.16	protein_coding	0.559504		AT2G04525	lncRNA	0
SPS3F	protein_coding	0.561348		AT2G04555	lncRNA	0
F13M7.8	protein_coding	19.3392		AT2G04545	lncRNA	0
TAFII59	protein_coding	10.8779		AT2G04595	lncRNA	0
F13M7.1	protein_coding	11.7739		AT2G04605	lncRNA	0
AT1G05005	protein_coding	1.14388		AT2G04615	lncRNA	0
EFE	protein_coding	19.0384		AT2G04635	lncRNA	0
T7A14.11	protein_coding	0.989626		AT2G04665	lncRNA	0
AT1G05035	protein_coding	0		AT2G04685	lncRNA	0
T7A14.9	protein_coding	0		AT2G04695	lncRNA	0
GTF2H2	protein_coding	0		AT2G04715	lncRNA	0
T7A14.6	protein_coding	0.143708		AT2G04735	lncRNA	0
AT1G05085	protein_coding	16.0293		AT2G04745	lncRNA	0
AT1G05087	protein_coding	10.8986		AT2G04755	lncRNA	14.1496
T7A14.3	protein_coding	21.4544		AT2G04765	lncRNA	0
MAPKKK18	protein_coding	13.9811		AT2G04775	lncRNA	0
AT1G05136	protein_coding	14.4089		AT2G04785	lncRNA	0
YUP8H12.25	protein_coding	3.15604		AT2G04805	lncRNA	0
YUP8H12.22	protein_coding	5.59799		AT2G04815	lncRNA	0
AT1G05205	protein_coding	7.60304		AT2G04835	lncRNA	0
AtPRX1	protein_coding	4.19061		AT2G04825	lncRNA	0
YUP8H12.12	protein_coding	1.33236		AT2G04855	lncRNA	0
AT1G05291	protein_coding	0		AT2G04885	lncRNA	0
YUP8H12.7	protein_coding	0		AT2G04895	lncRNA	0
YUP8H12.5	protein_coding	5.57511		AT2G04905	lncRNA	0
YUP8H12.4	protein_coding	7.27516		AT2G04945	lncRNA	0
KMS2	protein_coding	1.76844		AT2G04985	lncRNA	0
T25N20.5	protein_coding	14.4493		AT2G05005	lncRNA	0
T25N20.6	protein_coding	68.522		AT2G05914	lncRNA	1.84407
OFP12	protein_coding	14.5573		AT2G05015	lncRNA	0
T25N20.9	protein_coding	0		AT2G05035	lncRNA	0
T25N20.10	protein_coding	0		AT2G05045	lncRNA	0
UGT75B2	protein_coding	9.95615		AT2G05065	lncRNA	0
T25N20.19	protein_coding	0		AT2G05075	lncRNA	33.7008
T25N20.20	protein_coding	3.55956		AT2G05085	lncRNA	0
AT1G05575	protein_coding	0		AT2G05095	lncRNA	0
APS2	protein_coding	0		AT2G05125	lncRNA	0
AT1G05615	protein_coding	0		AT2G07213	lncRNA	15.4253
AT1G05675	protein_coding	9.7527		AT2G05145	lncRNA	0
F3F20.15	protein_coding	5.01767		AT2G05155	lncRNA	10.6683
F3F20.16	protein_coding	0		AT2G05215	lncRNA	31.584
F3F20.18	protein_coding	6.59299		AT2G05205	lncRNA	32.0559
PDE247	protein_coding	0		AT2G05245	lncRNA	0
RTM1	protein_coding	8.14261		AT2G05255	lncRNA	202.758
T20M3.3	protein_coding	16.0757		AT2G05395	lncRNA	0
AT1G05783	protein_coding	0		AT2G05425	lncRNA	0
DGL	protein_coding	1.31037		AT2G05445	lncRNA	0
RABA5E	protein_coding	32.5176		AT2G05465	lncRNA	0
AT1G05835	protein_coding	0		AT2G05485	lncRNA	0
T20M3.11	protein_coding	18.2172		AT2G05495	lncRNA	0
T20M3.14	protein_coding	9.73148		AT2G05505	lncRNA	0
T20M3.20	protein_coding	16.4628		AT2G05535	lncRNA	0
T21E18.21	protein_coding	0		AT2G05545	lncRNA	0
RHS1	protein_coding	0.0821778		AT2G05555	lncRNA	0
T21E18.5	protein_coding	5.74189		AT2G05575	lncRNA	0
STO	protein_coding	4.40947		AT2G05585	lncRNA	0
AT1G06045	protein_coding	3.62733		AT2G10921	lncRNA	0
T21E18.11	protein_coding	6.80147		AT2G05625	lncRNA	0
basic	protein_coding	0		AT2G05665	lncRNA	0
ADS1	protein_coding	0		AT2G05675	lncRNA	0
T21E18.14	protein_coding	0		AT2G05705	lncRNA	0
T21E18.17	protein_coding	1.65699		AT2G05785	lncRNA	151.921
GLX2-4	protein_coding	0		AT2G05825	lncRNA	0
AT1G06135	protein_coding	3.40407		AT2G05835	lncRNA	0
ORA59	protein_coding	13.1338		AT2G05855	lncRNA	0
MYB13	protein_coding	0		AT2G05875	lncRNA	0
RHON1	protein_coding	0		AT2G05895	lncRNA	23.4942
F9P14.7	protein_coding	20.1231		AT2G05905	lncRNA	0
CLE3	protein_coding	4.21994		AT2G05925	lncRNA	0
F9P14.12	protein_coding	NC_003070.9:1744443-1747734		AT2G05945	lncRNA	0
LBD2	protein_coding	0		AT2G05965	lncRNA	0
T2D23.15	protein_coding	7.64586		AT2G05975	lncRNA	0
T2D23.3	protein_coding	112.264		AT2G06035	lncRNA	0
ADS4	protein_coding	0.799146		AT2G13665	lncRNA	55.2215
T2D23.6	protein_coding	0		AT2G06075	lncRNA	0
ARA-2	protein_coding	23.6963		AT2G14115	lncRNA	3.0912
F12K11.21	protein_coding	1.58521		AT2G06085	lncRNA	0
AT1G06475	protein_coding	7.63044		AT2G06145	lncRNA	0
AT1G06515	protein_coding	2.8251		AT2G06185	lncRNA	0
F12K11.16	protein_coding	0		AT2G06305	lncRNA	0
GPAT1	protein_coding	12.7928		AT2G06315	lncRNA	0
PMD2	protein_coding	1.61658		AT2G06345	lncRNA	0
F12K11.13	protein_coding	0		AT2G06355	lncRNA	0
F12K11.12	protein_coding	18.7619		AT2G06375	lncRNA	0
PDS1	protein_coding	0		AT2G06395	lncRNA	0
F12K11.24	protein_coding	0		AT2G06405	lncRNA	0
F12K11.23	protein_coding	0.718507		AT2G06415	lncRNA	0
F12K11.27	protein_coding	-		AT2G06435	lncRNA	0
F12K11.6	protein_coding	0		AT2G06445	lncRNA	0
F12K11.26	protein_coding	0		AT2G06465	lncRNA	5.52197
PSBP-1	protein_coding	19.76		AT2G06475	lncRNA	2.08313
JASON	protein_coding	0		AT2G06485	lncRNA	0
F12K11.2	protein_coding	0		AT2G06495	lncRNA	0
F4H5.21	protein_coding	8.97992		AT2G06505	lncRNA	0
F4H5.20	protein_coding	5.62361		AT2G06515	lncRNA	0
F4H5.18	protein_coding	0.425287		AT2G06535	lncRNA	0
F4H5.15	protein_coding	0		AT2G06585	lncRNA	0
PLA-I{gamma}1	protein_coding	42.2242		AT2G16245	lncRNA	0
F4H5.25	protein_coding	40.3781		AT2G06595	lncRNA	0
F4H5.9	protein_coding	12.9893		AT2G06605	lncRNA	0
F4H5.8	protein_coding	24.5998		AT2G06615	lncRNA	0
bZIP52	protein_coding	1.03304		AT2G06625	lncRNA	11.9629
Plsp2A	protein_coding	3.1121		AT2G06635	lncRNA	0
F4H5.5	protein_coding	15.4823		AT2G06655	lncRNA	0
AT1G06925	protein_coding	0.102558		AT2G06685	lncRNA	0
F4H5.24	protein_coding	0		AT2G06695	lncRNA	0
F10K1.32	protein_coding	0.397214		AT2G06705	lncRNA	0
EXO70B2	protein_coding	28.2371		AT2G06725	lncRNA	0
SLP1	protein_coding	16.3698		AT2G06745	lncRNA	0
F10K1.34	protein_coding	0		AT2G06755	lncRNA	0
AT1G07025	protein_coding	153.086		AT2G06765	lncRNA	4.02369
F10K1.26	protein_coding	0		AT2G06785	lncRNA	0
DFO	protein_coding	60.2298		AT2G06795	lncRNA	0
F10K1.22	protein_coding	4.99103		AT2G06805	lncRNA	0
F10K1.21	protein_coding	0		AT2G06815	lncRNA	0
LSH6	protein_coding	0		AT2G06835	lncRNA	0
STN1	protein_coding	5.1864		AT2G06905	lncRNA	0
F10K1.18	protein_coding	3.52473		AT2G06935	lncRNA	0
AT1G07175	protein_coding	2.13344		AT2G06945	lncRNA	0
NDA1	protein_coding	9.1581		AT2G06955	lncRNA	0
F10K1.10	protein_coding	8.02395		AT2G06975	lncRNA	0
F10K1.9	protein_coding	1.58049		AT2G06995	lncRNA	0
F10K1.8	protein_coding	0		AT2G07015	lncRNA	35.7674
NPC1	protein_coding	0		AT2G07025	lncRNA	0
UGT71C4	protein_coding	2.91568		AT2G07035	lncRNA	0
UGT71C3	protein_coding	19.8593		AT2G07045	lncRNA	0
F10K1.2	protein_coding	5.16008		AT2G07085	lncRNA	0
F22G5.38	protein_coding	11.8721		AT2G18917	lncRNA	0
GONST2	protein_coding	0.159672		AT2G07095	lncRNA	0
F22G5.36	protein_coding	0		AT2G07115	lncRNA	0
F22G5.35	protein_coding	0		AT2G07135	lncRNA	0
RPL4	protein_coding	17.7301		AT2G07165	lncRNA	0
F22G5.33	protein_coding	1.23027		AT2G07235	lncRNA	0
STP2	protein_coding	13.6907		AT2G19572	lncRNA	0
PCNA1	protein_coding	0		AT2G19582	lncRNA	0
F22G5.25	protein_coding	35.1518		AT2G07255	lncRNA	0
RABA2b	protein_coding	91.887		AT2G07275	lncRNA	0
F22G5.20	protein_coding	11.9089		AT2G07265	lncRNA	0
F22G5.18	protein_coding	38.4073		AT2G07285	lncRNA	0
AT1G07473	protein_coding	36.7003		AT2G07305	lncRNA	9.50788
AT1G07476	protein_coding	0		AT2G07335	lncRNA	0
AT1G07485	protein_coding	0		AT2G07325	lncRNA	0
RTFL3	protein_coding	25.226		AT2G07345	lncRNA	0
ftsh10	protein_coding	3.41582		AT2G07355	lncRNA	0
F22G5.11	protein_coding	3.24111		AT2G21187	lncRNA	0
F22G5.41	protein_coding	47.8322		AT2G07375	lncRNA	0
SCL14	protein_coding	8.44102		AT2G07415	lncRNA	0
MT1A	protein_coding	12.5676		AT2G07425	lncRNA	0
MT1C	protein_coding	2.65617		AT2G07435	lncRNA	0
DSI-1VOC	protein_coding	48.2754		AT2G07445	lncRNA	0
F24B9.25	protein_coding	0.775124		AT2G07495	lncRNA	0
F24B9.19	protein_coding	12.1888		AT2G07485	lncRNA	0
EXO70H6	protein_coding	0		AT2G07515	lncRNA	0
AT1G07730	protein_coding	12.2448		AT2G07525	lncRNA	0
AT1G07730	protein_coding	0		AT2G07535	lncRNA	0
AT1G07747	protein_coding	0		AT2G07545	lncRNA	0
F24B9.13	protein_coding	0		AT2G07585	lncRNA	0
RPS15A	protein_coding	3.81617		AT2G07595	lncRNA	0
HTB1	protein_coding	1523.3		AT2G07645	lncRNA	9.47681
AT1G07795	protein_coding	0		AT2G07805	lncRNA	0
ECA1	protein_coding	22.9624		AT2G07840	lncRNA	0
F24B9.8	protein_coding	13.8054		AT2G22955	lncRNA	0
F24B9.7	protein_coding	8.25834		AT2G07855	lncRNA	0
F24B9.36	protein_coding	8.65954		AT2G07860	lncRNA	0
ATMPK13	protein_coding	15.9326		AT2G07870	lncRNA	0
AT1G07885	protein_coding	0		AT2G07875	lncRNA	0
APX1	protein_coding	0		AT2G07885	lncRNA	0
LBD1	protein_coding	34.1898		AT2G07890	lncRNA	0
AT1G07902	protein_coding	NC_003070.9:2381554-2386157		AT2G07900	lncRNA	0
AT1G07901	protein_coding	41.3773		AT2G07905	lncRNA	0
T6D22.31	protein_coding	0		AT2G07925	lncRNA	0
T6D22.3	protein_coding	11.3947		AT2G07935	lncRNA	0
AT1G07985	protein_coding	8.39157		AT2G07940	lncRNA	0
TPST	protein_coding	5.92161		AT2G23672	lncRNA	11.6704
ACA5	protein_coding	19.505		AT2G07945	lncRNA	0
OTP82	protein_coding	11.249		AT2G07960	lncRNA	0
ACA7	protein_coding	105.219		AT2G07965	lncRNA	0
NRT2:1	protein_coding	0.328584		AT2G07970	lncRNA	0
NRT2.2	protein_coding	2.84185		AT2G07985	lncRNA	0
T6D22.20	protein_coding	26.242		AT2G07990	lncRNA	0
T6D22.21	protein_coding	7.08484		AT2G07995	lncRNA	0
AT1G08160	protein_coding	26.6423		AT2G08005	lncRNA	0
AT1G08165	protein_coding	0.864099		AT2G08010	lncRNA	0
T23G18.8	protein_coding	0		AT2G08025	lncRNA	0
AT1G08230	protein_coding	2.93136		AT2G08020	lncRNA	0
ADT6	protein_coding	0		AT2G08030	lncRNA	0
T23G18.12	protein_coding	9.66256		AT2G08045	lncRNA	0
WIP3	protein_coding	2.50089		AT2G08055	lncRNA	0
T23G18.18	protein_coding	4.98955		AT2G24545	lncRNA	20.155
AT1G08315	protein_coding	0		AT2G24592	lncRNA	7.08705
T27G7.5	protein_coding	0		AT2G08060	lncRNA	0
T27G7.6	protein_coding	5.08762		AT2G08075	lncRNA	0
PSAO	protein_coding	0		AT2G08070	lncRNA	0
T27G7.27	protein_coding	0		AT2G08085	lncRNA	0
T27G7.8	protein_coding	0		AT2G08090	lncRNA	0
LSG1-2	protein_coding	0		AT2G08095	lncRNA	0
HDA08	protein_coding	4.37333		AT2G08100	lncRNA	0
SDH6	protein_coding	9.79691		AT2G08105	lncRNA	0
CPNIFS	protein_coding	82.8885		AT2G08110	lncRNA	0
ENODL18	protein_coding	0.291136		AT2G08115	lncRNA	0
FATB	protein_coding	3.6248		AT2G08125	lncRNA	0
PKDM7D	protein_coding	1.97671		AT2G26355	lncRNA	33.4656
AT1G08645	protein_coding	4.81102		AT2G26692	lncRNA	0
PPCK1	protein_coding	0		AT2G08155	lncRNA	0
SCRL3	protein_coding	0		AT2G08160	lncRNA	0
PS1	protein_coding	0		AT2G08165	lncRNA	0
F22O13.19	protein_coding	17.5724		AT2G26882	lncRNA	0
EDR1	protein_coding	21.2059		AT2G08190	lncRNA	0
F22O13.24	protein_coding	0		AT2G08195	lncRNA	0
F22O13.28	protein_coding	0		AT2G08200	lncRNA	0
MYB60	protein_coding	65.3179		AT2G08210	lncRNA	0
CSD1	protein_coding	9.54939		AT2G08215	lncRNA	0
AT1G08845	protein_coding	20.2658		AT2G08230	lncRNA	0
F7G19.18	protein_coding	26.5055		AT2G08245	lncRNA	0
CAX11	protein_coding	10.8777		AT2G08250	lncRNA	0
AMI1	protein_coding	13.7052		AT2G08255	lncRNA	0
AT1G08985	protein_coding	16.4905		AT2G08260	lncRNA	0
F7G19.12	protein_coding	0		AT2G08265	lncRNA	0
NF-YB4	protein_coding	36.987		AT2G08270	lncRNA	0
F7G19.9	protein_coding	15.5326		AT2G08285	lncRNA	0
SRC2	protein_coding	0.248539		AT2G08290	lncRNA	0
BIP3	protein_coding	10.0757		AT2G08295	lncRNA	0
RBOHB	protein_coding	2.26798		AT2G08305	lncRNA	0
RPT5B	protein_coding	7.07376		AT2G08310	lncRNA	0
SR30	protein_coding	24.802		AT2G08315	lncRNA	0
PP2-B15	protein_coding	18.7374		AT2G08320	lncRNA	0
AT1G09157	protein_coding	0		AT2G08335	lncRNA	0
T12M4.15	protein_coding	15.5989		AT2G08350	lncRNA	0
SARA1A	protein_coding	18.3581		AT2G08345	lncRNA	0
H3.1	protein_coding	2.82146		AT2G08355	lncRNA	0
AIF4	protein_coding	3.10509		AT2G08360	lncRNA	0
T12M4.3	protein_coding	0.270737		AT2G08365	lncRNA	0
T31J12.3	protein_coding	0.845374		AT2G08380	lncRNA	0
T31J12.4	protein_coding	6.25813		AT2G08385	lncRNA	0
GolS3	protein_coding	37.5152		AT2G08395	lncRNA	0
F14J9.2	protein_coding	0		AT2G08400	lncRNA	0
F14J9.3	protein_coding	0.451733		AT2G08405	lncRNA	0
F14J9.5	protein_coding	22.2536		AT2G08410	lncRNA	0
F14J9.6	protein_coding	0		AT2G08415	lncRNA	0
F14J9.7	protein_coding	16.7487		AT2G08425	lncRNA	0
NIMIN-3	protein_coding	-		AT2G08420	lncRNA	68.8819
Haspin	protein_coding	3.85072		AT2G08440	lncRNA	0
F14J9.12	protein_coding	48.8912		AT2G08445	lncRNA	0
F14J9.13	protein_coding	44.2625		AT2G08450	lncRNA	0
F14J9.15	protein_coding	0		AT2G08460	lncRNA	0
F14J9.16	protein_coding	1.38129		AT2G08455	lncRNA	0
F14J9.18	protein_coding	12.5209		AT2G08465	lncRNA	0
MYB61	protein_coding	5.35295		AT2G08480	lncRNA	24.921
GLP5	protein_coding	9.86013		AT2G08490	lncRNA	0
GXM3	protein_coding	117.492		AT2G08485	lncRNA	12.96
AT1G09625	protein_coding	8.27989		AT2G08495	lncRNA	0
RAB11c	protein_coding	0		AT2G32179	lncRNA	0
AT1G09645	protein_coding	0		AT2G08505	lncRNA	0
AT1G09665	protein_coding	1.24749		AT2G08510	lncRNA	0
F21M12.7	protein_coding	14.8912		AT2G08515	lncRNA	0
F21M12.8	protein_coding	7.45769		AT2G32315	lncRNA	0
HYL1	protein_coding	107.188		AT2G08525	lncRNA	184.805
F21M12.29	protein_coding	6.1283		AT2G08520	lncRNA	0
F21M12.12	protein_coding	1.96126		AT2G08530	lncRNA	0
AT1G09794	protein_coding	33.9237		AT2G08535	lncRNA	0
ATP-PRT2	protein_coding	0		AT2G08545	lncRNA	0
ECT11	protein_coding	25.2833		AT2G08550	lncRNA	0
AT1G09812	protein_coding	5.12216		AT2G08560	lncRNA	0
POLD4	protein_coding	13.3895		AT2G08565	lncRNA	0
PUP16	protein_coding	5.79288		AT2G08590	lncRNA	0
RAS1	protein_coding	31.0107		AT2G08595	lncRNA	0
LRR	protein_coding	47.0788		AT2G08625	lncRNA	0
AT1G09995	protein_coding	4.5902		AT2G08620	lncRNA	0
T27I1.2	protein_coding	11.8034		AT2G08630	lncRNA	10.3983
AAP8	protein_coding	24.0589		AT2G33815	lncRNA	0
T27I1.4	protein_coding	0		AT2G08635	lncRNA	0
ERG28	protein_coding	16.6754		AT2G08650	lncRNA	0
T27I1.17	protein_coding	0		AT2G08655	lncRNA	0
T27I1.14	protein_coding	0		AT2G08665	lncRNA	18.2549
CIB4	protein_coding	4.08234		AT2G08670	lncRNA	0
F14N23.2	protein_coding	0		AT2G08675	lncRNA	0
ATPP2-A10	protein_coding	5.41328		AT2G08680	lncRNA	0
PP2-A10	protein_coding	15.5784		AT2G08685	lncRNA	0
F14N23.6	protein_coding	10.1391		AT2G08695	lncRNA	0
F14N23.7	protein_coding	65.6506		AT2G08705	lncRNA	0
WLIM1	protein_coding	0		AT2G08710	lncRNA	0
AT1G10225	protein_coding	24.4536		AT2G08720	lncRNA	0
SK18	protein_coding	96.2304		AT2G08730	lncRNA	0
F14N23.13	protein_coding	0		AT2G08735	lncRNA	0
GRP23	protein_coding	10.8824		AT2G35637	lncRNA	6.74668
F14N23.16	protein_coding	0		AT2G08740	lncRNA	0
F14N23.19	protein_coding	0		AT2G08750	lncRNA	36.5671
F14N23.21	protein_coding	0		AT2G08775	lncRNA	0
F14N23.23	protein_coding	4.45946		AT2G08780	lncRNA	3.77813
GSTU18	protein_coding	14.9776		AT2G08790	lncRNA	0
F14N23.27	protein_coding	21.9628		AT2G08795	lncRNA	0
AT1G10395	protein_coding	0		AT2G08800	lncRNA	0
F14N23.30	protein_coding	2.68771e-08		AT2G08805	lncRNA	0
AT1G10417	protein_coding	6.27926		AT2G08815	lncRNA	0
PP2A-2	protein_coding	5.88728		AT2G08830	lncRNA	0
AT1G10455	protein_coding	11.8203		AT2G08835	lncRNA	0
CPISCA	protein_coding	26.2769		AT2G08845	lncRNA	0
T10O24.15	protein_coding	10.8198		AT2G08850	lncRNA	0
NAT8	protein_coding	0		AT2G08865	lncRNA	0
T10O24.21	protein_coding	0		AT2G37362	lncRNA	2.18085
AT1G10585	protein_coding	4.69286		AT2G08870	lncRNA	0
AT1G10586	protein_coding	8.44742		AT2G08875	lncRNA	0
AT1G10588	protein_coding	9.33663		AT2G08880	lncRNA	0
F20B24.1	protein_coding	0		AT2G08885	lncRNA	0
AMSH2	protein_coding	5.66737		AT2G08890	lncRNA	0
F20B24.5	protein_coding	0		AT2G08895	lncRNA	0
ARFA1F	protein_coding	1.98191		AT2G08920	lncRNA	0
AT1G10657	protein_coding	0		AT2G08925	lncRNA	0
ACLA-1	protein_coding	4.17137		AT2G08930	lncRNA	0
AT1G10715	protein_coding	3.61182		AT2G08935	lncRNA	0
EMBRYO	protein_coding	10.3473		AT2G08940	lncRNA	0
T16B5.14	protein_coding	4.00776		AT2G08945	lncRNA	0
adaptor	protein_coding	8.44394		AT2G08950	lncRNA	0
EMBRYO	protein_coding	13.3267		AT2G08955	lncRNA	0
EMBRYO	protein_coding	0.319568		AT2G08960	lncRNA	0
T16B5.8	protein_coding	16.5086		AT2G08965	lncRNA	0
T16B5.6	protein_coding	16.2203		AT2G08970	lncRNA	0
T16B5.5	protein_coding	7.58158		AT2G08975	lncRNA	0
Z-ISO	protein_coding	0		AT2G08980	lncRNA	0
T19D16.28	protein_coding	3.66643		AT2G08990	lncRNA	0
T19D16.18	protein_coding	2.92367		AT2G09005	lncRNA	0
LOV1	protein_coding	6.07814		AT2G09010	lncRNA	0
TMN1	protein_coding	0		AT2G09015	lncRNA	0
FD1	protein_coding	0		AT2G09020	lncRNA	0
ZIP4	protein_coding	14.9829		AT2G09025	lncRNA	0
T19D16.10	protein_coding	74.7396		AT2G09055	lncRNA	0
T19D16.27	protein_coding	0		AT2G09060	lncRNA	0
MLO4	protein_coding	13.9101		AT2G09065	lncRNA	0
T19D16.25	protein_coding	11.7663		AT2G09070	lncRNA	0
T19D16.7	protein_coding	5.96174		AT2G09075	lncRNA	0
AtWAPL1	protein_coding	0		AT2G09085	lncRNA	0
scpl31	protein_coding	80.916		AT2G09095	lncRNA	0
FRG5	protein_coding	0		AT2G09100	lncRNA	0
T19D16.3	protein_coding	4.71936		AT2G40008	lncRNA	0
T19D16.23	protein_coding	8.13538		AT2G09110	lncRNA	0
AT1G11112	protein_coding	4.98795		AT2G09115	lncRNA	0
AT1G11125	protein_coding	9.21802		AT2G09125	lncRNA	0
AT1G11145	protein_coding	0		AT2G09130	lncRNA	13.852
AT1G11210	protein_coding	2.79162		AT2G09135	lncRNA	0
T28P6.11	protein_coding	11.4115		AT2G09140	lncRNA	0
T28P6.24	protein_coding	0		AT2G09160	lncRNA	0
STP1	protein_coding	0		AT2G09165	lncRNA	0
CRR22	protein_coding	19.7178		AT2G09170	lncRNA	0
T28P6.1	protein_coding	34.4466		AT2G09175	lncRNA	0
SD1-13	protein_coding	0		AT2G09180	lncRNA	0
AT1G11362	protein_coding	2.42571		AT2G09185	lncRNA	0
T23J18.3	protein_coding	7.95094		AT2G09195	lncRNA	0
T23J18.4	protein_coding	0		AT2G09200	lncRNA	0
PYM	protein_coding	NC_003070.9:3562179-3562554		AT2G09205	lncRNA	0
MORF9	protein_coding	NC_003070.9:3565256-3568106		AT2G09210	lncRNA	0
T23J18.11	protein_coding	5.92453		AT2G09220	lncRNA	0
T23J18.31	protein_coding	NC_003070.9:3572673-3573173		AT2G09230	lncRNA	0
T23J18.18	protein_coding	NC_003070.9:3574311-3574830		AT2G09225	lncRNA	3.25577
CXXS1	protein_coding	0		AT2G09235	lncRNA	0
T23J18.20	protein_coding	92.3256		AT2G09240	lncRNA	0
NTL	protein_coding	0		AT2G09245	lncRNA	0
AT1G11572	protein_coding	0		AT2G09255	lncRNA	0
AT1G11591	protein_coding	4.09281		AT2G09260	lncRNA	8.93654
AT1G11593	protein_coding	33.2748		AT2G09265	lncRNA	0
AT1G11608	protein_coding	0		AT2G09270	lncRNA	0
F25C20.22	protein_coding	0		AT2G09280	lncRNA	0
AT1G11655	protein_coding	1.93535		AT2G09285	lncRNA	0
F25C20.19	protein_coding	0		AT2G09290	lncRNA	0
F25C20.16	protein_coding	19.6534		AT2G09295	lncRNA	0
F25C20.15	protein_coding	15.5623		AT2G09300	lncRNA	0
F25C20.14	protein_coding	15.2583		AT2G09310	lncRNA	0
SS3	protein_coding	2.35706		AT2G09315	lncRNA	0
MED32	protein_coding	15.1016		AT2G09320	lncRNA	0
AT1G11765	protein_coding	3.96163		AT2G09325	lncRNA	0
F25C20.7	protein_coding	15.8722		AT2G09330	lncRNA	0
F25C20.6	protein_coding	0		AT2G09335	lncRNA	0
F25C20.2	protein_coding	0		AT2G09345	lncRNA	0
F12F1.26	protein_coding	0		AT2G42247	lncRNA	4.09526
AT1G11905	protein_coding	0		AT2G09350	lncRNA	0
AT1G11915	protein_coding	0		AT2G09355	lncRNA	0
F12F1.22	protein_coding	1.95633		AT2G09360	lncRNA	0
AT1G11925	protein_coding	0		AT2G09370	lncRNA	0
F12F1.17	protein_coding	0		AT2G09375	lncRNA	0
F12F1.16	protein_coding	0		AT2G09380	lncRNA	0
RUB3	protein_coding	0		AT2G09385	lncRNA	0
F12F1.11	protein_coding	13.1749		AT2G09390	lncRNA	0
BAG5	protein_coding	5.09701		AT2G09405	lncRNA	0
AT1G12064	protein_coding	2.42918		AT2G09410	lncRNA	0
F12F1.4	protein_coding	0		AT2G09415	lncRNA	0
F12F1.2	protein_coding	40.8309		AT2G09420	lncRNA	0
NRT1.1	protein_coding	0		AT2G09430	lncRNA	0
T28K15.13	protein_coding	11.8153		AT2G09440	lncRNA	0
FMO	protein_coding	2.86057		AT2G09435	lncRNA	0
T28K15.9	protein_coding	6.21097		AT2G09445	lncRNA	0
T28K15.8	protein_coding	20.8084		AT2G09450	lncRNA	0
FMO	protein_coding	4.72467		AT2G09455	lncRNA	0
RPS5	protein_coding	0		AT2G09470	lncRNA	0
AT1G12244	protein_coding	0		AT2G09480	lncRNA	0
Hop1	protein_coding	0		AT2G09490	lncRNA	0
F5O11.35	protein_coding	67.7878		AT2G09495	lncRNA	0
F5O11.6	protein_coding	13.0523		AT2G09500	lncRNA	0
F5O11.7	protein_coding	0		AT2G09505	lncRNA	0
F5O11.10	protein_coding	0		AT2G09510	lncRNA	0
F5O11.12	protein_coding	0		AT2G09515	lncRNA	0
F5O11.21	protein_coding	0		AT2G09525	lncRNA	0
F5O11.22	protein_coding	38.1938		AT2G09530	lncRNA	0
OZS1	protein_coding	0		AT2G09535	lncRNA	0
F5O11.24	protein_coding	0		AT2G09540	lncRNA	0
F5O11.25	protein_coding	0		AT2G09545	lncRNA	0
HPR3	protein_coding	0		AT2G09550	lncRNA	0
EXPA7	protein_coding	67.8368		AT2G09555	lncRNA	0
PEPKR1	protein_coding	0.11381		AT2G09565	lncRNA	0
DDF1	protein_coding	6.02739		AT2G09560	lncRNA	0
AT1G12615	protein_coding	0		AT2G09570	lncRNA	0
T12C24.16	protein_coding	8.84742		AT2G09575	lncRNA	0
AT1G12672	protein_coding	0		AT2G09585	lncRNA	0
PEPKR2	protein_coding	0		AT2G09610	lncRNA	0
RPF1	protein_coding	73.7674		AT2G09605	lncRNA	8.81607
PP2-A12	protein_coding	10.0938		AT2G09615	lncRNA	0
T12C24.26	protein_coding	0		AT2G09620	lncRNA	0
RBL6	protein_coding	0.284996		AT2G09625	lncRNA	0
EMB1586	protein_coding	8.29146		AT2G09630	lncRNA	0
AT1G12805	protein_coding	3.63783		AT2G09635	lncRNA	0
F13K23.6	protein_coding	335.778		AT2G09645	lncRNA	0
DET3	protein_coding	0		AT2G09650	lncRNA	0
F13K23.8	protein_coding	80.5759		AT2G09655	lncRNA	0
AT1G12845	protein_coding	14.516		AT2G45685	lncRNA	0.446893
AT1G12855	protein_coding	19.3654		AT2G09660	lncRNA	13.6126
F13K23.13	protein_coding	23.9337		AT2G09720	lncRNA	0
NUDT12	protein_coding	283.79		AT2G09725	lncRNA	0
F13K23.25	protein_coding	5.87559		AT2G09730	lncRNA	0
ATAN11	protein_coding	10.2743		AT2G09740	lncRNA	0.76552
ERF1-2	protein_coding	4.01689		AT2G09745	lncRNA	0
NRT2.5	protein_coding	0		AT2G09750	lncRNA	0
ESR1	protein_coding	24.9444		AT2G09755	lncRNA	0
F3F19.6	protein_coding	0		AT2G09760	lncRNA	0
CYP71B2	protein_coding	0		AT2G09765	lncRNA	17.8731
CYP71B28	protein_coding	0		AT2G09770	lncRNA	0
CYP71B29	protein_coding	60.2347		AT2G09775	lncRNA	0
F3F19.15	protein_coding	0		AT2G09805	lncRNA	37.2053
CYP86C3	protein_coding	12.6581		AT2G09825	lncRNA	0
AT1G13143	protein_coding	10.5938		AT2G09835	lncRNA	0
F3F19.18	protein_coding	-		AT2G09845	lncRNA	0
F3F19.21	protein_coding	0		AT2G09875	lncRNA	0
F3F19.23	protein_coding	0		AT2G09895	lncRNA	90.5622
LINC2	protein_coding	0		AT2G09905	lncRNA	0
F3F19.26	protein_coding	7.8094		AT2G09925	lncRNA	0
RTFL17	protein_coding	2.99597		AT2G09945	lncRNA	0
GATL3	protein_coding	0.600181		AT2G09955	lncRNA	0
HRS1	protein_coding	26.7323		AT2G09965	lncRNA	0
T6J4.7	protein_coding	49.5677		AT2G47895	lncRNA	0
AHP2	protein_coding	27.6759		AT2G09975	lncRNA	0
T6J4.22	protein_coding	0		AT3G00970	lncRNA	36.7917
AT1G13360	protein_coding	8.55011		AT3G00975	lncRNA	0
T6J4.12	protein_coding	7.56162		AT3G01202	lncRNA	0
NUB	protein_coding	0.289904		AT3G00995	lncRNA	0
GT-1	protein_coding	0.783471		AT3G01025	lncRNA	0
T6J4.19	protein_coding	20.6236		AT3G01035	lncRNA	0
T6J4.20	protein_coding	14.0182		AT3G01045	lncRNA	0
T6J4.21	protein_coding	1.36836		AT3G01055	lncRNA	0
AT1G13485	protein_coding	8.95159		AT3G01065	lncRNA	0
F13B4.1	protein_coding	22.3134		AT3G01075	lncRNA	0
F13B4.3	protein_coding	0		AT3G01095	lncRNA	0
F13B4.17	protein_coding	3.76926		AT3G01115	lncRNA	0
F13B4.4	protein_coding	1.45623		AT3G01125	lncRNA	0
AAPT1	protein_coding	38.9476		AT3G01165	lncRNA	0
F13B4.6	protein_coding	0		AT3G01195	lncRNA	0
LAG13	protein_coding	32.9458		AT3G01215	lncRNA	0
AT1G13605	protein_coding	5.07277		AT3G01225	lncRNA	0
AT1G13607	protein_coding	0		AT3G01235	lncRNA	0
AT1G13608	protein_coding	0		AT3G01255	lncRNA	0
AT1G13609	protein_coding	0		AT3G01275	lncRNA	0
F21F23.4	protein_coding	0.987091		AT3G01285	lncRNA	0
RGF2	protein_coding	5.45885		AT3G01295	lncRNA	0
F21F23.9	protein_coding	13.3097		AT3G01315	lncRNA	0
F21F23.11	protein_coding	0		AT3G03702	lncRNA	0
ATE1	protein_coding	0		AT3G01365	lncRNA	0
CYP78A5	protein_coding	0		AT3G01375	lncRNA	0
F21F23.16	protein_coding	0		AT3G01395	lncRNA	0
AT1G13755	protein_coding	31.4343		AT3G01425	lncRNA	0
RUS3	protein_coding	9.74522		AT3G01445	lncRNA	0
AT1G13805	protein_coding	12.4164		AT3G01485	lncRNA	0
FAC19	protein_coding	4.48708		AT3G01505	lncRNA	27.1784
F16A14.30	protein_coding	24.298		AT3G01515	lncRNA	0
F16A14.4	protein_coding	22.5298		AT3G01535	lncRNA	0
F16A14.5	protein_coding	11.6479		AT3G01545	lncRNA	4.75441
ELM2	protein_coding	0		AT3G01555	lncRNA	2.92136
SNAP30	protein_coding	50.5175		AT3G01585	lncRNA	0
PAP2	protein_coding	15.3398		AT3G01565	lncRNA	0
F16A14.13	protein_coding	0		AT3G01575	lncRNA	0
F16A14.14	protein_coding	0		AT3G01595	lncRNA	0
ELF5A-1	protein_coding	0.39217		AT3G01625	lncRNA	0
F7A19.10	protein_coding	9.98928		AT3G01635	lncRNA	0
LSMT-L	protein_coding	9.39617		AT3G01645	lncRNA	0
AT1G14048	protein_coding	13.0852		AT3G01655	lncRNA	0
AT1G14060	protein_coding	0.330153		AT3G01665	lncRNA	0
FUT8	protein_coding	3.47242		AT3G01675	lncRNA	0
FUT9	protein_coding	36.6424		AT3G01735	lncRNA	0
F7A19.20	protein_coding	32.6843		AT3G01745	lncRNA	0
F7A19.21	protein_coding	3.25276		AT3G01765	lncRNA	0
UCP3	protein_coding	0		AT3G01775	lncRNA	0
CASP-like	protein_coding	1.86017		AT3G01785	lncRNA	0
F7A19.25	protein_coding	1.45375		AT3G01795	lncRNA	0
F7A19.26	protein_coding	15.9173		AT3G05905	lncRNA	2.61048
F7A19.28	protein_coding	24.2493		AT3G05932	lncRNA	5.82795e-42
F7A19.32	protein_coding	15.2633		AT3G01805	lncRNA	0
7A19.33	protein_coding	1.10385		AT3G01815	lncRNA	0
F7A19.34	protein_coding	3.47451		AT3G01835	lncRNA	0
AT1G14250	protein_coding	0		AT3G01845	lncRNA	0
F14L17.2	protein_coding	27.0585		AT3G01855	lncRNA	0
PKS2	protein_coding	20.9635		AT3G01865	lncRNA	0
AT1G14315	protein_coding	0		AT3G01885	lncRNA	0
SAC52	protein_coding	6.49308		AT3G01895	lncRNA	0
F14L17.11	protein_coding	0		AT3G01915	lncRNA	0
AT1G14345	protein_coding	0		AT3G01935	lncRNA	0
F14L17.16	protein_coding	1.83724		AT3G01965	lncRNA	0
UBC1	protein_coding	180.318		AT3G01975	lncRNA	0
HB31	protein_coding	0		AT3G01985	lncRNA	0
AT1G14455	protein_coding	2.81244		AT3G01995	lncRNA	0
AT1G14453	protein_coding	0		AT3G02015	lncRNA	0
F14L17.25	protein_coding	0		AT3G02025	lncRNA	0
F14L17.26	protein_coding	0		AT3G02055	lncRNA	0
AHL28	protein_coding	4.46312		AT3G02095	lncRNA	0
MIOX1	protein_coding	0		AT3G02135	lncRNA	0
THH1	protein_coding	4.03633		AT3G02145	lncRNA	0
CoA	protein_coding	0		AT3G02165	lncRNA	0
T5E21.8	protein_coding	0		AT3G02195	lncRNA	0
DECOY	protein_coding	0.135058		AT3G02225	lncRNA	0
BPC2	protein_coding	6.44002		AT3G02215	lncRNA	0.589148
AT1G14686	protein_coding	0		AT3G02235	lncRNA	0
HB32	protein_coding	4.70762		AT3G02265	lncRNA	0
AT1G14688	protein_coding	2.02171		AT3G02285	lncRNA	0
MAP65-7	protein_coding	0		AT3G02275	lncRNA	0
F10B6.11	protein_coding	5.20383		AT3G02305	lncRNA	0
AT1G14755	protein_coding	0.839942		AT3G02295	lncRNA	0
KNATM	protein_coding	8.06117		AT3G02325	lncRNA	0
F10B6.17	protein_coding	6.47712		AT3G02345	lncRNA	0
RDR1	protein_coding	5.53353		AT3G02365	lncRNA	0
PCR2	protein_coding	18.8787		AT3G02395	lncRNA	0
PCR1	protein_coding	15.6593		AT3G02405	lncRNA	0
F10B6.30	protein_coding	5.55126		AT3G02415	lncRNA	0
HMGA	protein_coding	115.667		AT3G02425	lncRNA	0
F10B6.32	protein_coding	28.0165		AT3G02465	lncRNA	35.6696
GAI	protein_coding	4.59632		AT3G02495	lncRNA	0
F10B6.35	protein_coding	0		AT3G02485	lncRNA	0
F10B6.37	protein_coding	1.81824		AT3G02525	lncRNA	0
F10B6.38	protein_coding	21.8454		AT3G02505	lncRNA	0
F10B6.39	protein_coding	-		AT3G02545	lncRNA	0
T15D22.3	protein_coding	0		AT3G02535	lncRNA	0.423501
scpl50	protein_coding	60.0733		AT3G02575	lncRNA	0
T15D22.5	protein_coding	0		AT3G02595	lncRNA	0
AT1G15015	protein_coding	0		AT3G02605	lncRNA	0
QSOX1	protein_coding	12.7393		AT3G02615	lncRNA	0
IAA34	protein_coding	16.4818		AT3G02625	lncRNA	0
AT1G15085	protein_coding	12.1568		AT3G02635	lncRNA	0
RHA2A	protein_coding	10.4281		AT3G02655	lncRNA	0
PSS1	protein_coding	5.23022		AT3G02665	lncRNA	0
F9L1.5	protein_coding	14.6347		AT3G02695	lncRNA	0
AT1G15125	protein_coding	36.1241		AT3G02705	lncRNA	0
F9L1.8	protein_coding	12.9975		AT3G02735	lncRNA	0
F9L1.10	protein_coding	16.0947		AT3G02745	lncRNA	0
AT1G15165	protein_coding	0.170571		AT3G02765	lncRNA	0
F9L1.14	protein_coding	0		AT3G02755	lncRNA	0
SHH1	protein_coding	0		AT3G02785	lncRNA	0
CCMH	protein_coding	27.6777		AT3G02805	lncRNA	0
F9L1.19	protein_coding	7.90641		AT3G02815	lncRNA	0
F9L1.46	protein_coding	0		AT3G02825	lncRNA	0.492776
F9L1.20	protein_coding	7.21616		AT3G02845	lncRNA	0
F9L1.21	protein_coding	0		AT3G02855	lncRNA	0
F9L1.22	protein_coding	0		AT3G02905	lncRNA	0
ATHSRP54A	protein_coding	-		AT3G02935	lncRNA	0
F9L1.26	protein_coding	13.5609		AT3G02925	lncRNA	0
F9L1.27	protein_coding	10.4613		AT3G02945	lncRNA	0
MBD10	protein_coding	0		AT3G02955	lncRNA	0
F9L1.32	protein_coding	13.1849		AT3G02985	lncRNA	0
F9L1.37	protein_coding	0		AT3G02995	lncRNA	0
AT1G15420	protein_coding	15.2209		AT3G03005	lncRNA	0
BOR4	protein_coding	0		AT3G03025	lncRNA	0
F9L1.42	protein_coding	8.59191		AT3G03035	lncRNA	26.2908
F9L1.44	protein_coding	0.977693		AT3G03045	lncRNA	0
ATNTT2	protein_coding	23.8402		AT3G03055	lncRNA	0
ECB2	protein_coding	10.2308		AT3G03075	lncRNA	0
L-type	protein_coding	0.211583		AT3G03085	lncRNA	0
T16N11.5	protein_coding	10.0793		AT3G03105	lncRNA	0
IAA5	protein_coding	0		AT3G03095	lncRNA	6.79393
T16N11.26	protein_coding	23.9275		AT3G03115	lncRNA	0
T16N11.10	protein_coding	0		AT3G03125	lncRNA	0
T16N11.11	protein_coding	0.405317		AT3G03135	lncRNA	0
T16N11.13	protein_coding	0		AT3G03145	lncRNA	0
AT1G15625	protein_coding	14.7521		AT3G03165	lncRNA	0
T16N11.15	protein_coding	17.2383		AT3G03195	lncRNA	0
F7H2.5	protein_coding	37.0806		AT3G03205	lncRNA	0
F7H2.7	protein_coding	6.09232		AT3G03215	lncRNA	0
F7H2.8	protein_coding	0.989526		AT3G03275	lncRNA	0
AT1G15757	protein_coding	0		AT3G03265	lncRNA	0
F7H2.10	protein_coding	3.07239		AT3G03285	lncRNA	0
F7H2.13	protein_coding	91.283		AT3G03295	lncRNA	0
F7H2.15	protein_coding	14.321		AT3G03325	lncRNA	0
LHCB6	protein_coding	9.79824		AT3G03335	lncRNA	0
F7H2.18	protein_coding	0		AT3G03345	lncRNA	0
F7H2.19	protein_coding	28.357		AT3G03355	lncRNA	0
F7H2.20	protein_coding	5.31762		AT3G03365	lncRNA	0
GOS11	protein_coding	0		AT3G03375	lncRNA	0
AT1G15885	protein_coding	4.84412		AT3G03385	lncRNA	0
F7H2.22	protein_coding	0		AT3G03465	lncRNA	0
T24D18.3	protein_coding	0		AT3G03475	lncRNA	85.1073
CCR1	protein_coding	4.68243		AT3G03495	lncRNA	0
NRAMP6	protein_coding	29.4224		AT3G03505	lncRNA	0
T24D18.7	protein_coding	19.5724		AT3G03525	lncRNA	0
PnsB1	protein_coding	0		AT3G03595	lncRNA	0
CNGC7	protein_coding	0		AT3G03605	lncRNA	0
T24D18.10	protein_coding	0		AT3G03615	lncRNA	0
WAKL6	protein_coding	12.4487		AT3G03635	lncRNA	0
WAKL1	protein_coding	44.593		AT3G03645	lncRNA	0
WAKL4	protein_coding	19.6842		AT3G03655	lncRNA	0
F3O9.2	protein_coding	0.537988		AT3G03665	lncRNA	0
F3O9.3	protein_coding	7.57408		AT3G03675	lncRNA	0
F3O9.34	protein_coding	1.46512		AT3G03705	lncRNA	0
SYP51	protein_coding	5.20197		AT3G03715	lncRNA	0
F3O9.6	protein_coding	-		AT3G03755	lncRNA	0
F3O9.7	protein_coding	0		AT3G03765	lncRNA	0
RH36	protein_coding	0		AT3G03775	lncRNA	0
F3O9.11	protein_coding	0		AT3G03785	lncRNA	0
F3O9.12	protein_coding	0		AT3G19002	lncRNA	2.08488
CYCB3%3B1	protein_coding	7.10201		AT3G03795	lncRNA	0
F3O9.15	protein_coding	0		AT3G03805	lncRNA	0
ATCHX1	protein_coding	96.2435		AT3G03825	lncRNA	0
MC8	protein_coding	11.3501		AT3G03835	lncRNA	0
F3O9.23	protein_coding	0		AT3G03865	lncRNA	0
AT1G16445	protein_coding	31.7521		AT3G03875	lncRNA	0
RDH2	protein_coding	0		AT3G03895	lncRNA	0
PAB1	protein_coding	3.32279		AT3G03905	lncRNA	0
MYB58	protein_coding	8.67287		AT3G03915	lncRNA	0
F3O9.30	protein_coding	0		AT3G03925	lncRNA	0
F3O9.31	protein_coding	0		AT3G03935	lncRNA	0
AT1G16515	protein_coding	0		AT3G03945	lncRNA	0
F3O9.32	protein_coding	0		AT3G03955	lncRNA	0
F19K19.11	protein_coding	0		AT3G03975	lncRNA	188.068
REV7	protein_coding	4.97024		AT3G03985	lncRNA	0
SR45	protein_coding	0		AT3G04025	lncRNA	0
F19K19.8	protein_coding	5.11829		AT3G04015	lncRNA	0
F19K19.7	protein_coding	66.8839		AT3G20978	lncRNA	0
ARABIDOPSIS	protein_coding	39.1203		AT3G04045	lncRNA	0
AT1G16705	protein_coding	-		AT3G04055	lncRNA	0
HCF173	protein_coding	3.15693		AT3G04065	lncRNA	0
F19K19.16	protein_coding	80.9314		AT3G04085	lncRNA	0
F17F16.12	protein_coding	59.0144		AT3G04095	lncRNA	0
VHP2%3B2	protein_coding	8.75452		AT3G04115	lncRNA	0
F17F16.10	protein_coding	3.98094		AT3G04125	lncRNA	0
F17F16.25	protein_coding	0		AT3G04135	lncRNA	0
F17F16.15	protein_coding	14.7089		AT3G04145	lncRNA	0
AT1G16825	protein_coding	9.34297		AT3G21781	lncRNA	0
F17F16.24	protein_coding	0		AT3G04185	lncRNA	0
F17F16.27	protein_coding	0		AT3G04205	lncRNA	0
F17F16.17	protein_coding	0		AT3G04225	lncRNA	0
F17F16.14	protein_coding	119.788		AT3G22072	lncRNA	0
ACR11	protein_coding	8.01407		AT3G22121	lncRNA	0
UBC36	protein_coding	0		AT3G04235	lncRNA	0
EBS3	protein_coding	4.27722		AT3G04245	lncRNA	0
LSH8	protein_coding	0		AT3G04265	lncRNA	0
AT1G16916	protein_coding	0.606122		AT3G04275	lncRNA	0
F17F16.21	protein_coding	7.46535		AT3G04285	lncRNA	0
AT1G16945	protein_coding	0		AT3G04295	lncRNA	0
F17F16.23	protein_coding	0		AT3G04305	lncRNA	0
TPS3	protein_coding	0		AT3G04315	lncRNA	0
F20D23.29	protein_coding	16.7879		AT3G04325	lncRNA	0
SRG1	protein_coding	367.024		AT3G04335	lncRNA	0
SPS2	protein_coding	4.97876		AT3G04345	lncRNA	0
AT1G17065	protein_coding	30.8022		AT3G04375	lncRNA	0
F20D23.22	protein_coding	0		AT3G04385	lncRNA	0
HBP1	protein_coding	0		AT3G04395	lncRNA	0
ICR1	protein_coding	4.16765		AT3G04405	lncRNA	0
AT1G17147	protein_coding	30.3504		AT3G04415	lncRNA	0
F20D23.14	protein_coding	0		AT3G04425	lncRNA	0
GSTU24	protein_coding	1.01972		AT3G04435	lncRNA	0
GSTU25	protein_coding	3.64644		AT3G04455	lncRNA	0
GSTU26	protein_coding	2.26678		AT3G04505	lncRNA	0
CASP-like	protein_coding	O		AT3G04515	lncRNA	0
F20D23.7	protein_coding	12.8354		AT3G04555	lncRNA	0
RTFL11	protein_coding	42.6145		AT3G04565	lncRNA	0
RLP2	protein_coding	21.3995		AT3G04575	lncRNA	0
RLP3	protein_coding	0		AT3G04585	lncRNA	0
UBC34	protein_coding	2.12817		AT3G04595	lncRNA	0
AT1G17285	protein_coding	12.8461		AT3G04615	lncRNA	0
T13M22.4	protein_coding	0		AT3G04625	lncRNA	0
F28G4.21	protein_coding	10.8653		AT3G04635	lncRNA	0
F28G4.14	protein_coding	1.53552		AT3G04645	lncRNA	0
F28G4.12	protein_coding	11.307		AT3G24332	lncRNA	0
LOX3	protein_coding	3.28645		AT3G04665	lncRNA	0
ELF4-L4	protein_coding	0		AT3G04675	lncRNA	0
IQD7	protein_coding	0		AT3G04695	lncRNA	32.3123
F1L3.22	protein_coding	0.401589		AT3G04705	lncRNA	0
TIM23-1	protein_coding	0		AT3G04725	lncRNA	0
F1L3.26	protein_coding	6.14891		AT3G04745	lncRNA	0
HAB2	protein_coding	0		AT3G04755	lncRNA	0
HLL	protein_coding	9.45619		AT3G04775	lncRNA	2.10793e-07
NF-YA8	protein_coding	1.82853		AT3G04785	lncRNA	0
F1L3.30	protein_coding	14.6204		AT3G04795	lncRNA	0
CHILLING	protein_coding	5.98982		AT3G04805	lncRNA	88.6316
F1L3.31	protein_coding	0		AT3G04815	lncRNA	0
F11A6.25	protein_coding	-		AT3G04835	lncRNA	0
AT1G17665	protein_coding	14.9488		AT3G04825	lncRNA	0
PEPC1	protein_coding	33.3397		AT3G04845	lncRNA	0
VPS46.1	protein_coding	1.24937		AT3G04875	lncRNA	0
AT1G17744	protein_coding	1.0755		AT3G04895	lncRNA	0
SUVH7	protein_coding	41.9743		AT3G04915	lncRNA	0
BETA-TIP	protein_coding	0		AT3G04925	lncRNA	0
F2H15.8	protein_coding	14.0928		AT3G04935	lncRNA	0
F2H15.9	protein_coding	0		AT3G04955	lncRNA	0
EGY3	protein_coding	0		AT3G04965	lncRNA	0
BTF3	protein_coding	31.8348		AT3G04975	lncRNA	0
GER2	protein_coding	26.9058		AT3G04995	lncRNA	0
F2H15.13	protein_coding	9.34562		AT3G05005	lncRNA	0
MYB52	protein_coding	9.80379		AT3G05025	lncRNA	0
PAPS1	protein_coding	28.4127		AT3G05045	lncRNA	0
AT1G18000	protein_coding	5.00947		AT3G05055	lncRNA	0
T10F20.2	protein_coding	3.90253		AT3G05075	lncRNA	0
T10F20.7	protein_coding	6.67271		AT3G05085	lncRNA	35.2532
ATARCA	protein_coding	14.4547		AT3G05095	lncRNA	0
E12A11	protein_coding	9.44338		AT3G05105	lncRNA	0
AT1G18193	protein_coding	23.4542		AT3G05125	lncRNA	0
AT1G18197	protein_coding	0		AT3G05135	lncRNA	0
RABA6b	protein_coding	11.133		AT3G05145	lncRNA	0
PUP9	protein_coding	5.62849		AT3G05175	lncRNA	0
AT1G18265	protein_coding	0		AT3G05195	lncRNA	0
glycosylphosphatidylinositol-anchored	protein_coding	2.36604		AT3G05205	lncRNA	0
NUDT4	protein_coding	3.0132		AT3G05225	lncRNA	0
F15H18.17	protein_coding	5.04453		AT3G05235	lncRNA	0
F15H18.28	protein_coding	0		AT3G05245	lncRNA	0
EPR1	protein_coding	-		AT3G05265	lncRNA	0
AT1G18335	protein_coding	41.9673		AT3G05275	lncRNA	0
F15H18.15	protein_coding	1.06562		AT3G05285	lncRNA	0
MKK7	protein_coding	7.27569		AT3G05305	lncRNA	0
F15H18.13	protein_coding	24.2654		AT3G05315	lncRNA	0
HIK	protein_coding	3.04541		AT3G05375	lncRNA	0
F15H18.25	protein_coding	0		AT3G05445	lncRNA	0
BEE1	protein_coding	6.75927		AT3G05455	lncRNA	0
F15H18.9	protein_coding	0		AT3G05465	lncRNA	0
F15H18.24	protein_coding	34.5618		AT3G05475	lncRNA	0
F15H18.6	protein_coding	0		AT3G05485	lncRNA	0
SLP2	protein_coding	9.69445		AT3G05505	lncRNA	0
AT1G18486	protein_coding	9.45475		AT3G05535	lncRNA	0
TET16	protein_coding	0		AT3G05555	lncRNA	0
F25I16.13	protein_coding	1.18131		AT3G05575	lncRNA	0
F25I16.12	protein_coding	8.41402		AT3G05585	lncRNA	0
F25I16.11	protein_coding	7.75007		AT3G05595	lncRNA	0
F25I16.10	protein_coding	7.40177		AT3G05605	lncRNA	0
MYB51	protein_coding	4.9765		AT3G05635	lncRNA	0
GAUT11	protein_coding	0		AT3G05645	lncRNA	0
SOT17	protein_coding	26.9095		AT3G05655	lncRNA	0
RBL12	protein_coding	15.123		AT3G05665	lncRNA	0
F6A14.25	protein_coding	0		AT3G05695	lncRNA	0
F6A14.21	protein_coding	0		AT3G05705	lncRNA	0
MYB47	protein_coding	19.9893		AT3G05735	lncRNA	0
F6A14.15	protein_coding	22.2646		AT3G05785	lncRNA	0
AGL65	protein_coding	2.50866		AT3G05795	lncRNA	0
F6A14.13	protein_coding	18.6039		AT3G05805	lncRNA	0
F6A14.24	protein_coding	3.25987		AT3G05825	lncRNA	0
AT1G18773	protein_coding	61.8295		AT3G05845	lncRNA	0
F6A14.12	protein_coding	0.427731		AT3G05855	lncRNA	0
RKD1	protein_coding	12.8299		AT3G05885	lncRNA	0
NRP2	protein_coding	17.2621		AT3G05895	lncRNA	0
F6A14.9	protein_coding	-		AT3G05915	lncRNA	0
WRKY61	protein_coding	0		AT3G05925	lncRNA	0
AT1G18871	protein_coding	6.08838		AT3G29644	lncRNA	0
F14D16.31	protein_coding	0.23891		AT3G05945	lncRNA	0
F14D16.8	protein_coding	5.07287		AT3G05955	lncRNA	0
F14D16.10	protein_coding	20.2435		AT3G05965	lncRNA	0
F14D16.13	protein_coding	9.16104		AT3G05995	lncRNA	0
F14D16.14	protein_coding	2.33153		AT3G06015	lncRNA	0
F14D16.19	protein_coding	0		AT3G06025	lncRNA	0
ARR7	protein_coding	22.4491		AT3G06055	lncRNA	0
TTN10	protein_coding	0		AT3G06065	lncRNA	0
F14D16.22	protein_coding	1.18909		AT3G06095	lncRNA	0
AT1G19115	protein_coding	2.3416		AT3G06115	lncRNA	0
LSM1A	protein_coding	10.2783		AT3G06135	lncRNA	0
F14D16.29	protein_coding	25.7896		AT3G06155	lncRNA	0
F14D16.30	protein_coding	2.32488		AT3G06165	lncRNA	0
T29M8.6	protein_coding	4.33078		AT3G06185	lncRNA	0
T29M8.7	protein_coding	0.369238		AT3G06205	lncRNA	0
T29M8.13	protein_coding	15.7564		AT3G06215	lncRNA	0
F18O14.3	protein_coding	77.4786		AT3G06225	lncRNA	0
F18O14.4	protein_coding	15.2223		AT3G06235	lncRNA	0
F18O14.10	protein_coding	0		AT3G06245	lncRNA	0
AT1G19394	protein_coding	0		AT3G06255	lncRNA	0
AT1G19396	protein_coding	2.30401		AT3G06265	lncRNA	0
AT1G19397	protein_coding	7.33396		AT3G06275	lncRNA	0
F18O14.17	protein_coding	2.84993		AT3G06285	lncRNA	0
F18O14.20	protein_coding	22.5356		AT3G06295	lncRNA	0
KCS4	protein_coding	11.7179		AT3G06315	lncRNA	0
F18O14.22	protein_coding	8.8258		AT3G06375	lncRNA	0
F18O14.24	protein_coding	0		AT3G06385	lncRNA	0
F18O14.42	protein_coding	0		AT3G06395	lncRNA	0
F18O14.25	protein_coding	0		AT3G06425	lncRNA	124.667
F18O14.41	protein_coding	115.899		AT3G06465	lncRNA	0
F18O14.44	protein_coding	0		AT3G06475	lncRNA	0
RL5	protein_coding	3.51668		AT3G06485	lncRNA	0
NFD5	protein_coding	0		AT3G06495	lncRNA	0
F18O14.30	protein_coding	0		AT3G06525	lncRNA	0
F18O14.31	protein_coding	0		AT3G06515	lncRNA	0
AT1G19565	protein_coding	0		AT3G06535	lncRNA	0
DHAR1	protein_coding	7.93362		AT3G06555	lncRNA	0
GAMMA	protein_coding	5.74466		AT3G06565	lncRNA	0
F14P1.7	protein_coding	6.19618		AT3G06575	lncRNA	30.097
PDF1.4	protein_coding	1.90344		AT3G06585	lncRNA	0
F14P1.5	protein_coding	2.98044		AT3G06605	lncRNA	0
F14P1.2	protein_coding	59.0584		AT3G06615	lncRNA	0
F14P1.21	protein_coding	0		AT3G06635	lncRNA	0
F14P1.35	protein_coding	1.33336		AT3G06645	lncRNA	0
F14P1.19	protein_coding	0		AT3G06675	lncRNA	0
ATTRX4	protein_coding	28.1439		AT3G06685	lncRNA	0
F14P1.10	protein_coding	0		AT3G06695	lncRNA	0
PUP14	protein_coding	9.9504		AT3G06715	lncRNA	0
SRS7	protein_coding	9.2369		AT3G06725	lncRNA	0
ABCI14	protein_coding	21.8534		AT3G06735	lncRNA	0
F14P1.18	protein_coding	1.88986		AT3G06745	lncRNA	0
F6F9.11	protein_coding	2.34188		AT3G06755	lncRNA	0
iqd32	protein_coding	5.99612		AT3G06765	lncRNA	0
MGH3	protein_coding	5.67941		AT3G06775	lncRNA	0
AVA-P2	protein_coding	2.78988		AT3G06785	lncRNA	0
APS2	protein_coding	0		AT3G06795	lncRNA	0
F6F9.32	protein_coding	50.7639		AT3G06805	lncRNA	0
T20H2.25	protein_coding	10.9851		AT3G06815	lncRNA	7.73826
T20H2.23	protein_coding	0		AT3G06835	lncRNA	0
TAF11b	protein_coding	-		AT3G06845	lncRNA	0
T20H2.19	protein_coding	14.3579		AT3G06855	lncRNA	0
HYD1	protein_coding	19.7552		AT3G06905	lncRNA	0
AT1G20065	protein_coding	145.09		AT3G06915	lncRNA	0
ROP2	protein_coding	164.81		AT3G06925	lncRNA	0
T20H2.29	protein_coding	17.1594		AT3G06935	lncRNA	0
AT1G20132	protein_coding	7.53791		AT3G06955	lncRNA	0
AT1G20135	protein_coding	10.5916		AT3G06975	lncRNA	0
SK4	protein_coding	6.26433		AT3G07075	lncRNA	0
T20H2.5	protein_coding	0.146875		AT3G07085	lncRNA	0
EMB2719	protein_coding	9.8623		AT3G07105	lncRNA	44.0847
T20H2.1	protein_coding	3.48118		AT3G07135	lncRNA	0
F14O10.12	protein_coding	9.39369		AT3G07155	lncRNA	0
F14O10.15	protein_coding	6.828		AT3G07165	lncRNA	0
F14O10.11	protein_coding	0		AT3G07205	lncRNA	0
F14O10.10	protein_coding	0		AT3G07175	lncRNA	0
F14O10.9	protein_coding	0		AT3G07235	lncRNA	0
F14O10.8	protein_coding	0		AT3G07245	lncRNA	0
DRT112	protein_coding	0		AT3G07275	lncRNA	0
F14O10.4	protein_coding	7.64902		AT3G07305	lncRNA	0
F14O10.3	protein_coding	276.891		AT3G07315	lncRNA	0
AT1G20405	protein_coding	1.14982		AT3G07325	lncRNA	0
F5M15.30	protein_coding	19.8103		AT3G07335	lncRNA	50.9262
ERD10	protein_coding	0		AT3G07345	lncRNA	0
F5M15.20	protein_coding	45.4417		AT3G07365	lncRNA	38.8177
F5M15.19	protein_coding	-		AT3G07355	lncRNA	84.7589
F5M15.14	protein_coding	0		AT3G07375	lncRNA	0
AAE1	protein_coding	0		AT3G07405	lncRNA	0
F5M15.9	protein_coding	11.1002		AT3G07415	lncRNA	0
F5M15.8	protein_coding	0		AT3G07435	lncRNA	0
F5M15.7	protein_coding	0		AT3G07465	lncRNA	0
CYCB2%3B3	protein_coding	23.9819		AT3G07475	lncRNA	0
F5M15.4	protein_coding	0		AT3G07505	lncRNA	0
AT1G20683	protein_coding	48.4336		AT3G46658	lncRNA	5.85721
AT1G20687	protein_coding	17.871		AT3G07555	lncRNA	0
F2D10.18	protein_coding	3.75537		AT3G07605	lncRNA	0
HMGB2	protein_coding	4.10575		AT3G07625	lncRNA	0
HMGB3	protein_coding	1.03116		AT3G07615	lncRNA	0
AT1G20735	protein_coding	0		AT3G07645	lncRNA	0
F2D10.25	protein_coding	52.5809		AT3G07655	lncRNA	0
F2D10.26	protein_coding	0.385074		AT3G07665	lncRNA	0
F2D10.28	protein_coding	3.87152		AT3G07675	lncRNA	0
F2D10.30	protein_coding	5.65262		AT3G07705	lncRNA	0
AT1G20803	protein_coding	166.093		AT3G07745	lncRNA	0
F2D10.34	protein_coding	0		AT3G07765	lncRNA	0
XCP2	protein_coding	0		AT3G07775	lncRNA	0
PHT1%3B8	protein_coding	0		AT3G07785	lncRNA	0
F9H16.15	protein_coding	2.98345		AT3G07795	lncRNA	0
AT1G20875	protein_coding	15.5573		AT3G07805	lncRNA	0
F9H16.13	protein_coding	1543.33		AT3G07815	lncRNA	0
ESC	protein_coding	34.4178		AT3G07835	lncRNA	1.80002
AT1G20923	protein_coding	15.1392		AT3G07845	lncRNA	0
CDKB2%3B2	protein_coding	17.3594		AT3G07865	lncRNA	0
F9H16.7	protein_coding	0		AT3G07875	lncRNA	0.554739
F9H16.6	protein_coding	9.8952		AT3G07895	lncRNA	0
T22I11.13	protein_coding	0		AT3G07915	lncRNA	0
T22I11.12	protein_coding	0		AT3G07925	lncRNA	0
AT1G21065	protein_coding	0		AT3G07935	lncRNA	0
T22I11.8	protein_coding	0		AT3G07945	lncRNA	0
IGMT1	protein_coding	0		AT3G07955	lncRNA	0
IGMT3	protein_coding	1.70457		AT3G07975	lncRNA	0
AtVTL1	protein_coding	0		AT3G07985	lncRNA	0
T22I11.17	protein_coding	15.1156		AT3G08005	lncRNA	0
T22I11.2	protein_coding	15.9684		AT3G07995	lncRNA	0
LSM3A	protein_coding	4.94715		AT3G08065	lncRNA	0
F16F4.11	protein_coding	28.3813		AT3G49668	lncRNA	8.14199
WAK4	protein_coding	8.72972		AT3G08075	lncRNA	0
WAK3	protein_coding	6.74543		AT3G08070	lncRNA	1.65235
AT1G21245	protein_coding	15.8301		AT3G08080	lncRNA	0
WAK2	protein_coding	0		AT3G08100	lncRNA	0
F16F4.14	protein_coding	20.4181		AT3G08105	lncRNA	0
AT1G21323	protein_coding	4.97613		AT3G08110	lncRNA	0
AT1G21326	protein_coding	17.5288		AT3G08115	lncRNA	0
F24J8.23	protein_coding	0		AT3G08120	lncRNA	0
GLTP2	protein_coding	132.334		AT3G08125	lncRNA	0
F24J8.26	protein_coding	6.66204		AT3G08130	lncRNA	0
emb2170	protein_coding	0		AT3G08135	lncRNA	0
AT1G21395	protein_coding	47.4923		AT3G08140	lncRNA	0
YUC11	protein_coding	14.6202		AT3G08155	lncRNA	0
SCL1	protein_coding	19.5552		AT3G08160	lncRNA	0
SWEET1	protein_coding	4.88946		AT3G08185	lncRNA	0
AT1G21475	protein_coding	0		AT3G51238	lncRNA	25.6466
F24J8.12	protein_coding	130.082		AT3G08190	lncRNA	0
F24J8.16	protein_coding	319.04		AT3G08200	lncRNA	0
AT1G21528	protein_coding	4.7247		AT3G08205	lncRNA	0
F24J8.13	protein_coding	0		AT3G08215	lncRNA	0
F24J8.15	protein_coding	10.3664		AT3G08225	lncRNA	0
F24J8.17	protein_coding	35.4176		AT3G08220	lncRNA	0
PTAC6	protein_coding	4.07626		AT3G08235	lncRNA	0
F24J8.24	protein_coding	25.2162		AT3G08230	lncRNA	7.52271
PUM20	protein_coding	119.157		AT3G08245	lncRNA	4.61474
F8K7.4	protein_coding	0		AT3G08250	lncRNA	0
AT1G21651	protein_coding	0.296426		AT3G08255	lncRNA	0
OGG1	protein_coding	0		AT3G08260	lncRNA	0
AT1G21722	protein_coding	0		AT3G08265	lncRNA	0
F8K7.18	protein_coding	21.1069		AT3G08270	lncRNA	0
AT1G21738	protein_coding	17.0438		AT3G52535	lncRNA	0
F8K7.22	protein_coding	17.7776		AT3G52605	lncRNA	0
F8K7.21	protein_coding	1.87144		AT3G08280	lncRNA	0
UREF	protein_coding	7.68523		AT3G08290	lncRNA	0
AT1G21864	protein_coding	4.82841		AT3G08300	lncRNA	0
AT1G21866	protein_coding	42.8106		AT3G08310	lncRNA	0
GONST5	protein_coding	15.0363		AT3G08315	lncRNA	0
DREB26	protein_coding	0		AT3G08325	lncRNA	0
AT1G21925	protein_coding	3.17436		AT3G08330	lncRNA	0
AT1G21928	protein_coding	73.0196		AT3G08335	lncRNA	0
T26F17.22	protein_coding	2.10223		AT3G08340	lncRNA	0
T26F17.16	protein_coding	59.1745		AT3G08345	lncRNA	0
T26F17.18	protein_coding	33.885		AT3G08350	lncRNA	49.6707
T26F17.19	protein_coding	10.0756		AT3G08360	lncRNA	0
F2E2.5	protein_coding	3.6869		AT3G08365	lncRNA	0
F2E2.18	protein_coding	0.597981		AT3G08380	lncRNA	0
F2E2.21	protein_coding	0		AT3G08390	lncRNA	0
F2E2.23	protein_coding	0		AT3G08395	lncRNA	0
PAPP2C	protein_coding	0		AT3G08405	lncRNA	0
T16E15.9	protein_coding	4.69867		AT3G08400	lncRNA	0
GRF10	protein_coding	0		AT3G54625	lncRNA	0
MBD8	protein_coding	59.2798		AT3G08415	lncRNA	0
UGT85A7	protein_coding	0.900377		AT3G08430	lncRNA	0
UGT85A3	protein_coding	0		AT3G08435	lncRNA	0
F12K8.24	protein_coding	17.0775		AT3G08450	lncRNA	0
COX6B	protein_coding	0		AT3G08455	lncRNA	0
F12K8.18	protein_coding	0		AT3G08460	lncRNA	0
ATL15	protein_coding	0		AT3G08465	lncRNA	0
F12K8.27	protein_coding	9.84019		AT3G08475	lncRNA	0
PATL2	protein_coding	0.559476		AT3G08470	lncRNA	0
AGL87	protein_coding	5.87976		AT3G08480	lncRNA	0
A/N-InvD	protein_coding	33.6757		AT3G08515	lncRNA	0
T22J18.16	protein_coding	6.44366		AT3G08525	lncRNA	0
T22J18.14	protein_coding	0		AT3G08535	lncRNA	0
T22J18.13	protein_coding	22.64		AT3G08545	lncRNA	0
SUC2	protein_coding	0		AT3G08585	lncRNA	0
T22J18.11	protein_coding	0		AT3G08595	lncRNA	0
GI	protein_coding	0		AT3G08635	lncRNA	0
PFL	protein_coding	0		AT3G08645	lncRNA	0
T22J18.2	protein_coding	0		AT3G08665	lncRNA	0
AT1G22830	protein_coding	0		AT3G08655	lncRNA	0
CYTC-1	protein_coding	0		AT3G08685	lncRNA	0
F19G10.17	protein_coding	8.53085		AT3G08675	lncRNA	0
CEL5	protein_coding	19.7221		AT3G08725	lncRNA	0
AtSUN3	protein_coding	13.382		AT3G08765	lncRNA	7.73583
AT1G22885	protein_coding	0		AT3G08775	lncRNA	0
F19G10.22	protein_coding	0		AT3G08805	lncRNA	0
F19G10.14	protein_coding	0		AT3G08795	lncRNA	0
AT1G22980	protein_coding	0		AT3G08815	lncRNA	0
CRF7	protein_coding	0		AT3G08835	lncRNA	0
HIPP22	protein_coding	0		AT3G08845	lncRNA	0
LPR1	protein_coding	0		AT3G08855	lncRNA	0
F19G10.3	protein_coding	0		AT3G08875	lncRNA	0
AT1G23037	protein_coding	0		AT3G08905	lncRNA	0
F19G10.19	protein_coding	6.23959		AT3G08915	lncRNA	54.0413
F19G10.1	protein_coding	2.90386		AT3G08925	lncRNA	0
MDP40	protein_coding	0.967033		AT3G08935	lncRNA	0
T26J12.12	protein_coding	0		AT3G08965	lncRNA	0
T26J12.9	protein_coding	3.80855		AT3G09015	lncRNA	0
RALFL2	protein_coding	0		AT3G09025	lncRNA	0
RALFL3	protein_coding	0		AT3G09045	lncRNA	0
T26J12.8	protein_coding	0		AT3G09065	lncRNA	0
T26J12.19	protein_coding	0.687051		AT3G09075	lncRNA	0
PGM3	protein_coding	0		AT3G09095	lncRNA	0
F26F24.4	protein_coding	4.2428		AT3G09115	lncRNA	0
F26F24.9	protein_coding	21.4946		AT3G09125	lncRNA	0
MMZ1	protein_coding	13.0388		AT3G09135	lncRNA	0
F26F24.11	protein_coding	0		AT3G09145	lncRNA	0
F26F24.12	protein_coding	3.54023		AT3G58795	lncRNA	0
RPL27AB	protein_coding	20.4895		AT3G09155	lncRNA	0
GGT1	protein_coding	27.786		AT3G09175	lncRNA	0
F26F24.23	protein_coding	13.9025		AT3G09185	lncRNA	0
F26F24.26	protein_coding	2.26826		AT3G09195	lncRNA	0
CAF2	protein_coding	0		AT3G09205	lncRNA	0
F26F24.28	protein_coding	13.7542		AT3G09245	lncRNA	0
INO	protein_coding	0		AT3G09255	lncRNA	0
F28C11.26	protein_coding	41.2781		AT3G09295	lncRNA	0
ARF1	protein_coding	0		AT3G09305	lncRNA	0
F28C11.13	protein_coding	4.47023		AT3G09315	lncRNA	0
F28C11.14	protein_coding	8.61904		AT3G09325	lncRNA	0
F28C11.15	protein_coding	76.9297		AT3G09345	lncRNA	0
F28C11.16	protein_coding	3.19443		AT3G09335	lncRNA	0
SRO2	protein_coding	4.31446		AT3G09355	lncRNA	0
F28C11.29	protein_coding	20.4209		AT3G09365	lncRNA	0
F28C11.31	protein_coding	83.9679		AT3G09395	lncRNA	0
F28C11.24	protein_coding	0		AT3G09415	lncRNA	0
F28C11.27	protein_coding	18.5354		AT3G09435	lncRNA	0
AT1G23645	protein_coding	0.404519		AT3G09425	lncRNA	0
F5O8.41	protein_coding	2.38778		AT3G09445	lncRNA	0
F5O8.23	protein_coding	0		AT3G09475	lncRNA	0
F5O8.25	protein_coding	17.7651		AT3G09485	lncRNA	0
F5O8.32	protein_coding	0		AT3G09495	lncRNA	0
F5O8.36	protein_coding	10.1764		AT3G09525	lncRNA	0
SPDS1	protein_coding	28.2916		AT3G09545	lncRNA	0
F5O8.39	protein_coding	0		AT3G09555	lncRNA	0
F5O8.40	protein_coding	22.9711		AT3G09565	lncRNA	0
T23E23.1	protein_coding	514.054		AT3G09575	lncRNA	0
RSZ21	protein_coding	0		AT3G09605	lncRNA	0
T23E23.8	protein_coding	4.28684		AT3G09635	lncRNA	0
AT1G23915	protein_coding	2.89156		AT3G09625	lncRNA	0
T23E23.26	protein_coding	0		AT3G09655	lncRNA	0
T23E23.15	protein_coding	0		AT3G09645	lncRNA	0
AT1G23995	protein_coding	36.2178		AT3G09665	lncRNA	0
AT1G23985	protein_coding	14.2043		AT3G09675	lncRNA	0
T23E23.17	protein_coding	0		AT3G09685	lncRNA	0
T23E23.27	protein_coding	1.08366		AT3G09695	lncRNA	0
T23E23.20	protein_coding	337.343		AT3G09705	lncRNA	0
T23E23.21	protein_coding	0		AT3G09745	lncRNA	3.66926
AT1G24062	protein_coding	9.94118		AT3G09725	lncRNA	0
AT1G24095	protein_coding	0		AT3G09755	lncRNA	0
F3I6.3	protein_coding	18.302		AT3G09765	lncRNA	0
F3I6.5	protein_coding	0		AT3G09775	lncRNA	0
F3I6.6	protein_coding	0		AT3G09785	lncRNA	0
AT1G24145	protein_coding	0		AT3G09795	lncRNA	41.9613
AT1G24159	protein_coding	0		AT3G09845	lncRNA	0
F3I6.13	protein_coding	0		AT3G09855	lncRNA	0
AT1G24256	protein_coding	90.4774		AT3G09875	lncRNA	0
F3I6.21	protein_coding	0		AT3G09895	lncRNA	17.3969
F3I6.23	protein_coding	0		AT3G09935	lncRNA	0
F3I6.26	protein_coding	0		AT3G09945	lncRNA	0
F21J9.4	protein_coding	0		AT3G09955	lncRNA	0
AT1G24388	protein_coding	0		AT3G09965	lncRNA	0
F21J9.5	protein_coding	0		AT3G09985	lncRNA	0
AT1G24405	protein_coding	0		AT4G03525	lncRNA	0
F21J9.9	protein_coding	1.36076		AT4G03535	lncRNA	0
F21J9.10	protein_coding	0		AT4G03545	lncRNA	0
KCR2	protein_coding	1.01504		AT4G03555	lncRNA	0
AT1G24475	protein_coding	80.5188		AT4G03575	lncRNA	0
F21J9.14	protein_coding	0		AT4G03595	lncRNA	0
AT1G24485	protein_coding	0		AT4G03585	lncRNA	17.4934
BCP1	protein_coding	22.9918		AT4G03655	lncRNA	0
F21J9.19	protein_coding	0		AT4G03665	lncRNA	0
AT1G24580	protein_coding	3.55486		AT4G03705	lncRNA	0
AT1G24575	protein_coding	0		AT4G03715	lncRNA	0
AT1G24577	protein_coding	0		AT4G03725	lncRNA	0
AT1G24600	protein_coding	6.83166		AT4G03755	lncRNA	0
F21J9.28	protein_coding	-		AT4G03765	lncRNA	0
AT1G24660	protein_coding	2.18521		AT4G03785	lncRNA	0
F5A9.20	protein_coding	18.0023		AT4G03805	lncRNA	0
LpxC1	protein_coding	34.1295		AT4G03815	lncRNA	0
AT1G24800	protein_coding	0		AT4G03845	lncRNA	0
F5A9.17	protein_coding	0		AT4G03855	lncRNA	0
F5A9.16	protein_coding	0		AT4G03875	lncRNA	0
LpxC2	protein_coding	23.1682		AT4G03895	lncRNA	4.80261
F5A9.15	protein_coding	5.00742		AT4G03905	lncRNA	0
AT1G24881	protein_coding	0		AT4G03985	lncRNA	0
F5A9.13	protein_coding	129.019		AT4G04015	lncRNA	0
F5A9.10	protein_coding	7.23099		AT4G04075	lncRNA	57.6386
F5A9.9	protein_coding	94.3852		AT4G04115	lncRNA	0
LpxC3	protein_coding	39.0356		AT4G04135	lncRNA	0
AT1G25055	protein_coding	2.60732		AT4G04195	lncRNA	0
F5A9.7	protein_coding	24.1539		AT4G04215	lncRNA	0
F5A9.6	protein_coding	6.27073		AT4G04225	lncRNA	3.9753
F5A9.5	protein_coding	19.3426		AT4G04235	lncRNA	0
F5A9.4	protein_coding	17.8021		AT4G04275	lncRNA	0
LpxC4	protein_coding	0		AT4G04285	lncRNA	0
AT1G25150	protein_coding	0		AT4G04295	lncRNA	0
F5A9.3	protein_coding	0		AT4G04305	lncRNA	0
F5A9.1	protein_coding	0		AT4G04335	lncRNA	3.13524
LpxC5	protein_coding	0		AT4G04345	lncRNA	0
AT1G25211	protein_coding	0		AT4G04355	lncRNA	0
ASB1	protein_coding	0		AT4G04425	lncRNA	0
F4F7.38	protein_coding	30.806		AT4G04435	lncRNA	0.300315
AT1G25275	protein_coding	6.65282		AT4G04455	lncRNA	0
AT1G25277	protein_coding	4.29931		AT4G04445	lncRNA	63.2422
F4F7.31	protein_coding	5.60381		AT4G04515	lncRNA	0
MEE8	protein_coding	3.27239		AT4G04505	lncRNA	0
F4F7.29	protein_coding	11.4051		AT4G04535	lncRNA	0
MYB116	protein_coding	20.6461		AT4G04565	lncRNA	765.091
F4F7.25	protein_coding	4.27444		AT4G04625	lncRNA	0
F4F7.1	protein_coding	0.404183		AT4G04645	lncRNA	0
AT1G25375	protein_coding	0		AT4G04665	lncRNA	0
F2J7.14	protein_coding	14.3084		AT4G04675	lncRNA	0
F2J7.16	protein_coding	19.9318		AT4G04755	lncRNA	0
AT1G25422	protein_coding	22.6658		AT4G04765	lncRNA	0
CLE43	protein_coding	27.0185		AT4G04077	lncRNA	0
KCS5	protein_coding	0		AT4G04785	lncRNA	0
F2J7.6	protein_coding	4.85524		AT4G04795	lncRNA	0
TEM1	protein_coding	0		AT4G04805	lncRNA	0
F2J7.2	protein_coding	0		AT4G04815	lncRNA	0
SOG1	protein_coding	0		AT4G04855	lncRNA	0
F14G11.11	protein_coding	2.89309		AT4G04865	lncRNA	0
F14G11.5	protein_coding	6.68373		AT4G04875	lncRNA	0
F14G11.6	protein_coding	0		AT4G04905	lncRNA	0
F28B23.19	protein_coding	17.6755		AT4G04945	lncRNA	0
F28B23.18	protein_coding	12.3053		AT4G04965	lncRNA	0
AtTTM2	protein_coding	0		AT4G04975	lncRNA	0
Cpn60beta4	protein_coding	0		AT4G05005	lncRNA	0
SOFL1	protein_coding	9.21267		AT4G05015	lncRNA	0
F28B23.27	protein_coding	0		AT4G05025	lncRNA	0
AT1G26225	protein_coding	21.2374		AT4G05065	lncRNA	0
F28B23.10	protein_coding	6.01162		AT4G05085	lncRNA	0
CIB5	protein_coding	0		AT4G05115	lncRNA	443.379
F28B23.4	protein_coding	10.0865		AT4G05125	lncRNA	0
F28B23.5	protein_coding	11.2824		AT4G05155	lncRNA	0
CAL	protein_coding	1.26353		AT4G05215	lncRNA	0
F28B23.3	protein_coding	0		AT4G05225	lncRNA	0
F28B23.2	protein_coding	35.4264		AT4G05235	lncRNA	0
CB5-A	protein_coding	7.31457		AT4G05245	lncRNA	0
F28B23.28	protein_coding	8.42671		AT4G05255	lncRNA	0
SP1L1	protein_coding	6.59758		AT4G05275	lncRNA	0
MES13	protein_coding	18.5893		AT4G05285	lncRNA	0
T1K7.24	protein_coding	0.73682		AT4G05295	lncRNA	0
T1K7.22	protein_coding	33.0428		AT4G05315	lncRNA	0
T1K7.14	protein_coding	0		AT4G05335	lncRNA	0
T1K7.13	protein_coding	5.93243		AT4G05355	lncRNA	0
AT1G26515	protein_coding	11.7789		AT4G05375	lncRNA	0
T1K7.5	protein_coding	20.0134		AT4G05385	lncRNA	0
CLE9	protein_coding	39.4023		AT4G05405	lncRNA	0
T1K7.2	protein_coding	3.25491		AT4G05395	lncRNA	0
FBR12	protein_coding	42.3254		AT4G05425	lncRNA	0
AT1G26665	protein_coding	7.82924		AT4G05435	lncRNA	0
VTI1B	protein_coding	4.29761		AT4G05445	lncRNA	0
T24P13.7	protein_coding	2.67689		AT4G05485	lncRNA	0
T24P13.10	protein_coding	0.168283		AT4G05525	lncRNA	0
SDG35	protein_coding	0		AT4G05535	lncRNA	0
AT1G26773	protein_coding	0		AT4G05545	lncRNA	0
T24P13.17	protein_coding	2.74968		AT4G05565	lncRNA	0
AT1G26795	protein_coding	11.3618		AT4G05605	lncRNA	0
AT1G26796	protein_coding	28.9085		AT4G05615	lncRNA	0
AT1G26797	protein_coding	3.1661		AT4G05625	lncRNA	0
AT1G26799	protein_coding	2.04345		AT4G05655	lncRNA	0
GALT1	protein_coding	15.8492		AT4G05660	lncRNA	0
AT1G26815	protein_coding	0		AT4G05665	lncRNA	0
RNS3	protein_coding	12.9054		AT4G05670	lncRNA	0
CUL3	protein_coding	-		AT4G05675	lncRNA	0
ORC6	protein_coding	0		AT4G05680	lncRNA	0
T2P11.8	protein_coding	0.30037		AT4G05685	lncRNA	2.67494
RPL10B	protein_coding	0.193221		AT4G05695	lncRNA	0
T2P11.11	protein_coding	0		AT4G05700	lncRNA	0
AT1G26921	protein_coding	158.49		AT4G05705	lncRNA	0
T2P11.13	protein_coding	6.4636		AT4G05710	lncRNA	0
KDR	protein_coding	0		AT4G05715	lncRNA	0
AT1G26976	protein_coding	0		AT4G09432	lncRNA	0
T7N9.9	protein_coding	3.90006		AT4G05730	lncRNA	0
ATHB54	protein_coding	20.8943		AT4G05735	lncRNA	0
ATHB54	protein_coding	11.0428		AT4G05740	lncRNA	0
T7N9.12	protein_coding	17.5377		AT4G05745	lncRNA	0
NRT1.6	protein_coding	0		AT4G05750	lncRNA	0
AT1G27135	protein_coding	0		AT4G05760	lncRNA	0
T7N9.26	protein_coding	0		AT4G05765	lncRNA	0
F17L21.3	protein_coding	4.77667		AT4G05770	lncRNA	0
F17L21.4	protein_coding	0		AT4G05775	lncRNA	0
F17L21.32	protein_coding	0		AT4G05780	lncRNA	0
F17L21.6	protein_coding	12.7416		AT4G05785	lncRNA	0
F17L21.8	protein_coding	0		AT4G05790	lncRNA	0
F17L21.12	protein_coding	0		AT4G05795	lncRNA	0
LCR	protein_coding	0		AT4G05805	lncRNA	0
F17L21.31	protein_coding	0		AT4G05810	lncRNA	0
SPL11	protein_coding	29.5785		AT4G05815	lncRNA	0
AT1G27385	protein_coding	41.1993		AT4G05840	lncRNA	0
F17L21.19	protein_coding	0		AT4G05845	lncRNA	0
F17L21.20	protein_coding	27.28		AT4G05850	lncRNA	0
F17L21.22	protein_coding	4.48727		AT4G05870	lncRNA	0
AT1G27435	protein_coding	0		AT4G05875	lncRNA	0
[truncated: 14,604 more rows]

## Sheet: C. elegans
Methylated_gene_name	Features	FPKM		Unmethylated_gene_name	Features	FPKM
linc-131	lncRNA	0		linc-30	lncRNA	0.12606
linc-9	lncRNA	5.9799		linc-23	lncRNA	0
linc-156	lncRNA	0.0172263		Y71F9AM.9	lncRNA	2.76648
linc-53	lncRNA	2.67227		linc-167	lncRNA	0
linc-4	lncRNA	3.3536		linc-63	lncRNA	0
linc-138	lncRNA	0.0493589		linc-85	lncRNA	0.270405
linc-107	lncRNA	0.33908		linc-104	lncRNA	0
linc-169	lncRNA	4.89882e-06		linc-39	lncRNA	0
linc-120	lncRNA	0.0228012		linc-91	lncRNA	0.0897453
linc-147	lncRNA	0		M04F3.7	lncRNA	4.15996
linc-57	lncRNA	0		linc-149	lncRNA	0
linc-105	lncRNA	0		linc-141	lncRNA	0
linc-109	lncRNA	0.102445		linc-58	lncRNA	0
linc-129	lncRNA	0		linc-113	lncRNA	0
linc-76	lncRNA	0.896408		linc-84	lncRNA	0.566875
linc-101	lncRNA	0.96114		linc-80	lncRNA	0
linc-126	lncRNA	0		linc-18	lncRNA	0
linc-119	lncRNA	0		linc-1	lncRNA	0
linc-65	lncRNA	0		linc-124	lncRNA	0.446279
linc-96	lncRNA	1.02582		linc-52	lncRNA	0
linc-146	lncRNA	0		linc-13	lncRNA	0
linc-153	lncRNA	0.0260923		linc-16	lncRNA	0.184292
linc-108	lncRNA	0.944652		linc-46	lncRNA	3.31075
linc-166	lncRNA	0		linc-8	lncRNA	3.9241
linc-103	lncRNA	0.199166		linc-66	lncRNA	0
linc-88	lncRNA	0.398746		linc-12	lncRNA	0
linc-7	lncRNA	4.51972		linc-10	lncRNA	0
linc-20	lncRNA	2.15725		linc-11	lncRNA	0
linc-155	lncRNA	0		linc-71	lncRNA	0
homt-1	protein_coding	23.9887		linc-17	lncRNA	0.337441
nlp-40	protein_coding	202.097		linc-68	lncRNA	0
rcor-1	protein_coding	17.6665		linc-139	lncRNA	0
sesn-1	protein_coding	9.77574		linc-49	lncRNA	0
pgs-1	protein_coding	10.6724		linc-127	lncRNA	0
Y48G1C.5	protein_coding	0.396625		linc-122	lncRNA	0
csk-1	protein_coding	14.2771		linc-44	lncRNA	0
Y48G1C.10	protein_coding	7.00944		linc-27	lncRNA	0
Y48G1C.9	protein_coding	37.5141		linc-35	lncRNA	0
Y48G1C.8	protein_coding	14.3773		linc-73	lncRNA	1.1634
F53G12.9	protein_coding	5.46051		linc-125	lncRNA	0.136085
F53G12.8	protein_coding	2.23048		linc-110	lncRNA	0.0994222
col-45	protein_coding	10.6463		linc-133	lncRNA	0
spe-8	protein_coding	0.71571		linc-93	lncRNA	0
mex-3	protein_coding	62.7182		linc-72	lncRNA	0
ptr-11	protein_coding	5.05883		linc-47	lncRNA	0
atm-1	protein_coding	5.05329		linc-164	lncRNA	0.0444989
Y48G1BL.7	protein_coding	1.52709		linc-74	lncRNA	0.345937
Y48G1BL.8	protein_coding	0.49879		linc-152	lncRNA	0
snpc-3.2	protein_coding	1.36408		linc-90	lncRNA	0
C53D5.1	protein_coding	7.4737		linc-37	lncRNA	3.07627
xpo-2	protein_coding	35.0558		linc-40	lncRNA	0.0795326
rnp-8	protein_coding	29.3006		linc-24	lncRNA	0.634495
pqn-59	protein_coding	193.459		linc-42	lncRNA	0
taf-4	protein_coding	15.6177		linc-143	lncRNA	0
R119.5	protein_coding	4.83723		linc-19	lncRNA	0.13243
tol-1	protein_coding	9.91598		linc-45	lncRNA	0
W04C9.5	protein_coding	1.35177		linc-95	lncRNA	0.204836
cutl-13	protein_coding	0.240457		linc-82	lncRNA	0.192457
W04C9.9	protein_coding	0		linc-2	lncRNA	40.4755
W04C9.2	protein_coding	61.6658		linc-165	lncRNA	0
haf-4	protein_coding	19.6427		linc-116	lncRNA	0
Y65B4BL.3	protein_coding	6.8652		linc-161	lncRNA	0
Y65B4BL.4	protein_coding	11.1007		linc-87	lncRNA	0.560533
acs-13	protein_coding	75.646		linc-99	lncRNA	0
wwp-1	protein_coding	48.3538		linc-94	lncRNA	0.237793
ceh-9	protein_coding	0.275797		linc-159	lncRNA	0
grl-16	protein_coding	32.8595		linc-89	lncRNA	0
hum-7	protein_coding	3.02835		linc-158	lncRNA	0
vps-20	protein_coding	45.6661		linc-77	lncRNA	0
Y65B4A.2	protein_coding	6.23528		linc-26	lncRNA	0
Y65B4A.7	protein_coding	0.248955		linc-41	lncRNA	0
cus-2	protein_coding	18.1169		linc-21	lncRNA	0
Y65B4A.9	protein_coding	0.487506		linc-114	lncRNA	0
Y18H1A.11	protein_coding	1.83537		linc-79	lncRNA	0
hasp-2	protein_coding	0.495216		linc-145	lncRNA	0
hgap-1	protein_coding	10.7705		linc-36	lncRNA	2.02655
rec-1	protein_coding	8.18599		linc-50	lncRNA	3.04068
pif-1	protein_coding	7.34306		linc-134	lncRNA	0
Y18H1A.18	protein_coding	1.8616		linc-29	lncRNA	3.16763
col-46	protein_coding	1.2565		linc-135	lncRNA	0
Y18H1A.9	protein_coding	1.56648		linc-97	lncRNA	0
zfh-2	protein_coding	11.3009		linc-157	lncRNA	0.0312426
mig-1	protein_coding	9.25201		linc-151	lncRNA	0
cutl-20	protein_coding	4.85513		linc-121	lncRNA	0
C54G6.3	protein_coding	1.23613		linc-60	lncRNA	0
vps-4	protein_coding	42.8664		linc-111	lncRNA	0.389307
npr-23	protein_coding	2.62284		linc-86	lncRNA	0
gsa-1	protein_coding	13.0587		linc-32	lncRNA	0
Y48G8AL.10	protein_coding	7.15308		linc-128	lncRNA	0
haf-6	protein_coding	7.13087		linc-137	lncRNA	0
Y48G8AL.5	protein_coding	34.414		linc-3	lncRNA	0
herc-1	protein_coding	14.0891		linc-160	lncRNA	0
Y48G8AL.15	protein_coding	10.9773		linc-136	lncRNA	0
grh-1	protein_coding	9.02774		F41F3.10	lncRNA	0
Y48G8AR.8	protein_coding	0		linc-92	lncRNA	0
dapk-1	protein_coding	9.32869		linc-55	lncRNA	0
K12C11.1	protein_coding	47.6383		linc-117	lncRNA	0
Y92H12BL.1	protein_coding	14.1478		linc-31	lncRNA	0
dyb-1	protein_coding	2.60673		linc-69	lncRNA	0.42502
Y92H12A.5	protein_coding	7.88603		linc-38	lncRNA	2.398
src-1	protein_coding	21.4629		linc-148	lncRNA	0
Y73E7A.3	protein_coding	2.64701		linc-162	lncRNA	0.189369
Y73E7A.2	protein_coding	5.45317		linc-123	lncRNA	0
mab-20	protein_coding	13.1416		linc-61	lncRNA	7.81926
Y71G12B.23	protein_coding	4.97951		linc-59	lncRNA	0
drag-1	protein_coding	1.53138		linc-14	lncRNA	11.668
Y71G12B.31	protein_coding	1.37329		linc-62	lncRNA	0
ubc-3	protein_coding	56.9649		linc-98	lncRNA	0
Y71G12B.13	protein_coding	11.1935		linc-168	lncRNA	0
atg-5	protein_coding	18.7903		linc-25	lncRNA	3.89867
tln-1	protein_coding	27.1461		linc-28	lncRNA	0
mppa-1	protein_coding	10.8661		linc-51	lncRNA	4.14715e-06
ddx-27	protein_coding	15.1826		linc-81	lncRNA	0.186324
Y71G12B.6	protein_coding	21.8817		linc-70	lncRNA	0
Y71G12B.30	protein_coding	1.33635		linc-163	lncRNA	0
tag-96	protein_coding	3.07419		linc-170	lncRNA	0
scm-1	protein_coding	37.4884		F19G12.10	lncRNA	3.18248
gap-3	protein_coding	5.22154		linc-64	lncRNA	0
arl-13	protein_coding	4.07412		linc-75	lncRNA	0
phb-1	protein_coding	99.1237		F31A9.2	lncRNA	0
eif-2alpha	protein_coding	76.5186		linc-6	lncRNA	21.1456
pcyt-2.1	protein_coding	37.7095		linc-78	lncRNA	0
npp-13	protein_coding	21.5072		linc-154	lncRNA	0
afd-1	protein_coding	14.5619		linc-150	lncRNA	0
ule-1	protein_coding	149.656		linc-56	lncRNA	1.71821
gcy-17	protein_coding	0.246632		linc-112	lncRNA	0
lgc-51	protein_coding	0.508966		linc-67	lncRNA	0
slc-17.6	protein_coding	13.4715		linc-130	lncRNA	0
abt-2	protein_coding	3.57454		linc-22	lncRNA	2.32186
cdk-7	protein_coding	19.2031		linc-83	lncRNA	0
Y39G10AR.11	protein_coding	34.2881		linc-33	lncRNA	0
mcm-4	protein_coding	33.0744		linc-15	lncRNA	4.72714
dot-1.1	protein_coding	22.9416		linc-142	lncRNA	0.0398059
zwl-1	protein_coding	21.7403		lep-5	lncRNA	127.106
F23C8.8	protein_coding	0.966539		linc-43	lncRNA	0
tipn-1	protein_coding	13.5566		linc-34	lncRNA	1.68001
ubxn-1	protein_coding	31.0951		linc-5	lncRNA	2.28539
F23C8.3	protein_coding	2.92562		linc-102	lncRNA	0
inx-19	protein_coding	0.673623		linc-54	lncRNA	0
dmsr-2	protein_coding	2.00328		linc-118	lncRNA	0
Y23H5B.12	protein_coding	0.114526		linc-115	lncRNA	0
C55C2.4	protein_coding	0		linc-140	lncRNA	0.445647
scrt-1	protein_coding	0		linc-100	lncRNA	0
K07A3.3	protein_coding	1.21071		linc-144	lncRNA	0
ctn-1	protein_coding	12.4199		linc-106	lncRNA	0.543298
cars-1	protein_coding	41.3048		C33E10.12	lncRNA	0
F32B5.6	protein_coding	38.2827		linc-48	lncRNA	0.265216
F32B5.7	protein_coding	8.62748		Y74C9A.1	protein_coding	0
cpz-1	protein_coding	183.907		Y48G1C.12	protein_coding	11.3053
lin-17	protein_coding	6.53946		Y48G1C.6	protein_coding	3.02604
dnj-30	protein_coding	25.5526		pid-2	protein_coding	7.51702
Y71F9B.6	protein_coding	5.45077		Y48G1C.13	protein_coding	57.7563
Y71F9B.2	protein_coding	17.0237		rab-11.1	protein_coding	242.372
plk-2	protein_coding	25.4822		rpl-7	protein_coding	2191.46
Y71F9B.9	protein_coding	10.6775		F53G12.4	protein_coding	0.961067
sop-3	protein_coding	16.1332		duox-2	protein_coding	0.119351
W03D8.8	protein_coding	1.43931		F53G12.18	protein_coding	0
W03D8.7	protein_coding	1.63664		bli-3	protein_coding	5.74483
pop-1	protein_coding	18.0045		F56C11.6	protein_coding	7.79911
Y71F9AL.11	protein_coding	0.173586		F56C11.5	protein_coding	14.8793
Y71F9AL.10	protein_coding	26.5798		F56C11.3	protein_coding	10.6273
Y71F9AL.12	protein_coding	16.5952		snpc-3.3	protein_coding	4.69927
arx-1	protein_coding	33.3089		Y48G1BM.7	protein_coding	0
parp-1	protein_coding	14.9984		Y48G1BR.1	protein_coding	4.64686
nxt-1	protein_coding	38.6008		43528	protein_coding	7.03459
cogc-3	protein_coding	12.3633		ztf-3	protein_coding	5.64644
dnj-28	protein_coding	6.92414		C53D5.5	protein_coding	5.60819
Y54E10BL.3	protein_coding	7.16022		imb-3	protein_coding	62.2176
mek-2	protein_coding	22.7627		nol-14	protein_coding	14.6086
rpb-7	protein_coding	32.9056		daf-25	protein_coding	11.6644
mod-5	protein_coding	1.81099		mbtr-1	protein_coding	6.32462
M01B12.4	protein_coding	22.8177		Y48G1A.2	protein_coding	25.6801
riok-1	protein_coding	17.0475		Y48G1A.1	protein_coding	3.23843
C45E1.5	protein_coding	0		R119.2	protein_coding	12.3559
C45E1.4	protein_coding	7.31031		R119.3	protein_coding	31.3942
lpd-6	protein_coding	30.3037		otub-2	protein_coding	8.85562
dscc-1	protein_coding	15.1079		Y50C1A.2	protein_coding	0.267885
vbh-1	protein_coding	74.3598		C07F11.2	protein_coding	0.633259
Y54E10A.10	protein_coding	30.1824		W04C9.4	protein_coding	51.3839
Y54E10A.11	protein_coding	9.41165		W04C9.6	protein_coding	0.289916
Y54E10A.12	protein_coding	10.1235		deps-1	protein_coding	36.7675
fog-1	protein_coding	4.31749		Y65B4BL.7	protein_coding	3.24246
txl-1	protein_coding	28.2181		Y65B4BL.6	protein_coding	6.22302
cogc-1	protein_coding	8.58387		Y65B4BL.1	protein_coding	11.7316
zip-4	protein_coding	24.0286		Y65B4BM.3	protein_coding	23.121
sulp-6	protein_coding	0.301723		psf-3	protein_coding	29.308
cdap-2	protein_coding	20.9742		icd-2	protein_coding	674.502
edc-4	protein_coding	14.0662		ptr-21	protein_coding	17.7512
W05F2.6	protein_coding	22.0249		lpr-1	protein_coding	1.88027
W05F2.4	protein_coding	9.98005		Y65B4BR.1	protein_coding	3.21984
cdk-2	protein_coding	18.0734		F56A6.5	protein_coding	0.180422
neto-1	protein_coding	1.73294		F56A6.8	protein_coding	0
tag-63	protein_coding	10.9944		eme-1	protein_coding	13.4528
msh-6	protein_coding	16.532		sago-2	protein_coding	6.49357
Y47G6A.14	protein_coding	1.3039		Y65B4A.4	protein_coding	2.27671
spg-7	protein_coding	21.3699		Y65B4A.6	protein_coding	30.638
Y47G6A.18	protein_coding	15.0598		Y65B4A.8	protein_coding	7.84598
pcaf-1	protein_coding	7.39477		Y18H1A.14	protein_coding	0.113664
Y47G6A.19	protein_coding	12.6363		ptp-5.3	protein_coding	0.163984
Y47G6A.5	protein_coding	12.4017		Y18H1A.4	protein_coding	19.5337
rnp-6	protein_coding	27.3109		Y18H1A.2	protein_coding	20.7409
rde-10	protein_coding	6.63052		Y18H1A.15	protein_coding	0.194081
Y47G6A.21	protein_coding	18.1114		col-47	protein_coding	0.636448
lpd-3	protein_coding	5.47478		Y18H1A.8	protein_coding	0.263195
inx-22	protein_coding	19.2779		mps-3	protein_coding	1.33461
inx-21	protein_coding	8.95252		T06A4.3	protein_coding	3.22449
jmjc-1	protein_coding	5.42859		T06A4.1	protein_coding	0.954913
ccb-1	protein_coding	6.59316		ZC123.1	protein_coding	4.47019
col-50	protein_coding	8.02287		ZC123.4	protein_coding	6.48093
larp-5	protein_coding	39.2985		Y95B8A.8	protein_coding	20.1856
ric-19	protein_coding	4.56824		pde-6	protein_coding	14.2286
ptr-2	protein_coding	21.2138		Y95B8A.6	protein_coding	13.9871
unc-11	protein_coding	22.124		him-19	protein_coding	5.02266
ubr-1	protein_coding	17.8116		gpa-16	protein_coding	18.762
unc-108	protein_coding	159.227		Y95B8A.4	protein_coding	0.742385
mpc-2	protein_coding	52.635		prhg-1	protein_coding	3.66593
F53F10.1	protein_coding	7.76612		Y95B8A.2	protein_coding	13.5414
gsp-4	protein_coding	5.798		nas-30	protein_coding	1.68913
guk-1	protein_coding	35.1787		shc-1	protein_coding	8.16603
hcp-4	protein_coding	20.759		hmbx-1	protein_coding	4.70802
pgk-1	protein_coding	69.8799		C54G6.2	protein_coding	0.114804
C50F2.2	protein_coding	7.33279		madf-6	protein_coding	5.21132
abf-1	protein_coding	1.87881		C54G6.8	protein_coding	0
C50F2.1	protein_coding	0		spp-17	protein_coding	311.684
C50F2.5	protein_coding	1.88363		spp-23	protein_coding	53.3363
T20F5.4	protein_coding	6.47156		mrpl-38	protein_coding	31.6654
T20F5.6	protein_coding	20.4069		spd-1	protein_coding	19.0116
T20F5.7	protein_coding	27.7875		Y34D9A.3	protein_coding	8.69587
egg-4	protein_coding	23.1171		Y34D9A.7	protein_coding	23.9356
lrp-2	protein_coding	4.49943		glrx-10	protein_coding	51.6133
unc-73	protein_coding	23.1201		Y34D9A.8	protein_coding	7.88012
unc-89	protein_coding	9.44054		R06A10.1	protein_coding	5.13914
acd-2	protein_coding	2.07532		R06A10.5	protein_coding	0
acd-1	protein_coding	0.40108		R06A10.4	protein_coding	3.99253
delm-2	protein_coding	0.884079		ZK993.2	protein_coding	0.486159
cyb-2.2	protein_coding	45.1035		ZK993.5	protein_coding	0
H31G24.1	protein_coding	0		ceh-45	protein_coding	0.660706
lin-44	protein_coding	2.5809		aps-3	protein_coding	20.0494
let-504	protein_coding	30.3462		rpl-17	protein_coding	1519.94
E01A2.2	protein_coding	37.9216		Y48G8AL.7	protein_coding	12.437
E01A2.5	protein_coding	9.41149		smg-2	protein_coding	16.7934
R12E2.8	protein_coding	0.258871		Y48G8AL.16	protein_coding	0
inx-15	protein_coding	23.1208		Y48G8AL.12	protein_coding	33.5427
egg-5	protein_coding	22.4523		Y48G8AL.13	protein_coding	62.3019
suco-1	protein_coding	43.7226		Y48G8AR.2	protein_coding	2.66539
ppw-1	protein_coding	25.1481		Y48G8AR.3	protein_coding	0
cas-2	protein_coding	25.1084		K12C11.5	protein_coding	0.269351
snrp-40.2	protein_coding	12.0964		K12C11.3	protein_coding	1.93058
C18E3.3	protein_coding	2.79005		K12C11.6	protein_coding	12.4253
swsn-2.2	protein_coding	22.4276		K12C11.7	protein_coding	7.08265
C18E3.1	protein_coding	1.26785		smo-1	protein_coding	285.083
nab-1	protein_coding	9.83149		Y92H12BL.6	protein_coding	0
ndx-7	protein_coding	13.784		Y92H12BL.5	protein_coding	13.0456
exoc-7	protein_coding	10.6416		Y92H12BL.4	protein_coding	5.77768
met-1	protein_coding	10.8032		Y92H12BM.1	protein_coding	4.33074
mus-81	protein_coding	17.4333		Y92H12BR.7	protein_coding	5.38874
Y47D9A.1	protein_coding	30.1388		set-29	protein_coding	8.39371
anc-1	protein_coding	2.71683		Y92H12BR.2	protein_coding	24.5353
ZK973.9	protein_coding	18.437		Y92H12BR.3	protein_coding	40.4876
dhc-1	protein_coding	18.3021		mrpl-15	protein_coding	25.1587
T21E12.3	protein_coding	0		F37F2.2	protein_coding	25.8124
C41D11.10	protein_coding	0		spe-15	protein_coding	4.66199
C41D11.3	protein_coding	13.1319		gst-25	protein_coding	0
cps-6	protein_coding	49.5687		F47G6.3	protein_coding	0.324901
C41D11.9	protein_coding	14.6926		acs-16	protein_coding	3.62807
eri-6	protein_coding	14.5849		Y92H12A.4	protein_coding	3.41818
eri-6	protein_coding	0		Y92H12A.2	protein_coding	12.1522
eri-6	protein_coding	0.451055		cpx-1	protein_coding	36.4953
gcy-28	protein_coding	22.7882		Y73E7A.6	protein_coding	27.2301
mrpl-19	protein_coding	13.8059		adpr-1	protein_coding	9.40505
rnf-145	protein_coding	7.56614		bre-4	protein_coding	7.10835
bet-1	protein_coding	20.2963		Y73E7A.1	protein_coding	47.408
col-52	protein_coding	0.116882		Y73E7A.8	protein_coding	1.74735
D1007.10	protein_coding	9.63262		Y71G12B.18	protein_coding	1.40245
nrd-1	protein_coding	15.0438		pqn-88	protein_coding	5.81382
ubr-4	protein_coding	10.866		Y71G12B.33	protein_coding	0.269536
ain-2	protein_coding	36.0825		Y71G12B.22	protein_coding	1.19995
xnp-1	protein_coding	12.9263		Y71G12B.17	protein_coding	2.53312
chd-7	protein_coding	12.2973		Y71G12B.35	protein_coding	7.79589
let-502	protein_coding	24.3866		lsm-6	protein_coding	78.8299
viln-1	protein_coding	12.5765		Y71G12B.10	protein_coding	29.3093
M04F3.5	protein_coding	18.2721		lin-65	protein_coding	10.14
zig-7	protein_coding	20.161		Y71G12B.25	protein_coding	7.85023
ept-1	protein_coding	36.2712		Y71G12B.26	protein_coding	1.06222
F57C9.4	protein_coding	18.4283		Y71G12B.27	protein_coding	2.10001
glo-2	protein_coding	4.27822		Y71G12B.5	protein_coding	0.103504
pdxk-1	protein_coding	14.0959		pghm-1	protein_coding	64.1373
rga-6	protein_coding	2.21886		Y71G12B.3	protein_coding	0.601919
F25F8.1	protein_coding	3.23699		Y71G12B.32	protein_coding	0.578504
glc-2	protein_coding	5.94259		Y71G12B.2	protein_coding	0.445647
unc-38	protein_coding	2.04946		chaf-2	protein_coding	24.1455
pgal-1	protein_coding	70.238		C53H9.3	protein_coding	44.7274
acl-11	protein_coding	6.78108		C53H9.2	protein_coding	79.7259
dip-2	protein_coding	14.5605		rpl-27	protein_coding	2219.04
him-1	protein_coding	24.0651		C53H9.4	protein_coding	0
W03G9.9	protein_coding	0		egl-30	protein_coding	74.3949
mes-3	protein_coding	18.4868		emr-1	protein_coding	48.9653
dom-3	protein_coding	12.3225		nlp-12	protein_coding	108.129
F54C1.8	protein_coding	0.61099		M01D7.9	protein_coding	0
lfe-2	protein_coding	20.0907		Y71G12A.5	protein_coding	0
vha-16	protein_coding	150.983		tub-2	protein_coding	19.56
C30F8.3	protein_coding	0.340608		Y71G12A.4	protein_coding	0.396838
ift-20	protein_coding	1.75497		trpp-10	protein_coding	7.67584
elpc-1	protein_coding	10.5231		Y51F10.7	protein_coding	265.89
Y110A7A.9	protein_coding	15.8748		hex-4	protein_coding	9.73509
prp-31	protein_coding	31.3352		Y51F10.4	protein_coding	18.7073
pfkb-1.1	protein_coding	49.1142		Y51F10.15	protein_coding	0
unc-63	protein_coding	2.92821		spe-48	protein_coding	10.3524
let-630	protein_coding	21.5847		Y51F10.11	protein_coding	4.7545
hcp-6	protein_coding	9.04633		Y51F10.3	protein_coding	26.816
npp-6	protein_coding	15.8828		Y51F10.2	protein_coding	35.2331
fncm-1	protein_coding	5.28727		crtc-1	protein_coding	8.52079
let-363	protein_coding	12.2132		Y20F4.4	protein_coding	7.62214
B0261.6	protein_coding	5.1462		Y20F4.8	protein_coding	0.815145
B0261.1	protein_coding	15.7904		Y37E3.1	protein_coding	9.89356
cln-3.2	protein_coding	8.70464		rpb-10	protein_coding	47.8855
dnj-4	protein_coding	9.49052		moag-4	protein_coding	94.0043
erm-1	protein_coding	69.1418		rla-1	protein_coding	1745.44
let-526	protein_coding	29.3737		Y37E3.8	protein_coding	2513.89
aman-3	protein_coding	1.2366		iglr-3	protein_coding	3.24342
F48C1.8	protein_coding	2.00191		Y37E3.19	protein_coding	1.92896
dhs-2	protein_coding	10.0957		fpn-1.1	protein_coding	3.29388
ppk-1	protein_coding	18.6732		Y37E3.17	protein_coding	46.3222
C24A11.1	protein_coding	1.99244		Y37E3.30	protein_coding	1.08561
frm-4	protein_coding	27.0754		W03F11.5	protein_coding	2.374
F27C1.6	protein_coding	21.841		dct-9	protein_coding	1.34786
atp-3	protein_coding	542.651		W03F11.4	protein_coding	1.6119
F27C1.11	protein_coding	0.593351		Y39G10AL.1	protein_coding	2.38635
hil-8	protein_coding	0		tpxl-1	protein_coding	35.8278
let-355	protein_coding	16.2213		epg-2	protein_coding	12.2555
C09D4.4	protein_coding	15.9747		icp-1	protein_coding	21.0582
mrpl-24	protein_coding	14.9865		Y39G10AR.9	protein_coding	22.0889
F59A3.7	protein_coding	0.558869		nsun-4	protein_coding	7.88228
cpd-1	protein_coding	6.6531		tbca-1	protein_coding	32.0924
pup-3	protein_coding	1.97251		eif-2gamma	protein_coding	56.4946
tom-1	protein_coding	9.42158		ekl-7	protein_coding	11.4003
fubl-4	protein_coding	9.08184		Y39G10AR.32	protein_coding	17.9025
klp-15	protein_coding	31.2221		Y39G10AR.15	protein_coding	0.419448
tns-1	protein_coding	24.0914		srbc-64	protein_coding	0.101811
ubl-5	protein_coding	27.3661		Y39G10AR.16	protein_coding	0.281118
vha-10	protein_coding	296.983		ugt-31	protein_coding	0.952188
trpp-8	protein_coding	9.28152		zeel-1	protein_coding	0
F46F11.1	protein_coding	14.2236		peel-1	protein_coding	0
wdr-12	protein_coding	23.0258		nekl-1	protein_coding	0.430905
F55F8.7	protein_coding	1.18001		sydn-1	protein_coding	4.27743
ptr-10	protein_coding	1.26007		F23C8.13	protein_coding	4.64771
unc-40	protein_coding	14.3397		F23C8.5	protein_coding	86.3592
lim-7	protein_coding	4.54527		did-2	protein_coding	60.7758
F56H1.3	protein_coding	0.0206305		F23C8.7	protein_coding	1.81675
ccpp-1	protein_coding	9.60796		F23C8.14	protein_coding	1.38665
dhhc-11	protein_coding	0.454493		Y74C10AL.2	protein_coding	33.7415
lron-8	protein_coding	3.26629		abtm-1	protein_coding	4.27916
cpb-3	protein_coding	28.7188		Y74C10AR.2	protein_coding	2.96286
mtk-1	protein_coding	9.57246		eif-3.I	protein_coding	74.9891
lin-35	protein_coding	15.0371		Y23H5B.6	protein_coding	20.7344
nhr-2	protein_coding	2.13314		Y23H5B.5	protein_coding	16.2666
F33D11.2	protein_coding	0		Y23H5B.3	protein_coding	1.2151
hpo-3	protein_coding	34.186		Y23H5B.8	protein_coding	1.66637
dhhc-3	protein_coding	19.0518		nspd-8	protein_coding	3.3536
vpr-1	protein_coding	74.0455		Y23H5B.1	protein_coding	3.15309
C34G6.3	protein_coding	2.79122		C55C2.3	protein_coding	0
hpo-27	protein_coding	12.2761		ssp-19	protein_coding	3.49153
B0207.5	protein_coding	0.076515		aat-5	protein_coding	10.2235
avr-14	protein_coding	3.79302		fbp-1	protein_coding	81.1208
C06A5.3	protein_coding	15.0538		ptr-12	protein_coding	4.66401
sir-2.4	protein_coding	12.1517		spe-47	protein_coding	0.65235
unc-94	protein_coding	34.8369		pid-3	protein_coding	39.7805
C06A5.12	protein_coding	0.427572		Y23H5A.2	protein_coding	15.4718
rnf-1	protein_coding	13.2948		Y23H5A.8	protein_coding	0.293113
inst-1	protein_coding	7.57432		F40E3.3	protein_coding	0
csn-2	protein_coding	35.0186		mage-1	protein_coding	21.4547
C27A12.2	protein_coding	14.5739		F40E3.5	protein_coding	2.69959
ZK484.4	protein_coding	19.9		F40E3.6	protein_coding	0.125164
usp-5	protein_coding	20.8161		msrp-1	protein_coding	4.0531
trak-1	protein_coding	28.1519		F32B5.3	protein_coding	0.154765
ttr-58	protein_coding	0.289645		F32B5.2	protein_coding	1.61876
chn-1	protein_coding	26.7645		F32B5.1	protein_coding	24.8283
pigv-1	protein_coding	33.7118		snr-7	protein_coding	95.3587
T05E7.3	protein_coding	10.7751		yop-1	protein_coding	124.58
vet-1	protein_coding	2.16438		lron-11	protein_coding	6.46874
rbm-5	protein_coding	30.2423		Y71F9B.1	protein_coding	22.2596
C48E7.6	protein_coding	1.51838		Y71F9B.13	protein_coding	18.4105
cof-2	protein_coding	1.08545		Y71F9B.15	protein_coding	0.0690834
let-611	protein_coding	22.2821		W03D8.9	protein_coding	4.80584
srg-14	protein_coding	0		W03D8.14	protein_coding	0
let-381	protein_coding	1.30667		W03D8.1	protein_coding	0.155818
F26B1.1	protein_coding	0.405541		W03D8.2	protein_coding	1.03814
bli-4	protein_coding	39.7206		itx-1	protein_coding	9.86522
mut-2	protein_coding	19.8205		W03D8.5	protein_coding	0.2257
K04F10.7	protein_coding	18.6059		W03D8.11	protein_coding	0.397289
gld-2	protein_coding	27.8083		W03D8.3	protein_coding	1.72895
ZC328.3	protein_coding	9.36724		W10C8.3	protein_coding	0
lron-6	protein_coding	0.129634		ccb-2	protein_coding	0.359007
snt-4	protein_coding	42.847		W10C8.4	protein_coding	2.51366
npp-12	protein_coding	21.191		W10C8.5	protein_coding	54.7995
K06A5.1	protein_coding	16.2373		W10C8.6	protein_coding	16.5297
nmtn-1	protein_coding	1.71469		rpl-1	protein_coding	1415.5
gly-2	protein_coding	3.02829		Y71F9AL.9	protein_coding	121.45
T10E9.4	protein_coding	5.75476		Y71F9AL.8	protein_coding	10.5128
nuo-2	protein_coding	91.1846		dnc-5	protein_coding	20.6222
T10E9.14	protein_coding	4.27201		Y71F9AL.7	protein_coding	1.24951
tre-1	protein_coding	33.1012		Y71F9AL.6	protein_coding	0.774677
F57B10.5	protein_coding	41.3752		copa-1	protein_coding	35.2907
F57B10.4	protein_coding	13.5143		gst-43	protein_coding	7.63738
maco-1	protein_coding	20.5912		Y71F9AL.4	protein_coding	3.48412
acr-11	protein_coding	0.403837		Y71F9AL.2	protein_coding	1.22968
mctp-1	protein_coding	2.78648		Y71F9AL.1	protein_coding	7.53085
ZC581.10	protein_coding	0.30096		trap-1	protein_coding	129.739
ZC581.3	protein_coding	6.06319		Y71F9AM.8	protein_coding	0
ZC581.2	protein_coding	0.74155		Y71F9AR.10	protein_coding	0
nekl-2	protein_coding	4.92502		bam-2	protein_coding	7.79529
ZC581.9	protein_coding	3.00939		Y71F9AR.4	protein_coding	12.4184
W02D3.4	protein_coding	22.1969		Y71F9AR.2	protein_coding	1.40005
mec-6	protein_coding	1.31721		supr-1	protein_coding	5.47342
smg-5	protein_coding	8.07485		nduf-5	protein_coding	90.9141
hrpf-1	protein_coding	16.2166		col-48	protein_coding	19.3834
calu-2	protein_coding	6.19124		Y54E10BL.1	protein_coding	0
cye-1	protein_coding	26.4159		Y54E10BR.4	protein_coding	45.3521
C37A2.7	protein_coding	1971.43		Y54E10BR.3	protein_coding	27.87
pqn-20	protein_coding	19.1472		sec-11	protein_coding	69.1257
teg-4	protein_coding	15.2731		Y54E10BR.2	protein_coding	17.3205
ser-3	protein_coding	1.9714		ztf-23	protein_coding	7.61315
dpf-3	protein_coding	28.0832		pign-1	protein_coding	5.05571
syp-4	protein_coding	24.4259		arx-7	protein_coding	25.7617
sacy-1	protein_coding	16.1445		nhr-64	protein_coding	7.51233
let-383	protein_coding	3.20132		K09H9.9	protein_coding	0
T21G5.1	protein_coding	0.356264		col-49	protein_coding	11.297
asd-2	protein_coding	16.43		K09H9.8	protein_coding	24.4295
srb-15	protein_coding	0		K09H9.5	protein_coding	28.3778
smg-1	protein_coding	11.2162		K09H9.7	protein_coding	0.453663
C48B6.2	protein_coding	17.3296		K09H9.1	protein_coding	0.0369433
C48B6.9	protein_coding	8.4037		mrpl-17	protein_coding	31.0213
T10B11.6	protein_coding	14.086		Y54E10A.6	protein_coding	15.8717
rege-1	protein_coding	12.4151		dnc-6	protein_coding	22.9134
C30F12.2	protein_coding	10.52		Y54E10A.13	protein_coding	0
chd-1	protein_coding	8.19594		Y54E10A.17	protein_coding	24.1074
pdi-3	protein_coding	223.79		rom-5	protein_coding	10.005
sem-4	protein_coding	13.909		cdt-1	protein_coding	9.71462
W01A8.2	protein_coding	16.3274		mab-31	protein_coding	20.4431
plin-1	protein_coding	100.459		tyr-5	protein_coding	0.942743
cutl-6	protein_coding	0.0738866		nol-58	protein_coding	108.18
gly-18	protein_coding	1.03554		pqn-72	protein_coding	4.15688
gly-19	protein_coding	2.15492		W01B11.6	protein_coding	57.8596
glr-3	protein_coding	0.237313		W01B11.1	protein_coding	0
unc-14	protein_coding	25.4546		ace-2	protein_coding	10.2551
K10D3.4	protein_coding	5.89859		Y44E3A.7	protein_coding	0
hpo-11	protein_coding	24.6045		trx-4	protein_coding	42.6536
fecl-1	protein_coding	27.6336		Y44E3A.1	protein_coding	13.8777
crml-1	protein_coding	21.9305		W05F2.7	protein_coding	1.37832
M05B5.7	protein_coding	0		W05F2.8	protein_coding	1.60065
trpa-2	protein_coding	2.36171		enu-3.4	protein_coding	1.63179
C01H6.3	protein_coding	0.931448		W05F2.3	protein_coding	124.853
C01H6.4	protein_coding	3.42556		clik-3	protein_coding	26.5496
nhr-23	protein_coding	9.51925		43709	protein_coding	17.4902
cpg-3	protein_coding	218.223		Y47G6A.13	protein_coding	0.340147
ztf-15	protein_coding	11.089		Y47G6A.15	protein_coding	14.3442
tyr-3	protein_coding	0.109227		Y47G6A.9	protein_coding	18.9084
rde-2	protein_coding	11.4771		crn-1	protein_coding	36.5178
F21C3.6	protein_coding	0.939083		ccep-290	protein_coding	0.246522
F13G3.3	protein_coding	0.542304		Y47G6A.7	protein_coding	11.3196
gpb-2	protein_coding	12.166		Y47G6A.30	protein_coding	0
glb-18	protein_coding	7.65741		Y47G6A.22	protein_coding	22.6681
scav-6	protein_coding	5.79081		Y47G6A.33	protein_coding	25.3602
unc-15	protein_coding	327.411		Y47G6A.3	protein_coding	0.954691
sol-1	protein_coding	2.24699		Y47G6A.31	protein_coding	1.70294
unc-13	protein_coding	7.09552		mis-12	protein_coding	11.1468
ZK524.4	protein_coding	8.82811		Y47G6A.25	protein_coding	9.25891
T28F4.4	protein_coding	5.54074		Y47G6A.26	protein_coding	1.73586
T28F4.8	protein_coding	0		Y47G6A.32	protein_coding	0.881143
C26C6.8	protein_coding	0		cah-6	protein_coding	8.17442
C26C6.10	protein_coding	0		T28F2.2	protein_coding	8.85758
goa-1	protein_coding	66.8204		T28F2.1	protein_coding	0.158515
nas-36	protein_coding	0.621206		col-51	protein_coding	4.41444
C26C6.4	protein_coding	0.735848		acd-5	protein_coding	1.65593
dcp-66	protein_coding	30.3776		smp-2	protein_coding	7.86875
T25G3.3	protein_coding	49.58		ftn-2	protein_coding	228.901
T25G3.4	protein_coding	35.2567		rab-8	protein_coding	46.1365
D2030.2	protein_coding	67.3827		D1037.1	protein_coding	12.2434
mce-1	protein_coding	77.8419		ipla-4	protein_coding	0.743279
D2030.12	protein_coding	3.67453		msh-2	protein_coding	16.045
lrp-1	protein_coding	7.63767		hus-1	protein_coding	11.2927
capg-1	protein_coding	12.3436		F21A9.2	protein_coding	2.65357
rrf-1	protein_coding	9.46036		F21A9.1	protein_coding	0
ego-1	protein_coding	9.66794		lin-59	protein_coding	14.4958
T23G11.7	protein_coding	34.8128		glh-4	protein_coding	15.7384
rlbp-1	protein_coding	13.1537		T12F5.2	protein_coding	8.38447
F27D4.4	protein_coding	44.9969		sld-2	protein_coding	13.2504
F27D4.6	protein_coding	3.37328		math-46	protein_coding	0.645424
nsf-1	protein_coding	17.9892		inx-13	protein_coding	35.891
D2005.4	protein_coding	8.09881		inx-12	protein_coding	38.8838
drh-3	protein_coding	13.3276		asic-1	protein_coding	0.693962
F30F8.10	protein_coding	25.9993		C32E8.12	protein_coding	0
F30F8.5	protein_coding	3.36173		C32E8.6	protein_coding	1.37633
taf-5	protein_coding	19.3722		C32E8.13	protein_coding	0
R11A5.3	protein_coding	1.76176		C32E8.5	protein_coding	27.196
pck-2	protein_coding	501.349		C32E8.4	protein_coding	0
suro-1	protein_coding	3.28255		tppp-1	protein_coding	59.0612
F55D12.2	protein_coding	4.09965		rpl-13	protein_coding	1577.61
unc-55	protein_coding	0.234508		C32E8.9	protein_coding	10.1067
F55D12.5	protein_coding	16.9053		C32E8.1	protein_coding	0
F20G4.2	protein_coding	5.14606		npp-11	protein_coding	24.9715
jph-1	protein_coding	14.7197		F53F10.8	protein_coding	13.2082
T22C1.8	protein_coding	0.95606		F53F10.2	protein_coding	105.994
T22C1.12	protein_coding	0		T03F1.6	protein_coding	4.19608
rbg-2	protein_coding	10.4826		T03F1.11	protein_coding	190.801
H05L14.1	protein_coding	0.658792		tfbm-1	protein_coding	8.69332
H05L14.3	protein_coding	0		coq-4	protein_coding	15.7769
H05L14.2	protein_coding	5.77651		clec-53	protein_coding	1.97148
C54G4.5	protein_coding	2.47609		uba-5	protein_coding	22.9685
rskn-2	protein_coding	34.683		T03F1.12	protein_coding	15.2621
ath-1	protein_coding	41.8529		syf-1	protein_coding	18.5579
vacl-14	protein_coding	11.6324		abf-2	protein_coding	131.517
43556	protein_coding	15.6499		C50F2.4	protein_coding	11.7409
che-3	protein_coding	0.379132		fkb-5	protein_coding	14.5501
rme-8	protein_coding	12.1455		C50F2.7	protein_coding	3.56512
spr-4	protein_coding	9.11876		magu-3	protein_coding	3.36648
lin-10	protein_coding	8.40235		pbs-4	protein_coding	82.022
del-4	protein_coding	0.692518		mrrf-1	protein_coding	10.1385
ins-18	protein_coding	19.4271		T20F5.8	protein_coding	0
T28B8.4	protein_coding	0		T20F5.5	protein_coding	1.46944
kcnl-2	protein_coding	4.0277		T21E3.2	protein_coding	0
T02E1.7	protein_coding	2.12322		F47B3.4	protein_coding	0.738962
T02E1.6	protein_coding	1.52732		F47B3.5	protein_coding	0.609291
dhs-3	protein_coding	32.5586		F47B3.3	protein_coding	0.746865
gla-3	protein_coding	24.0657		F47B3.6	protein_coding	1.11078
T02E1.2	protein_coding	13.0415		F47B3.7	protein_coding	1.3669
spe-12	protein_coding	0.119943		F47B3.2	protein_coding	1.03737
kri-1	protein_coding	0.275627		F47B3.1	protein_coding	1.11078
col-63	protein_coding	11.7775		F28H1.4	protein_coding	3.92306
ceh-8	protein_coding	0.858946		F28H1.5	protein_coding	0
sre-23	protein_coding	1.29243		aars-2	protein_coding	53.1976
ZK265.7	protein_coding	5.68881		cpn-3	protein_coding	305.056
T01G9.2	protein_coding	25.3008		F28H1.1	protein_coding	6.12921
kin-10	protein_coding	92.7675		F55C7.2	protein_coding	0
abts-1	protein_coding	23.5646		clec-89	protein_coding	0.528604
F52B5.2	protein_coding	34.3122		H31G24.3	protein_coding	5.13106
F52B5.3	protein_coding	11.5423		akir-1	protein_coding	54.4528
C34B7.1	protein_coding	2.01016		E01A2.1	protein_coding	23.9211
mys-4	protein_coding	8.11709		poml-2	protein_coding	2.34342
tba-5	protein_coding	1.67441		poml-3	protein_coding	31.1235
tbcd-1	protein_coding	13.8418		E01A2.8	protein_coding	0
T19A6.1	protein_coding	22.3933		R12E2.15	protein_coding	108.821
ser-5	protein_coding	0.822174		R12E2.14	protein_coding	72.5473
F02E9.3	protein_coding	0.808459		R12E2.6	protein_coding	0
F02E9.7	protein_coding	15.936		R12E2.7	protein_coding	35.5127
sin-3	protein_coding	17.0487		inx-16	protein_coding	15.2451
unc-120	protein_coding	7.92568		inx-17	protein_coding	8.30122
D1081.3	protein_coding	0.0665728		R12E2.11	protein_coding	36.5453
D1081.10	protein_coding	0.319645		mrps-6	protein_coding	25.9473
axl-1	protein_coding	1.20323		rpn-8	protein_coding	69.0228
K02B12.5	protein_coding	7.04068		R12E2.13	protein_coding	62.1226
K02B12.7	protein_coding	18.438		kel-20	protein_coding	12.9904
gpa-15	protein_coding	0.705985		C18E3.4	protein_coding	0
M04C7.4	protein_coding	0		hop-1	protein_coding	10.8293
gon-2	protein_coding	9.17033		C18E3.9	protein_coding	11.4483
rskn-1	protein_coding	29.3415		C43E11.5	protein_coding	1.05483
edc-3	protein_coding	28.2628		tufm-2	protein_coding	24.0641
slc-25A42	protein_coding	9.71069		cogc-5	protein_coding	15.0098
fer-1	protein_coding	0.509419		C43E11.12	protein_coding	23.6774
cpn-1	protein_coding	101.321		C43E11.9	protein_coding	29.8269
F43G9.12	protein_coding	13.9903		cdc-6	protein_coding	23.1044
mrt-1	protein_coding	8.88289		acin-1	protein_coding	25.0769
hot-5	protein_coding	2.76541		Y47D9A.4	protein_coding	0
cdk-8	protein_coding	12.0192		Y47D9A.3	protein_coding	1.45095
cle-1	protein_coding	11.0173		Y47D9A.5	protein_coding	0.317228
rpb-3	protein_coding	46.9714		scpl-3	protein_coding	9.24525
C36B1.14	protein_coding	15.6369		Y47D9A.7	protein_coding	0
gska-3	protein_coding	1.37284		acr-6	protein_coding	0.0470274
lmn-1	protein_coding	85.6779		ZK973.4	protein_coding	0
mfb-1	protein_coding	12.943		ZK973.8	protein_coding	1.46644
phip-1	protein_coding	33.0908		pdp-1	protein_coding	25.1524
twk-30	protein_coding	2.65224		lpd-5	protein_coding	73.6488
F36A2.9	protein_coding	19.9309		cec-10	protein_coding	16.9539
ztf-26	protein_coding	2.93729		ZK973.11	protein_coding	12.7973
F55H12.3	protein_coding	2.78615		ZK973.1	protein_coding	33.4941
unc-29	protein_coding	1.97531		tiam-1	protein_coding	2.49824
T08G11.4	protein_coding	23.6778		T21E12.5	protein_coding	0.375633
T08G11.1	protein_coding	30.405		eif-3.H	protein_coding	44.973
T08G11.3	protein_coding	0.399455		cmt-1	protein_coding	27.1237
F53B6.7	protein_coding	1.36348		eri-7	protein_coding	5.8377
fasn-1	protein_coding	18.1016		T01A4.9	protein_coding	2.33038
F32H2.8	protein_coding	0.0720273		C41D11.6	protein_coding	0.552173
tba-6	protein_coding	0.400808		Y119C1B.6	protein_coding	4.50537
F32H2.7	protein_coding	2.56744		Y119C1B.12	protein_coding	0.449223
F32H2.6	protein_coding	2.42177		zig-9	protein_coding	17.05
F36F2.7	protein_coding	0.634919		Y119C1B.3	protein_coding	1.60206
syx-7	protein_coding	28.5125		Y119C1B.11	protein_coding	0
rbpl-1	protein_coding	23.5141		Y119C1B.1	protein_coding	0.986478
F36F2.1	protein_coding	14.4171		Y119C1B.10	protein_coding	2.62866
C31H5.1	protein_coding	0.589488		D1007.15	protein_coding	3.81648
C31H5.7	protein_coding	0.965591		pqn-24	protein_coding	18.5523
C31H5.6	protein_coding	10.7608		D1007.13	protein_coding	1.15691
prmt-7	protein_coding	14.1416		ceh-17	protein_coding	0.264859
rsbp-1	protein_coding	16.4881		D1007.3	protein_coding	0.458173
gei-17	protein_coding	33.2873		D1007.18	protein_coding	9.40043
ZK858.6	protein_coding	31.0727		D1007.4	protein_coding	11.015
slc-36.4	protein_coding	6.37112		D1007.5	protein_coding	13.7535
pyk-1	protein_coding	104.358		rps-10	protein_coding	1705.8
F25H5.8	protein_coding	80.139		rpl-24.1	protein_coding	1727.02
lim-9	protein_coding	32.1796		D1007.19	protein_coding	1.25095
aph-1	protein_coding	15.0208		D1007.9	protein_coding	0
tat-5	protein_coding	20.2874		eaf-1	protein_coding	28.2999
ent-6	protein_coding	14.1881		D1007.8	protein_coding	9.75098
F36H2.6	protein_coding	0		C44E4.5	protein_coding	19.5202
hxk-1	protein_coding	47.9271		ssb-1	protein_coding	96.1708
rpoa-2	protein_coding	12.581		acbp-1	protein_coding	201.657
F26H9.2	protein_coding	14.8043		got-2.1	protein_coding	31.872
lin-41	protein_coding	38.4651		Y119C1A.1	protein_coding	22.9939
ppfr-1	protein_coding	15.8737		lmd-2	protein_coding	3.85792
F16A11.1	protein_coding	21.9638		rpl-4	protein_coding	1461.15
C17E4.1	protein_coding	0.231361		B0041.8	protein_coding	31.9088
C17E4.11	protein_coding	11.0816		B0041.5	protein_coding	17.068
C17E4.6	protein_coding	14.7093		B0041.12	protein_coding	0
nkb-1	protein_coding	81.3587		ptps-1	protein_coding	9.93168
C17E4.10	protein_coding	26.1762		B0041.11	protein_coding	15.7977
mec-8	protein_coding	16.3486		B0041.1	protein_coding	0
twk-29	protein_coding	1.7342		unc-57	protein_coding	36.7577
skr-2	protein_coding	68.3213		T04D1.2	protein_coding	0.289018
F30A10.12	protein_coding	0.868936		W09C3.4	protein_coding	8.49146
stl-1	protein_coding	33.8307		W09C3.3	protein_coding	0.344099
sac-1	protein_coding	33.8383		gsp-3	protein_coding	4.56236
ahr-1	protein_coding	1.38795		W09C3.2	protein_coding	0.462694
C41G7.7	protein_coding	0		W09C3.7	protein_coding	9.54677
irx-1	protein_coding	7.97643		W09C3.8	protein_coding	0.831287
swah-1	protein_coding	9.39779		W09C3.1	protein_coding	3.81727
rig-5	protein_coding	2.90468		C10H11.7	protein_coding	0.608312
K07A1.4	protein_coding	1.38832		ugt-26	protein_coding	9.60429
aqp-9	protein_coding	7.88549		ugt-27	protein_coding	0.148718
lin-53	protein_coding	63.1969		ugt-28	protein_coding	0.677874
dhs-4	protein_coding	5.89304		ugt-25	protein_coding	0.147125
T05F1.13	protein_coding	2.97369		mlst-8	protein_coding	14.9826
cel-1	protein_coding	13.4621		kca-1	protein_coding	18.4302
C03D6.1	protein_coding	2.77682		M04F3.3	protein_coding	5.22203
C04F12.1	protein_coding	5.8552		M04F3.2	protein_coding	1.35458
C04F12.8	protein_coding	10.4629		rpa-2	protein_coding	80.6876
ocrl-1	protein_coding	11.6495		M04F3.4	protein_coding	25.4581
eat-16	protein_coding	11.9878		rpl-41.1	protein_coding	0
K02A11.4	protein_coding	10.8016		rpl-41.2	protein_coding	0
F26E4.3	protein_coding	9.73987		gnrr-1	protein_coding	0.644178
F26E4.5	protein_coding	0.223445		F57C9.6	protein_coding	1.40951
F26E4.7	protein_coding	3.25034		tofu-4	protein_coding	6.58164
drsh-1	protein_coding	11.2483		htp-3	protein_coding	19.4744
tba-1	protein_coding	161.087		clec-90	protein_coding	4.55006
ncx-4	protein_coding	4.60731		F21F3.4	protein_coding	3.50222
zig-1	protein_coding	16.0702		icmt-1	protein_coding	5.85076
K10C3.5	protein_coding	13.1609		F21F3.2	protein_coding	0.548225
nhr-49	protein_coding	43.2616		F21F3.6	protein_coding	143.663
nhr-69	protein_coding	11.2671		F21F3.7	protein_coding	11.015
43739	protein_coding	1.23082		imb-1	protein_coding	16.8726
mom-4	protein_coding	11.0145		F28B3.5	protein_coding	13.7193
ztf-11	protein_coding	4.62872		F28B3.10	protein_coding	42.7855
strl-1	protein_coding	36.1288		F28B3.6	protein_coding	31.1409
dsbn-1	protein_coding	24.4819		mzt-1	protein_coding	39.5576
sqv-5	protein_coding	24.7126		enu-3.3	protein_coding	6.56025
T24D1.2	protein_coding	25.3654		W03G9.2	protein_coding	13.508
tsp-7	protein_coding	5.18219		app-1	protein_coding	34.8091
T23D8.3	protein_coding	83.7391		W03G9.5	protein_coding	0.324099
eif-3.C	protein_coding	53.407		snf-1	protein_coding	12.507
rae-1	protein_coding	31.3552		W03G9.10	protein_coding	0
ercc-1	protein_coding	20.132		paf-1	protein_coding	0.644193
ncs-2	protein_coding	96.2007		cil-7	protein_coding	0.615146
F10G8.9	protein_coding	10.9289		dyf-1	protein_coding	1.33135
F10G8.8	protein_coding	6.98499		sst-20	protein_coding	2.60662
B0379.1	protein_coding	22.293		F54C1.1	protein_coding	1.32894
scpl-1	protein_coding	36.4146		F54C1.6	protein_coding	0.42422
Y106G6D.3	protein_coding	1.66479		pat-10	protein_coding	1147.04
Y106G6D.4	protein_coding	1.84707		C46H11.6	protein_coding	0.164789
Y106G6D.5	protein_coding	7.00096		C46H11.3	protein_coding	0
F16C3.2	protein_coding	17.6921		C46H11.7	protein_coding	1.30915
F16C3.3	protein_coding	1.7144		phat-1	protein_coding	1.69315
C25A1.1	protein_coding	29.8592		phat-2	protein_coding	3.71506
sup-46	protein_coding	31.7712		C46H11.2	protein_coding	12.3842
csnk-1	protein_coding	31.7854		C46H11.10	protein_coding	5.03371
ZC247.1	protein_coding	2.44867		C46H11.1	protein_coding	0
T20F10.2	protein_coding	20.004		fhod-1	protein_coding	6.16505
Y106G6G.2	protein_coding	1.51127		kin-32	protein_coding	3.18441
Y106G6G.1	protein_coding	1.13018		spe-5	protein_coding	5.6602
ears-1	protein_coding	36.4499		chp-1	protein_coding	25.8476
aph-2	protein_coding	7.94377		pas-3	protein_coding	121.445
coa-6	protein_coding	32.776		use-1	protein_coding	6.99334
hpo-35	protein_coding	11.6544		aap-1	protein_coding	16.3019
mgl-2	protein_coding	3.91541		Y110A7A.21	protein_coding	7.49018
cup-2	protein_coding	62.6539		Y110A7A.15	protein_coding	8.89943
blmp-1	protein_coding	5.67255		mat-1	protein_coding	27.6772
sec-8	protein_coding	9.17125		Y110A7A.7	protein_coding	8.68233
row-1	protein_coding	20.8639		mtm-1	protein_coding	9.13458
mus-101	protein_coding	10.2209		tyms-1	protein_coding	32.5126
tli-1	protein_coding	16.7665		trf-2	protein_coding	0.507141
snx-27	protein_coding	8.4212		ppw-2	protein_coding	20.3362
F25H2.6	protein_coding	21.2823		spd-5	protein_coding	28.7762
rtel-1	protein_coding	9.08622		slx-1	protein_coding	15.2892
lam-3	protein_coding	1.76375		bro-1	protein_coding	0.260219
B0511.6	protein_coding	91.705		pde-5	protein_coding	0.827752
cutl-14	protein_coding	1.55688		osr-1	protein_coding	1.66126
mrps-30	protein_coding	21.755		sem-2	protein_coding	4.64821
cdc-26	protein_coding	34.9251		C32E12.4	protein_coding	4.22168
B0511.11	protein_coding	2.05708		C32E12.1	protein_coding	0.750896
B0511.2	protein_coding	0.25511		mrpl-47	protein_coding	34.0963
B0511.12	protein_coding	11.2962		B0261.5	protein_coding	0.173586
fkb-7	protein_coding	3.24657		B0261.9	protein_coding	0.222435
ttc-1	protein_coding	14.741		B0261.7	protein_coding	44.8531
lonp-1	protein_coding	17.0174		B0261.8	protein_coding	12.5339
tag-272	protein_coding	1.42608		C01G8.1	protein_coding	40.6111
C34B2.11	protein_coding	5.96908		dhs-1	protein_coding	26.5323
C34B2.9	protein_coding	2.61414		hpo-32	protein_coding	19.0607
B0205.1	protein_coding	10.9166		F48C1.3	protein_coding	0
B0205.9	protein_coding	13.6534		F48C1.5	protein_coding	15.937
rpn-10	protein_coding	47.0295		F48C1.6	protein_coding	24.3021
mrpl-9	protein_coding	33.6057		fbxa-145	protein_coding	1.46039
kin-3	protein_coding	108.335		spe-11	protein_coding	1.94954
B0205.6	protein_coding	19.4158		F48C1.9	protein_coding	8.82625
daf-16	protein_coding	47.9827		F48C1.11	protein_coding	0
F55A3.2	protein_coding	6.16937		F55A12.6	protein_coding	0.255197
43530	protein_coding	19.9453		apm-1	protein_coding	14.9318
C35E7.5	protein_coding	3.81073		F55A12.5	protein_coding	15.4751
C35E7.3	protein_coding	0.374581		nath-10	protein_coding	14.1284
C35E7.2	protein_coding	3.81321		F55A12.2	protein_coding	7.65959
Y37F4.1	protein_coding	1.27917		zhp-1	protein_coding	10.4277
Y37F4.6	protein_coding	2.17413		pqn-44	protein_coding	34.6918
lrk-1	protein_coding	3.43138		C24A11.2	protein_coding	0
mop-25.3	protein_coding	7.18308		C24A11.5	protein_coding	0
F49D11.6	protein_coding	0.916261		C24A11.6	protein_coding	0
F49D11.11	protein_coding	0		coq-1	protein_coding	14.0629
F49D11.10	protein_coding	4.66313		erp-44.1	protein_coding	28.062
tag-296	protein_coding	19.9819		F27C1.4	protein_coding	1.52463
prp-17	protein_coding	23.312		F27C1.3	protein_coding	1.04131
spe-38	protein_coding	0.199246		F27C1.2	protein_coding	86.6331
Y52B11A.4	protein_coding	3.18259		dpy-5	protein_coding	39.6719
Y52B11A.11	protein_coding	0.248076		F27C1.1	protein_coding	6.03441
hmr-1	protein_coding	22.9609		F27C1.13	protein_coding	0.24112
clec-94	protein_coding	0		ferl-1	protein_coding	0.0823759
clec-97	protein_coding	13.3364		rpl-19	protein_coding	1559.39
clec-98	protein_coding	0.126573		C09D4.6	protein_coding	0
clec-99	protein_coding	0.141427		C09D4.9	protein_coding	0
ZK39.10	protein_coding	0.587524		C09D4.3	protein_coding	1.4064
Y52B11C.1	protein_coding	15.3514		C09D4.2	protein_coding	29.5409
ztf-6	protein_coding	20.0953		C09D4.1	protein_coding	7.58495
Y53H1A.2	protein_coding	25.2468		zipt-11	protein_coding	22.1041
nfya-2	protein_coding	9.85648		rpa-4	protein_coding	2.90092
F36D1.8	protein_coding	0		F59A3.2	protein_coding	5.33017
madf-2	protein_coding	2.43265		F59A3.12	protein_coding	19.9194
sru-47	protein_coding	0.0864378		F59A3.13	protein_coding	0.545562
oac-34	protein_coding	0.159872		F59A3.8	protein_coding	0.714296
aat-9	protein_coding	10.5648		F59A3.10	protein_coding	0
ZK1025.8	protein_coding	0		ostd-1	protein_coding	64.7996
F32B4.8	protein_coding	0.146424		pqn-52	protein_coding	101.995
abhd-11.1	protein_coding	0		cey-3	protein_coding	244.814
F32B4.4	protein_coding	11.856		rmh-1	protein_coding	5.57899
dys-1	protein_coding	10.8383		M01E11.2	protein_coding	22.473
clec-101	protein_coding	0.293651		M01E11.1	protein_coding	9.80313
F15D3.6	protein_coding	44.4819		xrep-4	protein_coding	30.4631
unc-75	protein_coding	2.98772		cey-2	protein_coding	639.407
W04G5.4	protein_coding	0.29938		F46F11.7	protein_coding	5.6371
kin-23	protein_coding	0.280177		F46F11.10	protein_coding	4.28581
kpc-1	protein_coding	17.7298		F46F11.8	protein_coding	15.991
F35E2.8	protein_coding	0		M01A12.4	protein_coding	0.136373
vab-10	protein_coding	36.2308		col-53	protein_coding	0.856372
T02G6.1	protein_coding	2.62943		F55F8.2	protein_coding	19.0394
dhhc-2	protein_coding	5.2545		F55F8.3	protein_coding	10.3404
dnj-27	protein_coding	6.59411		cir-1	protein_coding	23.2255
exo-3	protein_coding	25.5665		mff-2	protein_coding	23.8525
rbm-3.1	protein_coding	294.132		F55F8.8	protein_coding	0.414052
hda-3	protein_coding	15.1927		zipt-2.4	protein_coding	16.5584
wve-1	protein_coding	15.6109		T19B4.5	protein_coding	20.6548
R06C1.6	protein_coding	13.0701		dnj-21	protein_coding	31.4654
hsf-1	protein_coding	18.8267		T19B4.3	protein_coding	43.3654
Y53C10A.5	protein_coding	16.8878		npp-7	protein_coding	40.5562
Y53C10A.6	protein_coding	10.0565		pamn-1	protein_coding	9.04208
F58D5.8	protein_coding	0.347061		C04F1.1	protein_coding	0.37552
F58D5.5	protein_coding	64.3791		F56H1.10	protein_coding	0
ksr-2	protein_coding	9.00075		rpt-5	protein_coding	61.1393
hrp-2	protein_coding	85.5786		rad-8	protein_coding	22.3741
sri-16	protein_coding	0.0787124		che-14	protein_coding	1.02018
sri-15	protein_coding	0		oxy-5	protein_coding	67.5565
R05D7.2	protein_coding	0.45813		hil-5	protein_coding	118.683
R05D7.3	protein_coding	2.77269		rnt-1	protein_coding	1.83642
abhd-11.2	protein_coding	13.7442		glh-3	protein_coding	12.463
R05D7.7	protein_coding	7.60617		srz-4	protein_coding	0
C15C6.3	protein_coding	15.3998		vps-51	protein_coding	12.3614
F14B6.3	protein_coding	1.06182		C32F10.4	protein_coding	98.4432
F14B6.4	protein_coding	0.3127		hmg-3	protein_coding	29.2404
F56H6.7	protein_coding	0		C32F10.8	protein_coding	87.4471
clec-18	protein_coding	0		obr-4	protein_coding	36.7841
oac-36	protein_coding	0		twk-47	protein_coding	0.525295
glct-4	protein_coding	0		F33D11.16	protein_coding	2.86211
C47F8.7	protein_coding	0		ceh-12	protein_coding	0
C47F8.1	protein_coding	1.26679		col-54	protein_coding	4.01151
T09E11.9	protein_coding	0		F33D11.6	protein_coding	0
T09E11.6	protein_coding	0		F33D11.7	protein_coding	0.404691
T15D6.5	protein_coding	0		F33D11.1	protein_coding	0
nhr-77	protein_coding	0		nlp-62	protein_coding	7.51526
glct-3	protein_coding	0		F33D11.17	protein_coding	0
E03H4.4	protein_coding	0		F33D11.10	protein_coding	43.2106
bgnt-1.8	protein_coding	0		cdc-7	protein_coding	13.5312
C54C8.4	protein_coding	0.341856		noah-1	protein_coding	11.9741
T27F6.10	protein_coding	0.24112		pgp-2	protein_coding	8.31874
clec-12	protein_coding	2.88705		tyr-4	protein_coding	24.5678
sygl-1	protein_coding	40.178		stam-1	protein_coding	30.9458
pars-2	protein_coding	14.5804		B0207.6	protein_coding	15.3846
T27F6.6	protein_coding	10.9566		air-2	protein_coding	19.295
K11D2.1	protein_coding	2.81567		gpa-14	protein_coding	0.981572
unc-101	protein_coding	16.7235		B0207.7	protein_coding	0.667132
K11D2.5	protein_coding	5.40376		B0207.8	protein_coding	0
K11D2.4	protein_coding	11.1468		B0207.2	protein_coding	0.541266
hmg-20	protein_coding	5.26379		B0207.9	protein_coding	0.594187
dlk-1	protein_coding	16.169		B0207.10	protein_coding	2.1682
F33E2.6	protein_coding	0.0277919		B0207.11	protein_coding	0.124509
T07D10.1	protein_coding	0.316698		B0207.1	protein_coding	0.274827
T07D10.3	protein_coding	1.13426		C06A5.6	protein_coding	9.93487
mcrs-1	protein_coding	14.7708		C06A5.2	protein_coding	0.458243
T26E3.4	protein_coding	26.4248		C06A5.8	protein_coding	14.3249
par-6	protein_coding	17.3959		B0025.5	protein_coding	3.04068
ndx-1	protein_coding	7.53356		B0025.4	protein_coding	17.9874
T06G6.5	protein_coding	0		vps-34	protein_coding	15.626
pfd-3	protein_coding	47.3422		C27A12.4	protein_coding	0.766057
W02A11.1	protein_coding	8.7747		let-391	protein_coding	11.9522
vps-25	protein_coding	33.5038		ceh-2	protein_coding	0.474052
attf-6	protein_coding	6.97188		ari-1.3	protein_coding	15.7961
Y18D10A.3	protein_coding	3.14547		ari-1.2	protein_coding	20.5511
gsk-3	protein_coding	18.6008		ari-1.1	protein_coding	21.3583
nhx-8	protein_coding	6.57142		C27A12.9	protein_coding	5.6762
ptr-17	protein_coding	0.187456		mbd-2	protein_coding	13.8102
mxt-1	protein_coding	6.876		ZK484.3	protein_coding	44.695
Y18D10A.23	protein_coding	6.99083		haf-9	protein_coding	20.6004
pad-1	protein_coding	6.17967		msrp-2	protein_coding	28.1464
acox-1.3	protein_coding	1.11434		ZK484.6	protein_coding	1.02924
F08A8.5	protein_coding	0.0717919		oaz-1	protein_coding	450.525
C47B2.2	protein_coding	31.4166		ZK484.7	protein_coding	0.818057
eif-6	protein_coding	57.0226		nspd-1	protein_coding	12.3567
nlp-15	protein_coding	48.3708		spch-3	protein_coding	16.9787
smu-1	protein_coding	12.7352		T27A3.5	protein_coding	1.81038
W05B5.1	protein_coding	29.5423		ssp-16	protein_coding	5.48669
npr-14	protein_coding	0.411972		T27A3.8	protein_coding	2.27358
F22G12.4	protein_coding	10.0359		nmrk-1	protein_coding	16.2664
F22G12.5	protein_coding	11.2272		T27A3.7	protein_coding	16.0112
F17B5.4	protein_coding	0.214093		pept-3	protein_coding	7.0825
F17B5.6	protein_coding	0.0809382		F56F4.4	protein_coding	0
clec-110	protein_coding	0.127277		abt-6	protein_coding	0
ZK1225.2	protein_coding	0		F56F4.3	protein_coding	0.31265
ZK1225.5	protein_coding	0.15371		ttr-55	protein_coding	0.260219
ZK1053.1	protein_coding	0.247183		ttr-56	protein_coding	0
clp-8	protein_coding	0.0786997		F56F4.8	protein_coding	0
M01E5.3	protein_coding	30.0288		T09B4.5	protein_coding	18.2029
M01E5.4	protein_coding	31.9008		T09B4.6	protein_coding	0.825363
top-1	protein_coding	34.3021		T09B4.7	protein_coding	0.461177
sepa-1	protein_coding	1.11276		T09B4.8	protein_coding	11.9942
pde-1	protein_coding	5.46519		T09B4.4	protein_coding	11.4396
gcy-35	protein_coding	1.87736		T09B4.3	protein_coding	1.92551
T04D3.5	protein_coding	15.8214		tin-44	protein_coding	16.5593
Y40B1A.1	protein_coding	24.4246		T09B4.2	protein_coding	20.0083
Y40B1A.3	protein_coding	8.51241		T05E7.4	protein_coding	3.90005
sptf-3	protein_coding	22.7725		col-55	protein_coding	0
tads-1	protein_coding	30.5751		T05E7.1	protein_coding	7.93231
oxa-1	protein_coding	16.0411		ech-1.2	protein_coding	77.0928
Y40B1B.7	protein_coding	92.9492		mrpl-23	protein_coding	35.9269
eif-3.J	protein_coding	27.4019		fars-1	protein_coding	40.494
spr-5	protein_coding	11.8722		T08B2.15	protein_coding	0
Y48G10A.4	protein_coding	7.4997		rps-17	protein_coding	1754.54
Y87G2A.18	protein_coding	15.9601		T08B2.11	protein_coding	6.63696
Y87G2A.1	protein_coding	11.2586		T08B2.4	protein_coding	3.71413
Y87G2A.20	protein_coding	0.516842		T08B2.12	protein_coding	16.3938
Y87G2A.2	protein_coding	4.60147		col-56	protein_coding	0.0891295
glp-4	protein_coding	71.3015		C48E7.7	protein_coding	16.654
Y87G2A.16	protein_coding	10.5898		spp-15	protein_coding	113.4
grd-15	protein_coding	0.632069		cebp-2	protein_coding	29.2923
nyn-2	protein_coding	11.5323		lpd-2	protein_coding	19.9304
ubc-14	protein_coding	33.9353		C48E7.1	protein_coding	44.3672
unc-59	protein_coding	22.3815		oac-9	protein_coding	0.181752
dkf-1	protein_coding	4.9422		twk-37	protein_coding	0
W09C5.7	protein_coding	14.1592		C10G11.8	protein_coding	4.59298
W04A4.5	protein_coding	8.89168		spch-2	protein_coding	10.962
W04A4.2	protein_coding	3.27215		chdp-1	protein_coding	68.7567
Y6B3B.1	protein_coding	0.384546		C10G11.6	protein_coding	5.32656
Y6B3B.3	protein_coding	0		pnk-1	protein_coding	74.4778
lagr-1	protein_coding	2.78576		srh-49	protein_coding	0
Y6B3B.9	protein_coding	4.95053		srh-51	protein_coding	0
Y6B3B.7	protein_coding	0.954464		srh-50	protein_coding	0
gpap-1	protein_coding	4.99759		C10G11.10	protein_coding	0.140559
Y6B3B.4	protein_coding	13.1629		C10G11.1	protein_coding	0.411571
Y37H9A.3	protein_coding	10.7269		F26B1.5	protein_coding	0.430809
Y37H9A.2	protein_coding	0		col-58	protein_coding	4.47968
maea-1	protein_coding	11.7036		ima-2	protein_coding	70.7183
W09G3.8	protein_coding	21.4005		hrpk-1	protein_coding	93.1801
W09G3.6	protein_coding	13.457		F26B1.8	protein_coding	8.19809
W09G3.1	protein_coding	12.1012		K04F10.3	protein_coding	21.309
W04A8.1	protein_coding	3.38017		K04F10.2	protein_coding	0.590731
W04A8.4	protein_coding	11.7866		K04F10.1	protein_coding	5.55618
W04A8.6	protein_coding	17.3274		ZC308.4	protein_coding	19.4485
taf-1	protein_coding	9.29598		klu-2	protein_coding	5.83285
trp-4	protein_coding	0.701746		ZC328.8	protein_coding	0
usp-3	protein_coding	6.55026		cuti-1	protein_coding	7.63768
Y71A12B.10	protein_coding	0.185694		ZC328.5	protein_coding	0.180422
Y71A12B.11	protein_coding	1.03187		san-1	protein_coding	19.6375
clec-113	protein_coding	0.103187		R10A10.1	protein_coding	0
F47G4.4	protein_coding	5.04661		rbx-2	protein_coding	19.255
gpdh-1	protein_coding	4.9504		ncbp-1	protein_coding	16.2552
gadr-6	protein_coding	3.04877		comp-1	protein_coding	1.35488
fbxb-100	protein_coding	0.181078		T23H2.3	protein_coding	20.4807
tdpt-1	protein_coding	9.99217		mam-8	protein_coding	0.340991
C37A5.7	protein_coding	4.73405		rab-10	protein_coding	63.0528
pry-1	protein_coding	7.37077		knl-2	protein_coding	16.2529
ZK849.1	protein_coding	0.686321		acdh-3	protein_coding	58.0664
best-10	protein_coding	1.04554		K06A5.3	protein_coding	1.69533
eya-1	protein_coding	2.20549		K06A5.2	protein_coding	9.40169
clec-114	protein_coding	0		cdc-25.1	protein_coding	27.864
pes-7	protein_coding	8.83539		sulp-1	protein_coding	1.2423
F09C3.2	protein_coding	17.1205		dbr-1	protein_coding	14.2355
fbxa-103	protein_coding	1.16045		mdt-18	protein_coding	12.4226
F49B2.9	protein_coding	0		uri-1	protein_coding	20.2654
src-2	protein_coding	3.41215		acdh-1	protein_coding	34.6397
Y105E8A.2	protein_coding	15.5601		C55B7.3	protein_coding	1.34022
Y105E8A.3	protein_coding	17.6963		C55B7.10	protein_coding	0.450589
ech-7	protein_coding	98.7955		C55B7.11	protein_coding	8.35848
bbs-1	protein_coding	0.67096		glh-2	protein_coding	29.6949
lev-10	protein_coding	7.89812		che-1	protein_coding	0
apg-1	protein_coding	18.3206		T10E9.5	protein_coding	0.130171
Y105E8A.14	protein_coding	28.496		T10E9.6	protein_coding	0.879969
ekl-4	protein_coding	19.5247		T10E9.3	protein_coding	3.44193
yars-1	protein_coding	23.458		T10E9.8	protein_coding	1.04152
Y105E8A.20	protein_coding	8.6134		T10E9.2	protein_coding	11.7299
Y105E8A.21	protein_coding	12.18		T10E9.1	protein_coding	10.5008
exc-4	protein_coding	16.8258		acdh-4	protein_coding	1.14166
zoo-1	protein_coding	7.88827		F57B10.8	protein_coding	12.4649
Y105E8A.25	protein_coding	20.4157		spg-20	protein_coding	9.39473
exoc-8	protein_coding	12.629		ucr-11	protein_coding	323.713
Y105E8B.7	protein_coding	4.24644		dad-1	protein_coding	136.802
bath-40	protein_coding	37.8124		xpg-1	protein_coding	12.3894
riok-2	protein_coding	40.4858		bag-1	protein_coding	22.1278
ero-1	protein_coding	27.0795		mei-2	protein_coding	48.0429
Y105E8B.9	protein_coding	1.46181		ipgm-1	protein_coding	89.0734
ttm-5	protein_coding	4.68863		let-607	protein_coding	33.7667
Y54E5A.2	protein_coding	1.12775		try-6	protein_coding	0.410495
npp-4	protein_coding	21.7911		F48A9.2	protein_coding	2.22372
dus-2	protein_coding	9.97419		D2092.4	protein_coding	18.3088
hmp-2	protein_coding	21.9422		tsp-19	protein_coding	0.413207
K05C4.5	protein_coding	23.8587		D2092.8	protein_coding	6.24199
F39B2.8	protein_coding	3.93222		ppfr-2	protein_coding	23.2695
sur-2	protein_coding	4.53751		D2092.10	protein_coding	0
hinf-1	protein_coding	20.8378		try-7	protein_coding	0.21745
smp-1	protein_coding	15.233		ZC581.7	protein_coding	0.899569
Y54E5B.2	protein_coding	6.32137		C17F3.1	protein_coding	7.66224
ubc-16	protein_coding	26.5424		C17F3.3	protein_coding	0.838048
maph-1.1	protein_coding	19.375		ckr-1	protein_coding	1.53976
unc-54	protein_coding	303.608		T23B3.5	protein_coding	5.29946
F11C3.1	protein_coding	0.561673		T23B3.6	protein_coding	2.98032
frm-1	protein_coding	36.9196		T23B3.8	protein_coding	0.85136
kin-1	protein_coding	65.3013		T23B3.2	protein_coding	36.2137
klu-1	protein_coding	5.68974		T23B3.1	protein_coding	28.3311
pole-1	protein_coding	10.3486		W02D3.13	protein_coding	0
dog-1	protein_coding	7.7497		lbp-6	protein_coding	228.523
set-10	protein_coding	2.12767		ant-1.2	protein_coding	1.16476
F31C3.2	protein_coding	14.2073		lbp-5	protein_coding	39.6824
F31C3.3	protein_coding	10.3809		dhod-1	protein_coding	22.6401
osta-1	protein_coding	1.14523		cytb-5.2	protein_coding	150.923
fbxc-54	protein_coding	2.69486		W02D3.12	protein_coding	35.4816
rpt-4	protein_coding	68.7126		unc-37	protein_coding	19.6839
rpoa-49	protein_coding	17.3645		fnci-1	protein_coding	5.9542
sptl-1	protein_coding	50.7308		gpc-2	protein_coding	263.314
C23H3.2	protein_coding	21.8306		F08B6.1	protein_coding	16.1272
C50D2.9	protein_coding	14.1052		unc-87	protein_coding	182.895
C50D2.7	protein_coding	22.9551		pqn-21	protein_coding	7.78222
C50D2.8	protein_coding	15.7892		acdh-5	protein_coding	0.363549
C50D2.10	protein_coding	4.84247		C37A2.6	protein_coding	2.29099
C50D2.1	protein_coding	1.99129		C37A2.8	protein_coding	21.4742
K10B4.3	protein_coding	4.34174		E02D9.1	protein_coding	59.8621
srt-54	protein_coding	0.212736		K02F2.5	protein_coding	21.5847
nmur-2	protein_coding	0.270257		ulp-5	protein_coding	4.91519
cwn-1	protein_coding	8.15212		ahcy-1	protein_coding	358.661
K10B4.1	protein_coding	0.0558528		dpy-14	protein_coding	81.4148
T25D3.4	protein_coding	17.4952		H27M09.5	protein_coding	0.41346
mrpl-28	protein_coding	24.1172		rpb-5	protein_coding	68.4254
etr-1	protein_coding	26.6914		glh-1	protein_coding	75.5995
F48A11.4	protein_coding	11.9818		T21G5.2	protein_coding	1.49637
Y43H11AL.1	protein_coding	23.8263		smz-2	protein_coding	2.94533
laat-1	protein_coding	23.6486		C48B6.4	protein_coding	0.696476
pqn-85	protein_coding	16.6711		C48B6.3	protein_coding	36.7895
B0432.7	protein_coding	3.63294		bbs-9	protein_coding	0.740917
trul-1	protein_coding	8.52222		C48B6.10	protein_coding	79.9282
B0432.10	protein_coding	7.95512		ztf-4	protein_coding	16.7063
misc-1	protein_coding	40.3235		cerk-1	protein_coding	18.983
mrpl-41	protein_coding	50.9625		T10B11.4	protein_coding	0.151188
cpn-2	protein_coding	6.21599		T10B11.5	protein_coding	2.86348
D1069.3	protein_coding	9.93139		hrde-4	protein_coding	9.54249
nstp-4	protein_coding	36.5659		pcbd-1	protein_coding	43.9985
tomm-22	protein_coding	37.908		T10B11.8	protein_coding	5.71167
nol-2	protein_coding	29.0852		C30F12.3	protein_coding	2.97813
prp-21	protein_coding	20.3053		C30F12.4	protein_coding	32.6023
slc-36.2	protein_coding	9.10263		idhg-2	protein_coding	28.0937
T27A1.2	protein_coding	1.90936		trhr-1	protein_coding	4.22105
C09E8.1	protein_coding	6.85526		C30F12.5	protein_coding	23.5672
W08F4.5	protein_coding	0.789584		ctg-1	protein_coding	31.0184
W08F4.7	protein_coding	0		ubql-1	protein_coding	37.6491
cdc-37	protein_coding	33.554		W01A8.8	protein_coding	2.61018
fbxb-14	protein_coding	0.154812		nuo-6	protein_coding	94.8312
W08F4.12	protein_coding	2.28474e-07		tofu-5	protein_coding	30.233
nhl-3	protein_coding	8.38047		W01A8.6	protein_coding	3.26175
T04B8.5	protein_coding	11.4448		kin-14	protein_coding	2.26452
sri-46	protein_coding	0		F22D6.2	protein_coding	245.267
T02H6.5	protein_coding	0.308487		nars-1	protein_coding	56.3275
thoc-1	protein_coding	6.21122		nduf-6	protein_coding	121.588
rfip-2	protein_coding	28.7846		prpf-4	protein_coding	23.5161
fbxc-48	protein_coding	0.224612		ekl-1	protein_coding	18.7187
snt-6	protein_coding	7.93554		F22D6.8	protein_coding	6.10255
C08G5.7	protein_coding	22.6021		F22D6.9	protein_coding	7.83592
F46F5.11	protein_coding	0.2184		F22D6.15	protein_coding	13.0273
F28A10.1	protein_coding	0.9388		col-60	protein_coding	7.60357
alg-2	protein_coding	12.2699		K10D3.6	protein_coding	44.8158
T07D3.2	protein_coding	0		K10D3.8	protein_coding	0
acs-15	protein_coding	0.215035		taf-11.2	protein_coding	13.9347
fbxc-36	protein_coding	9.48283		xpa-1	protein_coding	20.0625
clec-43	protein_coding	0.135249		mks-6	protein_coding	0.462826
C32B5.13	protein_coding	0.532475		K07G5.4	protein_coding	0.87763
C32B5.7	protein_coding	0		K07G5.5	protein_coding	4.51657
C32B5.6	protein_coding	0.243664		let-522	protein_coding	22.0938
fbxc-39	protein_coding	1.02985		M05B5.1	protein_coding	1.29246
fbxb-40	protein_coding	0.41275		M05B5.3	protein_coding	0.90837
T13B5.9	protein_coding	1.24007		M05B5.4	protein_coding	11.9386
eri-3	protein_coding	8.24465		hlh-2	protein_coding	7.99943
taf-6.1	protein_coding	8.45459		col-61	protein_coding	1.414
W09B6.4	protein_coding	13.4691		mlt-2	protein_coding	1.44082
pod-2	protein_coding	109.099		cnnm-4	protein_coding	4.66021
dlhd-1	protein_coding	5.12879		swsn-9	protein_coding	23.8225
nas-27	protein_coding	0		C01H6.8	protein_coding	3.43706
F53A10.2	protein_coding	12.0855		hasp-1	protein_coding	4.50244
lin-42	protein_coding	12.3184		R06C7.2	protein_coding	3.38915
Y57G7A.5	protein_coding	0.381831		wago-1	protein_coding	85.7269
srz-63	protein_coding	0		dhp-1	protein_coding	7.70618
srz-64	protein_coding	0		R06C7.6	protein_coding	4.77366
C13A10.1	protein_coding	3.17035		adsl-1	protein_coding	32.4186
rog-1	protein_coding	15.272		lin-61	protein_coding	15.662
F54D12.7	protein_coding	0		bub-1	protein_coding	26.7459
aat-7	protein_coding	0.367706		myo-1	protein_coding	33.5116
F54D12.8	protein_coding	0		twk-1	protein_coding	4.08357
Y51H7C.41	protein_coding	11.443		F21C3.7	protein_coding	0.222435
cogc-4	protein_coding	16.8883		hint-1	protein_coding	64.6629
alkb-1	protein_coding	15.6842		pfd-6	protein_coding	80.1267
nol-6	protein_coding	5.03387		ztf-2	protein_coding	1.62503
emc-1	protein_coding	25.5748		srd-53	protein_coding	0.168425
Y51H7BR.7	protein_coding	0.478991		F13G3.12	protein_coding	3.08153
C08E3.14	protein_coding	0		dylt-1	protein_coding	43.0515
fbxb-19	protein_coding	0.198331		ttx-7	protein_coding	33.766
irld-33	protein_coding	0.114804		F13G3.6	protein_coding	16.4167
ZK250.13	protein_coding	5.87852		F13G3.15	protein_coding	0
Y59C2A.1	protein_coding	12.2152		F13G3.7	protein_coding	10.1847
F54A3.6	protein_coding	12.4843		mrpl-13	protein_coding	23.7253
F43C11.7	protein_coding	28.9563		eat-5	protein_coding	0.574193
F43C11.9	protein_coding	4.66444		mif-3	protein_coding	13.1194
F43C11.6	protein_coding	0.784673		F13G3.10	protein_coding	105.381
F16G10.2	protein_coding	0		F52A8.1	protein_coding	114.845
ceh-86	protein_coding	0.958493		F52A8.3	protein_coding	0.923937
vab-19	protein_coding	7.5317		gcsh-2	protein_coding	78.1581
pqn-42	protein_coding	3.48436		kbrl-1	protein_coding	25.9556
tsr-1	protein_coding	5.12039		inx-14	protein_coding	28.2858
F53G2.1	protein_coding	0.105698		F07A5.2	protein_coding	5.95945
K02F6.4	protein_coding	0.933031		F07A5.4	protein_coding	1.3023
sri-74	protein_coding	0		sue-1	protein_coding	5.95561
F33H12.6	protein_coding	0		col-35	protein_coding	3.95493
F22E5.6	protein_coding	0.284612		C15A11.2	protein_coding	3.5735
gcy-21	protein_coding	0.564359		C15A11.4	protein_coding	4.25171
nep-2	protein_coding	9.88292		col-7	protein_coding	7.81728
T05A8.5	protein_coding	1.09418		col-62	protein_coding	6.6356
F29A7.6	protein_coding	16.8644		C15A11.7	protein_coding	28.6027
fbxb-107	protein_coding	0		spe-4	protein_coding	1.71346
fbxb-106	protein_coding	0.0870954		lars-2	protein_coding	10.1703
fbxb-108	protein_coding	0.105543		T28F4.1	protein_coding	14.6153
srpa-72	protein_coding	24.7466		asic-2	protein_coding	0.80944
set-13	protein_coding	0.542113		T28F4.3	protein_coding	0.215051
Y110A2AL.9	protein_coding	2.10672		T28F4.5	protein_coding	505.267
irld-49	protein_coding	0.0624081		pbrm-1	protein_coding	24.6883
lido-7	protein_coding	6.00419		C26C6.6	protein_coding	0.31746
B0454.5	protein_coding	7.01078		glb-8	protein_coding	1.08423
B0454.8	protein_coding	0.040678		C26C6.9	protein_coding	8.08655
sri-31	protein_coding	0		T25G3.1	protein_coding	17.1779
srg-24	protein_coding	0		chs-1	protein_coding	20.6424
Y25C1A.2	protein_coding	0		mans-1	protein_coding	23.3836
T10D4.6	protein_coding	6.16687		D2030.3	protein_coding	17.6929
T10D4.1	protein_coding	1.24403		D2030.4	protein_coding	131.132
gcy-19	protein_coding	1.06592		prg-1	protein_coding	43.7525
irld-5	protein_coding	0		D2030.7	protein_coding	17.5554
nep-20	protein_coding	0.148706		D2030.11	protein_coding	16.1904
nep-9	protein_coding	0.108025		D2030.8	protein_coding	13.6289
nep-6	protein_coding	0.62269		wdr-23	protein_coding	31.8898
nep-11	protein_coding	8.70459		aex-1	protein_coding	2.42331
skpo-2	protein_coding	3.03053		F26A3.1	protein_coding	29.5002
C16C8.14	protein_coding	4.47367		ncbp-2	protein_coding	39.7039
smu-2	protein_coding	20.7923		F26A3.4	protein_coding	49.2166
Y49F6B.9	protein_coding	9.73648		F26A3.5	protein_coding	0
col-71	protein_coding	22.5319		del-3	protein_coding	0.595586
Y49F6B.2	protein_coding	16.2071		F26A3.7	protein_coding	12.5842
cyh-1	protein_coding	9.31622		T24B1.1	protein_coding	17.9174
Y49F6B.19	protein_coding	0		lron-9	protein_coding	7.83829
srz-5	protein_coding	0		T23G11.4	protein_coding	26.6851
clec-125	protein_coding	0.260243		gld-1	protein_coding	151.081
col-72	protein_coding	1.57741		T23G11.10	protein_coding	0
W09G10.9	protein_coding	0		gna-2	protein_coding	32.0515
apd-3	protein_coding	9.76051		T23G11.11	protein_coding	43.0984
lgc-45	protein_coding	3.26006		T23G11.1	protein_coding	4.84659
clec-130	protein_coding	0		F27D4.1	protein_coding	92.9913
M151.2	protein_coding	0.221062		lsy-22	protein_coding	26.8589
fbxb-31	protein_coding	0.195787		F27D4.12	protein_coding	0
srh-100	protein_coding	0		F27D4.7	protein_coding	22.9084
T24E12.6	protein_coding	0		bckd-1B	protein_coding	39.4771
T24E12.10	protein_coding	0.493054		F27D4.8	protein_coding	21.3914
C17A2.2	protein_coding	0		F58H10.1	protein_coding	4.12682
oac-11	protein_coding	0		adr-1	protein_coding	20.461
nhr-261	protein_coding	0		VH15N14R.1	protein_coding	2.58421
sea-2	protein_coding	16.3826		D2005.1	protein_coding	13.3988
K10G6.4	protein_coding	0.521849		D2005.6	protein_coding	2.10537
dos-2	protein_coding	0.688197		nlp-8	protein_coding	26.9431
lin-31	protein_coding	1.19187		D2005.3	protein_coding	53.5976
K10G6.5	protein_coding	0		D2005.7	protein_coding	17.8693
ephx-1	protein_coding	11.1392		glna-3	protein_coding	3.00065
K07D4.6	protein_coding	0.352377		F30F8.1	protein_coding	17.6197
K07D4.5	protein_coding	2.1299		gras-1	protein_coding	27.8462
gadr-4	protein_coding	0.0937279		F30F8.9	protein_coding	14.1127
R11F4.3	protein_coding	3.04092		apb-3	protein_coding	21.7275
R11F4.1	protein_coding	45.7011		nud-2	protein_coding	39.4126
rhgf-2	protein_coding	6.3735		R11A5.6	protein_coding	8.75163
ast-1	protein_coding	3.21984		F55D12.1	protein_coding	3.86221
R03H10.2	protein_coding	8.49922		F55D12.6	protein_coding	1.59397
R03H10.11	protein_coding	0.985152		smgl-1	protein_coding	9.27193
cpna-1	protein_coding	21.0292		nmy-2	protein_coding	38.7713
mth-1	protein_coding	0.597716		T22C1.1	protein_coding	36.5151
F31D5.2	protein_coding	2.98983		glb-26	protein_coding	5.39142
F31D5.1	protein_coding	0.0582783		T22C1.3	protein_coding	16.6807
C16A11.2	protein_coding	10.8035		ctf-8	protein_coding	10.5378
gpa-11	protein_coding	1.23132		T22C1.5	protein_coding	24.6105
C01F1.5	protein_coding	2.347		T22C1.6	protein_coding	32.2034
C01F1.6	protein_coding	18.8135		T22C1.9	protein_coding	1.57421
Y52E8A.3	protein_coding	2.15481		T22C1.11	protein_coding	5.54507
Y52E8A.2	protein_coding	14.321		C54G4.4	protein_coding	0.655116
mog-2	protein_coding	25.2123		C54G4.3	protein_coding	1.07949
pfd-2	protein_coding	43.6727		C54G4.2	protein_coding	0.510393
H20J04.4	protein_coding	7.23472		dod-18	protein_coding	10.8537
athp-2	protein_coding	9.61006		C54G4.7	protein_coding	15.1726
H20J04.9	protein_coding	8.87141		cyc-1	protein_coding	208.967
H20J04.7	protein_coding	0		C54G4.9	protein_coding	10.1347
lat-2	protein_coding	2.03329		eif-2beta	protein_coding	85.8489
B0286.1	protein_coding	4.41655		aho-3	protein_coding	33.7606
mlt-7	protein_coding	16.8289		cdc-48.3	protein_coding	13.3243
ZK430.5	protein_coding	0.113365		K04G2.4	protein_coding	2.8938
bpnt-1	protein_coding	29.374		scbp-2	protein_coding	8.74854
ZK430.7	protein_coding	20.5529		K04G2.12	protein_coding	0
toe-1	protein_coding	12.8068		K04G2.7	protein_coding	1.34531
nhr-273	protein_coding	0.802396		K04G2.9	protein_coding	17.8209
twk-2	protein_coding	2.79706		K04G2.10	protein_coding	2.72072
vps-18	protein_coding	5.45128		F18C12.4	protein_coding	0.174912
W06B4.1	protein_coding	34.0899		F18C12.3	protein_coding	12.9986
T05C1.2	protein_coding	5.0858		mau-2	protein_coding	11.3428
T05C1.3	protein_coding	0.813395		T28B8.1	protein_coding	78.6781
camt-1	protein_coding	22.5217		T28B8.6	protein_coding	1.14568
cyp-23A1	protein_coding	0.682202		T28B8.3	protein_coding	0.138782
B0304.4	protein_coding	15.3231		H31B20.2	protein_coding	0
sra-35	protein_coding	0		srz-3	protein_coding	0
sra-33	protein_coding	0.261286		T02E1.8	protein_coding	2.47073
sra-34	protein_coding	0.0787124		ZK265.3	protein_coding	2.90471
vab-1	protein_coding	15.2231		fitm-2	protein_coding	20.3973
ipla-1	protein_coding	24.5112		nol-16	protein_coding	36.6618
coa-3	protein_coding	14.2346		cutl-8	protein_coding	0.630035
F35D11.3	protein_coding	8.24133		dma-1	protein_coding	2.33693
pqn-35	protein_coding	9.01763		npp-2	protein_coding	31.9941
che-10	protein_coding	6.76039		mei-1	protein_coding	24.1437
lgc-27	protein_coding	4.55803		F52B5.7	protein_coding	3.22923
T05A7.13	protein_coding	0.150196		cep-1	protein_coding	11.4554
T05A7.1	protein_coding	13.3856		rpl-25.2	protein_coding	975.999
sre-39	protein_coding	0		C34B7.2	protein_coding	11.246
F10G7.9	protein_coding	19.9497		cyp-36A1	protein_coding	4.53788
tag-151	protein_coding	39.7034		rsd-6	protein_coding	16.2874
F10G7.10	protein_coding	5.07375		F16D3.6	protein_coding	0.165384
F41C3.8	protein_coding	4.35529		ngp-1	protein_coding	60.2779
F41C3.11	protein_coding	3.52377		nepr-1	protein_coding	25.2338
C27D9.1	protein_coding	11.9381		T19A6.4	protein_coding	1.30889
F26G1.1	protein_coding	10.471		F02E9.1	protein_coding	20.866
rig-6	protein_coding	11.4993		lin-28	protein_coding	44.8368
R05F9.7	protein_coding	0.0781749		F02E9.5	protein_coding	31.0604
gst-9	protein_coding	1.77493		F02E9.10	protein_coding	15.5228
btbd-10	protein_coding	32.3193		dpt-1	protein_coding	24.954
zyg-12	protein_coding	21.3984		sod-2	protein_coding	69.9752
shc-2	protein_coding	4.9539		F10D11.2	protein_coding	9.62981
rnh-1.0	protein_coding	17.3035		F10D11.3	protein_coding	2.126
rnh-1.0	protein_coding	14.5787		F10D11.4	protein_coding	0.220299
F59A6.4	protein_coding	0.918664		F10D11.5	protein_coding	0.462672
F33G12.6	protein_coding	7.47836		F10D11.6	protein_coding	10.2411
smc-5	protein_coding	25.7286		D1081.11	protein_coding	0.363708
F09C12.2	protein_coding	0.0647005		D1081.12	protein_coding	1.30923
C27D6.1	protein_coding	0.0394176		D1081.4	protein_coding	1.16747
C34F11.5	protein_coding	1.32437		D1081.5	protein_coding	1.62854
drn-1	protein_coding	6.35616		D1081.6	protein_coding	4.91806
pmt-1	protein_coding	318.974		zhp-2	protein_coding	7.54993
gcy-12	protein_coding	6.90247		D1081.7	protein_coding	41.9218
vhp-1	protein_coding	24.849		cdc-5L	protein_coding	37.616
F09E5.14	protein_coding	11.7146		ceh-6	protein_coding	2.02953
F09E5.10	protein_coding	4.21995		sec-12	protein_coding	18.3992
F09E5.7	protein_coding	25.5961		K02B12.2	protein_coding	1.04152
sec-6	protein_coding	14.6102		K02B12.6	protein_coding	0
agt-2	protein_coding	12.4359		K02B12.9	protein_coding	0.840004
F09E5.3	protein_coding	42.4593		zhp-3	protein_coding	12.328
algn-2	protein_coding	19.3596		M04C7.3	protein_coding	0
prdx-2	protein_coding	431.957		T01H8.2	protein_coding	5.52289
mog-5	protein_coding	15.8242		daf-8	protein_coding	6.03444
srx-114	protein_coding	0.0874279		ran-4	protein_coding	56.9385
nmr-1	protein_coding	0.45276		R05D11.5	protein_coding	30.7668
dhs-5	protein_coding	9.77464		R05D11.9	protein_coding	11.8484
daz-1	protein_coding	72.086		paxt-1	protein_coding	21.3844
clr-1	protein_coding	12.0934		ddx-52	protein_coding	14.7512
mrps-16	protein_coding	35.0263		snrp-27	protein_coding	34.4801
F12A10.8	protein_coding	5.89478		F43G9.13	protein_coding	20.5648
ZK177.8	protein_coding	21.5897		idha-1	protein_coding	106.657
C17C3.6	protein_coding	0		lmd-1	protein_coding	15.3234
lys-8	protein_coding	149.622		F43G9.4	protein_coding	17.8677
C17G10.6	protein_coding	0.435965		cfim-1	protein_coding	26.4251
C17G10.7	protein_coding	1.85327		F43G9.21	protein_coding	0
dhs-6	protein_coding	32.0268		F43G9.8	protein_coding	0.127277
F59E12.9	protein_coding	13.6631		ces-1	protein_coding	0.556028
zyg-1	protein_coding	10.4518		mfap-1	protein_coding	33.1585
F59E12.1	protein_coding	19.0993		syx-17	protein_coding	13.9181
fut-3	protein_coding	25.4265		sig-7	protein_coding	18.894
C25H3.11	protein_coding	6.17017		flp-22	protein_coding	58.6582
eif-2D	protein_coding	10.8609		syp-3	protein_coding	12.458
osta-2	protein_coding	11.8281		F39H2.3	protein_coding	16.4385
C18A3.3	protein_coding	35.5204		K07A12.1	protein_coding	25.5728
zipt-3	protein_coding	9.4225		K07A12.8	protein_coding	1.06166
rab-3	protein_coding	24.7806		egg-6	protein_coding	32.0655
F10C1.9	protein_coding	24.7222		K07A12.4	protein_coding	11.3038
K05F1.6	protein_coding	4.70646		mrps-15	protein_coding	19.8059
lect-2	protein_coding	7.26901		asg-1	protein_coding	192.515
K05F1.10	protein_coding	11.3489		K07A12.5	protein_coding	2.8239
ZK1248.5	protein_coding	1.01804		pbs-7	protein_coding	76.9897
ehs-1	protein_coding	14.8292		F39H11.1	protein_coding	26.9208
fzo-1	protein_coding	17.7402		tlf-1	protein_coding	13.6329
nep-25	protein_coding	0		pas-4	protein_coding	74.3037
F55C12.5	protein_coding	24.232		C36B1.13	protein_coding	1.37089
F55C12.6	protein_coding	0.0829917		C36B1.6	protein_coding	11.923
F59G1.4	protein_coding	1.33152		prp-4	protein_coding	12.2997
cgt-3	protein_coding	36.0754		dhfr-1	protein_coding	40.1447
F28B12.1	protein_coding	6.47373		gls-1	protein_coding	18.0069
casy-1	protein_coding	57.6498		C36B1.9	protein_coding	6.26974
frpr-16	protein_coding	0.746925		imp-1	protein_coding	28.2806
tpp-2	protein_coding	28.0039		C36B1.11	protein_coding	26.9125
rgs-3	protein_coding	3.95062		DY3.8	protein_coding	29.735
rars-2	protein_coding	13.8541		tin-13	protein_coding	56.529
abts-3	protein_coding	8.34269		hlh-16	protein_coding	0.279136
F40H3.2	protein_coding	4.04309		trt-1	protein_coding	11.6354
C30B5.6	protein_coding	1.04336		pqn-26	protein_coding	1.75578
C30B5.7	protein_coding	1.12124		sup-17	protein_coding	24.1816
tat-4	protein_coding	101.466		F36A2.3	protein_coding	29.821
blos-4	protein_coding	15.4135		F36A2.2	protein_coding	17.6592
T24H7.2	protein_coding	41.1463		cids-2	protein_coding	22.3958
bpl-1	protein_coding	10.1773		F36A2.7	protein_coding	367.462
F13H8.9	protein_coding	1.2055		rps-15	protein_coding	1858.68
efr-3	protein_coding	16.2753		F36A2.10	protein_coding	6.31667
C32D5.8	protein_coding	82.813		F36A2.11	protein_coding	1.52732
C32D5.1	protein_coding	3.50646		F36A2.14	protein_coding	2.81786
C32D5.10	protein_coding	9.60535		F36A2.12	protein_coding	2.19968
C32D5.11	protein_coding	22.1549		ubr-5	protein_coding	13.8068
C32D5.12	protein_coding	1.40715		F29D10.1	protein_coding	1.63522
ani-2	protein_coding	23.6029		F29D10.2	protein_coding	0.269351
ctsa-1	protein_coding	2.1192		F29D10.3	protein_coding	0
btb-2	protein_coding	0.102266		hum-1	protein_coding	12.9089
spp-11	protein_coding	0.27987		F55H12.7	protein_coding	0
col-75	protein_coding	0.103654		F55H12.2	protein_coding	84.5825
cutl-16	protein_coding	2.21468		F55H12.5	protein_coding	1.33542
dgk-5	protein_coding	5.88066		snf-2	protein_coding	0.302213
del-10	protein_coding	2.34697		F55H12.4	protein_coding	76.8527
T28D9.4	protein_coding	23.8503		T08G11.2	protein_coding	0.630489
plpp-1.2	protein_coding	13.3454		tsp-15	protein_coding	5.55012
snr-3	protein_coding	92.256		madd-4	protein_coding	7.32947
T28D9.1	protein_coding	132.676		fip-6	protein_coding	15.2532
twk-49	protein_coding	12.7769		fipr-26	protein_coding	12.6874
R05G9R.1	protein_coding	1.47297		F53B6.4	protein_coding	6.34486
C56E6.2	protein_coding	7.25816		F53B6.13	protein_coding	0
abch-1	protein_coding	0.345039		F53B6.5	protein_coding	0
utp-20	protein_coding	6.7735		cutl-7	protein_coding	0
lron-15	protein_coding	0.907667		F32H2.11	protein_coding	0.0763503
wrn-1	protein_coding	10.7575		snpc-4	protein_coding	17.9111
epg-5	protein_coding	4.26658		mdt-31	protein_coding	20.0994
klf-3	protein_coding	6.48089		spd-2	protein_coding	22.961
F54H5.5	protein_coding	1.38513		F32H2.10	protein_coding	16.0598
T19D12.4	protein_coding	15.0846		thoc-3	protein_coding	23.8497
T19D12.6	protein_coding	17.2958		F32H2.12	protein_coding	0
T19D12.10	protein_coding	0.292882		fcp-1	protein_coding	17.6284
ift-74	protein_coding	0.65435		F36F2.8	protein_coding	0
C18H9.3	protein_coding	27.4812		F36F2.2	protein_coding	20.9816
C18H9.1	protein_coding	0.18776		tax-2	protein_coding	0.311153
dpy-10	protein_coding	12.394		acr-19	protein_coding	2.14997
T14B4.9	protein_coding	0.234907		C31H5.4	protein_coding	69.553
F41G3.10	protein_coding	43.2921		C31H5.5	protein_coding	4.09904
srx-95	protein_coding	0		hgo-1	protein_coding	24.5002
agr-1	protein_coding	1.31643		spe-46	protein_coding	1.31768
F41G3.18	protein_coding	11.0677		W06D4.3	protein_coding	0.440543
T13C2.7	protein_coding	0.502354		snx-3	protein_coding	45.1156
snt-1	protein_coding	15.4918		rad-54	protein_coding	7.74495
egl-27	protein_coding	41.8701		T06D10.8	protein_coding	21.1298
C44B7.7	protein_coding	7.76107		chaf-1	protein_coding	25.6625
hrpl-1	protein_coding	10.0115		T06D10.3	protein_coding	0
B0252.1	protein_coding	1.56771		mef-2	protein_coding	21.4119
flcn-1	protein_coding	22.636		nduf-7	protein_coding	114.906
tra-2	protein_coding	9.11663		gld-4	protein_coding	43.6901
C15F1.2	protein_coding	1.18078		ZK858.2	protein_coding	2.51881
unc-104	protein_coding	6.69679		ZK858.8	protein_coding	0.130915
lst-6	protein_coding	10.1543		clec-91	protein_coding	71.4376
lst-5	protein_coding	2.03063		mel-26	protein_coding	41.5762
tcer-1	protein_coding	61.5532		ZK858.5	protein_coding	10.4894
ZK1127.4	protein_coding	23.6288		ZK858.7	protein_coding	17.59
T02G5.3	protein_coding	1.4482		H32K16.2	protein_coding	1.76525
mct-5	protein_coding	8.47417		F25H5.7	protein_coding	0.913968
F10E7.9	protein_coding	5.69361		F25H5.10	protein_coding	18.445
spon-1	protein_coding	6.00576		mrpl-54	protein_coding	26.152
npr-31	protein_coding	1.39822		clsp-1	protein_coding	17.1759
fust-1	protein_coding	62.093		eef-2	protein_coding	1469.48
C27H5.2	protein_coding	8.89905		F25H5.2	protein_coding	1.22736
dyf-13	protein_coding	0.610093		aspm-1	protein_coding	9.77631
pdl-1	protein_coding	6.02801		C45G3.3	protein_coding	6.71952
skpo-3	protein_coding	12.9776		gip-2	protein_coding	18.1073
lsm-4	protein_coding	29.6975		F36H2.4	protein_coding	0
ada-2	protein_coding	15.0241		F36H2.3	protein_coding	1.53358
F32A5.8	protein_coding	10.8017		F14B4.1	protein_coding	1.70541
C30G12.2	protein_coding	4.43033		prom-1	protein_coding	12.8989
cul-4	protein_coding	17.7067		nmat-2	protein_coding	10.6632
brf-1	protein_coding	12.8196		rab-5	protein_coding	84.3311
F21D12.3	protein_coding	12.0876		uev-3	protein_coding	11.4525
npax-1	protein_coding	0		F26H9.5	protein_coding	18.3389
nhr-21	protein_coding	16.8575		uggt-2	protein_coding	0.81722
haf-2	protein_coding	22.4487		hsp-70	protein_coding	4.07404
insc-1	protein_coding	2.58751		cbl-1	protein_coding	8.15788
srd-55	protein_coding	0.509019		M04C9.2	protein_coding	0.373526
aka-1	protein_coding	23.4065		M04C9.1	protein_coding	3.65742
nas-23	protein_coding	0.387357		M04C9.3	protein_coding	3.65965
glb-9	protein_coding	2.6741		M04C9.4	protein_coding	0.118671
F35D2.2	protein_coding	0.439069		dyf-5	protein_coding	0.618993
F35D2.1	protein_coding	1.08382		rtcb-1	protein_coding	8.73841
F35D2.6	protein_coding	0.137413		C17E4.19	protein_coding	0.554362
mks-3	protein_coding	0.577323		C17E4.2	protein_coding	0.853836
syd-1	protein_coding	2.47561		C17E4.20	protein_coding	6.26769
pgam-5	protein_coding	55.0826		43527	protein_coding	30.892
lips-17	protein_coding	3.18165		C17E4.4	protein_coding	17.5503
pde-4	protein_coding	21.697		pabp-2	protein_coding	53.9507
alfa-1	protein_coding	10.5619		F46A9.1	protein_coding	4.33074
F18A1.7	protein_coding	95.9438		F46A9.2	protein_coding	0.972512
lir-2	protein_coding	5.15753		skr-1	protein_coding	173.893
lir-1	protein_coding	36.117		calm-1	protein_coding	4.34847
F18A1.1	protein_coding	0.181207		F30A10.14	protein_coding	75.0614
cpna-2	protein_coding	12.2587		F30A10.11	protein_coding	0.776793
B0228.7	protein_coding	33.0318		F30A10.13	protein_coding	49.4356
C06A8.8	protein_coding	6.00867		F30A10.2	protein_coding	3.90005
C06A8.6	protein_coding	2.81295		F30A10.15	protein_coding	0
spdl-1	protein_coding	8.94048		F30A10.4	protein_coding	0.0542725
glr-4	protein_coding	1.92532		F30A10.3	protein_coding	31.5384
irld-47	protein_coding	0		stn-1	protein_coding	5.60408
T09A5.14	protein_coding	0		F30A10.9	protein_coding	64.4005
klp-3	protein_coding	4.59332		usp-48	protein_coding	14.5656
acr-7	protein_coding	0.338222		smn-1	protein_coding	26.4379
mdt-10	protein_coding	16.7519		klp-16	protein_coding	37.6154
cec-3	protein_coding	29.4859		C41G7.9	protein_coding	103.637
lin-5	protein_coding	19.6638		C41G7.3	protein_coding	21.9298
ztf-17	protein_coding	23.4014		set-32	protein_coding	3.33681
T01H3.3	protein_coding	21.1593		C41G7.6	protein_coding	5.76489
ptc-1	protein_coding	60.9095		C41G7.8	protein_coding	6.1572
rev-1	protein_coding	6.01634		C41G7.15	protein_coding	0
spv-1	protein_coding	7.59512		C36F7.5	protein_coding	1.37615
ZK669.2	protein_coding	1.60361		F42H11.1	protein_coding	0.220252
ZK669.3	protein_coding	17.5558		lem-3	protein_coding	12.8462
ZK669.5	protein_coding	3.25566		K07A1.17	protein_coding	25.9435
DH11.5	protein_coding	12.0644		K07A1.1	protein_coding	33.6964
pgp-11	protein_coding	4.72805		K07A1.13	protein_coding	10.0244
glna-2	protein_coding	6.99557		dut-1	protein_coding	60.3951
swsn-7	protein_coding	19.9147		K07A1.3	protein_coding	4.36395
sap-49	protein_coding	29.6911		K07A1.5	protein_coding	1.13549
algn-6	protein_coding	11.1645		K07A1.6	protein_coding	72.0101
T05H10.1	protein_coding	26.3473		cri-1	protein_coding	0.812253
apn-1	protein_coding	27.2507		K07A1.20	protein_coding	0.379451
T05H10.3	protein_coding	28.0228		K07A1.15	protein_coding	3.13688
ufd-2	protein_coding	22.533		ile-1	protein_coding	38.1002
K02C4.5	protein_coding	19.1932		ate-1	protein_coding	19.6572
K02C4.3	protein_coding	18.1138		K07A1.10	protein_coding	28.6004
ltd-1	protein_coding	5.595		rba-1	protein_coding	34.422
sfxn-5	protein_coding	20.9949		nra-2	protein_coding	41.5011
ire-1	protein_coding	18.8133		T05F1.2	protein_coding	53.542
pch-2	protein_coding	16.2236		rps-19	protein_coding	1802.1
T05C12.1	protein_coding	1.49197		hsr-9	protein_coding	42.2431
T05C12.4	protein_coding	0.242774		T05F1.4	protein_coding	29.1769
T05C12.8	protein_coding	1.94617		T05F1.5	protein_coding	0.303378
qua-1	protein_coding	5.20169		T05F1.7	protein_coding	0.294389
M110.8	protein_coding	1.01855		T05F1.8	protein_coding	2.43664
twk-3	protein_coding	0.430809		T05F1.15	protein_coding	1.59541
M110.9	protein_coding	0		T05F1.9	protein_coding	1.00938
F35C11.3	protein_coding	0.539852		T05F1.11	protein_coding	7.74607
F35C11.5	protein_coding	35.5484		lab-1	protein_coding	12.0443
F35C11.7	protein_coding	3.3607		asfl-1	protein_coding	22.9098
K01C8.1	protein_coding	29.6421		C03D6.9	protein_coding	2.77331
K01C8.2	protein_coding	0.986657		npp-14	protein_coding	23.6594
gei-14	protein_coding	8.61914		rpl-24.2	protein_coding	176.138
shw-1	protein_coding	5.08302		ikb-1	protein_coding	7.56237
ran-3	protein_coding	53.1512		rpl-14	protein_coding	2133.63
C26D10.6	protein_coding	6.52905		C04F12.5	protein_coding	21.3181
F49E12.12	protein_coding	0.703574		C04F12.12	protein_coding	3.13171
efl-3	protein_coding	5.04184		C04F12.7	protein_coding	10.5433
acp-4	protein_coding	0		C04F12.16	protein_coding	0
acp-3	protein_coding	0.126891		rnh-1.3	protein_coding	10.3675
lips-10	protein_coding	6.54509		fce-1	protein_coding	37.2032
M05D6.5	protein_coding	24.6212		C16C2.4	protein_coding	42.1241
M05D6.6	protein_coding	38.0222		ceh-5	protein_coding	0.652776
T13H5.1	protein_coding	6.41846		gfi-2	protein_coding	28.2495
T13H5.4	protein_coding	26.5799		K02A11.2	protein_coding	0.487507
W01C9.2	protein_coding	1.55735		endu-1	protein_coding	20.6444
decr-1.2	protein_coding	1.86993		sur-6	protein_coding	56.3805
glb-27	protein_coding	1.59088		F26E4.2	protein_coding	6.5766
F28C6.5	protein_coding	2.53147		F26E4.4	protein_coding	18.9093
suf-1	protein_coding	20.2731		cox-7C	protein_coding	548.397
F28C6.10	protein_coding	0.272537		gpx-1	protein_coding	2.54544
chhy-1	protein_coding	3.13904		cox-5B	protein_coding	613.204
sptf-2	protein_coding	2.47073		hrdl-1	protein_coding	39.4894
T22C8.6	protein_coding	5.59339		F35C12.3	protein_coding	2.68687
cutl-12	protein_coding	1.08419		Y67A6A.1	protein_coding	3.08545
vab-9	protein_coding	11.69		nhr-62	protein_coding	5.3829
D2085.7	protein_coding	2.90798		ensa-1	protein_coding	81.444
pyr-1	protein_coding	11.3529		K10C3.4	protein_coding	92.6725
eif-2Bepsilon	protein_coding	9.73884		inx-20	protein_coding	0.963748
etc-1	protein_coding	13.1242		nas-5	protein_coding	0.464294
C34C6.9	protein_coding	0		col-64	protein_coding	0.224558
cup-16	protein_coding	17.5978		lsl-1	protein_coding	20.9224
mak-1	protein_coding	142.557		F52F12.5	protein_coding	2.72537
atf-2	protein_coding	6.93246		F52F12.8	protein_coding	0.385681
let-19	protein_coding	7.43511		F52F12.9	protein_coding	0.319239
sgn-1	protein_coding	4.07216		Y106G6A.4	protein_coding	2.35871
nas-25	protein_coding	1.02557		epg-8	protein_coding	19.6978
F46C5.4	protein_coding	2.04919		Y106G6A.1	protein_coding	12.2028
F46C5.6	protein_coding	2.80731		T24D1.7	protein_coding	0
oac-46	protein_coding	14.4069		har-2	protein_coding	16.5744
npr-20	protein_coding	1.78732		T24D1.3	protein_coding	22.9858
rha-1	protein_coding	16.9665		algn-10	protein_coding	11.4202
ddx-19	protein_coding	26.0948		mom-5	protein_coding	30.1469
lat-1	protein_coding	26.886		sys-1	protein_coding	5.4862
B0457.6	protein_coding	15.6514		his-67	protein_coding	3.41037
T21B10.3	protein_coding	22.3273		his-68	protein_coding	13.0273
C18E9.9	protein_coding	35.2036		alg-5	protein_coding	14.6498
ooc-5	protein_coding	23.9644		cfi-1	protein_coding	4.60338
F44G4.1	protein_coding	39.4389		C03C11.1	protein_coding	2.37619
F44G4.5	protein_coding	0.398492		fog-3	protein_coding	2.53262
T24B8.7	protein_coding	10.3415		F10G8.1	protein_coding	1.94601
T24B8.4	protein_coding	10.1101		F10G8.2	protein_coding	0.916408
C07H4.1	protein_coding	8.95061		eak-6	protein_coding	0.0706799
T24H10.5	protein_coding	0.525843		nubp-1	protein_coding	39.2815
dyrb-1	protein_coding	76.3206		B0379.2	protein_coding	1.83855
dnj-23	protein_coding	25.999		B0379.7	protein_coding	2.48958
43617	protein_coding	32.0688		mut-16	protein_coding	12.284
nlp-78	protein_coding	11.1696		B0379.6	protein_coding	0
Y9C2UA.1	protein_coding	10.1009		Y106G6D.1	protein_coding	0.818174
W07A12.4	protein_coding	2.70548		Y106G6D.2	protein_coding	0.373526
rhy-1	protein_coding	1.83013		Y106G6D.8	protein_coding	37.1862
T23G7.3	protein_coding	145.264		Y106G6D.6	protein_coding	3.8037
T23G7.2	protein_coding	10.499		rbm-12	protein_coding	9.42955
dpl-1	protein_coding	18.5489		F16C3.1	protein_coding	2.66647
sec-5	protein_coding	10.78		F16C3.4	protein_coding	0
pir-1	protein_coding	32.3923		tag-72	protein_coding	15.149
sym-2	protein_coding	7.59372		fkh-10	protein_coding	0.70503
twk-4	protein_coding	0.0647005		fath-1	protein_coding	37.3593
let-23	protein_coding	4.82769		nola-3	protein_coding	7.17695e-14
ZK1067.2	protein_coding	6.48297		C25A1.16	protein_coding	172.942
T26C5.3	protein_coding	25.0033		C25A1.20	protein_coding	15.6844
aqp-2	protein_coding	197.476		iars-2	protein_coding	15.3174
C01G6.4	protein_coding	27.4509		clec-87	protein_coding	236.291
cam-1	protein_coding	14.6161		rsa-1	protein_coding	25.8551
D2013.6	protein_coding	28.8056		dao-5	protein_coding	47.6942
F42A8.1	protein_coding	8.98233		lid-1	protein_coding	24.1
mel-11	protein_coding	23.9792		mrpl-34	protein_coding	22.9136
C06C3.3	protein_coding	0.313115		aha-1	protein_coding	9.12605
M176.10	protein_coding	0		C25A1.15	protein_coding	0
M176.5	protein_coding	7.94919		Y106G6E.1	protein_coding	0
chil-13	protein_coding	5.06934		Y106G6E.8	protein_coding	0
chil-16	protein_coding	0.852795		Y106G6E.4	protein_coding	13.0699
chil-15	protein_coding	0		ced-12	protein_coding	18.1442
gcy-3	protein_coding	0.17026		lin-11	protein_coding	3.82856
exc-7	protein_coding	8.23821		ZC247.2	protein_coding	2.6706
nhr-19	protein_coding	13.6975		wts-1	protein_coding	4.11069
hlh-6	protein_coding	0.786074		Y106G6G.4	protein_coding	4.56304
ZK1307.8	protein_coding	38.4642		dlc-6	protein_coding	0.70199
fzr-1	protein_coding	19.1323		rps-7	protein_coding	2137.83
ZK1307.9	protein_coding	20.8773		ZC434.4	protein_coding	30.4703
ZK1307.2	protein_coding	4.34243		ZC434.10	protein_coding	0.2664
ZK1320.7	protein_coding	8.13236		ZC434.3	protein_coding	3.0235
nlp-11	protein_coding	27.0902		ZC434.8	protein_coding	68.6381
Y53C12A.8	protein_coding	0		ZC434.9	protein_coding	7.6497
Y53C12A.7	protein_coding	0.979164		sptf-1	protein_coding	0.892488
mop-25.2	protein_coding	17.8063		ned-8	protein_coding	83.9157
Y53C12A.3	protein_coding	16.0136		F45H11.8	protein_coding	24.9343
mab-3	protein_coding	0.477015		F45H11.11	protein_coding	29.6039
nos-3	protein_coding	28.3492		cox-19	protein_coding	51.6674
Y53C12B.7	protein_coding	9.26906		maf-1	protein_coding	12.129
ZK1321.1	protein_coding	0		tag-353	protein_coding	36.7099
shk-1	protein_coding	4.18946		maph-1.2	protein_coding	29.4739
cyp-13A2	protein_coding	2.89457		F25D7.5	protein_coding	0
cyp-13A3	protein_coding	0.502251		Y106G6H.1	protein_coding	8.18401
cyp-13A4	protein_coding	0.351575		pab-1	protein_coding	588.228
chil-8	protein_coding	0.820454		rpl-30	protein_coding	1442.4
chil-2	protein_coding	0.287206		madf-10	protein_coding	2.15629
unc-4	protein_coding	0.609291		pdpr-1	protein_coding	23.9718
F26C11.3	protein_coding	0.0188064		Y106G6H.6	protein_coding	16.9413
F26C11.4	protein_coding	0		Y106G6H.8	protein_coding	33.36
C05C10.2	protein_coding	7.09407		Y106G6H.9	protein_coding	0.0504568
pho-11	protein_coding	116.916		duo-3	protein_coding	12.2893
C05C10.3	protein_coding	40.042		Y106G6H.13	protein_coding	5.8709
ufd-3	protein_coding	45.8892		Y106G6H.14	protein_coding	16.0088
egl-43	protein_coding	5.70485		ska-1	protein_coding	17.2784
dtmk-1	protein_coding	22.4655		Y106G6H.16	protein_coding	3.44489
aakg-5	protein_coding	22.6851		F37D6.3	protein_coding	0.218204
lec-3	protein_coding	38.7753		F37D6.4	protein_coding	0.251755
lec-2	protein_coding	291.032		tag-68	protein_coding	3.5237
F52H3.6	protein_coding	3.1982		che-13	protein_coding	1.40225
let-268	protein_coding	3.98879		F59C6.8	protein_coding	0.76173
stg-1	protein_coding	0.151689		F59C6.16	protein_coding	157.232
C18D1.2	protein_coding	0.0553215		F59C6.18	protein_coding	0.50927
lov-1	protein_coding	0		nlp-4	protein_coding	0.847665
F27E5.8	protein_coding	0		exos-3	protein_coding	20.3655
asah-2	protein_coding	42.1385		F59C6.5	protein_coding	154.401
pax-3	protein_coding	1.50208		F59C6.12	protein_coding	4.41433
daf-19	protein_coding	6.96034		dhhc-12	protein_coding	0.744932
gpd-4	protein_coding	61.3712		F59C6.3	protein_coding	0.477346
srd-2	protein_coding	0		F59C6.14	protein_coding	12.5999
cdc-25.4	protein_coding	0.214093		F59C6.11	protein_coding	4.20412
T01E8.8	protein_coding	6.33759		F25H2.3	protein_coding	0.181797
mec-15	protein_coding	20.0244		F25H2.4	protein_coding	38.8833
F54B3.1	protein_coding	5.52512		ndk-1	protein_coding	1058.83
vha-9	protein_coding	159.897		F25H2.7	protein_coding	6.55505
gcy-5	protein_coding	0.0865782		ubc-25	protein_coding	77.8614
stip-1	protein_coding	26.418		pas-5	protein_coding	106.579
ztf-27	protein_coding	8.73707		rla-0	protein_coding	1608.08
T09F3.2	protein_coding	48.386		tct-1	protein_coding	1019.26
T09F3.5	protein_coding	9.23012		F25H2.12	protein_coding	10.3644
eif-2A	protein_coding	86.9983		F29C6.1	protein_coding	52.9897
cut-4	protein_coding	1.49928		hsp-12.1	protein_coding	8.88606
E04D5.4	protein_coding	0.360844		lst-1	protein_coding	28.6778
ZK673.2	protein_coding	129.638		set-18	protein_coding	6.91171
ZK673.4	protein_coding	1.96149		T22A3.12	protein_coding	0
clec-59	protein_coding	0		T22A3.6	protein_coding	0.214548
myrf-1	protein_coding	8.87489		pash-1	protein_coding	8.90452
F59B10.3	protein_coding	2.40025		mafr-1	protein_coding	21.2643
F59B10.4	protein_coding	6.3471		arch-1	protein_coding	12.8357
mab-10	protein_coding	4.29448		B0511.7	protein_coding	22.0407
pro-1	protein_coding	13.1505		B0511.19	protein_coding	19.7757
mnk-1	protein_coding	101.364		B0511.13	protein_coding	3.63358
dap-3	protein_coding	28.5021		eif-3.E	protein_coding	54.4587
algn-9	protein_coding	19.6302		B0511.17	protein_coding	0
srv-2	protein_coding	0.19169		tag-344	protein_coding	0.453565
ccm-3	protein_coding	20.0291		fbxa-125	protein_coding	1.68165
C14A4.12	protein_coding	5.00373		C34B2.4	protein_coding	1.0222
M28.8	protein_coding	2.50803		C34B2.3	protein_coding	0.478859
M28.2	protein_coding	0		spcs-1	protein_coding	52.6999
M28.4	protein_coding	0.102389		sdha-2	protein_coding	29.4223
lact-3	protein_coding	21.9364		C34B2.8	protein_coding	132.761
rsp-7	protein_coding	32.8004		kbp-5	protein_coding	31.2208
ptb-1	protein_coding	8.39114		B0205.10	protein_coding	3.22171
dph-2	protein_coding	13.9513		srz-85	protein_coding	0.187748
C52A11.3	protein_coding	0		B0205.14	protein_coding	0
mpz-1	protein_coding	8.02703		B0205.13	protein_coding	2.5019
ect-2	protein_coding	11.0293		B0205.8	protein_coding	32.8536
vps-11	protein_coding	7.90009		B0205.12	protein_coding	97.1515
R06F6.8	protein_coding	8.03313		B0205.5	protein_coding	0
R06F6.12	protein_coding	17.8431		B0205.4	protein_coding	0.752082
mix-1	protein_coding	18.0093		gpx-8	protein_coding	0.56511
M106.2	protein_coding	17.6556		F55A3.6	protein_coding	0
M106.7	protein_coding	26.0137		spt-16	protein_coding	50.7667
M106.3	protein_coding	34.0239		C35E7.9	protein_coding	2.80296
cap-2	protein_coding	67.7242		C35E7.8	protein_coding	6.10312
orc-2	protein_coding	13.5796		C35E7.10	protein_coding	1.99438
lurp-1	protein_coding	4.23612		C35E7.7	protein_coding	0.321864
F44F4.3	protein_coding	1.02068		C35E7.6	protein_coding	12.9518
gly-1	protein_coding	0.336811		C35E7.12	protein_coding	0
sra-12	protein_coding	0		C35E7.4	protein_coding	5.50898
sra-11	protein_coding	0.169673		C35E7.11	protein_coding	14.3908
ptp-3	protein_coding	14.4943		vet-2	protein_coding	1.84224
col-81	protein_coding	61.7158		Y37F4.3	protein_coding	0
let-858	protein_coding	17.8833		Y37F4.4	protein_coding	0
F33A8.7	protein_coding	3.96539		Y37F4.2	protein_coding	0
cey-1	protein_coding	332.392		Y37F4.5	protein_coding	0.243009
F33A8.4	protein_coding	20.4026		Y37F4.7	protein_coding	2.39529
ilkp-1	protein_coding	2.2196		Y37F4.8	protein_coding	2.5168
F45E10.2	protein_coding	4.11209		bath-25	protein_coding	0.195787
unc-53	protein_coding	7.54547		nspd-10	protein_coding	3.04068
C09H10.5	protein_coding	38.7446		T27C10.9	protein_coding	0
C09H10.9	protein_coding	0.529159		T27C10.8	protein_coding	2.85082
apc-17	protein_coding	9.82946		srt-62	protein_coding	0.178259
arrd-6	protein_coding	3.45527		srt-61	protein_coding	0
ptr-13	protein_coding	12.5415		F49D11.4	protein_coding	0
F37H8.2	protein_coding	2.16636		F49D11.3	protein_coding	0
sfxn-1.2	protein_coding	0.347061		F49D11.2	protein_coding	0.438051
plpr-1	protein_coding	2.82855		F49D11.7	protein_coding	2.08198
C47G2.3	protein_coding	26.7565		cpn-4	protein_coding	27.7366
samp-1	protein_coding	22.3557		F49D11.14	protein_coding	0
rsf-1	protein_coding	10.2452		Y95D11A.3	protein_coding	13.7908
tag-180	protein_coding	2.46581		Y95D11A.1	protein_coding	24.3148
rmd-3	protein_coding	3.98457		Y95D11A.5	protein_coding	0
lgc-20	protein_coding	1.15428		impt-1	protein_coding	9.12429
B0491.1	protein_coding	8.30513		Y52B11A.3	protein_coding	8.68226
clh-2	protein_coding	2.31942		Y52B11A.20	protein_coding	0.222138
C05D12.2	protein_coding	5.13604		Y52B11A.12	protein_coding	0.356518
C05D12.3	protein_coding	6.85587		clec-92	protein_coding	0
rsp-1	protein_coding	94.3098		mltn-2	protein_coding	0.043375
W02B12.4	protein_coding	1.37411		Y52B11A.8	protein_coding	22.4961
rga-1	protein_coding	18.5741		dxbp-1	protein_coding	17.515
W02B12.11	protein_coding	17.1607		Y52B11A.10	protein_coding	10.8286
W02B12.16	protein_coding	0		Y52B11A.18	protein_coding	0.173586
twk-5	protein_coding	8.023		Y52B11A.19	protein_coding	0
mdt-8	protein_coding	23.1666		Y52B11B.1	protein_coding	2.26336
F54D5.9	protein_coding	16.9138		clec-93	protein_coding	0
F54D5.7	protein_coding	54.638		ZK39.9	protein_coding	0
F54D5.15	protein_coding	1.78006		clec-95	protein_coding	0
F54D5.4	protein_coding	32.1166		clec-96	protein_coding	0.366618
pcs-1	protein_coding	8.41501		F28D9.4	protein_coding	19.8051
smc-6	protein_coding	18.5521		rsr-1	protein_coding	21.1107
D1043.1	protein_coding	11.5856		sri-5	protein_coding	0
ghi-1	protein_coding	1.86577		ins-36	protein_coding	0.879056
trr-1	protein_coding	4.31535		Y53H1A.7	protein_coding	0.758903
C47D12.2	protein_coding	25.4663		rsy-1	protein_coding	15.7701
sfxn-1.4	protein_coding	1.61666		clec-100	protein_coding	0
C47D12.4	protein_coding	0.202721		F46A8.8	protein_coding	0.1332
C47D12.5	protein_coding	9.69195		F46A8.7	protein_coding	0
kel-1	protein_coding	2.81329		F46A8.5	protein_coding	0.297556
xpf-1	protein_coding	10.4117		F46A8.4	protein_coding	0
inos-1	protein_coding	64.1371		F46A8.3	protein_coding	0
VF13D12L.3	protein_coding	55.8974		F46A8.6	protein_coding	0.716019
F13D12.3	protein_coding	11.8979		F46A8.11	protein_coding	2.49499
F13D12.8	protein_coding	4.52604		scrm-6	protein_coding	0.401883
F13D12.6	protein_coding	26.427		F36D1.12	protein_coding	1.04449
gpb-1	protein_coding	81.6586		F36D1.7	protein_coding	17.5033
F44E5.2	protein_coding	0.0538893		F36D1.13	protein_coding	0
F44E5.15	protein_coding	0.290019		F36D1.14	protein_coding	0
F43G6.4	protein_coding	7.00595		F36D1.5	protein_coding	0
jmjd-1.1	protein_coding	0.283913		F36D1.10	protein_coding	0
Y6D1A.2	protein_coding	2.95606		F36D1.15	protein_coding	0
clh-1	protein_coding	17.6363		F36D1.6	protein_coding	0.205449
npp-3	protein_coding	20.0368		F36D1.4	protein_coding	10.0066
vab-23	protein_coding	7.27279		F36D1.23	protein_coding	2.02655
vps-15	protein_coding	10.3233		F36D1.9	protein_coding	4.55342
lin-29	protein_coding	2.63595		sre-22	protein_coding	0.0776447
W03C9.8	protein_coding	0		Y53H1B.2	protein_coding	102.667
W03C9.6	protein_coding	2.36383		cutl-10	protein_coding	1.75667
W03C9.1	protein_coding	0.796316		Y53H1B.4	protein_coding	0.395058
W03C9.2	protein_coding	20.219		clpr-4	protein_coding	0
ash-2	protein_coding	13.4361		H25P06.5	protein_coding	0.902879
dhps-1	protein_coding	12.5343		clpr-3	protein_coding	0
mcm-2	protein_coding	38.289		hxk-2	protein_coding	15.9096
glb-29	protein_coding	2.1212		cdk-9	protein_coding	12.7793
Y17G7B.12	protein_coding	16.7622		M04D5.1	protein_coding	0
Y17G7B.8	protein_coding	9.32585		M04D5.3	protein_coding	10.3806
cyn-16	protein_coding	14.2939		pes-2.1	protein_coding	2.35923
tpi-1	protein_coding	150.728		pes-2.2	protein_coding	2.31633
ippk-1	protein_coding	16.5022		F56G4.7	protein_coding	0
Y17G7B.10	protein_coding	65.8894		F56G4.6	protein_coding	5.46794
Y17G7B.22	protein_coding	0.667304		F56G4.4	protein_coding	17.121
cnt-1	protein_coding	11.9703		png-1	protein_coding	9.33822
Y17G7B.17	protein_coding	26.6085		ego-2	protein_coding	13.3232
Y17G7B.18	protein_coding	11.633		Y53H1C.3	protein_coding	0.0678551
Y17G7B.19	protein_coding	0.0370573		C27C7.7	protein_coding	0.0806531
set-24	protein_coding	4.21553		C27C7.5	protein_coding	0
Y57A10A.1	protein_coding	5.61739		nhr-74	protein_coding	0
Y57A10A.4	protein_coding	0.919124		nhr-73	protein_coding	0
Y57A10A.8	protein_coding	4.35623		nhr-259	protein_coding	0.10229
Y57A10A.14	protein_coding	5.56456		C27C7.1	protein_coding	0.221336
polg-1	protein_coding	4.24832		ZK1025.2	protein_coding	0
aqp-12	protein_coding	0.127988		nhr-244	protein_coding	0
rsr-2	protein_coding	26.0761		ZK1025.4	protein_coding	0
sinh-1	protein_coding	4.2792		ZK1025.3	protein_coding	0
parn-2	protein_coding	11.6128		bah-1	protein_coding	0
tric-1B.1	protein_coding	24.1964		nhr-113	protein_coding	0.041346
Y57A10A.31	protein_coding	13.8507		nhr-245	protein_coding	0
C50E10.2	protein_coding	0.936082		K08C9.5	protein_coding	0.278218
sre-52	protein_coding	0		K08C9.1	protein_coding	0.520685
sop-2	protein_coding	11.715		K08C9.2	protein_coding	2.94755
ras-1	protein_coding	15.4754		col-65	protein_coding	38.275
43529	protein_coding	6.31813		K08C9.10	protein_coding	0
Y57A10B.2	protein_coding	0		K08C9.7	protein_coding	0
sre-41	protein_coding	0.154765		K08C9.9	protein_coding	0
W05H5.1	protein_coding	0		K08C9.6	protein_coding	0.30096
pitr-6	protein_coding	0.0544015		F32B4.1	protein_coding	0.326268
srh-27	protein_coding	0		F32B4.2	protein_coding	2.22435
sre-35	protein_coding	0		F32B4.5	protein_coding	2.13338
F15A4.2	protein_coding	0		F15D3.9	protein_coding	1.0841
srg-16	protein_coding	0		F15D3.4	protein_coding	0.422412
F15A4.6	protein_coding	17.3787		F15D3.5	protein_coding	0
srg-17	protein_coding	0		timm-23	protein_coding	82.6304
arrd-9	protein_coding	0.369461		pals-1	protein_coding	0.197476
fbxb-102	protein_coding	0.0851521		spe-9	protein_coding	0.445248
ador-1	protein_coding	1.31375		C17D12.5	protein_coding	2.13448
srh-69	protein_coding	0.694123		C17D12.7	protein_coding	6.35259
srx-119	protein_coding	0		dhhc-7	protein_coding	18.8261
srx-120	protein_coding	0		C17D12.3	protein_coding	2.36157
F49C5.4	protein_coding	0.521704		C17D12.9	protein_coding	0
F49C5.3	protein_coding	0.258651		Y47H9A.1	protein_coding	2.42627
F49C5.7	protein_coding	0		W04G5.3	protein_coding	3.19082
clec-4	protein_coding	1.33236		rab-11.2	protein_coding	0.349746
Y38E10A.20	protein_coding	1.04947		W04G5.10	protein_coding	0.0658164
rgs-4	protein_coding	14.4335		W04G5.5	protein_coding	0.0658164
tbc-17	protein_coding	14.2331		W04G5.9	protein_coding	0.0671678
snrp-200	protein_coding	21.9856		W04G5.16	protein_coding	0
Y46G5A.15	protein_coding	3.53148		W04G5.8	protein_coding	0.412691
Y46G5A.29	protein_coding	0.496409		W04G5.7	protein_coding	0
snf-5	protein_coding	2.17285		F11A6.16	protein_coding	0
gsy-1	protein_coding	44.8612		scrm-4	protein_coding	3.85711
clec-62	protein_coding	24.2934		F11A6.15	protein_coding	0
clec-64	protein_coding	1.35572		scrm-1	protein_coding	6.10844
clec-65	protein_coding	85.2984		T22H2.4	protein_coding	0
clec-66	protein_coding	15.2002		sri-11	protein_coding	0.08037
F58G1.2	protein_coding	11.0328		sri-12	protein_coding	0.161876
wago-4	protein_coding	17.0037		pgrn-1	protein_coding	31.0078
F58G1.7	protein_coding	1.49658		oac-19	protein_coding	0.288975
ptr-18	protein_coding	3.7203		F35E2.9	protein_coding	1.0284
cyd-1	protein_coding	6.44811		F35E2.2	protein_coding	0.110668
Y38F1A.8	protein_coding	3.73795		F35E2.1	protein_coding	0
max-2	protein_coding	38.9204		F35E2.5	protein_coding	0.403364
puf-6	protein_coding	18.8501		Y47H9B.2	protein_coding	0.181078
F42G4.7	protein_coding	1.89726		T02G6.2	protein_coding	0.83445
zyx-1	protein_coding	87.7158		T02G6.4	protein_coding	0
rict-1	protein_coding	10.9743		T02G6.3	protein_coding	0
bath-45	protein_coding	0.170074		T02G6.5	protein_coding	2.46046
mltn-1	protein_coding	2.52091		T02G6.6	protein_coding	0
hpr-17	protein_coding	9.05929		T02G6.11	protein_coding	0
flp-16	protein_coding	41.4949		T02G6.7	protein_coding	0
Y48C3A.5	protein_coding	4.64346		Y47H9C.1	protein_coding	0.951317
ztf-22	protein_coding	13.42		ced-1	protein_coding	19.157
Y48C3A.20	protein_coding	11.641		csp-3	protein_coding	0.178723
tbc-14	protein_coding	31.8137		eif-2Bbeta	protein_coding	14.2746
pqn-27	protein_coding	23.7021		Y47H9C.8	protein_coding	10.9237
F54F11.1	protein_coding	0.211132		Y47H9C.12	protein_coding	1.59541
nep-17	protein_coding	55.7777		Y47H9C.9	protein_coding	0
Y48E1B.3	protein_coding	15.9956		fbxa-216	protein_coding	0
Y48E1B.3	protein_coding	2.23125		rbm-3.2	protein_coding	1190.23
Y48E1B.8	protein_coding	0.287206		ubc-12	protein_coding	35.1602
clec-145	protein_coding	2.50908		mag-1	protein_coding	84.8315
clec-146	protein_coding	25.48		fdps-1	protein_coding	17.2586
gst-20	protein_coding	23.5536		R06C1.4	protein_coding	195.439
gst-12	protein_coding	1.73819		Y53C10A.15	protein_coding	0
rpoa-1	protein_coding	11.7592		rga-2	protein_coding	3.03892
C01B9.4	protein_coding	0		abt-5	protein_coding	0.396922
C01B9.1	protein_coding	1.38763		Y53C10A.10	protein_coding	0.168265
ZK131.11	protein_coding	20.2331		F58D5.7	protein_coding	2.8341
F08G2.7	protein_coding	3.7369		F58D5.6	protein_coding	0.190049
F08G2.8	protein_coding	3.14197		F58D5.9	protein_coding	5.58104
cup-14	protein_coding	13.2371		F58D5.2	protein_coding	2.77181
mcd-1	protein_coding	14.085		F58D5.3	protein_coding	0.140089
mltn-5	protein_coding	0.0679558		clp-3	protein_coding	0.0665728
daf-5	protein_coding	20.0136		Y47H10A.2	protein_coding	0.216764
W01G7.4	protein_coding	20.4592		Y47H10A.3	protein_coding	0.170304
lem-2	protein_coding	20.0137		Y47H10A.4	protein_coding	0.958049
bkip-1	protein_coding	0.50927		Y47H10A.5	protein_coding	4.20372
K09E4.3	protein_coding	9.88935		rrf-2	protein_coding	3.67296
algn-3	protein_coding	13.3739		M01G12.14	protein_coding	0.640711
cacn-1	protein_coding	22.6475		M01G12.9	protein_coding	0.282756
Y48B6A.1	protein_coding	30.2599		M01G12.7	protein_coding	0.925388
xrn-2	protein_coding	18.3252		M01G12.6	protein_coding	0
eat-2	protein_coding	0.558614		M01G12.10	protein_coding	0
efhd-1	protein_coding	20.9375		srw-111	protein_coding	0
ace-3	protein_coding	4.89248		M01G12.5	protein_coding	0
Y48B6A.10	protein_coding	0.688365		M01G12.2	protein_coding	0
Y48B6A.13	protein_coding	9.01151		sri-14	protein_coding	0
men-1	protein_coding	37.1948		sri-13	protein_coding	0.082692
jmjd-2	protein_coding	8.35412		sri-17	protein_coding	0.08037
Y54G11A.2	protein_coding	26.0511		F15H9.1	protein_coding	0.379622
Y54G11A.1	protein_coding	13.1206		R05D7.1	protein_coding	33.4388
ddl-3	protein_coding	16.0076		R05D7.5	protein_coding	5.78921
agl-1	protein_coding	12.5678		C15C6.1	protein_coding	7.0503
pfs-2	protein_coding	12.299		C15C6.2	protein_coding	6.71953
acr-20	protein_coding	1.53322		C15C6.4	protein_coding	11.4566
mes-2	protein_coding	13.7276		sdz-14	protein_coding	0.386124
nurf-1	protein_coding	42.4162		F14B6.2	protein_coding	2.51355
F26H11.4	protein_coding	1.21655		F14B6.6	protein_coding	3.9127
dsb-2	protein_coding	15.5901		oac-16	protein_coding	0.188334
exl-1	protein_coding	18.3019		nhr-82	protein_coding	0
plx-2	protein_coding	2.8254		oac-26	protein_coding	0
smg-8	protein_coding	14.339		nhr-265	protein_coding	0
C13B4.1	protein_coding	9.94503		oac-27	protein_coding	0.0378537
usp-14	protein_coding	36.7525		oac-28	protein_coding	0
vnut-1	protein_coding	9.67841		F41D3.6	protein_coding	0
K10H10.6	protein_coding	0.182522		F41D3.7	protein_coding	0
K10H10.12	protein_coding	1.80576		F41D3.8	protein_coding	0
K10H10.10	protein_coding	3.07744		oac-25	protein_coding	0
K10H10.13	protein_coding	0		F41D3.9	protein_coding	0
K10H10.9	protein_coding	0		F41D3.11	protein_coding	0
F57C2.5	protein_coding	40.2564		F56H6.1	protein_coding	0
spat-1	protein_coding	13.7289		F56H6.13	protein_coding	0
gcy-29	protein_coding	0.354126		F56H6.2	protein_coding	0.0741258
mog-4	protein_coding	11.8868		F56H6.3	protein_coding	0
madf-5	protein_coding	4.78494		F56H6.4	protein_coding	0
C01G12.3	protein_coding	2.34548		gmd-2	protein_coding	1.87271
C01G12.7	protein_coding	1.40936		bgnt-1.6	protein_coding	0
catp-4	protein_coding	2.21537		F56H6.9	protein_coding	0
unc-52	protein_coding	38.2901		oac-35	protein_coding	0
smg-9	protein_coding	3.13957		C47F8.3	protein_coding	0
Y54E2A.8	protein_coding	6.85461		C47F8.6	protein_coding	0
Y54E2A.9	protein_coding	0.683978		C47F8.5	protein_coding	0
tbc-20	protein_coding	14.7194		nhr-81	protein_coding	0
W01D2.3	protein_coding	0.511954		nhr-165	protein_coding	0.0768628
nhr-61	protein_coding	7.31513		glct-1	protein_coding	0
cdh-7	protein_coding	1.25067		nhr-217	protein_coding	0.0718014
cog-1	protein_coding	3.10234		T09E11.10	protein_coding	0
pde-3	protein_coding	9.70325		T09E11.8	protein_coding	0.0956259
Y53F4B.1	protein_coding	1.09063		oac-45	protein_coding	0.0764658
elo-9	protein_coding	3.92112		oac-44	protein_coding	0.0390812
nsun-5	protein_coding	7.82897		oac-43	protein_coding	0.03849
metl-2	protein_coding	5.10066		T09E11.12	protein_coding	0.088441
Y53F4B.9	protein_coding	10.8691		T09E11.3	protein_coding	0
Y53F4B.18	protein_coding	21.1033		T15D6.1	protein_coding	0
arp-1	protein_coding	32.5107		bgnt-1.7	protein_coding	0
ptr-20	protein_coding	3.39481		gly-17	protein_coding	0
spsb-2	protein_coding	19.9662		gly-16	protein_coding	0
Y46E12BL.2	protein_coding	16.9662		T15D6.8	protein_coding	0
tig-3	protein_coding	0.735061		T15D6.9	protein_coding	0
nhr-80	protein_coding	5.86468		T15D6.10	protein_coding	0
H10E21.1	protein_coding	6.19052		T15D6.11	protein_coding	0
H10E21.5	protein_coding	7.16774		T15D6.12	protein_coding	0.0579832
F40G9.17	protein_coding	16.1412		E03H4.2	protein_coding	0
W10C4.1	protein_coding	1.16579		E03H4.3	protein_coding	0
hpo-29	protein_coding	18.6722		E03H4.5	protein_coding	0
Y50D7A.1	protein_coding	4.99268		nhr-174	protein_coding	0
pll-1	protein_coding	4.0787		oac-13	protein_coding	0.03849
gsto-3	protein_coding	22.9711		E03H4.8	protein_coding	4.21934
Y55B1BR.6	protein_coding	6.86028		clec-17	protein_coding	21.7328
magu-1	protein_coding	5.5548		E03H4.11	protein_coding	0
nemp-1	protein_coding	33.59		glct-2	protein_coding	0
mat-3	protein_coding	16.4334		nhr-89	protein_coding	0
unc-45	protein_coding	14.0414		nhr-169	protein_coding	0.0784427
T22F7.3	protein_coding	0.3401		C54C8.3	protein_coding	0
T19C3.3	protein_coding	22.6336		glct-5	protein_coding	0
T19C3.2	protein_coding	2.34671		lys-9	protein_coding	0
T19C3.5	protein_coding	4.36504		C54C8.12	protein_coding	125.339
T19C3.6	protein_coding	0.334498		clec-11	protein_coding	1.16791
fem-2	protein_coding	29.0309		nlp-39	protein_coding	432.27
sbds-1	protein_coding	29.9397		gly-15	protein_coding	0.0643369
C09F5.1	protein_coding	11.2936		T27F6.1	protein_coding	0.173073
C09F5.3	protein_coding	0.232934		T27F6.7	protein_coding	13.5318
elf-1	protein_coding	1.2224		T27F6.8	protein_coding	10.2453
C24A1.3	protein_coding	3.60513		asah-1	protein_coding	106.76
pat-12	protein_coding	45.793		pri-2	protein_coding	15.8632
pat-12	protein_coding	5.19165		W02D9.2	protein_coding	34.3246
ptl-1	protein_coding	17.1099		W02D9.4	protein_coding	6.92327
alh-11	protein_coding	17.8846		W02D9.10	protein_coding	28.9332
dagl-2	protein_coding	16.9503		W02D9.9	protein_coding	0
ppm-1.G	protein_coding	54.7636		W02D9.8	protein_coding	0
trpp-11	protein_coding	18.1936		W02D9.7	protein_coding	222.424
dac-1	protein_coding	0.257349		W02D9.6	protein_coding	67.2189
ceeh-1	protein_coding	10.0374		ssp-37	protein_coding	19.255
dos-3	protein_coding	0.0706828		C49G9.2	protein_coding	3.75285
tag-51	protein_coding	4.63143		mec-19	protein_coding	0.70199
K02F3.12	protein_coding	16.8837		F33E2.10	protein_coding	0.25357
T24C4.2	protein_coding	2.04157		clec-102	protein_coding	0
ztf-18	protein_coding	8.29403		F33E2.4	protein_coding	0.745159
F23H11.2	protein_coding	7.21898		F33E2.7	protein_coding	0
F23H11.6	protein_coding	0.602825		F33E2.5	protein_coding	6.05482
F23H11.7	protein_coding	2.03622		ntr-1	protein_coding	0.363567
pef-1	protein_coding	4.2006		flp-33	protein_coding	19.984
fbxa-59	protein_coding	6.77195		clec-15	protein_coding	0.0984416
fbxa-60	protein_coding	0.713315		clec-13	protein_coding	0.0984416
Y34F4.5	protein_coding	19.2025		H16D19.3	protein_coding	0.292205
chin-1	protein_coding	13.7937		atp-1	protein_coding	740.56
exc-6	protein_coding	2.02843		T26E3.7	protein_coding	1.063
cdh-12	protein_coding	1.29813		T26E3.8	protein_coding	0
Y119D3B.13	protein_coding	15.23		T26E3.6	protein_coding	0
Y119D3B.14	protein_coding	9.33899		T26E3.5	protein_coding	0.255977
dss-1	protein_coding	101.316		T26E3.10	protein_coding	1.46646
mrpl-45	protein_coding	13.2897		clec-103	protein_coding	0
Y119D3B.12	protein_coding	19.0743		sra-25	protein_coding	0
orc-3	protein_coding	12.036		sra-17	protein_coding	0.083904
fbxa-32	protein_coding	2.37623		sra-18	protein_coding	0
fbxa-31	protein_coding	2.46106		sra-20	protein_coding	0
fbxa-36	protein_coding	0.558699		sra-21	protein_coding	0
Y82E9BR.2	protein_coding	1.22868		sra-22	protein_coding	0
Y82E9BR.1	protein_coding	1.16949		sra-23	protein_coding	0
Y82E9BR.19	protein_coding	9.6677		sra-24	protein_coding	0
M01G5.1	protein_coding	9.16574		T06G6.3	protein_coding	1.69081
Y22D7AL.9	protein_coding	1.18656		T06G6.4	protein_coding	0.176882
hsp-60	protein_coding	106.134		T06G6.6	protein_coding	3.51991
Y22D7AL.4	protein_coding	0.769367		srw-88	protein_coding	0
Y22D7AL.15	protein_coding	88.2144		T06G6.12	protein_coding	2.49395
glb-30	protein_coding	0.881087		toe-4	protein_coding	20.2624
Y22D7AR.6	protein_coding	6.54463		uba-2	protein_coding	20.8683
srd-64	protein_coding	0.179658		bath-34	protein_coding	1.861
ser-4	protein_coding	2.22423		bath-35	protein_coding	1.3609
rimb-1	protein_coding	5.14865		amx-2	protein_coding	6.73156
clp-4	protein_coding	12.3638		B0019.2	protein_coding	9.05313
Y39A3CL.1	protein_coding	10.9867		Y18D10A.26	protein_coding	0.928877
ttc-7	protein_coding	8.5665		Y18D10A.2	protein_coding	0.154813
pqn-41	protein_coding	25.8827		Y18D10A.4	protein_coding	0
R155.3	protein_coding	0.395184		Y18D10A.9	protein_coding	7.71917
R155.4	protein_coding	0.283073		clec-104	protein_coding	0
lgc-42	protein_coding	0.855613		Y18D10A.11	protein_coding	45.6947
ckr-2	protein_coding	2.90775		clec-105	protein_coding	0
dpy-1	protein_coding	1.76692		clec-106	protein_coding	0
Y48G9A.9	protein_coding	17.876		coa-5	protein_coding	26.3451
ppk-2	protein_coding	17.2972		car-1	protein_coding	345.909
srd-65	protein_coding	0		fkb-8	protein_coding	0.202721
srz-56	protein_coding	0.156885		fkb-2	protein_coding	412
fbxa-73	protein_coding	1.16476		pfn-1	protein_coding	120.223
fbxa-9	protein_coding	0.894778		Y18D10A.21	protein_coding	0.206375
Y54F10BM.3	protein_coding	0.734618		Y18D10A.22	protein_coding	1.53274
Y54F10BM.9	protein_coding	1.89062		tag-138	protein_coding	4.53491
H14E04.2	protein_coding	17.4364		acox-1.1	protein_coding	10.6245
mrpl-30	protein_coding	14.8161		acox-1.2	protein_coding	1.07411
W04B5.3	protein_coding	14.9941		acox-1.4	protein_coding	6.0509
W04B5.2	protein_coding	0.556728		F08A8.8	protein_coding	1.5951
E02H9.3	protein_coding	7.79502		fbxa-101	protein_coding	14.5838
E02H9.2	protein_coding	2.19505		fbxa-140	protein_coding	2.5016
ceh-44	protein_coding	21.1934		tba-2	protein_coding	310.39
feh-1	protein_coding	5.57912		pbs-2	protein_coding	58.3993
Y54F10AR.2	protein_coding	20.9239		prx-11	protein_coding	8.85936
Y71H2B.8	protein_coding	2.59136		gale-1	protein_coding	17.9614
apb-1	protein_coding	19.9703		efsc-1	protein_coding	10.1907
mdt-19	protein_coding	34.4547		C47B2.9	protein_coding	23.1579
Y71H2B.5	protein_coding	7.69328		pmr-1	protein_coding	13.6551
zmp-2	protein_coding	3.54155		nhr-85	protein_coding	5.92119
pbo-1	protein_coding	41.3135		hpo-2	protein_coding	0
Y71H2AM.9	protein_coding	14.2944		clec-107	protein_coding	0.0820934
Y71H2AM.11	protein_coding	16.167		Y26D4A.3	protein_coding	0
cosa-1	protein_coding	7.81562		Y26D4A.5	protein_coding	0
Y71H2AM.12	protein_coding	4.02297		Y26D4A.17	protein_coding	0
josd-1	protein_coding	8.40824		clec-108	protein_coding	0
Y71H2AR.2	protein_coding	0		Y26D4A.12	protein_coding	0
H34I24.2	protein_coding	48.4807		pals-13	protein_coding	0.0724833
F56F11.4	protein_coding	17.6255		Y26D4A.13	protein_coding	0
klf-1	protein_coding	12.3771		Y26D4A.21	protein_coding	0
cdh-1	protein_coding	1.79647		C17H1.2	protein_coding	0
R10F2.4	protein_coding	1.55704		pals-2	protein_coding	0.992768
R10F2.6	protein_coding	1.0855		pals-10	protein_coding	0
H05C05.4	protein_coding	3.64116		pals-12	protein_coding	0.00219386
H05C05.1	protein_coding	20.9762		pals-3	protein_coding	0.0814966
Y55D5A.3	protein_coding	1.73167		pals-4	protein_coding	0.558668
Y55D5A.1	protein_coding	4.42469		pals-8	protein_coding	0
daf-2	protein_coding	22.758		pals-11	protein_coding	0
H06I04.6	protein_coding	20.2956		pals-7	protein_coding	0.340611
H06I04.1	protein_coding	10.7315		pals-5	protein_coding	0.381781
Y53G8B.2	protein_coding	7.13728		pals-9	protein_coding	0.0995968
nipa-1	protein_coding	19.9149		pals-6	protein_coding	4.04972
C44B11.1	protein_coding	0.363708		pals-14	protein_coding	2.67622
lmtr-5	protein_coding	45.0985		pals-15	protein_coding	0.868823
mks-1	protein_coding	0.362585		F22G12.3	protein_coding	0
frm-8	protein_coding	4.7896		rgba-1	protein_coding	6.378
H09G03.1	protein_coding	0.479224		F17B5.1	protein_coding	18.6874
Y53G8AL.1	protein_coding	0.501141		F17B5.10	protein_coding	0
Y53G8AR.7	protein_coding	3.42281		F17B5.8	protein_coding	1.08561
Y53G8AR.8	protein_coding	8.7279		oac-17	protein_coding	0.190528
ral-1	protein_coding	27.5343		clec-109	protein_coding	0
Y53G8AR.9	protein_coding	20.2599		ZK1225.1	protein_coding	0
phf-15	protein_coding	7.86515		ZK1225.4	protein_coding	1.20805
gei-1	protein_coding	5.84407		ssp-31	protein_coding	1.04033
hecw-1	protein_coding	1.92135		ZK1053.2	protein_coding	0.727833
C56G7.3	protein_coding	5.41582		scrm-2	protein_coding	1.36768
mlc-4	protein_coding	118.804		ZK1053.7	protein_coding	0
clpf-1	protein_coding	16.0107		ZK1053.6	protein_coding	0.421202
golg-4	protein_coding	10.7578		ZK1053.4	protein_coding	2.91209
K01A11.1	protein_coding	9.74669		ZK1053.3	protein_coding	1.19047
spe-41	protein_coding	1.31044		F44F1.6	protein_coding	0.747415
pph-6	protein_coding	19.9033		F44F1.4	protein_coding	0.0944427
C34C12.4	protein_coding	27.9976		vet-6	protein_coding	1.38168
rsu-1	protein_coding	18.9781		M01E5.2	protein_coding	10.1282
C34C12.6	protein_coding	2.38587		T04D3.1	protein_coding	3.5236
C34C12.7	protein_coding	7.08056		sdz-30	protein_coding	1.09741
gly-14	protein_coding	0.859655		T04D3.8	protein_coding	15.6779
M01F1.9	protein_coding	27.6074		W08E3.2	protein_coding	18.8501
M01F1.8	protein_coding	15.6179		W08E3.4	protein_coding	0.564249
M01F1.4	protein_coding	16.0367		snr-2	protein_coding	137.92
pitp-1	protein_coding	6.87004		ola-1	protein_coding	112.17
C54C6.6	protein_coding	9.23112		Y40B1A.2	protein_coding	1.2168
ben-1	protein_coding	17.7804		C01A2.9	protein_coding	0
nhr-6	protein_coding	2.91252		C01A2.6	protein_coding	0
ptp-1	protein_coding	9.15205		C01A2.4	protein_coding	26.4377
sel-8	protein_coding	13.3821		C01A2.2	protein_coding	7.93101
mrps-31	protein_coding	8.47257		nlp-38	protein_coding	11.1828
rilp-1	protein_coding	14.0005		C01A2.1	protein_coding	0.509207
unc-93	protein_coding	1.39338		W05H12.2	protein_coding	2.76601
gsr-1	protein_coding	59.6379		W05H12.4	protein_coding	0.658058
C46F11.5	protein_coding	14.6115		W05H12.1	protein_coding	9.32043
C46F11.4	protein_coding	11.8643		fbxb-66	protein_coding	0.492594
C46F11.6	protein_coding	17.1461		slc-25A46	protein_coding	11.0837
npr-15	protein_coding	1.95635		Y48G10A.6	protein_coding	10.8751
C14B1.8	protein_coding	19.481		Y48G10A.3	protein_coding	37.6834
evl-18	protein_coding	15.0436		Y48G10A.2	protein_coding	11.4893
F34D10.4	protein_coding	10.1743		Y48G10A.1	protein_coding	26.3016
lin-48	protein_coding	1.59082		soem-1	protein_coding	7.81972
F34D10.6	protein_coding	2.14854		ndx-8	protein_coding	0.943376
C44F1.1	protein_coding	0.742008		Y87G2A.19	protein_coding	31.7658
lec-4	protein_coding	62.2379		Y87G2A.25	protein_coding	0.993114
acy-3	protein_coding	5.10825		atg-4.1	protein_coding	16.3123
mtm-3	protein_coding	47.4599		aex-6	protein_coding	8.80066
toh-1	protein_coding	6.87122		cyn-15	protein_coding	16.3757
dpy-27	protein_coding	9.01309		gpi-1	protein_coding	60.8754
amx-1	protein_coding	2.65166		vps-28	protein_coding	29.0329
brc-1	protein_coding	8.17501		eipr-1	protein_coding	8.60864
tir-1	protein_coding	13.021		Y87G2A.13	protein_coding	17.9711
ZK1058.3	protein_coding	4.21523		agef-1	protein_coding	9.31689
msi-1	protein_coding	38.0281		W09C5.1	protein_coding	152.374
C36E8.1	protein_coding	48.5202		ins-33	protein_coding	8.34793
pxd-1	protein_coding	4.53836		rpl-31	protein_coding	1915.33
C36E8.4	protein_coding	3.21769		cox-4	protein_coding	285.894
tftc-5	protein_coding	10.676		W09C5.12	protein_coding	0.712705
T02C12.5	protein_coding	5.13115		clpr-1	protein_coding	0.121858
hum-5	protein_coding	18.0702		W04A4.3	protein_coding	0
rcq-5	protein_coding	8.47056		W04A4.6	protein_coding	6.0598
unc-79	protein_coding	3.35511		hsd-1	protein_coding	0.230184
kin-19	protein_coding	122.467		Y37H9A.1	protein_coding	4.6439
unc-103	protein_coding	5.5858		ndx-4	protein_coding	26.2646
[truncated: 12,847 more rows]

## Sheet: D. melanogaster
Methylated_gene_name	Features	FPKM		Unmethylated_gene_name	Features	FPKM
CR44751	lncRNA	8.52711		CR40469	lncRNA	60.1015
CR42491	lncRNA	36.6752		CR45473	lncRNA	2.59152
CR33218	lncRNA	54.9487		CR43863	lncRNA	6.52227
CR44470	lncRNA	0		yar	lncRNA	0
CR44886	lncRNA	0		CR44752	lncRNA	0.529912
CR44999	lncRNA	0.0137808		CR44753	lncRNA	0
CR46247	lncRNA	2.89997		CR45474	lncRNA	1.07203
CR45484	lncRNA	0		CR45475	lncRNA	0
CR32773	lncRNA	0		CR44965	lncRNA	0
CR44833	lncRNA	4.3208		CR44966	lncRNA	0
CR45668	lncRNA	8.37088		CR44469	lncRNA	0
CR44498	lncRNA	0.146849		CR45476	lncRNA	0
CR43461	lncRNA	16.7123		CR44779	lncRNA	1.06642
CR44357	lncRNA	0		CR46248	lncRNA	0
CR43835	lncRNA	7.85708		CR45478	lncRNA	0
CR45667	lncRNA	0		CR45480	lncRNA	0
CR43834	lncRNA	0		CR34052	lncRNA	0
CR44111	lncRNA	0.541122		CR45197	lncRNA	26.9955
CR43836	lncRNA	1.04859		CR43494	lncRNA	0.901215
CR44517	lncRNA	0		CR46243	lncRNA	0
CR32690	lncRNA	240.867		MRE16	lncRNA	1136.44
CR44766	lncRNA	0.578973		CR45102	lncRNA	9.05445
CR45204	lncRNA	2.43368e-135		CR44117	lncRNA	0
CR45615	lncRNA	0		CR44118	lncRNA	0
CR45625	lncRNA	0		roX1	lncRNA	78.263
CR44621	lncRNA	0		CR43298	lncRNA	8.43676
CR44654	lncRNA	0		CR45482	lncRNA	0
CR44354	lncRNA	0		CR45483	lncRNA	0
CR45526	lncRNA	0		CR44957	lncRNA	1.72588
CR44754	lncRNA	0.985493		CR46156	lncRNA	4.16817
CR45500	lncRNA	0		CR45515	lncRNA	0
CR45510	lncRNA	0		CR45516	lncRNA	0
flam	lncRNA	0		CR43495	lncRNA	4.25789
CR43493	lncRNA	0.44379		hpRNA:CR46342	lncRNA	4.59833e-09
CR44997	lncRNA	0		CR45792	lncRNA	0.520117
CR44219	lncRNA	11.8894		CR44834	lncRNA	14.6747
CR43719	lncRNA	2.38456		CR45517	lncRNA	1.91416
CR46258	lncRNA	0		CR44471	lncRNA	0
CR44988	lncRNA	0		CR45519	lncRNA	0
CR46260	lncRNA	2.27428		CR42794	lncRNA	0
CR45345	lncRNA	2.03312		CR44832	lncRNA	9.1667
CR44061	lncRNA	0		CR45529	lncRNA	0
CR44603	lncRNA	0.039461		CR43264	lncRNA	114.377
CR45286	lncRNA	0.734643		CR44499	lncRNA	0
CR44310	lncRNA	0.247248		CR45530	lncRNA	0
CR45449	lncRNA	0		CR44816	lncRNA	36.3116
CR45450	lncRNA	0.552815		CR43832	lncRNA	0
CR44078	lncRNA	0.740338		CR44817	lncRNA	3.50762
CR44059	lncRNA	0.953804		CR44895	lncRNA	0.331027
CR44697	lncRNA	0		CR44964	lncRNA	0
CR44698	lncRNA	0		CR43496	lncRNA	1.61716
CR44743	lncRNA	1.46045		CR45531	lncRNA	0
CR44742	lncRNA	0		CR44084	lncRNA	0
CR44745	lncRNA	0.942094		CR43837	lncRNA	0
CR43857	lncRNA	0		CR45532	lncRNA	0
CR44800	lncRNA	0		CR46245	lncRNA	0
CR45718	lncRNA	0		CR32730	lncRNA	0
CR43752	lncRNA	20.8954		CR45533	lncRNA	0.247511
CR44352	lncRNA	0.387037		CR43199	lncRNA	3.12459
CR44581	lncRNA	0.97812		CR44500	lncRNA	0
CR44496	lncRNA	14.738		CR45534	lncRNA	1.40925
CR44497	lncRNA	0.611688		CR43278	lncRNA	50.3043
CR43314	lncRNA	0.0877654		CR43279	lncRNA	7.23965
CR44597	lncRNA	0		CR44501	lncRNA	3.39923
CR44216	lncRNA	0		CR44502	lncRNA	0
CR45303	lncRNA	7.8326		CR45666	lncRNA	0
CR43853	lncRNA	1.05384		CR45665	lncRNA	0
CR44196	lncRNA	1.53547		CR43287	lncRNA	0
CR43764	lncRNA	0.328888		CR45536	lncRNA	0
CR45374	lncRNA	0		CR43695	lncRNA	0
CR31781	lncRNA	23.9008		CR44507	lncRNA	0
CR43239	lncRNA	140.115		CR44508	lncRNA	0
CR44411	lncRNA	0		CR43297	lncRNA	7.25862
CR44900	lncRNA	2.19831		CR45537	lncRNA	0
let-7-C	lncRNA	0.248662		CR45539	lncRNA	0
CR44768	lncRNA	0		CR44534	lncRNA	6.53799
CR43817	lncRNA	0		CR42767	lncRNA	122.482
CR44741	lncRNA	0		CR45540	lncRNA	0
CR44978	lncRNA	0		CR45541	lncRNA	0
CR43828	lncRNA	0		CR45542	lncRNA	0.824822
CR44056	lncRNA	1.1185		CR45543	lncRNA	0
CR44917	lncRNA	0		CR42657	lncRNA	65.3339
CR45362	lncRNA	0		CR44016	lncRNA	0
CR43241	lncRNA	3.79057		CR43498	lncRNA	0.740338
CR46268	lncRNA	1.49961		CR45602	lncRNA	0
CR44161	lncRNA	3.28007		CR43899	lncRNA	0
CR43611	lncRNA	2.64204		CR45624	lncRNA	0
CR44068	lncRNA	3.82101		CR45616	lncRNA	0.790152
lncRNA:TS18	lncRNA	0		CR45617	lncRNA	0
CR44274	lncRNA	1.83011		CR44524	lncRNA	0
CR45324	lncRNA	0		CR45614	lncRNA	0
CR45278	lncRNA	0		CR44765	lncRNA	13.0787
CR44365	lncRNA	0.114982		CR44556	lncRNA	0
CR42715	lncRNA	0		roX2	lncRNA	7.09654
CR43428	lncRNA	0		CR45618	lncRNA	0
CR45020	lncRNA	15.7069		CR45619	lncRNA	0
CR45322	lncRNA	0		CR32661	lncRNA	264.544
CR43650	lncRNA	2.05632		CR43157	lncRNA	232.726
CR44467	lncRNA	0		CR32660	lncRNA	293.819
CR45314	lncRNA	0		CR43960	lncRNA	0
CR45310	lncRNA	0		CR43961	lncRNA	0
CR45311	lncRNA	0		CR32657	lncRNA	426.341
pncr016:2R	lncRNA	0.887057		CR32658	lncRNA	418.682
CR43399	lncRNA	3.04746		CR32652	lncRNA	484.393
CR44503	lncRNA	1.85263		CR44568	lncRNA	0
CR44504	lncRNA	0		CR33963	lncRNA	0
CR44632	lncRNA	0		CR43963	lncRNA	1.07203
CR44642	lncRNA	1.63913		CR44619	lncRNA	0
CR44650	lncRNA	0		CR45626	lncRNA	0
CR44659	lncRNA	0		CR45018	lncRNA	2.91306
CR44725	lncRNA	0		CR32636	lncRNA	0.650308
CR43984	lncRNA	2.37768		CR45708	lncRNA	0
CR44758	lncRNA	0.808274		CR45709	lncRNA	0
CR45153	lncRNA	0		CR44620	lncRNA	0
CR45805	lncRNA	0.42893		CR42861	lncRNA	4.01897
CR42862	lncRNA	267.598		CR44655	lncRNA	0
CR43334	lncRNA	0.0412287		CR46242	lncRNA	0
CR44842	lncRNA	0.156574		CR44657	lncRNA	0
CR44536	lncRNA	0		CR44658	lncRNA	0
CR45660	lncRNA	2.50485		CR44963	lncRNA	0.909927
CR45982	lncRNA	25.5795		CR44110	lncRNA	1.29068
CR43626	lncRNA	0		CR45521	lncRNA	0
CR44709	lncRNA	0		CR45522	lncRNA	1.04114
CR45438	lncRNA	2.34069		CR44831	lncRNA	0
CR45685	lncRNA	0		CR44662	lncRNA	0.630143
CR45420	lncRNA	0.655864		CR44661	lncRNA	0
CR45114	lncRNA	9.74234		CR44430	lncRNA	0
CR45417	lncRNA	0.892667		CR44663	lncRNA	0
CR46003	lncRNA	0.026964		CR44664	lncRNA	0
CR46004	lncRNA	0		CR44888	lncRNA	0
CR46006	lncRNA	0.952332		CR44353	lncRNA	1.86838
CR45245	lncRNA	0		CR44423	lncRNA	0
CR46230	lncRNA	1.50439		CR44893	lncRNA	0
CR46231	lncRNA	0		CR43132	lncRNA	0
CR44347	lncRNA	0.481787		CR45523	lncRNA	0.516272
CR45247	lncRNA	0.676343		CR45524	lncRNA	0
CR45169	lncRNA	0.794606		CR44384	lncRNA	0.9041
CR44547	lncRNA	0		CR32582	lncRNA	5.83904
CR44717	lncRNA	0.104712		CR45527	lncRNA	0
CR45824	lncRNA	1.08952		CR46211	lncRNA	3.64228
CR45172	lncRNA	3.85053		CR46147	lncRNA	0
CR43913	lncRNA	5.50748		CR44129	lncRNA	0
CR44557	lncRNA	8.72202		CR43768	lncRNA	3.23957
CR45025	lncRNA	1.55846		CR44026	lncRNA	0
CR44050	lncRNA	2.32298		CR43491	lncRNA	16.5139
CR45893	lncRNA	0.188201		CR44692	lncRNA	0
CR46214	lncRNA	0		CR44691	lncRNA	3.49777
CR43870	lncRNA	3.36555		CR45605	lncRNA	0.812593
CR43174	lncRNA	10.8961		CR45606	lncRNA	0
CR45922	lncRNA	0		CR32553	lncRNA	0
CR43253	lncRNA	4.82113		CR45622	lncRNA	4.99904
CR43987	lncRNA	0		CR45607	lncRNA	0
CR45939	lncRNA	0.967614		CR45613	lncRNA	0.23196
CR45388	lncRNA	0		CR15061	lncRNA	0
CR44675	lncRNA	0		CR45608	lncRNA	0
CR45386	lncRNA	0		CR45609	lncRNA	0
CR44676	lncRNA	0		CR43686	lncRNA	0
CR44678	lncRNA	0		CR45627	lncRNA	0
CR32218	lncRNA	1.70527		CR43492	lncRNA	0
CR45973	lncRNA	0.725402		CR43289	lncRNA	9.36277
CR43929	lncRNA	0.959365		CR44705	lncRNA	0
CR45962	lncRNA	0.117185		CR45514	lncRNA	0
CR45430	lncRNA	6.71096		CR45710	lncRNA	0
CR43270	lncRNA	0.0833904		CR44707	lncRNA	0
CR45174	lncRNA	0.984969		CR45512	lncRNA	0
CR45558	lncRNA	0		CR45513	lncRNA	0.416856
CR44157	lncRNA	4.39646		CR44708	lncRNA	0
CR45188	lncRNA	0		CR45503	lncRNA	0
CR44924	lncRNA	1.03349		CR45711	lncRNA	0
CR45901	lncRNA	1.29127		CR43260	lncRNA	3.50418
CR44931	lncRNA	0		CR44889	lncRNA	0
CR46224	lncRNA	0		CR44885	lncRNA	0
CR45551	lncRNA	0.20953		CR45628	lncRNA	0
CR43130	lncRNA	15.035		CR45465	lncRNA	0
CR45196	lncRNA	0.921047		CR45504	lncRNA	0
CR43301	lncRNA	1.24341		CR45505	lncRNA	0
CR45577	lncRNA	1.63279		CR43862	lncRNA	0
CR31386	lncRNA	0		CR45610	lncRNA	0
CR46011	lncRNA	0		CR45059	lncRNA	0
CR45584	lncRNA	0		CR44710	lncRNA	0.321201
CR44941	lncRNA	0		CR43838	lncRNA	0
CR46015	lncRNA	0		CR43193	lncRNA	0
CR45679	lncRNA	0		CR45506	lncRNA	5.202
CR45594	lncRNA	0.876045		CR45003	lncRNA	0
CR44177	lncRNA	0.377685		CR45507	lncRNA	0
CR46024	lncRNA	2.64192		CR45508	lncRNA	0
CR45911	lncRNA	0		CR45509	lncRNA	0
CR45635	lncRNA	0		CR45511	lncRNA	0
CR42839	lncRNA	0.892894		CR45082	lncRNA	0
CR45193	lncRNA	0.298379		CR44711	lncRNA	0
CR46030	lncRNA	0.937096		CR44712	lncRNA	0
bxd	lncRNA	0.538629		CR43962	lncRNA	0
CR44945	lncRNA	0		CR44109	lncRNA	0.589876
iab-8	lncRNA	3.36246		CR45464	lncRNA	0.394637
CR43451	lncRNA	4.10494		CR43656	lncRNA	1.02658
CR45023	lncRNA	1.64064		CR41352	lncRNA	0
CR43453	lncRNA	0		CR45502	lncRNA	0.994283
CR44032	lncRNA	0.478539		CR45010	lncRNA	0
CR46056	lncRNA	0		CR46254	lncRNA	6.9884
CR45224	lncRNA	0.437603		CR45339	lncRNA	0
CR43455	lncRNA	9.44612		CR45340	lncRNA	0
CR45950	lncRNA	5.52922		CR44185	lncRNA	0
CR45917	lncRNA	0		CR44186	lncRNA	0
CR45225	lncRNA	0.743395		CR44221	lncRNA	0.768607
CR44950	lncRNA	1.92282		CR44220	lncRNA	0
CR46061	lncRNA	0.547411		CR44222	lncRNA	0.280249
CR46062	lncRNA	0.862656		CR44218	lncRNA	0.391889
CR43434	lncRNA	0		CR43718	lncRNA	8.44837
CR46084	lncRNA	0.16245		CR43717	lncRNA	2.22101
CR44289	lncRNA	0		CR46259	lncRNA	1.19426
CR44288	lncRNA	0		CR46148	lncRNA	0.581365
lncRNA:TS27	lncRNA	1.83105		CR43648	lncRNA	10.7802
CR45552	lncRNA	0		CR43649	lncRNA	1.38611
CR45553	lncRNA	0		CR44797	lncRNA	0
CR46236	lncRNA	0.32794		CR44798	lncRNA	0
CR46120	lncRNA	1.73902		CR45369	lncRNA	1.9953
CR44023	lncRNA	0		CR44614	lncRNA	3.57034
RhoGAP1A	protein_coding	8.84376		CR45259	lncRNA	0
tyn	protein_coding	1.43409		CR44060	lncRNA	19.3434
CG13377	protein_coding	4.13438		CR45348	lncRNA	0
CG3777	protein_coding	0.533101		CR45261	lncRNA	0
CG32816	protein_coding	2.06518		CR44801	lncRNA	0.577033
sc	protein_coding	0		CR45717	lncRNA	0
CG17896	protein_coding	47.2569		CR45346	lncRNA	0
svr	protein_coding	17.7255		CR43263	lncRNA	0
elav	protein_coding	1.554		CR45005	lncRNA	0
arg	protein_coding	3.99294		CR45006	lncRNA	1.54106
Appl	protein_coding	5.81362		CR44898	lncRNA	3.25124
vnd	protein_coding	0.792721		CR45695	lncRNA	0
CG13366	protein_coding	4.49198		CR44073	lncRNA	12.9115
sdk	protein_coding	2.04738		CR44074	lncRNA	0
RpL22	protein_coding	237.62		CR44075	lncRNA	5.77872
CG43867	protein_coding	2.46509		CR42874	lncRNA	0
CG11663	protein_coding	15.5644		CR45298	lncRNA	0
CG3655	protein_coding	3.46684		CR44808	lncRNA	0
Atf3	protein_coding	4.07322		CR44055	lncRNA	16.8138
DAAM	protein_coding	2.95975		CR43751	lncRNA	0
fs(1)N	protein_coding	1.80385		CR44066	lncRNA	0
futsch	protein_coding	1.98883		CR45290	lncRNA	0
CG14785	protein_coding	17.6889		CR42859	lncRNA	22.8567
inc	protein_coding	8.47341		CR44787	lncRNA	0
Nmdar2	protein_coding	0.640515		CR44788	lncRNA	0
Mur2B	protein_coding	4.32566		CR43753	lncRNA	8.59033
br	protein_coding	0.642225		CR43754	lncRNA	32.5798
dor	protein_coding	1.70235		CR44912	lncRNA	0.871141
hfw	protein_coding	5.85706		CR44607	lncRNA	0
CG14797	protein_coding	0.0948937		CR44112	lncRNA	15.3455
CG32809	protein_coding	3.70033		CR44113	lncRNA	0
b6	protein_coding	0.288134		CR44790	lncRNA	0.428277
CG14798	protein_coding	1.58077		CR44789	lncRNA	0
a6	protein_coding	1.13767		lncRNA:TS11	lncRNA	0.839885
prage	protein_coding	20.3668		CR46328	lncRNA	0
Actn	protein_coding	29.9895		lncRNA:TS4	lncRNA	0.395747
Unc-76	protein_coding	7.68059		CR43852	lncRNA	7.49286
csw	protein_coding	9.05969		CR44772	lncRNA	0
ph-d	protein_coding	1.24824		CR43821	lncRNA	6.47377
wapl	protein_coding	1.84346		CR45336	lncRNA	0.617052
Cyp4d2	protein_coding	6.44476		CR45337	lncRNA	0
Cyp4d14	protein_coding	2.62752		CR45338	lncRNA	0
Nmd3	protein_coding	8.94055		CR45706	lncRNA	0.206735
SmydA-8	protein_coding	10.786		CR44484	lncRNA	2.91058
Vinc	protein_coding	4.08678		CR44485	lncRNA	1.44545
kz	protein_coding	1.02888		CR45301	lncRNA	2.43866
fs(1)K10	protein_coding	3.8287		CR44791	lncRNA	0
CG3078	protein_coding	1.74319		lncRNA:TS15	lncRNA	14.4293
temp	protein_coding	3.15918		CR45372	lncRNA	0
CG3071	protein_coding	2.43254		CR43928	lncRNA	0.514407
CG2924	protein_coding	6.86206		CR45299	lncRNA	0
Vml	protein_coding	0		CR44308	lncRNA	0
Raf	protein_coding	3.95245		CR44309	lncRNA	4.63984
CG2854	protein_coding	15.2559		CR44747	lncRNA	0
Ilp6	protein_coding	8.61534		CR43822	lncRNA	0
CG2841	protein_coding	23.3904		lncRNA:TS2	lncRNA	0
PsGEF	protein_coding	1.54242		CR43823	lncRNA	0.370705
boi	protein_coding	1.0451		CR44311	lncRNA	13.0787
trol	protein_coding	5.49078		CR43704	lncRNA	3.2801
Pdfr	protein_coding	3.48597		CR44076	lncRNA	0
Vha36-3	protein_coding	8.57116		CR44077	lncRNA	0
CG13759	protein_coding	11.6244		CR44983	lncRNA	0.812934
CG13760	protein_coding	3.97608		CR45451	lncRNA	0
wds	protein_coding	4.5672		CR45344	lncRNA	1.60276
egh	protein_coding	13.9176		CR45791	lncRNA	0
sgg	protein_coding	29.2205		CR44057	lncRNA	0
fs(1)Yb	protein_coding	0.254547		CR44608	lncRNA	0
fs(1)Ya	protein_coding	0		CR45720	lncRNA	0.453107
dwg	protein_coding	1.54936		CR44058	lncRNA	2.93104
kirre	protein_coding	1.31901		CR45294	lncRNA	3.0987
CG12498	protein_coding	8.65768		CR45295	lncRNA	0
CG3526	protein_coding	5.00313		CR45296	lncRNA	0
CG14422	protein_coding	0		CR44080	lncRNA	0
CG3603	protein_coding	13.6462		CR44699	lncRNA	0
rst	protein_coding	0.121483		CR44700	lncRNA	0
N	protein_coding	0.818883		CR45363	lncRNA	2.71443
CG18508	protein_coding	39.9213		CR43716	lncRNA	0
dnc	protein_coding	7.25497		CR44609	lncRNA	0.526416
Myc	protein_coding	3.29479		CR45452	lncRNA	0
CG12535	protein_coding	5.64217		lncRNA:TS6	lncRNA	0
CG10801	protein_coding	7.33839		CR45297	lncRNA	0
CG12206	protein_coding	4.29461		CR45291	lncRNA	3.73676
CG10804	protein_coding	1.16442		CR44744	lncRNA	9.07695
CG10803	protein_coding	2.71026		CR45730	lncRNA	0
Gas8	protein_coding	7.89886		CR44985	lncRNA	0
DIP-alpha	protein_coding	0.075209		CR42850	lncRNA	37.916
CG2875	protein_coding	2.57964		CR43713	lncRNA	0.975326
ppk8	protein_coding	0.687901		CR43714	lncRNA	0.546375
AstA-R1	protein_coding	0.243262		CR43715	lncRNA	5.25135
Ilp7	protein_coding	0.32794		CR31647	lncRNA	0
Parg	protein_coding	4.33787		CR45287	lncRNA	0
Mnt	protein_coding	3.92726		CR44794	lncRNA	0.370718
Rala	protein_coding	15.1189		CR44795	lncRNA	0
Tlk	protein_coding	4.52232		CR44796	lncRNA	1.868
fd3F	protein_coding	0.0997378		CR44822	lncRNA	3.09647
ec	protein_coding	0.433158		CR44821	lncRNA	60.9541
yin	protein_coding	7.2119		CR44819	lncRNA	0.872017
CG2930	protein_coding	30.5321		CR44820	lncRNA	1.2368
CG42541	protein_coding	0.886815		CR44575	lncRNA	0.854816
CG2938	protein_coding	3.03248		CR44576	lncRNA	1.88671
CG2941	protein_coding	0.74671		CR44577	lncRNA	3.62857
CG43689	protein_coding	0.168595		CR44578	lncRNA	0
tyf	protein_coding	3.33705		CR44579	lncRNA	2.28206
Fas2	protein_coding	9.62525		CR43808	lncRNA	0.869217
CG15570	protein_coding	0.481307		CR45288	lncRNA	35.5593
norpA	protein_coding	6.48591		CR45289	lncRNA	0
CG3626	protein_coding	5.00333		CR44986	lncRNA	17.0702
CG12688	protein_coding	0.86375		CR43801	lncRNA	0.781391
bi	protein_coding	0.432123		CR9162	lncRNA	0.267207
CG3556	protein_coding	4.72907		CR44773	lncRNA	0
rb	protein_coding	4.84295		CR45719	lncRNA	0
CG11436	protein_coding	0.932696		CR44824	lncRNA	0
peb	protein_coding	1.80765		CR44823	lncRNA	0
pon	protein_coding	0.233011		CR42735	lncRNA	0
CG3081	protein_coding	1.03153e-08		CR44777	lncRNA	0.408398
CG3062	protein_coding	17.8651		CR44778	lncRNA	1.52095
Cbp80	protein_coding	4.47233		CR45463	lncRNA	0
Torsin	protein_coding	15.506		CR44775	lncRNA	0
CG3009	protein_coding	1.00718		CR44776	lncRNA	0
CG15473	protein_coding	0.2672		CR44913	lncRNA	0
fzr	protein_coding	7.24429		CR43610	lncRNA	35.7666
Pp2C1	protein_coding	8.20997		CR44081	lncRNA	9.86134
CG6978	protein_coding	0.625599		CR44915	lncRNA	0
CG42594	protein_coding	0.121633		CR44914	lncRNA	0.621118
boil	protein_coding	22.781		CR44326	lncRNA	0
CG32772	protein_coding	6.21179		CR44611	lncRNA	6.17062
Ptp4E	protein_coding	2.89519		CR46196	lncRNA	0
ovo	protein_coding	1.107		CR44612	lncRNA	0
CG15468	protein_coding	18.314		CR44610	lncRNA	0
CG32767	protein_coding	3.47751		CR46210	lncRNA	0
rg	protein_coding	1.53431		CR44613	lncRNA	0
CG15465	protein_coding	0.347149		CR45304	lncRNA	0
CG42749	protein_coding	0		CR46205	lncRNA	0
CG3323	protein_coding	34.3348		CR44082	lncRNA	0
snf	protein_coding	19.9436		CR46063	lncRNA	0
CG4198	protein_coding	28.8239		CR45370	lncRNA	0
Sas10	protein_coding	1.71448		CR44799	lncRNA	1.26818
Rnp4F	protein_coding	3.55292		CR44148	lncRNA	2.26263
XRCC1	protein_coding	4.48491		CR44825	lncRNA	0
SK	protein_coding	2.47239		CR45364	lncRNA	0
NAAT1	protein_coding	17.8681		CR44120	lncRNA	0
spoon	protein_coding	12.4574		CR44121	lncRNA	0
SPR	protein_coding	2.39569		CR43262	lncRNA	6.15227
Vsx1	protein_coding	0.10059		CR44991	lncRNA	0
CG34435	protein_coding	1.87999		CR43604	lncRNA	0
RhoGAP5A	protein_coding	1.4495		CR43855	lncRNA	4.75269
Mlc-c	protein_coding	52.8424		CR45365	lncRNA	0
l(1)G0045	protein_coding	0.97657		CR44414	lncRNA	0
CG42492	protein_coding	3.79945		CR44415	lncRNA	1.28479
CG4119	protein_coding	1.68874		CR44483	lncRNA	2.16415
Rab18	protein_coding	30.4428		CR44482	lncRNA	0
Tre1	protein_coding	2.13746		CR44617	lncRNA	3.08754
Gr5a	protein_coding	0.215772		CR44616	lncRNA	0
PGAP1	protein_coding	2.41995		CR44615	lncRNA	9.93059
cv	protein_coding	8.51772		CR45262	lncRNA	1.52507
CG4096	protein_coding	0.527454		CR42844	lncRNA	6.18995
CG33080	protein_coding	7.23694		CR45456	lncRNA	0
IntS6	protein_coding	2.31908		CR45457	lncRNA	0
CG15771	protein_coding	15.1071		CR44802	lncRNA	1.868
CG42699	protein_coding	1.50606		CR43404	lncRNA	16.9902
CG42264	protein_coding	0		CR43769	lncRNA	0
CG3108	protein_coding	0		CR44149	lncRNA	0
Prosbeta2R1	protein_coding	6.63166		CR43621	lncRNA	0
CG15766	protein_coding	0		CR46208	lncRNA	0
CG15765	protein_coding	5.68528		CR44150	lncRNA	0.248559
CG15764	protein_coding	22.0573		CR43766	lncRNA	3.2283
GAA1	protein_coding	6.7721		CR44701	lncRNA	0
Act5C	protein_coding	245.497		Uhg2	lncRNA	15.6899
CG4020	protein_coding	6.2965		CR45949	lncRNA	0.13867
CG12236	protein_coding	0.632643		CR13130	lncRNA	0.869795
Shmt	protein_coding	15.6912		CR44874	lncRNA	0.758425
CG3726	protein_coding	1.62635		CR44875	lncRNA	0
CG6041	protein_coding	3.96298		CR44845	lncRNA	0
CG6048	protein_coding	2.89476		CR45375	lncRNA	0
fs(1)M3	protein_coding	0.153356		CR44618	lncRNA	0
Grip	protein_coding	1.49344		CR45351	lncRNA	0.665972
CG5966	protein_coding	6.3604		CR44580	lncRNA	0
CG4766	protein_coding	0.678796		CR45692	lncRNA	0
mab-21	protein_coding	1.33558		CR44180	lncRNA	0
CG5937	protein_coding	0.868857		CR44407	lncRNA	0
CG5921	protein_coding	0.879057		CR44582	lncRNA	7.54217
Tsp5D	protein_coding	2.99324		CR43807	lncRNA	2.04192
Mipp2	protein_coding	5.7769		CR45453	lncRNA	0
Nep1	protein_coding	2.54716		CR45454	lncRNA	1.50877
Ca-alpha1T	protein_coding	1.99419		CR44490	lncRNA	0
Btnd	protein_coding	0.490465		CR44491	lncRNA	0
Efr	protein_coding	13.4149		CR45724	lncRNA	0
schlank	protein_coding	10.2717		CR44492	lncRNA	0.692986
CG15894	protein_coding	0.473543		CR44493	lncRNA	35.3796
kdn	protein_coding	69.1413		CR45725	lncRNA	0
CG42340	protein_coding	0.436841		CR43859	lncRNA	0
CG33667	protein_coding	24.7197		CR43409	lncRNA	2.1604
dx	protein_coding	1.8541		CR43721	lncRNA	5.34038
CG34417	protein_coding	26.4523		CR44583	lncRNA	0
pigs	protein_coding	5.25418		CR44584	lncRNA	3.29294
CG3226	protein_coding	20.2686		CR44585	lncRNA	3.03343
Ctr1A	protein_coding	9.2927		CR44586	lncRNA	0
CG3198	protein_coding	4.91353		CR43681	lncRNA	0.880287
ND-ASHI	protein_coding	29.0518		CR44494	lncRNA	0.668345
l(1)G0255	protein_coding	34.8741		CR44495	lncRNA	0
CG14441	protein_coding	3.03461		CR44479	lncRNA	24.2481
CG3168	protein_coding	90.1347		CR44480	lncRNA	80.051
CG14439	protein_coding	12.1724		CR44481	lncRNA	1.46528
CG14438	protein_coding	1.69183		CR44143	lncRNA	0
C3G	protein_coding	4.93407		CR44145	lncRNA	0.635869
pod1	protein_coding	4.71357		CR45013	lncRNA	51.6037
iav	protein_coding	0		CR45014	lncRNA	0
Nf-YC	protein_coding	1.44535		CR43937	lncRNA	3.14945
xit	protein_coding	3.4832		CR44588	lncRNA	0
Atx-1	protein_coding	1.19905		CR44587	lncRNA	1.26887
nonC	protein_coding	2.69628		CR44589	lncRNA	0
mAChR-C	protein_coding	0		CR44591	lncRNA	0.722399
CG14434	protein_coding	2.58623		CR44590	lncRNA	3.37435
CG43736	protein_coding	3.58542		CR44593	lncRNA	3.23145
CG14431	protein_coding	0.594165		CR44594	lncRNA	5.08374
ogre	protein_coding	16.6832		CR43356	lncRNA	16.2219
CG42308	protein_coding	15.6667		CR45282	lncRNA	0
CG12541	protein_coding	1.80129		CR45283	lncRNA	0.486806
CG4607	protein_coding	8.46629		CR43051	lncRNA	11.1051
Sxl	protein_coding	12.7261		CR42746	lncRNA	0
CG9650	protein_coding	0.50034		CR44598	lncRNA	1.87419
CG1677	protein_coding	8.94753		CR44596	lncRNA	0.362596
CG2059	protein_coding	15.026		CR44595	lncRNA	0.584363
unc-119	protein_coding	7.95448		CR46206	lncRNA	0.65208
Atg5	protein_coding	5.02442		lncRNA:TS9	lncRNA	0
Dok	protein_coding	1.61946		CR43818	lncRNA	1.22872
CBP	protein_coding	0.14068		CR44970	lncRNA	0
CG32719	protein_coding	8.09298		CR44971	lncRNA	16.8735
CG11369	protein_coding	27.375		CR44183	lncRNA	0
ct	protein_coding	1.40044		CR44197	lncRNA	0.492788
CHES-1-like	protein_coding	4.39326		CR45447	lncRNA	0
CG15478	protein_coding	0		CR45461	lncRNA	1.56713
CG12155	protein_coding	2.24909		CR44198	lncRNA	24.2825
Tom40	protein_coding	14.4114		CR44199	lncRNA	0
CG1402	protein_coding	0.504568		CR45684	lncRNA	0
RpS6	protein_coding	204.118		CR44973	lncRNA	1.0072
dpr14	protein_coding	1.72636		CR43410	lncRNA	4.60903
spidey	protein_coding	71.1285		CR44726	lncRNA	0
snz	protein_coding	3.61143		CR45913	lncRNA	0
Ykt6	protein_coding	13.5968		CR44846	lncRNA	0.375668
mahe	protein_coding	5.84798		CR44848	lncRNA	0
CG10778	protein_coding	2.4256		CR45352	lncRNA	0
Ubr3	protein_coding	4.41694		CR31840	lncRNA	0
sws	protein_coding	30.1176		CR45284	lncRNA	0
sn	protein_coding	3.01585		CR44727	lncRNA	0
Tbh	protein_coding	0.941656		CR44728	lncRNA	0
fs(1)h	protein_coding	4.16427		CR44729	lncRNA	0
mys	protein_coding	13.3708		CR43639	lncRNA	14.3621
Upf2	protein_coding	3.7384		CR43640	lncRNA	0.336158
CG1571	protein_coding	15.6977		CR44851	lncRNA	0.896112
CG2254	protein_coding	51.5147		CR44733	lncRNA	0
UbcE2H	protein_coding	18.1517		CR44732	lncRNA	0
CG2258	protein_coding	3.12648		CR45726	lncRNA	4.7458
Gclc	protein_coding	13.8756		CR44730	lncRNA	15.7312
CG1575	protein_coding	1.65769		CR44731	lncRNA	1.6018
cyr	protein_coding	0		CR45693	lncRNA	0
CG2116	protein_coding	3.62338		CR44852	lncRNA	5.61345
CG15337	protein_coding	9.49953		CR44853	lncRNA	0
sdt	protein_coding	5.04427		CR44854	lncRNA	0
Trxr-1	protein_coding	19.3076		CR44855	lncRNA	0.717706
ND-75	protein_coding	18.3872		CR44856	lncRNA	0
nAChRalpha3	protein_coding	0.218106		CR43411	lncRNA	3.13235
Trf2	protein_coding	4.34055		CR44857	lncRNA	0
org-1	protein_coding	0.683616		CR45460	lncRNA	0
CG32713	protein_coding	54.4444		CR45459	lncRNA	0
CG15347	protein_coding	27.3008		CR44858	lncRNA	0.526935
Sptr	protein_coding	5.29224		CR43805	lncRNA	18.3941
CG33223	protein_coding	32.4519		CR45727	lncRNA	0
CG12116	protein_coding	56.7204		CR45302	lncRNA	2.25277
Cp7Fa	protein_coding	0		CR45331	lncRNA	0.808274
Cp36	protein_coding	0		CR43856	lncRNA	0
Cp38	protein_coding	0		CR43854	lncRNA	1.76303
otu	protein_coding	0.299292		CR44771	lncRNA	0
CG33181	protein_coding	8.64094		CR44770	lncRNA	0
Nrg	protein_coding	11.3433		CR43357	lncRNA	7.1736
PIP82	protein_coding	2.16263		CR43682	lncRNA	3.59972
IntS4	protein_coding	0.943583		CR45349	lncRNA	3.56629
CG12112	protein_coding	5.13782		CR44859	lncRNA	0
Trf4-1	protein_coding	3.40508		CR45373	lncRNA	0
Caf1-180	protein_coding	0.29179		CR44860	lncRNA	0
oc	protein_coding	0.264859		CR44861	lncRNA	3.62548
Ppt1	protein_coding	8.90959		CR44862	lncRNA	0
Ogg1	protein_coding	3.51397		CR44863	lncRNA	0
CG2004	protein_coding	16.7968		CR45353	lncRNA	0.7069
l(1)G0020	protein_coding	1.10337		CR45293	lncRNA	0
Lim1	protein_coding	2.3941		CR44864	lncRNA	0.390258
CG12075	protein_coding	2.78839		CR43761	lncRNA	0.503935
Moe	protein_coding	34.7461		CR45728	lncRNA	0
rdgA	protein_coding	3.96827		CR44865	lncRNA	1.44276
Nost	protein_coding	2.90141		CR44974	lncRNA	0
CG15365	protein_coding	0.402222		CR44602	lncRNA	0
CG44325	protein_coding	37.4753		CR44601	lncRNA	5.12883
CG7246	protein_coding	2.27272		CR45368	lncRNA	0
CG7766	protein_coding	17.6315		CR45694	lncRNA	0
AP-1gamma	protein_coding	5.49544		CR43763	lncRNA	11.5966
fend	protein_coding	0.739389		CR42791	lncRNA	0
CG7065	protein_coding	2.20619		CR44867	lncRNA	0
Bap111	protein_coding	6.00811		CR44868	lncRNA	0
Ost48	protein_coding	24.3837		CR43803	lncRNA	23.966
mei-P26	protein_coding	6.59786		CR43412	lncRNA	15.6897
su(r)	protein_coding	4.29089		CR43825	lncRNA	6.96512
SmydA-9	protein_coding	7.65181		CR43826	lncRNA	2.40415
Obp8a	protein_coding	2.73826		CR44844	lncRNA	0
CG15368	protein_coding	13.3286		CR44870	lncRNA	2.56269
t	protein_coding	12.2607		CR44871	lncRNA	0
c11.1	protein_coding	3.22594		CR44734	lncRNA	0
lz	protein_coding	0.28916		CR44735	lncRNA	0
CG34449	protein_coding	2.67735		CR44736	lncRNA	0
BCL7-like	protein_coding	1.14221		CR43840	lncRNA	0.510676
mgl	protein_coding	4.1607		CR44899	lncRNA	2.41009
CG32700	protein_coding	2.6583		CR44994	lncRNA	0
LPCAT	protein_coding	5.81759		CR45354	lncRNA	0
CG42395	protein_coding	11.4244		CR45355	lncRNA	0
LysRS	protein_coding	4.94616		CR44151	lncRNA	2.37752
CG42797	protein_coding	6.99795		CR43858	lncRNA	0
Ptpmeg2	protein_coding	11.2959		CR44392	lncRNA	0.376674
nej	protein_coding	2.40096		CR43053	lncRNA	0.67311
btd	protein_coding	0.102387		CR44393	lncRNA	1.53721
CG32698	protein_coding	2.18562		CR45285	lncRNA	2.5161
CG32695	protein_coding	40.5375		CR44408	lncRNA	1.34945
CG15249	protein_coding	0		CR45356	lncRNA	5.3216
CG1791	protein_coding	5.66708		CR45357	lncRNA	27.7333
CG1889	protein_coding	8.09808		CR45462	lncRNA	2.3226
CG43386	protein_coding	0.331025		CR43802	lncRNA	3.57939
CG15252	protein_coding	0		CR43819	lncRNA	4.94232
CG32694	protein_coding	20.4835		CR45448	lncRNA	3.15177
CG33557	protein_coding	1.7298		CR44396	lncRNA	14.1668
Cht6	protein_coding	0.187902		CR44395	lncRNA	1.81401
RhoU	protein_coding	2.58749		CR45729	lncRNA	2.34069
CG15309	protein_coding	7.05407		CR45696	lncRNA	0
CG34408	protein_coding	6.30704		CR44345	lncRNA	7.9347
Hk	protein_coding	4.49799		CR44346	lncRNA	0
alpha-Man-Ia	protein_coding	6.96163		CR44409	lncRNA	1.05605
CG43740	protein_coding	2.16178		CR46204	lncRNA	0.165023
CG32683	protein_coding	0.511257		CR43304	lncRNA	31.7779
spri	protein_coding	3.97524		CR45697	lncRNA	0.587432
CG2124	protein_coding	1.40897		CR45919	lncRNA	0
CG1628	protein_coding	9.07952		CR45358	lncRNA	0
X11Lbeta	protein_coding	0.950515		CR45698	lncRNA	0
CG2111	protein_coding	2.68576		CR45111	lncRNA	0
stx	protein_coding	6.4173		CR45112	lncRNA	0
Rph	protein_coding	0.532872		CR44410	lncRNA	0
ras	protein_coding	8.45726		CR44412	lncRNA	6.4579
Imp	protein_coding	23.6464		CR44413	lncRNA	14.517
sbr	protein_coding	12.0946		CR45699	lncRNA	1.32716
CG32669	protein_coding	4.3503		CR43419	lncRNA	3.59085
CG43901	protein_coding	0.222482		CR43420	lncRNA	0
Myo10A	protein_coding	0.712089		CR45332	lncRNA	0
C901	protein_coding	0		CR45333	lncRNA	0
CG42339	protein_coding	0.778677		CR43274	lncRNA	0
Dlic	protein_coding	15.1147		CR44399	lncRNA	0
CG32668	protein_coding	0.112996		CR44398	lncRNA	4.87428
CG44422	protein_coding	0.993081		CR44397	lncRNA	2.25355
l(1)10Bb	protein_coding	19.5609		CR44767	lncRNA	0
dlg1	protein_coding	11.0632		CR44604	lncRNA	0
Gr10b	protein_coding	0		CR44605	lncRNA	0
Gr10a	protein_coding	0.320578		CR44478	lncRNA	0
Evi5	protein_coding	6.27944		CR43406	lncRNA	2.9177
HP5	protein_coding	2.66476		CR43408	lncRNA	0.614358
CG43155	protein_coding	0.178531		CR44901	lncRNA	0.270548
Cyp4g15	protein_coding	3.22083		CR44902	lncRNA	0
Drak	protein_coding	6.44076		CR44696	lncRNA	3.54897
rho-4	protein_coding	4.95223		CR44693	lncRNA	0
CG2533	protein_coding	22.5681		CR43358	lncRNA	27.5925
CG2247	protein_coding	4.44837		CR43353	lncRNA	0
Met	protein_coding	2.18107		CR44694	lncRNA	0
Ptp10D	protein_coding	3.78058		CR44695	lncRNA	6.54454
CG2371	protein_coding	3.49381		CR45721	lncRNA	0
PhKgamma	protein_coding	33.7024		CR44489	lncRNA	0
Tango10	protein_coding	2.89136		CR44486	lncRNA	0.530912
CG15221	protein_coding	1.21907		CR44487	lncRNA	0
inaF-D	protein_coding	0.00010501		CR44488	lncRNA	0.62251
inaF-B	protein_coding	4.9023		CR44903	lncRNA	2.32067
dy	protein_coding	0		CR44769	lncRNA	0
Karl	protein_coding	1.26841		CR43804	lncRNA	1.66425
CkIIbeta	protein_coding	28.4666		CR44904	lncRNA	4.88385
Hsc70-3	protein_coding	137.173		CR44737	lncRNA	0
rudhira	protein_coding	5.32953		CR44739	lncRNA	0
CG10353	protein_coding	7.42876		CR44738	lncRNA	0
Sclp	protein_coding	18.3559		CR44740	lncRNA	0
CG10362	protein_coding	0.548611		CR45292	lncRNA	0
cac	protein_coding	1.51412		CR44184	lncRNA	0
fw	protein_coding	0.524826		CR43700	lncRNA	0
CG1806	protein_coding	4.23254		CR44905	lncRNA	0
CG1492	protein_coding	0.930639		CR44977	lncRNA	0.241518
regucalcin	protein_coding	50.5995		CR46209	lncRNA	0
Tango4	protein_coding	1.37347		CR44189	lncRNA	1.16514
Usp7	protein_coding	26.4545		CR44191	lncRNA	4.19925
Ten-a	protein_coding	1.07603		CR44190	lncRNA	0
Pkcdelta	protein_coding	11.0229		CR45700	lncRNA	0
CG42258	protein_coding	18.3968		CR45258	lncRNA	0
Cpr11A	protein_coding	0		CR45722	lncRNA	0
hwt	protein_coding	1.21924		CR45723	lncRNA	0
LIMK1	protein_coding	7.49135		CR43839	lncRNA	0
Sec16	protein_coding	5.79164		CR43363	lncRNA	0
CG11085	protein_coding	0		CR45455	lncRNA	0
Tomosyn	protein_coding	7.61511		CR44979	lncRNA	9.10862
CkIalpha	protein_coding	31.8626		CR43097	lncRNA	3.70226
ade5	protein_coding	49.6251		CR43827	lncRNA	0
CG12717	protein_coding	1.65635		CR45183	lncRNA	0
CG3812	protein_coding	2.24753		CR43620	lncRNA	0.434847
CG32647	protein_coding	9.31769		CR44908	lncRNA	13.6888
Pde9	protein_coding	0.764151		CR40341	lncRNA	0
CG4661	protein_coding	24.8038		CR40172	lncRNA	2.31018
CG4404	protein_coding	10.2484		CR40465	lncRNA	16.9578
hec	protein_coding	0.347152		CR43414	lncRNA	21.3888
Mur11Da	protein_coding	0		CR43606	lncRNA	0.25579
CG32643	protein_coding	37.3		CR43607	lncRNA	0.523017
rad	protein_coding	0.661739		CR44980	lncRNA	0
hep	protein_coding	2.50482		CR45361	lncRNA	0.0949258
lic	protein_coding	7.4924		CR43234	lncRNA	0.169701
CG43313	protein_coding	0.951454		CR45360	lncRNA	0
CG42237	protein_coding	10.2404		CR45359	lncRNA	0
CG32638	protein_coding	14.2002		CR45702	lncRNA	0
CG15717	protein_coding	6.71274		CR45707	lncRNA	2.84186
MFS10	protein_coding	7.97567		lncRNA:TS1	lncRNA	0
CG32645	protein_coding	0.251888		CR45347	lncRNA	0
Bap60	protein_coding	5.30571		CR44909	lncRNA	0.230818
CG12096	protein_coding	9.23892		CR43608	lncRNA	12.3398
Lgr4	protein_coding	0.419289		Uhg3	lncRNA	5.66828
mew	protein_coding	5.08373		CR45004	lncRNA	0.397625
comt	protein_coding	17.2637		CR44187	lncRNA	0
HDAC4	protein_coding	3.76192		CR44188	lncRNA	0
CG15744	protein_coding	1.20416		CR45306	lncRNA	0
CG1764	protein_coding	2.79272		CR44146	lncRNA	0
CG1622	protein_coding	3.66027		CR44307	lncRNA	2.37768
IP3K2	protein_coding	6.81279		CR44606	lncRNA	4.30335
RpS15Aa	protein_coding	701.88		CR44785	lncRNA	0
CG1640	protein_coding	44.7013		CR42696	lncRNA	7.31058
Rbp1-like	protein_coding	37.7041		CR43148	lncRNA	1.48537
Yippee	protein_coding	11.5588		CR44993	lncRNA	1.06
CG1662	protein_coding	19.0374		CR43144	lncRNA	12.3987
CG1673	protein_coding	19.8551		CR44269	lncRNA	3.16492
Set2	protein_coding	3.52283		CR44786	lncRNA	1.49319
Neto	protein_coding	0.72739		CR44919	lncRNA	0
CG32631	protein_coding	0		CR44918	lncRNA	0.77441
CG32633	protein_coding	2.24306		CR44920	lncRNA	1.27317
Tango13	protein_coding	5.52847		CR43762	lncRNA	0.653595
up	protein_coding	171.742		CR45334	lncRNA	0.917253
CG2691	protein_coding	4.26197		CR45704	lncRNA	0
NFAT	protein_coding	4.70781		CR45703	lncRNA	0
Lig4	protein_coding	3.74621		CR44217	lncRNA	7.13135
CG11164	protein_coding	1.37521		CR44803	lncRNA	0
CG15760	protein_coding	1.66182		CR44804	lncRNA	2.85272
Nadsyn	protein_coding	2.88814		CR44916	lncRNA	0
Nna1	protein_coding	28.2654		CR33987	lncRNA	19.5655
CG9941	protein_coding	6.24817		CR45335	lncRNA	0.284788
mus101	protein_coding	1.08168		CR46202	lncRNA	0
g	protein_coding	4.28201		CR44809	lncRNA	0.801382
Grip91	protein_coding	2.49358		CR43765	lncRNA	0
CG11151	protein_coding	126.135		CR43927	lncRNA	0
Pdcd4	protein_coding	13.4479		CR43242	lncRNA	1.24501
Yp3	protein_coding	0.864407		CR44268	lncRNA	7.41238
rdgB	protein_coding	10.3918		CR46253	lncRNA	1.02198
inaE	protein_coding	2.95991		CR41257	lncRNA	0
Nup93-1	protein_coding	5.19435		CR44042	lncRNA	1.72622
jub	protein_coding	0.814342		CR44043	lncRNA	0
AMPdeam	protein_coding	36.1904		CR44100	lncRNA	0
mamo	protein_coding	3.12068		CR45923	lncRNA	0
l(1)G0007	protein_coding	1.75246		CR45471	lncRNA	0
l(1)G0469	protein_coding	5.44581		CR46064	lncRNA	1.8454
mud	protein_coding	7.40424		CR44105	lncRNA	2.44015
dpr8	protein_coding	0.884411		CR43256	lncRNA	0
NetA	protein_coding	1.56277		CR41443	lncRNA	11.4396
NetB	protein_coding	1.03369		CR42646	lncRNA	0
CG15890	protein_coding	1.45291		CR45472	lncRNA	0
rut	protein_coding	3.03543		CR44125	lncRNA	0.397409
Flo2	protein_coding	6.2015		CR44126	lncRNA	0.848802
pdgy	protein_coding	27.6804		CR44127	lncRNA	8.27124
CG9522	protein_coding	0.14033		CR44131	lncRNA	21.7504
CG9518	protein_coding	0.563834		CR43904	lncRNA	0.371698
CG45065	protein_coding	0		CR46075	lncRNA	0
CG9514	protein_coding	1.93175		CR45127	lncRNA	0
Eo	protein_coding	0.756759		CR43905	lncRNA	13.1193
CG9503	protein_coding	0.120343		CR45128	lncRNA	0.539049
eag	protein_coding	0.90367		CR44164	lncRNA	0
hiw	protein_coding	0.680096		CR44442	lncRNA	0.251446
be	protein_coding	4.92213		CR44166	lncRNA	1.54564
dob	protein_coding	3.87739		CR44170	lncRNA	4.37951
Lsd-2	protein_coding	64.7573		CR44171	lncRNA	0
CG15027	protein_coding	10.8215		CR44172	lncRNA	0
Rab3-GEF	protein_coding	0.997152		CR44443	lncRNA	0
drd	protein_coding	3.63749		CR44200	lncRNA	4.75536
RpL37a	protein_coding	288.166		CR45280	lncRNA	0.884325
CG9095	protein_coding	0.549719		CR44202	lncRNA	0
CG5877	protein_coding	14.8547		CR44203	lncRNA	0
gce	protein_coding	5.41153		CR44204	lncRNA	0
dah	protein_coding	0		CR45320	lncRNA	0
CG9114	protein_coding	1.05725		CR44209	lncRNA	0
HDAC6	protein_coding	12.6288		CR44444	lncRNA	0.451653
CG6227	protein_coding	1.17665		CR44272	lncRNA	0
acj6	protein_coding	1.18388		CR45267	lncRNA	0.0777874
CG9164	protein_coding	1.40853		CR43724	lncRNA	0.366851
Cngl	protein_coding	1.49056		CR44276	lncRNA	0
Gmap	protein_coding	13.8801		CR44445	lncRNA	0
Ac13E	protein_coding	1.79869		CR44446	lncRNA	0
CG7860	protein_coding	4.48865		CR44280	lncRNA	0
sog	protein_coding	3.65218		CR44447	lncRNA	0.677972
CG8128	protein_coding	22.7023		CR44448	lncRNA	0.498021
CG8184	protein_coding	2.46721		CR44450	lncRNA	0
CG8944	protein_coding	1.55409		CR44279	lncRNA	4.51415
CCT6	protein_coding	13.2749		CR45308	lncRNA	0
sd	protein_coding	7.25732		CR44281	lncRNA	0.674723
CG8565	protein_coding	61.9909		CR44277	lncRNA	0
ArgRS	protein_coding	5.63014		CR44278	lncRNA	1.12297
CG8578	protein_coding	5.89977		CR44273	lncRNA	0.787067
UBL3	protein_coding	14.8098		Uhg4	lncRNA	12.9053
Gbeta13F	protein_coding	17.2916		CR44283	lncRNA	3.41926
CG16952	protein_coding	2.67462		CR44284	lncRNA	0.61502
MSBP	protein_coding	136.008		CR45309	lncRNA	0
shi	protein_coding	32.0134		CR44451	lncRNA	0
CycD	protein_coding	3.45111		CR45918	lncRNA	0.000272639
Lrp4	protein_coding	1.65998		CR45321	lncRNA	0
Ranbp16	protein_coding	14.6423		CR43651	lncRNA	0
Stim	protein_coding	27.1143		CR46257	lncRNA	7.70532
mmd	protein_coding	1.77181		CR44285	lncRNA	0
Or13a	protein_coding	0		CR44070	lncRNA	3.25656
Tob	protein_coding	18.7018		CR44292	lncRNA	0
CG8958	protein_coding	7.88435		CR44208	lncRNA	17.3084
CG42354	protein_coding	26.3321		CR45138	lncRNA	0
CG42353	protein_coding	1.32546e-12		CR44294	lncRNA	0
disco-r	protein_coding	0.791863		CR44295	lncRNA	1.22736
CG12507	protein_coding	0.3092		CR44298	lncRNA	16.7761
kat80	protein_coding	2.13765		CR46322	lncRNA	0.586209
eas	protein_coding	41.6918		CR45265	lncRNA	0
CG32576	protein_coding	31.2618		CR30009	lncRNA	0.574224
caz	protein_coding	10.3199		acal	lncRNA	0
CG9911	protein_coding	40.4514		CR44452	lncRNA	0
CG3632	protein_coding	7.8144		CR46229	lncRNA	0.404277
CG3679	protein_coding	4.78997		CR43605	lncRNA	2.24744
SWIP	protein_coding	1.2516		CR44299	lncRNA	0.841784
Dsp1	protein_coding	7.6067		CR44300	lncRNA	8.62042
PIG-Q	protein_coding	2.24066		CR44301	lncRNA	0
nonA	protein_coding	7.63648		CR44302	lncRNA	18.9861
CG9992	protein_coding	16.0626		CR45228	lncRNA	0.468187
CG4239	protein_coding	19.5873		CR43771	lncRNA	0
mei-41	protein_coding	0.401261		CR43907	lncRNA	0
CG9981	protein_coding	0.300196		CR45377	lncRNA	0
CG4301	protein_coding	1.57642		CR44305	lncRNA	6.24662
hang	protein_coding	1.80711		CR44312	lncRNA	0
eIF4H1	protein_coding	12.8855		CR45319	lncRNA	0
para	protein_coding	1.6304		CR45318	lncRNA	0.832455
CG9902	protein_coding	1.55895		CR44306	lncRNA	1.37258
CanA-14F	protein_coding	10.6501		CR45276	lncRNA	0
Nup153	protein_coding	3.38051		CR44313	lncRNA	0
CG9782	protein_coding	1.38377		CR44315	lncRNA	2.35905
Rok	protein_coding	3.14535		CR43900	lncRNA	0.565313
r	protein_coding	1.73941		CR44316	lncRNA	3.35793
CG32572	protein_coding	10.2904		CR30055	lncRNA	9.74921
goe	protein_coding	5.18695		CR45279	lncRNA	12.5894
if	protein_coding	10.3745		CR43909	lncRNA	13.6485
CG9125	protein_coding	1.477		CR45266	lncRNA	0
CG4829	protein_coding	3.80945		CR44453	lncRNA	0
CG13004	protein_coding	10.6316		CR46237	lncRNA	1.02882
CG46306	protein_coding	3.6428		CR46336	lncRNA	0
RSG7	protein_coding	1.53661		CR46337	lncRNA	0
CG13003	protein_coding	3.01455		CR44461	lncRNA	0
CG4872	protein_coding	7.43819		CR44339	lncRNA	0
CG4928	protein_coding	46.8252		CR43918	lncRNA	2.62443
RhoGAP15B	protein_coding	2.3548		CR44343	lncRNA	1.03446
Ubr1	protein_coding	7.57343		CR44206	lncRNA	0
CG13000	protein_coding	0		CR45312	lncRNA	0
CG45002	protein_coding	1.27		CR44366	lncRNA	0.600781
CG43996	protein_coding	2.23565		CR45031	lncRNA	2.10919
CG43077	protein_coding	42.8628		CR45032	lncRNA	0.588661
CG4949	protein_coding	1.6979		CR43810	lncRNA	19.2965
CG8945	protein_coding	0.067472		CR43811	lncRNA	33.7617
CG4955	protein_coding	34.5744		CR44369	lncRNA	0.873334
CG16700	protein_coding	5.75996		CR45277	lncRNA	2.00726
CG4991	protein_coding	4.86555		CR44462	lncRNA	0
CG5004	protein_coding	6.1649		Uhg5	lncRNA	9.90779
mei-218	protein_coding	19.3885		CR45329	lncRNA	0
mei-217	protein_coding	2.99356e-50		CR43830	lncRNA	0.834434
baz	protein_coding	2.68406		CR45256	lncRNA	13.4676
f	protein_coding	0		CR43622	lncRNA	2.13679
CG5445	protein_coding	19.8411		CR44457	lncRNA	0
Fim	protein_coding	12.8109		CR43831	lncRNA	0
B-H2	protein_coding	1.14219		CR44463	lncRNA	0
CG8568	protein_coding	0.342984		CR44241	lncRNA	2.7386
CG43658	protein_coding	3.33693		CR44371	lncRNA	0
Ankle2	protein_coding	5.48912		CR44458	lncRNA	0.393533
CG12991	protein_coding	5.67422		CR44459	lncRNA	0
stas	protein_coding	20.3908		CR44373	lncRNA	0.915056
CG8326	protein_coding	3.40577		CR45021	lncRNA	0.750193
RhoGAPp190	protein_coding	5.07597		CR43415	lncRNA	2.29331
IntS2	protein_coding	2.74733		CR45993	lncRNA	0.774946
beta-Spec	protein_coding	16.8776		CR45994	lncRNA	1.22338
chas	protein_coding	2.19034		CR45232	lncRNA	0
CG8188	protein_coding	16.1623		CR43416	lncRNA	1.5101
par-6	protein_coding	8.00791		CR45316	lncRNA	0.247902
CG42684	protein_coding	2.36196		CR45317	lncRNA	0
unc-4	protein_coding	1.30217		CR43104	lncRNA	5.04923
OdsH	protein_coding	1.78566		CR44464	lncRNA	4.47185
Socs16D	protein_coding	5.62716		CR44465	lncRNA	0
mnb	protein_coding	3.84663		CR44379	lncRNA	0
Vps4	protein_coding	14.1812		CR44380	lncRNA	2.15257
CG6847	protein_coding	1.14515		CR43417	lncRNA	10.5245
Sh	protein_coding	5.57236		CR44466	lncRNA	0
RhoGAP16F	protein_coding	1.57896		CR44376	lncRNA	5.43686
Frq1	protein_coding	3.06955		CR44377	lncRNA	0.266063
Him	protein_coding	0.766691		CR45273	lncRNA	0.873334
upd3	protein_coding	0		CR44387	lncRNA	7.16399
upd1	protein_coding	0.916486		CR44389	lncRNA	886.874
CG6023	protein_coding	2.93144		CR45323	lncRNA	2.47363
CG6123	protein_coding	0.511559		CR46235	lncRNA	1.10118
CG6106	protein_coding	0.498867		CR43660	lncRNA	1.04831
CrebB	protein_coding	7.2958		CR45997	lncRNA	0
por	protein_coding	2.62342		CR43661	lncRNA	0
CG6179	protein_coding	1.54882		CR44344	lncRNA	0
betaCOP	protein_coding	11.0045		CR45274	lncRNA	0
Tsf1	protein_coding	50.706		CR44404	lncRNA	0
CG32549	protein_coding	20.6306		Uhg1	lncRNA	8.0147
CG32547	protein_coding	0.385071		CR45270	lncRNA	0.46975
psh	protein_coding	3.08557		CR44417	lncRNA	6.54369
CG15046	protein_coding	0.517531		CR44418	lncRNA	5.47823
Wnt5	protein_coding	0.736741		CR44419	lncRNA	7.45769
HisRS	protein_coding	8.16192		CR45313	lncRNA	0
Bx	protein_coding	3.55315		CR45022	lncRNA	0
CG15042	protein_coding	0.923273		CR45147	lncRNA	0
CG15040	protein_coding	3.2617		CR44420	lncRNA	9.98223
wgn	protein_coding	5.68024		CR44421	lncRNA	0.895498
CG6540	protein_coding	2.64694		CR42736	lncRNA	1.5803
CG6617	protein_coding	5.60645		CR46271	lncRNA	1.25053
fu	protein_coding	1.19337		CR30121	lncRNA	0.266315
CCKLR-17D3	protein_coding	0.137653		CR44468	lncRNA	1.22457
CG6891	protein_coding	25.7694		CR43418	lncRNA	5.43211
CG42450	protein_coding	2.00277		CR46234	lncRNA	0
htk	protein_coding	1.35807		CR44432	lncRNA	0
CG7280	protein_coding	1.89617		CR44472	lncRNA	18.371
CG7322	protein_coding	8.51979		CR44473	lncRNA	2.03391
CG34401	protein_coding	1.27814		CR44474	lncRNA	0
CG7378	protein_coding	60.899		CR44212	lncRNA	0.892667
CG43759	protein_coding	0.384373		CR44213	lncRNA	0
CG7406	protein_coding	0		CR44214	lncRNA	4.55151
RhoGAP18B	protein_coding	2.31094		CR44505	lncRNA	1.25055
Inx5	protein_coding	7.60444		CR44506	lncRNA	0
CG33939	protein_coding	9.1982		CR45231	lncRNA	2.46195
CG7556	protein_coding	6.96061		CR44570	lncRNA	0
CG7453	protein_coding	17.0575		CR44571	lncRNA	0
CG33253	protein_coding	0		CR44460	lncRNA	3.34979
CG7990	protein_coding	5.64077		CR44572	lncRNA	0.554424
CG7884	protein_coding	0.235039		CR44573	lncRNA	0.371439
CG14196	protein_coding	6.07612		CR44626	lncRNA	0
Vav	protein_coding	3.18496		CR44627	lncRNA	0
CG8010	protein_coding	2.52782		CR43421	lncRNA	0
CG32537	protein_coding	0.345009		CR44628	lncRNA	0
CG8034	protein_coding	4.33475		CR44629	lncRNA	0
CG8051	protein_coding	5.91717		CR44630	lncRNA	0
out	protein_coding	7.0462		CR44631	lncRNA	6.01013
nAChRalpha7	protein_coding	3.23798		CR44633	lncRNA	0
kek5	protein_coding	1.60258		CR44634	lncRNA	7.55206
CoRest	protein_coding	5.25896		CR44635	lncRNA	0
CG14207	protein_coding	68.3001		CR44636	lncRNA	0
Shawn	protein_coding	8.96339		CR45229	lncRNA	3.32304
dome	protein_coding	2.70017		CR45423	lncRNA	5.95234
Ubqn	protein_coding	28.8909		CR44638	lncRNA	0
CG12531	protein_coding	1.58294		CR44639	lncRNA	0.457528
Pmp70	protein_coding	31.4035		CR44640	lncRNA	1.83011
CG12702	protein_coding	1.45378		CR44641	lncRNA	0
SkpE	protein_coding	1.6018		CR44643	lncRNA	0.695307
pico	protein_coding	2.6091		CR44644	lncRNA	9.81933
Hers	protein_coding	2.99674		CR44645	lncRNA	16.3913
CG45492	protein_coding	0		CR44646	lncRNA	0
CG45493	protein_coding	0		CR44647	lncRNA	0
Sdic2	protein_coding	0.914604		CR44648	lncRNA	0
mal	protein_coding	2.30434		CR44649	lncRNA	7.99834
CG1695	protein_coding	0.767084		CR44651	lncRNA	1.5342
CG32506	protein_coding	0.288125		CR44652	lncRNA	0
RhoGAP19D	protein_coding	1.56708		CR44660	lncRNA	1.78533
Tak1	protein_coding	6.2981		CR44665	lncRNA	0.444849
RunxB	protein_coding	0.088785		CR44666	lncRNA	0
RunxA	protein_coding	0.182013		CR44667	lncRNA	4.32884
run	protein_coding	0.12297		CR45148	lncRNA	0
shakB	protein_coding	1.14654		CR45150	lncRNA	5.54389
bves	protein_coding	6.45806		CR44748	lncRNA	0
CG32512	protein_coding	10.7511		CR44749	lncRNA	0
CG11566	protein_coding	0.0778956		CR44750	lncRNA	11.3672
CG15446	protein_coding	12.741		CR43983	lncRNA	1.037
CG15445	protein_coding	11.2783		CR9284	lncRNA	673.591
CG34120	protein_coding	22.7614		CR43405	lncRNA	41.4335
CG32521	protein_coding	33.5953		CR44755	lncRNA	0
CG1801	protein_coding	7.58792		CR43422	lncRNA	5.13679
bbx	protein_coding	11.6296		CR44756	lncRNA	0.180826
DIP-beta	protein_coding	0.803751		CR44759	lncRNA	0
Cp110	protein_coding	9.88849		CR45327	lncRNA	1.5101
l(1)G0196	protein_coding	18.261		CR44757	lncRNA	1.0761
Cda4	protein_coding	0.160963		CR44760	lncRNA	0
fog	protein_coding	3.28352		CR45328	lncRNA	0
CG42346	protein_coding	0.439129		CR42868	lncRNA	5.49976
l(2)gl	protein_coding	10.5378		CR45269	lncRNA	0.952896
Cda5	protein_coding	4.04306		CR44761	lncRNA	12.4973
ND-15	protein_coding	136.333		CR44762	lncRNA	0
CG11454	protein_coding	9.7836		CR44763	lncRNA	0
CG42399	protein_coding	1.2092		CR44764	lncRNA	0
spen	protein_coding	3.76481		CR32835	lncRNA	31.4851
kis	protein_coding	12.9147		CR44780	lncRNA	0
CG13693	protein_coding	26.1513		CR44781	lncRNA	0
CG3645	protein_coding	4.3848		CR44782	lncRNA	0
CG17075	protein_coding	1.41232		CR44455	lncRNA	151.268
CG3345	protein_coding	63.0573		CR44456	lncRNA	0
smo	protein_coding	3.60716		CR44783	lncRNA	0.546375
CG3625	protein_coding	33.7225		CR44784	lncRNA	0.552815
Amnionless	protein_coding	0.376408		CR43792	lncRNA	13.3478
Pi3K21B	protein_coding	4.84805		CR43793	lncRNA	2.61782
Plc21C	protein_coding	6.68344		CR43794	lncRNA	1.09915
ebi	protein_coding	6.62866		CR45325	lncRNA	0
BBS8	protein_coding	0.271454		CR44805	lncRNA	167.965
ex	protein_coding	2.94981		CR44814	lncRNA	0
crq	protein_coding	18.3844		CR44826	lncRNA	0
CG4133	protein_coding	1.18814		CR44827	lncRNA	1.03573
CG4297	protein_coding	5.63669		CR44810	lncRNA	0
ush	protein_coding	0.894405		CR44282	lncRNA	0
cbt	protein_coding	17.0397		CR44811	lncRNA	1.61552
lwr	protein_coding	19.6644		CR44813	lncRNA	0
Ets21C	protein_coding	1.18851		Yu	lncRNA	15.4356
rempA	protein_coding	3.57053		CR44828	lncRNA	0
cold	protein_coding	14.8918		CR44829	lncRNA	1.53757
Gsc	protein_coding	0		CR44830	lncRNA	0
CG2839	protein_coding	4.16743		CR45252	lncRNA	0.865301
ds	protein_coding	0.252832		CR44510	lncRNA	0
GABA-B-R3	protein_coding	0.897094		CR44511	lncRNA	0.796852
CG3544	protein_coding	27.508		CR43150	lncRNA	3.87693
Pkg21D	protein_coding	4.57784		CR43988	lncRNA	0
Dbp21E2	protein_coding	2.72993		CR45401	lncRNA	1.24058
dock	protein_coding	5.96338		CR45402	lncRNA	2.47039
drongo	protein_coding	13.6054		CR45400	lncRNA	0
CG4341	protein_coding	1.3452		CR43151	lncRNA	33.6477
IA-2	protein_coding	12.0483		CR45378	lncRNA	0.264445
CG4415	protein_coding	6.12654		CR43969	lncRNA	0
S	protein_coding	2.69028		CR46002	lncRNA	0
Atg4a	protein_coding	7.58911		CR45118	lncRNA	1.72476
mtRNApol	protein_coding	2.94128		CR45117	lncRNA	4.11671
CG14339	protein_coding	2.64917		CR46249	lncRNA	0
CG4577	protein_coding	11.4373		CR45808	lncRNA	24.9637
robo3	protein_coding	1.00523		CR44513	lncRNA	0
CG31659	protein_coding	72.4403		CR42719	lncRNA	0
robo2	protein_coding	0.737266		CR43423	lncRNA	0.48514
CG43401	protein_coding	19.2465		CR44514	lncRNA	0
CG18131	protein_coding	34.6289		CR45411	lncRNA	0
haf	protein_coding	0.549694		CR43785	lncRNA	14.083
chinmo	protein_coding	4.28352		CR44537	lncRNA	0
Rim2	protein_coding	22.2424		CR43883	lncRNA	0
Eno	protein_coding	88.5857		CR45184	lncRNA	7.00607
Rrp40	protein_coding	5.11535		CR46200	lncRNA	0
CG17652	protein_coding	6.55317		CR45809	lncRNA	0
CG17646	protein_coding	22.2027		CR45810	lncRNA	0
CG31663	protein_coding	6.45041		CR45811	lncRNA	0.3092
Wdr62	protein_coding	12.4639		CR45747	lncRNA	0
CG15356	protein_coding	1.57528		CR45166	lncRNA	1.66296
Or22c	protein_coding	0		CR45813	lncRNA	9.46911
dpr3	protein_coding	6.95729		Uhg7	lncRNA	0
CG34172	protein_coding	123.416		CR45687	lncRNA	0
CG17234	protein_coding	0		CR45826	lncRNA	0.817648
eys	protein_coding	1.18716		CR44535	lncRNA	0
CG9967	protein_coding	1.75594		CR45427	lncRNA	0
CG34447	protein_coding	8.649		CR45426	lncRNA	0
dpp	protein_coding	2.91594		CR45425	lncRNA	0
CG31689	protein_coding	19.234		CR45170	lncRNA	0.450207
Tnpo-SR	protein_coding	1.82056		CR45981	lncRNA	2.33507
Syt1	protein_coding	15.952		CR44531	lncRNA	0
daw	protein_coding	5.0391		CR44530	lncRNA	0
CG2964	protein_coding	18.5532		CR45819	lncRNA	0
Duox	protein_coding	1.37942		CR45424	lncRNA	5.23638
CG18558	protein_coding	1.55641		CR45380	lncRNA	0
CG2975	protein_coding	6.13101		CR45737	lncRNA	0
CG18557	protein_coding	0.317218		CR45043	lncRNA	0
CG2991	protein_coding	11.9721		CR45820	lncRNA	0
lilli	protein_coding	5.39165		CR43484	lncRNA	0.642396
Rbp9	protein_coding	23.6475		CR43485	lncRNA	6.78463
Rrp1	protein_coding	2.89517		CR45675	lncRNA	0
Chd1	protein_coding	4.34799		CR43932	lncRNA	17.7572
CG17264	protein_coding	0.112899		CR45034	lncRNA	13.4317
CG3542	protein_coding	3.20668		CR45379	lncRNA	1.0519
toc	protein_coding	42.5369		CR43917	lncRNA	10.0738
Hydr2	protein_coding	32.5183		CR45422	lncRNA	6.23876
CG34394	protein_coding	7.1408		CR45670	lncRNA	3.88524
msl-2	protein_coding	3.11377		CR44529	lncRNA	0
CG15414	protein_coding	0		CR45156	lncRNA	0
tim	protein_coding	22.5364		CR44360	lncRNA	2.52352
drm	protein_coding	13.3993		CR45739	lncRNA	0
for	protein_coding	17.3746		CR43879	lncRNA	0
Drgx	protein_coding	0.703833		CR45983	lncRNA	0
CG16713	protein_coding	140.713		CR43882	lncRNA	0
CG2818	protein_coding	5.69604		CR45984	lncRNA	0.705131
Shaw	protein_coding	4.2687		CR43881	lncRNA	7.77275
CG10019	protein_coding	0.3845		CR45821	lncRNA	1.5342
CG43707	protein_coding	3.46896		CR45740	lncRNA	0
bowl	protein_coding	5.80996		CR44528	lncRNA	13.9349
bark	protein_coding	0.739989		CR43627	lncRNA	8.12843
slp1	protein_coding	0.681276		CR43884	lncRNA	2.49637
Cep97	protein_coding	49.2826		CR46198	lncRNA	0
capu	protein_coding	35.2244		CR34047	lncRNA	0
fred	protein_coding	0.341072		CR45985	lncRNA	3.39349
ed	protein_coding	4.04406		CR45741	lncRNA	0
Sr-CI	protein_coding	1.80649		CR45742	lncRNA	0
CG2955	protein_coding	137.203		CR44515	lncRNA	0.58986
Or24a	protein_coding	0		CR44516	lncRNA	0
CG3714	protein_coding	20.1391		CR45743	lncRNA	0.689593
ft	protein_coding	0.303876		CR44520	lncRNA	3.20859
tutl	protein_coding	4.67709		CR44518	lncRNA	0
bdl	protein_coding	6.52527		CR44519	lncRNA	4.5986
CG15431	protein_coding	0.810301		CR45439	lncRNA	0
dpy	protein_coding	0.841362		CR45440	lncRNA	0
CG11929	protein_coding	21.9319		CR43952	lncRNA	0
CG34351	protein_coding	1.76024		CR45441	lncRNA	0
Taf12L	protein_coding	27.0931		CR46001	lncRNA	1.70453
CG15631	protein_coding	38.4172		CR46005	lncRNA	0
CG15630	protein_coding	2.94263		CR45421	lncRNA	0
CG3294	protein_coding	1.70525		CR45744	lncRNA	1.26256
Clect27	protein_coding	16.7328		CR44522	lncRNA	0
CG15629	protein_coding	1.58071		CR45113	lncRNA	113.196
mxt	protein_coding	22.1695		CR45419	lncRNA	1.94943
smog	protein_coding	1.53564		CR45980	lncRNA	1.83762
hoe1	protein_coding	18.5465		CR45979	lncRNA	3.0824
CG34124	protein_coding	4.88468		CR45418	lncRNA	0.993059
CG3792	protein_coding	17.3065		CR45238	lncRNA	7.06636
CG34126	protein_coding	5.06649		CR45239	lncRNA	0
CG31917	protein_coding	20.0375		CR45173	lncRNA	2.33769
CG3887	protein_coding	46.9214		CR44523	lncRNA	0
vkg	protein_coding	1.91541		CR45759	lncRNA	0
CG9121	protein_coding	12.6315		CR45115	lncRNA	2.88502
eIF3h	protein_coding	50.2531		CR45416	lncRNA	0
His3.3A	protein_coding	21.4778		CR45415	lncRNA	0
CG31918	protein_coding	0.811232		CR45414	lncRNA	0
pgant5	protein_coding	6.5534		CR45412	lncRNA	0
CG5828	protein_coding	4.07778		CR32385	lncRNA	0
CG4230	protein_coding	22.7613		CR46000	lncRNA	0
Msp300	protein_coding	12.0008		CR45410	lncRNA	1.14985
Cyp28d2	protein_coding	1.89217		CR45833	lncRNA	1.31494
Cyp28d1	protein_coding	37.5547		pncr015:3L	lncRNA	2.47506
CG7742	protein_coding	49.7101		CR44525	lncRNA	0
CG14034	protein_coding	94.698		CR45866	lncRNA	0.847116
Bsg25D	protein_coding	4.5723		CR43974	lncRNA	5.90598
vri	protein_coding	9.46161		CR43953	lncRNA	0
CG14024	protein_coding	0.697457		CR45409	lncRNA	0.864868
Ncoa6	protein_coding	2.08412		CR43910	lncRNA	0
nompC	protein_coding	0.353023		CR44526	lncRNA	0
H15	protein_coding	0		CR44527	lncRNA	0
mid	protein_coding	0.288131		CR45823	lncRNA	0.41077
Cap-D3	protein_coding	1.34191		CR43970	lncRNA	2.91058
tomb	protein_coding	2.16445		CR45408	lncRNA	13.7662
CG7277	protein_coding	15.0802		CR44348	lncRNA	0.785747
CG14014	protein_coding	0		CR45407	lncRNA	1.04436
GluRIIA	protein_coding	3.11908		CR45406	lncRNA	1.1485
GluRIIB	protein_coding	0.305494		CR45876	lncRNA	1.27513
Cyp6a16	protein_coding	1.61984		CR45877	lncRNA	1.65319
DIP-theta	protein_coding	1.17578		CR45155	lncRNA	13.7731
CG11030	protein_coding	4.88042		CR45878	lncRNA	1.91843
CG14006	protein_coding	11.8176		CR45879	lncRNA	0.536972
CG11147	protein_coding	37.29		CR44538	lncRNA	0.587432
CG9171	protein_coding	7.38829		CR44542	lncRNA	0
TrissinR	protein_coding	1.39239		CR45403	lncRNA	0
rau	protein_coding	0.970642		CR44541	lncRNA	0
dsf	protein_coding	0.167926		CR44539	lncRNA	3.88834
Gpdh	protein_coding	126.679		CR44540	lncRNA	0.470536
Ucp4C	protein_coding	17.2722		CR45242	lncRNA	0
chic	protein_coding	151.505		CR44543	lncRNA	0
CG13995	protein_coding	0.616823		CR43990	lncRNA	4.93067
stai	protein_coding	29.2177		CR46212	lncRNA	0
WDR79	protein_coding	2.78184		CR44544	lncRNA	0.878772
smal	protein_coding	1.11062		CR44545	lncRNA	0.787943
Ddr	protein_coding	0.491062		CR44546	lncRNA	235.577
PDZ-GEF	protein_coding	8.35443		CR45246	lncRNA	2.06587
DIP-epsilon	protein_coding	1.32896		CR45248	lncRNA	0
CG42370	protein_coding	1.78454		CR45249	lncRNA	0
CG13982	protein_coding	0.57257		CR45745	lncRNA	0
Tig	protein_coding	1.35903		CR45119	lncRNA	1.18876
CG9527	protein_coding	12.108		CR43989	lncRNA	1.10055
Daxx	protein_coding	6.05239		CR45405	lncRNA	0
CG31638	protein_coding	3.74037		CR44718	lncRNA	0.300932
CG9547	protein_coding	7.62269		CR44719	lncRNA	0
CG9550	protein_coding	55.4134		CR44714	lncRNA	0
CG31637	protein_coding	6.66045		CR44713	lncRNA	0
CG9596	protein_coding	11.4582		CR44715	lncRNA	0
COX5BL	protein_coding	62.2569		CR44716	lncRNA	0
CG11319	protein_coding	1.98928		CR44720	lncRNA	1.34945
Oatp26F	protein_coding	0		CR45404	lncRNA	0
CG31635	protein_coding	7.95377		CR44361	lncRNA	0
CG11322	protein_coding	6.4149		CR46240	lncRNA	0
LUBEL	protein_coding	6.98052		CR44721	lncRNA	0
sens-2	protein_coding	0.265844		CR44722	lncRNA	0
Nlg2	protein_coding	1.99442		CR44723	lncRNA	0
Rat1	protein_coding	2.22952		CR45250	lncRNA	10.5999
x16	protein_coding	4.43965		CR45251	lncRNA	6.81811
Hrb27C	protein_coding	42.3344		CR45036	lncRNA	0.27344
CG18304	protein_coding	3.96652		CR42755	lncRNA	0
Fgop2	protein_coding	37.0033		CR44363	lncRNA	0
sip2	protein_coding	82.3092		CR44548	lncRNA	1.51653
snRNP-U1-70K	protein_coding	6.11213		CR44549	lncRNA	0
uif	protein_coding	0.619879		CR45672	lncRNA	0
ade3	protein_coding	3.93051		CR45442	lncRNA	0
MME1	protein_coding	4.25109		CR45671	lncRNA	0
Rab30	protein_coding	7.22396		CR45443	lncRNA	0
Caper	protein_coding	18.4132		CR45158	lncRNA	1.3625
milt	protein_coding	16.7706		CR45881	lncRNA	0.978719
Mnn1	protein_coding	5.84056		CR45880	lncRNA	11.6428
Nuf2	protein_coding	1.27431		CR45883	lncRNA	15.0129
Pvf2	protein_coding	0.146849		CR45884	lncRNA	1.58336
Pvf3	protein_coding	1.35616		CR43887	lncRNA	0.824822
CG4497	protein_coding	4.96316		CR43624	lncRNA	0
CG4502	protein_coding	16.3219		CR43994	lncRNA	59.9543
CG13784	protein_coding	22.1559		CR45746	lncRNA	0
Ndae1	protein_coding	11.1483		CR43991	lncRNA	0
CG43800	protein_coding	43.5524		CR46241	lncRNA	0
Wnt10	protein_coding	0		CR45658	lncRNA	0
ninaC	protein_coding	13.4751		CR44550	lncRNA	0
CG5149	protein_coding	7.39566		CR44551	lncRNA	0
gudu	protein_coding	19.8833		CR45444	lncRNA	0
CG5160	protein_coding	1.14942		CR45681	lncRNA	2.35461
CG5177	protein_coding	92.8056		CR45168	lncRNA	0
CG5181	protein_coding	4.653		CR43612	lncRNA	7.02903
CG15818	protein_coding	0.743705		CR32111	lncRNA	0.337152
chm	protein_coding	1.76531		CR43431	lncRNA	0
muc	protein_coding	81.7945		CR44553	lncRNA	1.11766
CG5973	protein_coding	40.9906		CR44552	lncRNA	9.51009
santa-maria	protein_coding	7.05542		CR45748	lncRNA	0
CG6055	protein_coding	3.74769		CR45157	lncRNA	1.17404
Ziz	protein_coding	3.86592		CR43652	lncRNA	1.20449
Obp28a	protein_coding	0		CR45749	lncRNA	0
RapGAP1	protein_coding	4.25256		CR44554	lncRNA	0
Spn28B	protein_coding	28.4237		CR45096	lncRNA	1.21933
CG6739	protein_coding	0.111232		CR45097	lncRNA	3.40938
Tep3	protein_coding	4.39066		CR43914	lncRNA	3.71852
Ntl	protein_coding	24.2065		CR45098	lncRNA	0
CG33296	protein_coding	1.33029		CR43146	lncRNA	27.1492
CG46025	protein_coding	43.1058		CR45752	lncRNA	0.730738
CG7154	protein_coding	5.84397		CR45753	lncRNA	1.37706
CG7149	protein_coding	4.6873		CR43912	lncRNA	34.0207
LKRSDH	protein_coding	2.65088		CR45253	lncRNA	13.2912
CG14537	protein_coding	37.3672		CR45255	lncRNA	4.90999
CG14535	protein_coding	0.622919		CR45254	lncRNA	3.48256
Proc	protein_coding	11.5855		CR43911	lncRNA	5.18806
spz3	protein_coding	0.356756		CR44555	lncRNA	0.721382
CG7102	protein_coding	0.446829		CR44558	lncRNA	1.68829
CG34132	protein_coding	16.1193		CR44559	lncRNA	0.852234
Snoo	protein_coding	1.74203		CR45825	lncRNA	0.375668
pes	protein_coding	3.93725		CR45178	lncRNA	0
CG7227	protein_coding	1.16078		CR45120	lncRNA	0
Sirup	protein_coding	41.1831		CR45887	lncRNA	0
Wwox	protein_coding	4.50302		CR45399	lncRNA	0.434226
Tg	protein_coding	8.60552		CR44561	lncRNA	2.24657
CG7367	protein_coding	1.33171		CR44560	lncRNA	1.19396
Cka	protein_coding	12.7237		CR45233	lncRNA	0
CG7466	protein_coding	1.99336		CR46032	lncRNA	0
MED20	protein_coding	3.30638		CR46031	lncRNA	0
Trf	protein_coding	3.53042		CR45888	lncRNA	0.918808
Mcr	protein_coding	7.50593		CR44702	lncRNA	0
Bsg	protein_coding	49.6271		CR45398	lncRNA	0
CG12375	protein_coding	13.5081		CR45978	lncRNA	0
CG8668	protein_coding	8.43144		CR43432	lncRNA	1.68492
PAPLA1	protein_coding	12.879		CR43684	lncRNA	309.709
CG43394	protein_coding	8.00985		CR43973	lncRNA	0.847116
CG31606	protein_coding	0		CR44562	lncRNA	1.50842
Rbsn-5	protein_coding	11.0173		CR46213	lncRNA	0
Piezo	protein_coding	2.77271		CR43247	lncRNA	5.96976
CG8475	protein_coding	27.9118		CR43992	lncRNA	0
Pvr	protein_coding	6.46954		CR43625	lncRNA	5.16016
CG8086	protein_coding	33.5595		CR45395	lncRNA	0
Btk29A	protein_coding	5.32389		CR45394	lncRNA	0
Mettl14	protein_coding	4.83924		CR45977	lncRNA	6.51467
strat	protein_coding	11.223		CR45240	lncRNA	0
CG14275	protein_coding	26.3498		CR46197	lncRNA	0
CG14274	protein_coding	2.57226		CR44051	lncRNA	38.5117
CG14273	protein_coding	0.321568		CR45446	lncRNA	0
AlaRS	protein_coding	10.4038		CR43950	lncRNA	0
lectin-29Ca	protein_coding	126.76		CR43949	lncRNA	0
CG13385	protein_coding	25.4088		CR45998	lncRNA	0
CG13397	protein_coding	1.91506		CR43951	lncRNA	0.347804
CG13398	protein_coding	3.04733		CR45754	lncRNA	0
d	protein_coding	0.114541		CR45755	lncRNA	0
Dh31	protein_coding	3.81603		CR45437	lncRNA	0
lmgA	protein_coding	6.71267		CR32160	lncRNA	0
lmgB	protein_coding	1.57226e-05		CR45664	lncRNA	0.918808
CG17834	protein_coding	9.22286		CR45241	lncRNA	0
Sema1a	protein_coding	1.10297		CR45179	lncRNA	0
CG9287	protein_coding	0		CR45897	lncRNA	1.23681
CG9289	protein_coding	0		CR45898	lncRNA	0
raw	protein_coding	9.53014		CR45756	lncRNA	0
LManV	protein_coding	2.24905		CR43250	lncRNA	7.15332
LManVI	protein_coding	4.2573		CR43874	lncRNA	0.933268
CG9510	protein_coding	23.8168		CR45436	lncRNA	5.37299
C1GalTA	protein_coding	7.26502		CR44563	lncRNA	0.912868
CG32985	protein_coding	15.8425		CR44564	lncRNA	0
CG18088	protein_coding	1.08552		CR45688	lncRNA	1.38939
CG9541	protein_coding	0.460681		noe	lncRNA	16.4213
CG13101	protein_coding	7.7542		CR44565	lncRNA	0
CG13102	protein_coding	16.6459		CR45165	lncRNA	0
Rcd-1r	protein_coding	2.53741		CR44566	lncRNA	0
CG9582	protein_coding	34.2874		CR44567	lncRNA	0
DIP-zeta	protein_coding	1.58762		CR45976	lncRNA	0.71954
CG12439	protein_coding	4.59018		CR44668	lncRNA	0
CG32982	protein_coding	4.90534		CR45393	lncRNA	0
CG9586	protein_coding	17.2577		CR45921	lncRNA	0
tai	protein_coding	2.67834		CR45392	lncRNA	0.834585
Ggamma30A	protein_coding	54.0894		CR32194	lncRNA	0.427692
CG17005	protein_coding	16.059		CR44669	lncRNA	3.2406
Shawl	protein_coding	0.631065		CR45234	lncRNA	7.34039
Aldh	protein_coding	233.584		CR45935	lncRNA	0
numb	protein_coding	9.40115		CR45937	lncRNA	0
Gdi	protein_coding	47.0802		CR45936	lncRNA	0
CG33298	protein_coding	3.63134		CR43306	lncRNA	20.6984
Oatp30B	protein_coding	27.5361		CR45975	lncRNA	0
CG31883	protein_coding	222.9		CR46215	lncRNA	0.515353
jp	protein_coding	26.8565		CR43280	lncRNA	0.312288
CG3838	protein_coding	5.72991		CR44670	lncRNA	6.48507
Pka-C1	protein_coding	16.0072		CR44671	lncRNA	3.38916
hoip	protein_coding	16.16		CR44672	lncRNA	2.85272
pelo	protein_coding	13.319		CR44673	lncRNA	2.96241
CG31710	protein_coding	9.31126		CR45435	lncRNA	2.75413
Nckx30C	protein_coding	4.57758		CR45389	lncRNA	0
CG13116	protein_coding	9.33046		CR45390	lncRNA	0
CG13117	protein_coding	4.51114		CR44674	lncRNA	0
nAChRalpha6	protein_coding	1.48057		CR43985	lncRNA	0
CG4594	protein_coding	4.00639		CR45938	lncRNA	0
CG4592	protein_coding	27.3077		CR32027	lncRNA	0.32047
TbCMF46	protein_coding	3.74677		CR45387	lncRNA	0
CG5846	protein_coding	5.55071		CR45689	lncRNA	0
bib	protein_coding	0.18211		CR45940	lncRNA	0.7069
CG31875	protein_coding	4.76904		CR45941	lncRNA	0.518201
SoYb	protein_coding	0.48141		CR43893	lncRNA	1.31483
obst-B	protein_coding	2.04527		CR43892	lncRNA	0
CG44153	protein_coding	0.473998		CR46216	lncRNA	0
CG34109	protein_coding	2.73628		CR43966	lncRNA	6.51249
CG13135	protein_coding	0		CR45732	lncRNA	0.278309
Sur	protein_coding	0.468473		CR45434	lncRNA	0
RpL7	protein_coding	446.392		CR45731	lncRNA	0
CG5734	protein_coding	5.57429		CR44677	lncRNA	0
Npc1a	protein_coding	17.7319		CR45916	lncRNA	0.0757971
Prosalpha6	protein_coding	44.1522		CR45433	lncRNA	0
CG4908	protein_coding	2.65214		CR45678	lncRNA	0
CG5694	protein_coding	5.54008		CR44679	lncRNA	0
me31B	protein_coding	34.032		CR45942	lncRNA	0.9041
chico	protein_coding	8.69143		CR43890	lncRNA	2.45499
CG5676	protein_coding	47.7817		CR45677	lncRNA	0
trk	protein_coding	0		CR45176	lncRNA	2.02267
Utx	protein_coding	6.69619		CR43943	lncRNA	0
Ufd4	protein_coding	24.0919		Uhg8	lncRNA	0.907004
Hand	protein_coding	5.33934		lncRNA:TS3	lncRNA	0
CYLD	protein_coding	40.855		CR46326	lncRNA	0
nmd	protein_coding	19.4434		CR44684	lncRNA	0.618407
CG5390	protein_coding	24.4357		CR44683	lncRNA	7.70106
Cdk5alpha	protein_coding	5.71903		CR44680	lncRNA	2.0146
CG5381	protein_coding	29.8739		CR44681	lncRNA	1.0072
RnrL	protein_coding	0.706051		CR44682	lncRNA	0
CG34367	protein_coding	2.64506		CR44685	lncRNA	0.340646
gny	protein_coding	3.3711		CR43945	lncRNA	0
CG5096	protein_coding	17.1102		CR43705	lncRNA	0.717706
LManII	protein_coding	14.6072		CR43706	lncRNA	0.810597
Myo31DF	protein_coding	9.20629		CR44686	lncRNA	0.346947
CG18302	protein_coding	8.62194		CR45383	lncRNA	0.580167
Trim9	protein_coding	0.775094		CR45733	lncRNA	2.81666
CG6138	protein_coding	69.3616		CR43930	lncRNA	0
w-cup	protein_coding	384.625		CR45734	lncRNA	0
CG17098	protein_coding	38.0515		CR45243	lncRNA	2.34807
CG31871	protein_coding	0.39333		CR45945	lncRNA	0
CG7296	protein_coding	0		CR45432	lncRNA	3.39697
Lip2	protein_coding	3.93359		CR45674	lncRNA	0
Ubc2	protein_coding	29.7492		CR45953	lncRNA	1.9228
CG17127	protein_coding	1.1027		CR45954	lncRNA	0
CG31869	protein_coding	1.53525		CR43939	lncRNA	30.3793
Nos	protein_coding	0.810985		hpRNA:CR46340	lncRNA	2.55522e-06
dpr2	protein_coding	0.591717		CR43940	lncRNA	0
SCAR	protein_coding	7.04742		CR45956	lncRNA	0.619294
CG16833	protein_coding	55.2376		CR43977	lncRNA	3.14033
Samuel	protein_coding	2.44908		CR45920	lncRNA	0
CG18666	protein_coding	12.8612		CR43978	lncRNA	8.08126
AstC	protein_coding	9.97583		CR43888	lncRNA	23.9827
AstCC	protein_coding	0		CR45957	lncRNA	1.12328
CG16854	protein_coding	5.98729		CR45958	lncRNA	3.06525
Ge-1	protein_coding	3.61634		CR43309	lncRNA	0.384393
Gyc32E	protein_coding	0.0791308		CR43878	lncRNA	2.5011
Ca-beta	protein_coding	4.77122		CR45959	lncRNA	5.02469
cana	protein_coding	8.73426		CR45803	lncRNA	1.78363
CG14926	protein_coding	320.199		CR45757	lncRNA	0
kek2	protein_coding	0.874944		CR44687	lncRNA	0.577785
CG6614	protein_coding	6.8621		CR43995	lncRNA	14.9857
CG4983	protein_coding	119.681		CR45236	lncRNA	3.24239
CG43167	protein_coding	12.7562		CR45971	lncRNA	1.1357
CG14932	protein_coding	12.7026		CR45972	lncRNA	2.05836
Pde1c	protein_coding	4.48381		CR45035	lncRNA	16.3848
esc	protein_coding	0.926762		CR45963	lncRNA	1.26367
CG16964	protein_coding	50.2659		CR45964	lncRNA	0
CG6734	protein_coding	1.47753		CR45965	lncRNA	1.14844
dmGlut	protein_coding	8.66694		CR45237	lncRNA	0
CG14945	protein_coding	8.81305		CR45966	lncRNA	1.10118
ThrRS	protein_coding	13.8798		CR45382	lncRNA	0
Phae1	protein_coding	5.87833		CR45431	lncRNA	0
CG17211	protein_coding	0.452617		CR45429	lncRNA	3.1975
rho-6	protein_coding	1.11362		CR45967	lncRNA	0.645341
CG31760	protein_coding	2.86267		CR45381	lncRNA	0
bru1	protein_coding	62.9459		CR46227	lncRNA	0
atilla	protein_coding	49.2694		CR45961	lncRNA	1.62119
CG43813	protein_coding	0		CR45659	lncRNA	0
bru2	protein_coding	18.1031		CR44688	lncRNA	8.24245
vir-1	protein_coding	192.602		CR44689	lncRNA	9.60205
eRF3	protein_coding	21.7097		CR45661	lncRNA	0
Oatp33Ea	protein_coding	2.555		CR45758	lncRNA	1.01766
bun	protein_coding	45.488		CR43967	lncRNA	0
nub	protein_coding	0.851634		CR45735	lncRNA	0.465861
Ref2	protein_coding	8.1502		CR45736	lncRNA	0.372124
pdm2	protein_coding	0.163506		CR43941	lncRNA	0
CCT4	protein_coding	15.6132		CR43942	lncRNA	13.7161
CG5780	protein_coding	0.809718		CR40053	lncRNA	1.67623
CG17036	protein_coding	5.12495		CR45159	lncRNA	0.862656
CG5776	protein_coding	1.13662		CR45180	lncRNA	1.08221
spict	protein_coding	12.3581		CR45177	lncRNA	4.42188
CG5787	protein_coding	10.6834		CR46252	lncRNA	0
MRP	protein_coding	19.167		CR45181	lncRNA	0
CG15483	protein_coding	22.82		CR46250	lncRNA	0.365422
ACXA	protein_coding	13.6179		CR46123	lncRNA	0
Vha68-2	protein_coding	85.6662		CR46122	lncRNA	0.787067
Tor	protein_coding	2.84982		CR45220	lncRNA	0
CG9934	protein_coding	14.1389		CR46141	lncRNA	2.53636
A16	protein_coding	14.0684		CR41601	lncRNA	0.657395
CG9932	protein_coding	11.4523		CR45597	lncRNA	0
CG5122	protein_coding	33.9457		CR44922	lncRNA	4.58676
mRF1	protein_coding	1.8241		CR45187	lncRNA	0
CG16813	protein_coding	0		CR31526	lncRNA	8.20144
CG5867	protein_coding	82.6409		CR44317	lncRNA	0
CG44085	protein_coding	36.4658		CR45673	lncRNA	0
CG31729	protein_coding	21.8988		CR44156	lncRNA	7.41118
CG43778	protein_coding	2.07178		CR44923	lncRNA	0
Nnp-1	protein_coding	5.00939		CR45580	lncRNA	2.46462
Tap42	protein_coding	9.55036		CR43424	lncRNA	3.15197
beta'COP	protein_coding	12.1141		CR45585	lncRNA	2.97759
Ing5	protein_coding	8.34783		CR43635	lncRNA	0
CG7099	protein_coding	0.915846		CR45588	lncRNA	0.756232
CG42784	protein_coding	4.84382		CR45793	lncRNA	0.98904
B4	protein_coding	4.3572		CR44103	lncRNA	0
kuz	protein_coding	2.27975		CR45761	lncRNA	0
ics	protein_coding	17.9603		CR45762	lncRNA	0
CG18507	protein_coding	8.33673		CR44925	lncRNA	0.669907
CG31814	protein_coding	0.892131		CR44926	lncRNA	1.96302
CAH1	protein_coding	30.5737		lncRNA:TS20	lncRNA	0
Adat1	protein_coding	8.98914		CR44927	lncRNA	2.72588
CenG1A	protein_coding	7.18472		CR44928	lncRNA	0
CG7953	protein_coding	36.6466		CR46221	lncRNA	0
Smg5	protein_coding	11.4418		CR44921	lncRNA	11.6047
Ance-3	protein_coding	2.01721		CR44929	lncRNA	0
CG16884	protein_coding	0.229313		CR43486	lncRNA	0.648313
NimA	protein_coding	1.83546		CR43487	lncRNA	1.04023
CG18095	protein_coding	6.08356		CR44017	lncRNA	0
nAChRalpha5	protein_coding	1.63598		CR46132	lncRNA	0
CG46301	protein_coding	0.488104		CR46131	lncRNA	2.30169
CG31769	protein_coding	32.2014		pncr002:3R	lncRNA	0.881517
CG43333	protein_coding	0.136317		CR45593	lncRNA	0
Dyrk2	protein_coding	6.79436		CR44930	lncRNA	0
wb	protein_coding	0.640101		CR42721	lncRNA	0.167978
CG32971	protein_coding	11.2507		CR43435	lncRNA	0
ms(2)34Fe	protein_coding	15.0987		CR42651	lncRNA	0.148869
Pgant35A	protein_coding	2.85068		CR45915	lncRNA	0
elB	protein_coding	3.49627		CR45902	lncRNA	8.97307
CG4218	protein_coding	180.367		CR45903	lncRNA	6.56031
osp	protein_coding	4.21213		CR45904	lncRNA	0.924824
CG34165	protein_coding	0.854797		CR45905	lncRNA	0.743395
CG15279	protein_coding	17.0086		CR45900	lncRNA	0
CG15278	protein_coding	23.0516		CR45559	lncRNA	0
CG42313	protein_coding	1.39892		CR44932	lncRNA	0
CG3491	protein_coding	1.78514		CR43252	lncRNA	0.313681
THG	protein_coding	1.58071		CR45899	lncRNA	0
GABA-B-R1	protein_coding	0.979802		CR44933	lncRNA	0
CG33310	protein_coding	2.41561		CR43685	lncRNA	6.27168
CG33679	protein_coding	1.48356		CR45906	lncRNA	0
TfIIS	protein_coding	12.5052		CR42875	lncRNA	4.4119
solo	protein_coding	0		CR44338	lncRNA	1.26557
vas	protein_coding	1.96065		CR44333	lncRNA	0
vig	protein_coding	43.4302		CR44334	lncRNA	0.839553
CG15270	protein_coding	1.26292		CR46130	lncRNA	6.64608
CG4168	protein_coding	0.597139		CR46299	lncRNA	2.40494
ZnT35C	protein_coding	15.4161		lncRNA:TS14	lncRNA	5.46375
dao	protein_coding	0.715704		CR44337	lncRNA	6.2094
CG15262	protein_coding	9.82938		CR45560	lncRNA	13.4572
wor	protein_coding	0		CR44934	lncRNA	0.523991
Skadu	protein_coding	29.6496		CR44332	lncRNA	0
kek3	protein_coding	0.436706		CR44260	lncRNA	0
CG18480	protein_coding	2.67836		CR44935	lncRNA	0.677972
CG4587	protein_coding	1.73546		CR46225	lncRNA	0.762369
CycE	protein_coding	1.86653		CR46226	lncRNA	0
CG31735	protein_coding	36.7287		CR46127	lncRNA	0.499791
CG31823	protein_coding	0.92479		CR46143	lncRNA	0.694031
beat-Ib	protein_coding	0.698026		CR46142	lncRNA	0
beat-Ic	protein_coding	0.68638		CR44936	lncRNA	0
beat-Ia	protein_coding	0.954123		CR44330	lncRNA	6.07063
Ca-alpha1D	protein_coding	6.10174		CR44331	lncRNA	0.2662
CG42817	protein_coding	2.76226		CR43302	lncRNA	0
CG42818	protein_coding	2.88661		CR43303	lncRNA	0
PRL-1	protein_coding	46.7701		CR45550	lncRNA	1.05877
CG4935	protein_coding	7.84203		CR44318	lncRNA	0
crp	protein_coding	5.53908		CR45215	lncRNA	1.16353
pkaap	protein_coding	5.49486		CR46126	lncRNA	0
heix	protein_coding	8.1235		CR46125	lncRNA	0.363533
CG17328	protein_coding	1.45533		CR46228	lncRNA	0
GMF	protein_coding	10.1335		CR45575	lncRNA	0
cni	protein_coding	39.0528		CR45574	lncRNA	0.969233
cact	protein_coding	25.1882		CR46124	lncRNA	2.05076
mRpL4	protein_coding	7.83485		CR44937	lncRNA	0
CG31817	protein_coding	8.25987		CR45203	lncRNA	3.3024
CG42266	protein_coding	18.3533		CR42549	lncRNA	5.04218
CG44405	protein_coding	7.73065		CR45790	lncRNA	0
CG42231	protein_coding	2.40585		CR42858	lncRNA	1.7088
chif	protein_coding	3.6576		CR45029	lncRNA	0
CG5888	protein_coding	3.10673		CR45054	lncRNA	0.642749
Idgf3	protein_coding	66.0775		CR43459	lncRNA	0.841059
dac	protein_coding	1.0083		CR44938	lncRNA	0
CG5953	protein_coding	1.98683		CR44939	lncRNA	3.25286
CG42389	protein_coding	4.87426		CR44955	lncRNA	0
CG31815	protein_coding	13.7043		CR45576	lncRNA	0.690888
CG4631	protein_coding	85.9273		CR44230	lncRNA	0
grp	protein_coding	11.3506		CR45578	lncRNA	0.684564
CG31808	protein_coding	57.1444		CR45561	lncRNA	0
Cyt-c-p	protein_coding	202.936		CR46007	lncRNA	6.17446
glu	protein_coding	1.23317		CR44940	lncRNA	1.20075
ChLD3	protein_coding	1.21802		CR45579	lncRNA	3.52607
BuGZ	protein_coding	8.73087		CR43283	lncRNA	1.10383
yellow-b	protein_coding	6.11247		lncRNA:TS25	lncRNA	0
Mhc	protein_coding	106.271		CR45055	lncRNA	2.62814
CG13280	protein_coding	34.2413		CR46008	lncRNA	0
CG13272	protein_coding	0		CR46009	lncRNA	0.953834
mdy	protein_coding	9.35677		CR46010	lncRNA	0
CG31743	protein_coding	18.8915		CR45581	lncRNA	1.10547
tweek	protein_coding	2.19215		CR45595	lncRNA	0
beat-IIIc	protein_coding	1.61878		CR44135	lncRNA	0
Lrch	protein_coding	4.90524		CR44036	lncRNA	0.423125
CLIP-190	protein_coding	91.012		CR45582	lncRNA	0
Dif	protein_coding	12.919		CR46203	lncRNA	0
CG33928	protein_coding	0		CR46013	lncRNA	0
dl	protein_coding	14.7755		CR44039	lncRNA	1.88049
CG5050	protein_coding	102.481		CR46014	lncRNA	0
SPH93	protein_coding	0		CR45583	lncRNA	1.17567
CG18563	protein_coding	0		alphagamma-element:CR32865	lncRNA	0
CG5131	protein_coding	4.55401		CR46016	lncRNA	0.935827
qua	protein_coding	24.8895		CR46017	lncRNA	0
Dhc36C	protein_coding	3.16104		CR44942	lncRNA	32.0966
CG15143	protein_coding	6.85005		CR45586	lncRNA	0
CG15144	protein_coding	9.03611		CR44231	lncRNA	0
Oli	protein_coding	1.27606		CR46238	lncRNA	0.529912
CadN	protein_coding	1.42296		CR44233	lncRNA	2.55843
btv	protein_coding	0.289484		CR44232	lncRNA	1.30293
CG5681	protein_coding	10.7889		CR46217	lncRNA	1.3625
Prosbeta5R2	protein_coding	18.8405		CR45587	lncRNA	1.81401
rdo	protein_coding	0.700672		CR44234	lncRNA	5.20417
CG15152	protein_coding	15.6706		CR46218	lncRNA	0.747657
CG5758	protein_coding	20.7045		CR44236	lncRNA	0.689593
CG42750	protein_coding	0.431277		CR44967	lncRNA	4.49174
Ptp36E	protein_coding	6.03344		CR46019	lncRNA	1.18876
Fas3	protein_coding	7.8138		CR45109	lncRNA	0
Acp36DE	protein_coding	391.913		CR44138	lncRNA	0.915828
bsf	protein_coding	8.62982		CR45591	lncRNA	0
CG10283	protein_coding	1.30767		CR42756	lncRNA	6.43865
kon	protein_coding	1.6091		CR45914	lncRNA	0
CG10178	protein_coding	9.04689		CR45589	lncRNA	5.96564
CG10211	protein_coding	2.92227		lncRNA:TS26	lncRNA	0
Pde11	protein_coding	5.09288		CR43848	lncRNA	3.59972
MESR3	protein_coding	13.0906		CR45680	lncRNA	0
Cyp310a1	protein_coding	9.3661		CR34044	lncRNA	0.27886
CG43338	protein_coding	0.920563		CR45590	lncRNA	0.950611
CG43339	protein_coding	12.4868		CR43641	lncRNA	4.47749
Mst36Fb	protein_coding	35.0682		CR43642	lncRNA	0
CG31751	protein_coding	19.7476		CR43300	lncRNA	0
CG10348	protein_coding	2.20235		CR46239	lncRNA	0.898347
ham	protein_coding	1.86183		CR45596	lncRNA	0
CG10600	protein_coding	12.2135		CR44943	lncRNA	1.43879
CG17321	protein_coding	1.96865		CR46021	lncRNA	0
tup	protein_coding	1.37692		CR46022	lncRNA	3.481
ssp3	protein_coding	5.90276		CR46023	lncRNA	1.77411
CG10428	protein_coding	3.72989		CR46153	lncRNA	2.47506
CG10621	protein_coding	9.83276		CR46199	lncRNA	0
Nak	protein_coding	8.93713		CR45598	lncRNA	0.754208
Tango6	protein_coding	1.89468		CR45599	lncRNA	3.5468
L2HGDH	protein_coding	23.6427		CR44944	lncRNA	1.09141
Acn	protein_coding	12.5127		CR43849	lncRNA	2.45743
CG10470	protein_coding	43.1637		CR45636	lncRNA	0
Lim3	protein_coding	2.54765		CR45207	lncRNA	0
l(2)37Cd	protein_coding	1.89297		CR45211	lncRNA	10.1805
brat	protein_coding	1.37488		CR46028	lncRNA	4.19563
l(2)37Cg	protein_coding	6.42664		CR44133	lncRNA	4.38768
pigeon	protein_coding	7.50043		CR45212	lncRNA	3.44903
drl	protein_coding	1.34991		CR45639	lncRNA	0
CG17564	protein_coding	56.324		CR45640	lncRNA	0
CG17544	protein_coding	8.21156		CR45638	lncRNA	0
Pax	protein_coding	77.5053		CR45637	lncRNA	0
Rab9	protein_coding	6.548		CR45642	lncRNA	0
RanGAP	protein_coding	8.49575		CR45641	lncRNA	0
Hs2st	protein_coding	5.75782		CR45643	lncRNA	0
CG13084	protein_coding	1.24315		CR45630	lncRNA	0
swm	protein_coding	5.62928		CR45631	lncRNA	0
CG10132	protein_coding	2.06435		CR45750	lncRNA	0
Tep5	protein_coding	0		lncRNA:TS16	lncRNA	0
spi	protein_coding	17.4535		iab-4	lncRNA	0.173572
CG10268	protein_coding	4.35109		CR43617	lncRNA	0
PCNA2	protein_coding	2.32265		CR46267	lncRNA	0
CG10366	protein_coding	4.64939		CR45592	lncRNA	0
Lar	protein_coding	3.45433		CR45221	lncRNA	0
CG10631	protein_coding	1.64852		CR44258	lncRNA	0
sick	protein_coding	4.9377		CR43489	lncRNA	5.25234
CG13962	protein_coding	0		CR43490	lncRNA	1.66493
Victoria	protein_coding	0		CR44256	lncRNA	0
CG43861	protein_coding	1.9876		CR43196	lncRNA	44.1248
sNPF	protein_coding	4.231		CR46052	lncRNA	1.74547
barr	protein_coding	8.61339		CR46053	lncRNA	8.32342
Ugt37a1	protein_coding	0		CR44349	lncRNA	0.450207
CG10947	protein_coding	19.955		CR45222	lncRNA	0
Arpc2	protein_coding	15.2304		CR45223	lncRNA	0.185347
CG31688	protein_coding	1.14088		CR45045	lncRNA	7.75779
CG34007	protein_coding	0.993046		CR46036	lncRNA	0.891355
CG2608	protein_coding	4.57684		CR46035	lncRNA	3.30822
CG18810	protein_coding	40.687		CR45103	lncRNA	2.01451
CG2611	protein_coding	7.53678		CR45634	lncRNA	26.6289
CG31678	protein_coding	9.74659		CR14310	lncRNA	0
Hr38	protein_coding	0.943596		CR44946	lncRNA	0
CarT	protein_coding	0.48158		CR45996	lncRNA	0
TM9SF2	protein_coding	33.0256		CR46265	lncRNA	0
dia	protein_coding	6.10171		CR45633	lncRNA	0
cad	protein_coding	9.41903		CR46041	lncRNA	1.791
vari	protein_coding	10.649		CR46039	lncRNA	0
CG9328	protein_coding	10.8684		CR44173	lncRNA	6.06416
CG33322	protein_coding	36.8384		CR44175	lncRNA	11.5116
CheB38b	protein_coding	0		hpRNA:CR46343	lncRNA	2.77633
CheB38a	protein_coding	0		CR43258	lncRNA	0.657416
CG9331	protein_coding	66.0718		CR43488	lncRNA	0
CG31673	protein_coding	19.2989		CR45048	lncRNA	1.28925
Spn38F	protein_coding	270.578		CR45047	lncRNA	0
CG31676	protein_coding	15.281		CR43282	lncRNA	3.26405
sky	protein_coding	15.7278		CR46040	lncRNA	17.7081
CG43739	protein_coding	3.17751		CR46042	lncRNA	19.316
CG9272	protein_coding	4.56532		CR42836	lncRNA	0
CG42238	protein_coding	7.54704		CR46043	lncRNA	6.69874
CG9265	protein_coding	10.6357		CR44400	lncRNA	0
tadr	protein_coding	5.12601		CR44401	lncRNA	3.92984
CG9257	protein_coding	7.87743		CR43452	lncRNA	0.791495
Nhe2	protein_coding	9.92657		CR44048	lncRNA	3.18938
CG46307	protein_coding	0.70191		CR44947	lncRNA	0
Dap160	protein_coding	11.5021		CR44178	lncRNA	9.97799
CG9253	protein_coding	15.9371		CR44265	lncRNA	2.56344
CG31627	protein_coding	35.7615		Hsromega	lncRNA	61.5287
Mcm10	protein_coding	2.45683		CR46046	lncRNA	0.625275
Ret	protein_coding	0.374692		CR44089	lncRNA	0
clumsy	protein_coding	4.89399		CR43372	lncRNA	0.887025
Atg18b	protein_coding	5.26807		CR44033	lncRNA	1.49469
CG8677	protein_coding	3.52102		CR43653	lncRNA	0.238044
Hr39	protein_coding	3.33384		CR44034	lncRNA	4.73359
CG8671	protein_coding	7.02515		CR46057	lncRNA	0
Mondo	protein_coding	18.0789		CR44096	lncRNA	0.812748
Gr39b	protein_coding	0.304515		CRG	lncRNA	9.6223
His2A:CG33808	protein_coding	0		CR45632	lncRNA	0
His4:CG33905	protein_coding	0		CR45644	lncRNA	0
His3:CG33809	protein_coding	0		CR45645	lncRNA	0
His1:CG33810	protein_coding	0		CR45646	lncRNA	0
His2B:CG33904	protein_coding	0		CR45647	lncRNA	0
His1:CG33816	protein_coding	0		CR43475	lncRNA	7.09646
His3:CG33818	protein_coding	0		CR43654	lncRNA	2.12938
His4:CG33897	protein_coding	0		CR44350	lncRNA	0
His3:CG33821	protein_coding	0		CR43846	lncRNA	3.17947
His1:CG33822	protein_coding	0		CR46088	lncRNA	0
His4:CG33895	protein_coding	0		CR43655	lncRNA	0
His3:CG33824	protein_coding	0		CR44225	lncRNA	4.42188
His1:CG33825	protein_coding	0		CR44226	lncRNA	0
His4:CG33893	protein_coding	0		CR46090	lncRNA	0
His3:CG33827	protein_coding	0		CR44322	lncRNA	0
His1:CG33828	protein_coding	0		CR43387	lncRNA	7.10288
His4:CG33891	protein_coding	0		CR44323	lncRNA	1.58921
His3:CG33830	protein_coding	0		CR44324	lncRNA	12.0871
His4:CG33889	protein_coding	0		CR43285	lncRNA	1.52063
His2A:CG33835	protein_coding	0		CR31451	lncRNA	10.421
His4:CG33887	protein_coding	0		CR44097	lncRNA	1.50991e-25
His3:CG33836	protein_coding	0		CR44092	lncRNA	0
His1:CG33837	protein_coding	0		CR45217	lncRNA	0.953217
His2A:CG33838	protein_coding	0		CR45662	lncRNA	0
His4:CG33885	protein_coding	0		CR45649	lncRNA	0
His3:CG33839	protein_coding	0		CR46094	lncRNA	1.61193
His2A:CG33841	protein_coding	0		CR46095	lncRNA	2.48903
His4:CG33883	protein_coding	0		CR45650	lncRNA	0
His3:CG33842	protein_coding	0		CR43166	lncRNA	0
His1:CG33843	protein_coding	0		CR45216	lncRNA	0
His2B:CG33882	protein_coding	0		CR46098	lncRNA	0
His2A:CG33844	protein_coding	0		CR44948	lncRNA	0
His4:CG33881	protein_coding	0		CR43456	lncRNA	15.8845
His3:CG33845	protein_coding	0		CR43457	lncRNA	8.32698
His1:CG33846	protein_coding	0		CR45651	lncRNA	0.61502
His2B:CG33880	protein_coding	0		CR46100	lncRNA	0
His4:CG33879	protein_coding	0		CR45910	lncRNA	0
His3:CG33848	protein_coding	0		CR46102	lncRNA	0
His1:CG33849	protein_coding	0		CR43631	lncRNA	0
His2A:CG33850	protein_coding	0		CR43632	lncRNA	0.543211
His4:CG33877	protein_coding	0		CR43633	lncRNA	67.1236
His3:CG33851	protein_coding	0		CR43634	lncRNA	83.2841
His1:CG33852	protein_coding	0		CR43847	lncRNA	0.377685
His2B:CG33876	protein_coding	0		CR45652	lncRNA	0
His2A:CG33853	protein_coding	0		CR44949	lncRNA	0.222777
His4:CG33875	protein_coding	0		CR45653	lncRNA	12.261
His3:CG33854	protein_coding	0		CR45654	lncRNA	1.85522
His1:CG33855	protein_coding	0		CR45655	lncRNA	0
His3:CG33857	protein_coding	0		CR45656	lncRNA	0
His2B:CG33872	protein_coding	0		CR45657	lncRNA	0
His2A:CG33859	protein_coding	0		CR34024	lncRNA	0
His4:CG33871	protein_coding	0		CR45037	lncRNA	0
His3:CG33860	protein_coding	0		CR45038	lncRNA	1.28533
His1:CG33861	protein_coding	0		CR45039	lncRNA	0
His2B:CG33870	protein_coding	0		CR45040	lncRNA	2.31865e-05
His2A:CG33862	protein_coding	0		CR43643	lncRNA	0.256489
His4:CG33869	protein_coding	0		CR43644	lncRNA	0
His3:CG33863	protein_coding	0		CR44319	lncRNA	1.22872
His1:CG33864	protein_coding	0		CR46060	lncRNA	0
CG2201	protein_coding	32.9205		CR44320	lncRNA	0.312983
nolo	protein_coding	5.01173		CR42765	lncRNA	0
step	protein_coding	11.7099		CR46083	lncRNA	5.23741
CG31612	protein_coding	0.181562		CR45226	lncRNA	0
CG11630	protein_coding	3.98879		CR44951	lncRNA	0
tsh	protein_coding	1.79485		CR45788	lncRNA	2.65431
tio	protein_coding	2.68865		CR46233	lncRNA	0
CG6675	protein_coding	6.19136		CR45562	lncRNA	1.87834
CG42748	protein_coding	9.00179		CR45563	lncRNA	4.98021
CG3635	protein_coding	0.252348		CR42790	lncRNA	12.4374
CG17493	protein_coding	16.9606		CR46073	lncRNA	0.453087
CG40006	protein_coding	2.80893		CR34006	lncRNA	0
cta	protein_coding	7.65592		CR46085	lncRNA	0
Cht10	protein_coding	0.610723		CR45991	lncRNA	0
CG45781	protein_coding	1.36043		CR46086	lncRNA	5.9182
CG17684	protein_coding	0.593277		CR45566	lncRNA	2.30054
MFS17	protein_coding	18.3447		CR46087	lncRNA	1.70535
CG41378	protein_coding	11.447		CR46077	lncRNA	0
uex	protein_coding	12.4497		CR46076	lncRNA	0.394637
Gprk1	protein_coding	8.60398		CR46078	lncRNA	0
p120ctn	protein_coding	17.7891		CR46079	lncRNA	0.933268
Nipped-B	protein_coding	8.87558		CR46080	lncRNA	1.02918
conu	protein_coding	15.0968		CR44229	lncRNA	0
CG17528	protein_coding	11.4564		CR46103	lncRNA	0
Ir41a	protein_coding	0.390961		CR46106	lncRNA	0.791495
Nipped-A	protein_coding	1.86193		MRE23	lncRNA	1.14669
sxc	protein_coding	18.9025		CR43440	lncRNA	2.76767
Not3	protein_coding	12.8465		CR44952	lncRNA	4.3618
scaf	protein_coding	3.15138		CR45669	lncRNA	0
CG17337	protein_coding	30.5799		CR44264	lncRNA	1.97874
vlc	protein_coding	32.7139		CR45567	lncRNA	0.905292
ap	protein_coding	4.5072		CR45030	lncRNA	7.2301
Gp210	protein_coding	4.03805		CR31044	lncRNA	0.533092
dpr12	protein_coding	3.00747		CR45568	lncRNA	1.54323
CG7881	protein_coding	5.48482		CR45547	lncRNA	1.92719
BubR1	protein_coding	1.39412		CR44022	lncRNA	0.895498
mle	protein_coding	8.02115		CR43613	lncRNA	0
Src42A	protein_coding	11.5683		CR45569	lncRNA	0
CG34212	protein_coding	1081.03		CR46108	lncRNA	2.8289
CCHa2-R	protein_coding	0.327803		CR44953	lncRNA	0
Ars2	protein_coding	13.0378		CR46110	lncRNA	0
EcR	protein_coding	1.92343		CR46111	lncRNA	2.99977
eIF3f2	protein_coding	12.4039		CR46112	lncRNA	5.62566
CG30431	protein_coding	4.06058		CR44262	lncRNA	0
l(2)k14710	protein_coding	6.73085		CR46113	lncRNA	0.925593
bin3	protein_coding	3.87669		CR46114	lncRNA	0
tomboy40	protein_coding	62.3504		CR45570	lncRNA	0
Pld	protein_coding	3.66599		CR45571	lncRNA	2.86836
jing	protein_coding	1.27306		CR44136	lncRNA	0.486819
Bap170	protein_coding	3.83919		CR45191	lncRNA	2.2748
Adf1	protein_coding	8.32473		CR46115	lncRNA	1.30569
CG45092	protein_coding	8.86144		CR46219	lncRNA	0.191145
Eb1	protein_coding	65.6232		CR43238	lncRNA	0
Epac	protein_coding	2.43259		CR46220	lncRNA	0.742288
koi	protein_coding	20.1583		CR44041	lncRNA	1.09063
CG15236	protein_coding	1.39738		CR46116	lncRNA	3.91108
coro	protein_coding	27.5793		CR46117	lncRNA	0
CG9447	protein_coding	0		CR46207	lncRNA	0.918808
Spn42Db	protein_coding	3.61218		CR43458	lncRNA	13.1488
Spn42De	protein_coding	1.87425		CR46118	lncRNA	0
CG30158	protein_coding	0.48636		CR45554	lncRNA	0.407793
esn	protein_coding	0.444718		CR45555	lncRNA	0
pk	protein_coding	0.286859		CR45572	lncRNA	0
CG30385	protein_coding	2.42395		CR45573	lncRNA	0.262544
CG30384	protein_coding	13.5628		CR46119	lncRNA	0
Dscam1	protein_coding	2.37435		CR44091	lncRNA	7.74674
CG11141	protein_coding	14.1333		CR45564	lncRNA	0
Aldh-III	protein_coding	47.9364		CR45565	lncRNA	0.498021
wech	protein_coding	1.51941		CR45052	lncRNA	0
Coop	protein_coding	6.20538		CR34046	lncRNA	1.0885
dpa	protein_coding	2.58029		CR44263	lncRNA	0
didum	protein_coding	23.931		CR43436	lncRNA	5.8499
mEFTu2	protein_coding	28.7822		CR45556	lncRNA	0
Vps13	protein_coding	6.16449		CR45557	lncRNA	0
blow	protein_coding	7.28802		CR44440	lncRNA	0.268996
CG43340	protein_coding	18.1286		CR43956	lncRNA	0
LRR	protein_coding	9.31005		CR44441	lncRNA	0.286236
CG18812	protein_coding	52.932		CR45125	lncRNA	0
CG45093	protein_coding	24.4061		CR43437	lncRNA	23.3729
CG30497	protein_coding	30.7734		CR44024	lncRNA	1.59605
CG30377	protein_coding	0.697293		CR43958	lncRNA	1.2498
MFS12	protein_coding	5.10342		CR45199	lncRNA	1.81534
CG30379	protein_coding	0		CR45200	lncRNA	0.578973
CG14764	protein_coding	7.74293		CR45123	lncRNA	0
CG34431	protein_coding	3.33113		CR45201	lncRNA	6.65722
ACC	protein_coding	34.4251		sphinx	lncRNA	6.31007
Odc1	protein_coding	5.27402		CR40629	lncRNA	0
Optix	protein_coding	9.65269		CG17636	protein_coding	2.47097
CG12769	protein_coding	1.81715		CG17707	protein_coding	0.468532
lig	protein_coding	12.3672		CG3038	protein_coding	1.27464
Obp44a	protein_coding	126.681		G9a	protein_coding	1.59658
Lpin	protein_coding	24.936		CG42376	protein_coding	23.0491
kermit	protein_coding	52.2422		cin	protein_coding	7.53589
CG8708	protein_coding	37.3779		CG13376	protein_coding	0.433557
Rs1	protein_coding	4.08641		ewg	protein_coding	5.98844
LRP1	protein_coding	1.48006		CG13375	protein_coding	0.910772
pnut	protein_coding	5.23022		CG12470	protein_coding	194.597
CG44439	protein_coding	0		Or1a	protein_coding	0
CG14760	protein_coding	0		CG43181	protein_coding	0
CG30376	protein_coding	141.619		CG43182	protein_coding	0
pdm3	protein_coding	2.64695		y	protein_coding	0
CG2121	protein_coding	4.24329		ac	protein_coding	0
mtt	protein_coding	0.683788		l(1)sc	protein_coding	0
Cyp6a14	protein_coding	1.17235		Pgcl	protein_coding	1.50197
CG42326	protein_coding	0.350165		ase	protein_coding	0
CG14749	protein_coding	4.68714		Cyp4g1	protein_coding	3205.69
ptc	protein_coding	0.975654		ebo	protein_coding	5.11636
Acsl	protein_coding	74.7713		CG13373	protein_coding	8.54027
CG8740	protein_coding	5.02902		CG32817	protein_coding	4.62829
sns	protein_coding	0.541061		CG3176	protein_coding	2.54897
RyR	protein_coding	6.29239		CG18273	protein_coding	2.57257
Ggamma1	protein_coding	98.6647		CG3156	protein_coding	7.03731
CG33199	protein_coding	66.6825		CG17778	protein_coding	2.11103
CG8229	protein_coding	16.3897		CG4293	protein_coding	5.43219
babo	protein_coding	5.15745		CG13365	protein_coding	8.08513
CG8170	protein_coding	0.484254		Vsp37A	protein_coding	24.8856
ana	protein_coding	7.82436		CG13369	protein_coding	3.1295
CNT1	protein_coding	28.3177		CG13364	protein_coding	107.163
CG13742	protein_coding	11.2921		CG17829	protein_coding	3.21792
CG8078	protein_coding	3.89285		RpL36	protein_coding	628.825
GstE13	protein_coding	9.98974		l(1)1Bi	protein_coding	2.49632
CG18659	protein_coding	15.3683		Dredd	protein_coding	11.4081
CG44286	protein_coding	26.2818		su(sable)	protein_coding	4.56958
CG8788	protein_coding	3.18554		CG13367	protein_coding	3.91932
Rab32	protein_coding	18.4303		Roc1a	protein_coding	35.1078
Pkn	protein_coding	14.9619		Hmt4-20	protein_coding	4.20119
CG34141	protein_coding	1.67541		SkpA	protein_coding	68.3378
CG1968	protein_coding	4.55954		CG5254	protein_coding	8.3071
Drep2	protein_coding	0.945657		CG13362	protein_coding	0.187577
Myd88	protein_coding	7.06156		CG13361	protein_coding	0
CG13739	protein_coding	0.148549		CG5273	protein_coding	18.0769
CG13954	protein_coding	1.06318		fz3	protein_coding	1.06275
wun	protein_coding	11.1377		tw	protein_coding	2.86237
CG13955	protein_coding	0		CG13360	protein_coding	17.2751
Pdk	protein_coding	34.9052		CG16989	protein_coding	4.75386
ced-6	protein_coding	27.4843		Rbf	protein_coding	4.42569
Camta	protein_coding	3.92973		CG13359	protein_coding	12.0137
brp	protein_coding	3.04729		CG13358	protein_coding	0.453452
CG1888	protein_coding	7.44239		Sec22	protein_coding	27.1064
Smyd4-1	protein_coding	3.62707		CG14635	protein_coding	6.80797
CG1902	protein_coding	36.9868		CG3713	protein_coding	3.16151
CG12926	protein_coding	14.541		CG14634	protein_coding	2.5567
Mmp2	protein_coding	2.14863		CG11664	protein_coding	9.31175
Uba1	protein_coding	32.3525		CG3711	protein_coding	4.7972
CG1773	protein_coding	2.40232		MED22	protein_coding	8.11612
CG10459	protein_coding	6.74614		CG3708	protein_coding	13.6268
sqa	protein_coding	14.5901		CG3706	protein_coding	1.0352
trpl	protein_coding	13.1806		CG3704	protein_coding	3.81083
CG1688	protein_coding	0.644333		CG32815	protein_coding	1.98353
CG1648	protein_coding	90.6411		TRAM	protein_coding	23.2139
CG34033	protein_coding	46.6413		mus81	protein_coding	1.00027
hebe	protein_coding	21.0417		CG3703	protein_coding	2.19243
CG1665	protein_coding	9.53797		CG3699	protein_coding	30.594
CG1667	protein_coding	5.98654		CG3690	protein_coding	12.8226
PCB	protein_coding	29.2051		CG18823	protein_coding	1.16998
Mef2	protein_coding	6.55576		TfIIA-S-2	protein_coding	2.03615
oys	protein_coding	29.0649		CG14631	protein_coding	6.26772
CG34220	protein_coding	833.922		su(w[a])	protein_coding	29.1226
egr	protein_coding	9.54813		CG11638	protein_coding	1.97794
CG2269	protein_coding	11.971		CG32814	protein_coding	0
Jra	protein_coding	13.2383		CG3021	protein_coding	6.88501
14-3-3zeta	protein_coding	206.563		CDC45L	protein_coding	1.8036
Pfk	protein_coding	53.4292		CG33082	protein_coding	1.31349
dmpd	protein_coding	6.37229		CG14630	protein_coding	2.18883
gem	protein_coding	38.0949		CG42259	protein_coding	3.65372
CG46319	protein_coding	4.26752		CG14629	protein_coding	31.7727
KCNQ	protein_coding	4.60202		CG14628	protein_coding	8.35076
mlt	protein_coding	61.9178		eIF4E7	protein_coding	37.0116
CG34221	protein_coding	0		CG11378	protein_coding	7.49014
Hr3	protein_coding	1.66928		CG11384	protein_coding	0.285213
CG12913	protein_coding	0.84276		CG11379	protein_coding	10.3279
Syb	protein_coding	60.397		CG14627	protein_coding	0.452337
CG12910	protein_coding	0.371094		CG14626	protein_coding	0
CAP	protein_coding	37.1551		CG11380	protein_coding	0.111711
SLO2	protein_coding	1.7351		CG14625	protein_coding	0
Ir47a	protein_coding	0.10063		CG11381	protein_coding	0
Prx2540-1	protein_coding	13.1763		CG14624	protein_coding	0
Galphao	protein_coding	7.80642		CG11382	protein_coding	0
Cyp49a1	protein_coding	4.27047		CG11398	protein_coding	1.0799
whd	protein_coding	25.2956		CG3638	protein_coding	6.96527
pre-lola-G	protein_coding	3.8945		CG11403	protein_coding	0.728374
lola	protein_coding	29.4027		CG32812	protein_coding	5.3048
psq	protein_coding	5.69924		CG32811	protein_coding	12.8533
CG11883	protein_coding	5.62518		CG11409	protein_coding	0.0667645
Elp2	protein_coding	2.75141		Naa30A	protein_coding	9.37448
CG12934	protein_coding	0.418681		MTPAP	protein_coding	1.93881
stan	protein_coding	0.429157		Tsp2A	protein_coding	8.62053
Rab3	protein_coding	6.73654		CG12773	protein_coding	4.18125
CG7220	protein_coding	83.5565		CG11417	protein_coding	1.97968
Mat1	protein_coding	5.75342		png	protein_coding	0.303202
CG33144	protein_coding	6.64121		CG14770	protein_coding	0
mthl13	protein_coding	0		ssx	protein_coding	11.427
wde	protein_coding	2.89651		AMPKalpha	protein_coding	14.0569
CG7222	protein_coding	26.3058		CG3719	protein_coding	22.6848
RpS15Ab	protein_coding	43.1489		CG32813	protein_coding	3.81939
CG12344	protein_coding	1.66594		CG11448	protein_coding	10.0093
CG30015	protein_coding	37.3745		Gr2a	protein_coding	0
CG30020	protein_coding	4.6439		Lrpprc2	protein_coding	2.20087
luna	protein_coding	0.687235		CG14787	protein_coding	0.41137
BBS4	protein_coding	0.225631		Ns3	protein_coding	3.79398
CG13229	protein_coding	1.04163		O-fut2	protein_coding	1.5545
shn	protein_coding	3.11757		CG14777	protein_coding	13.361
CG9084	protein_coding	2.24682		CG14778	protein_coding	2.48132
Syx6	protein_coding	13.1079		CG32808	protein_coding	1.60418
CG34223	protein_coding	0		pck	protein_coding	8.41808
CG13217	protein_coding	0		CG14780	protein_coding	0
CG13223	protein_coding	0.710965		Rab27	protein_coding	0.204184
Cpr47Ec	protein_coding	0		mei-38	protein_coding	1.48075
Fbl6	protein_coding	3.23477		rush	protein_coding	11.5249
sha	protein_coding	0.0988412		sta	protein_coding	142.098
thetaTry	protein_coding	28.7582		CG14795	protein_coding	1.03672
Tapdelta	protein_coding	65.9014		CG3740	protein_coding	11.3777
Sod3	protein_coding	28.0102		CG3795	protein_coding	6.96612
sprt	protein_coding	4.85291		Scgdelta	protein_coding	0.960762
CG30022	protein_coding	11.3028		Adar	protein_coding	7.98879
Drip	protein_coding	33.4828		CG32806	protein_coding	31.9231
qvr	protein_coding	11.6218		CG14810	protein_coding	2.6486
E(Pc)	protein_coding	3.3459		CG14811	protein_coding	1.90981
inv	protein_coding	3.06024		CG14812	protein_coding	15.8376
tou	protein_coding	1.919		deltaCOP	protein_coding	16.4755
CG9005	protein_coding	7.2816		CG14814	protein_coding	2.49906
Roc2	protein_coding	4.20976		MED18	protein_coding	10.7233
CG13197	protein_coding	33.8812		CG14803	protein_coding	1.13136
Ir48b	protein_coding	0.174004		Pex5	protein_coding	12.1304
pyr	protein_coding	4.09115		Pgam5	protein_coding	3.69416
ths	protein_coding	0.846536		Vps26	protein_coding	9.19169
CG13192	protein_coding	5.35013		CG14817	protein_coding	12.2114
Sln	protein_coding	0.753909		CG14805	protein_coding	7.41409
Mtor	protein_coding	3.06734		CG14818	protein_coding	53.7538
cuff	protein_coding	0.507428		CG14806	protein_coding	17.8272
MCPH1	protein_coding	59.9863		trr	protein_coding	1.56983
exp	protein_coding	0.105934		mRpL16	protein_coding	3.6975
CG30037	protein_coding	5.38839		arm	protein_coding	21.4684
otk2	protein_coding	0.631568		CG32803	protein_coding	13.8018
Mppe	protein_coding	8.05945		mip130	protein_coding	2.06313
CG8321	protein_coding	18.4992		CG32801	protein_coding	0.749335
128up	protein_coding	19.882		Edem1	protein_coding	5.78273
Drep3	protein_coding	3.87768		eIF2Bepsilon	protein_coding	3.33071
CG8888	protein_coding	6.84001		Rbcn-3B	protein_coding	4.00708
jeb	protein_coding	0.78676		Ocrl	protein_coding	5.06168
Smyd4-4	protein_coding	10.4527		CG11596	protein_coding	5.38805
Hen1	protein_coding	8.11437		CG3857	protein_coding	1.69731
CG8878	protein_coding	5.67732		CG3587	protein_coding	8.87897
Prp8	protein_coding	4.61431		Hr4	protein_coding	0.113771
CG13170	protein_coding	0		PIG-K	protein_coding	12.7267
CG43315	protein_coding	0		east	protein_coding	3.60271
CG43244	protein_coding	0		CG4313	protein_coding	0.956458
CG42700	protein_coding	2.92736		usp	protein_coding	3.50257
CG30046	protein_coding	2.11023		Sik2	protein_coding	0.83671
garz	protein_coding	13.3181		CG4325	protein_coding	2.05328
CG30049	protein_coding	0.539005		moody	protein_coding	5.06366
CG30043	protein_coding	1.65163		CG4281	protein_coding	4.99592
CG33012	protein_coding	1.79614		CG14054	protein_coding	9.96699
Cpr49Aa	protein_coding	0.7069		CG4199	protein_coding	15.5893
Cpr49Ab	protein_coding	19.857		CG4045	protein_coding	6.10856
CG8501	protein_coding	0.635146		Rtca	protein_coding	3.03186
Cpr49Ac	protein_coding	0		CG4194	protein_coding	0.926581
Cpr49Ad	protein_coding	0		CG4025	protein_coding	5.87299
CG13157	protein_coding	0		CG16903	protein_coding	4.01948
Dyb	protein_coding	5.09356		ph-p	protein_coding	1.98484
Lac	protein_coding	13.5682		D2hgdh	protein_coding	67.0467
dgt5	protein_coding	1.66566		Pgd	protein_coding	34.7283
Dh44-R2	protein_coding	4.96844		bcn92	protein_coding	19.0258
achi	protein_coding	7.05149		Cyp4d1	protein_coding	0.964832
CG13151	protein_coding	1.46884		CG3630	protein_coding	20.2477
CG8818	protein_coding	21.4831		ND-B14.5A	protein_coding	16.1494
CG33632	protein_coding	0		Cyp4ae1	protein_coding	3.09569
fra	protein_coding	2.62507		pn	protein_coding	8.13867
Cyp301a1	protein_coding	2.5666		CG17776	protein_coding	28.517
stil	protein_coding	5.42745		CG17777	protein_coding	3.00075
Sin3A	protein_coding	8.10845		CG3457	protein_coding	0
Amph	protein_coding	35.5208		Mct1	protein_coding	3.25155
Galphaq	protein_coding	25.5286		FarO	protein_coding	11.2922
CG45086	protein_coding	3.37994		CG14053	protein_coding	15.3328
CG30054	protein_coding	3.85381		CG14052	protein_coding	0
CG17760	protein_coding	1.04287		pcx	protein_coding	1.2122
CG8646	protein_coding	1.07051		Or2a	protein_coding	0.260286
nemy	protein_coding	37.1568		crn	protein_coding	3.67108
CG8771	protein_coding	0.917602		CG3191	protein_coding	3.3388
CG13148	protein_coding	3.28602		CG3091	protein_coding	12.2571
CG42663	protein_coding	3.13855		CG2918	protein_coding	46.1223
Mos	protein_coding	0.975279		CG2865	protein_coding	4.12735
Taz	protein_coding	18.6488		CG14050	protein_coding	0.734655
mRpL18	protein_coding	16.7611		mRpL14	protein_coding	15.6657
ox	protein_coding	255.245		CG12496	protein_coding	0
CG12374	protein_coding	142.885		CG32797	protein_coding	1.13306
vg	protein_coding	0.858588		gt	protein_coding	0
NAT1	protein_coding	32.9431		tko	protein_coding	3.04593
Sans	protein_coding	1.96414		z	protein_coding	6.1935
Mdr49	protein_coding	6.96037		Klp3A	protein_coding	14.3391
CG44251	protein_coding	1.51272		Zw10	protein_coding	2.12705
Su(z)2	protein_coding	1.61092		Smyd3	protein_coding	3.74915
CG13323	protein_coding	61.2742		eIF3g1	protein_coding	22.0816
Drl-2	protein_coding	0.482286		Tsp3A	protein_coding	2.61982
CG17724	protein_coding	5.2691		Seipin	protein_coding	1.81622
seq	protein_coding	0.0863469		brv3	protein_coding	3.8014
Kdm4B	protein_coding	7.40033		PI4KIIIalpha	protein_coding	5.61239
ValRS	protein_coding	3.97731		HLH3B	protein_coding	0
Mp20	protein_coding	132.366		CG2652	protein_coding	4.44276
CG4714	protein_coding	38.5267		per	protein_coding	1.62035
CG42319	protein_coding	41.7081		CG2650	protein_coding	0
Dh31-R	protein_coding	4.56308		CG2658	protein_coding	8.01623
CG17047	protein_coding	0		CG2662	protein_coding	0.771371
CG17048	protein_coding	29.7987		Csat	protein_coding	9.23953
CG10814	protein_coding	0		eIF2Bbeta	protein_coding	11.2932
CG42321	protein_coding	21.1889		CG2680	protein_coding	27.7128
CG30065	protein_coding	32.9337		CG2681	protein_coding	2.14678
Ser8	protein_coding	7.32532		CG2685	protein_coding	2.23051
cnn	protein_coding	49.9323		CG2694	protein_coding	3.71207
arr	protein_coding	1.97596		CG2701	protein_coding	4.5239
cid	protein_coding	0.339413		vilya	protein_coding	0
mip120	protein_coding	1.62544		ttm50	protein_coding	7.11289
Vmat	protein_coding	19.1633		CG2712	protein_coding	0.695585
CG13330	protein_coding	42.5737		crm	protein_coding	1.48738
CG6145	protein_coding	27.3228		Syx4	protein_coding	11.1099
CG33156	protein_coding	3.57206		CG32795	protein_coding	20.0721
CG6191	protein_coding	8.03452		w	protein_coding	0.779396
CG17716	protein_coding	0.988405		CG14416	protein_coding	0.77195
CG18368	protein_coding	18.8441		CG14417	protein_coding	0
Cpr50Ca	protein_coding	3.12525		CG14418	protein_coding	0
Cpr50Cb	protein_coding	0.413183		CG14419	protein_coding	2.0728
shot	protein_coding	14.9927		CG3588	protein_coding	1.47767
AGO1	protein_coding	9.35713		CG14424	protein_coding	0
CG6701	protein_coding	20.2995		CG32793	protein_coding	0
mam	protein_coding	3.43565		CG3592	protein_coding	3.01169
Prosap	protein_coding	2.53973		CG3598	protein_coding	0.326798
CG8468	protein_coding	7.34733		CG14420	protein_coding	1.21979
CG8485	protein_coding	13.5475		CG14421	protein_coding	0
SmydA-1	protein_coding	1.59463		CG14423	protein_coding	0
beta4GalNAcTA	protein_coding	5.18875		CG17959	protein_coding	0
CG8547	protein_coding	37.8129		CG4116	protein_coding	0
conv	protein_coding	1.22011		Fcp3C	protein_coding	0.362129
Ih	protein_coding	9.7492		CG3939	protein_coding	22.5138
Shroom	protein_coding	6.05874		CG14265	protein_coding	0
Oaz	protein_coding	0.0634911		ng2	protein_coding	0
PRAS40	protein_coding	6.55666		ng3	protein_coding	0
Cpsf160	protein_coding	2.05329		ng1	protein_coding	0
Asx	protein_coding	3.5894		ng4	protein_coding	0
ttv	protein_coding	2.73505		Pig1	protein_coding	0
CG30076	protein_coding	0		Sgs4	protein_coding	0
LamC	protein_coding	9.28842		CG10793	protein_coding	7.6406
CG12869	protein_coding	0.106124		CG14269	protein_coding	29.5684
RpI1	protein_coding	2.87569		CG16782	protein_coding	137.346
CG12862	protein_coding	0		CG16781	protein_coding	21.3348
CG12866	protein_coding	8.58238		CG10802	protein_coding	7.43904
mspo	protein_coding	2.57953		CG14270	protein_coding	29.6694
jef	protein_coding	4.58304		CG13021	protein_coding	15.745
Spred	protein_coding	6.92628		HIP-R	protein_coding	15.846
BEAF-32	protein_coding	7.4041		Crg-1	protein_coding	2.02133
kn	protein_coding	0.821184		HIP	protein_coding	10.4907
hui	protein_coding	7.70207		CG2901	protein_coding	4.10665
aPKC	protein_coding	11.2469		VhaAC39-1	protein_coding	41.8718
ckn	protein_coding	4.45255		CG15239	protein_coding	0.155363
pcs	protein_coding	9.84075		CG32786	protein_coding	1.17196
CG7639	protein_coding	11.2682		CG32783	protein_coding	1.35269
CG10265	protein_coding	6.26862		Vap33	protein_coding	18.2305
hbs	protein_coding	0.531686		lva	protein_coding	8.67668
igl	protein_coding	7.36484		CG6428	protein_coding	4.92633
CG11807	protein_coding	16.2782		CG6414	protein_coding	0
row	protein_coding	3.61298		CG6379	protein_coding	3.28435
Ir51b	protein_coding	0.874889		CG15375	protein_coding	0.537991
Fs	protein_coding	3.7164		Xpac	protein_coding	3.40367
scb	protein_coding	6.38648		brn	protein_coding	3.11641
Trpm	protein_coding	7.62264		cib	protein_coding	66.9421
Pms2	protein_coding	5.12639		Nsun2	protein_coding	3.61359
SRPK	protein_coding	13.4952		Tip60	protein_coding	4.22164
CG43729	protein_coding	11.9854		dgt4	protein_coding	0.61502
CG8180	protein_coding	2.95921		GlcAT-I	protein_coding	2.8669
CG12964	protein_coding	0.153256		CG43288	protein_coding	5.33228
GalNAc-T1	protein_coding	7.01924		CG15571	protein_coding	0
Khc-73	protein_coding	9.15244		Femcoat	protein_coding	0.434897
CG30471	protein_coding	0		Muc4B	protein_coding	3.32349
CG30467	protein_coding	3.52587		CG43134	protein_coding	5.24661
eIF2Bgamma	protein_coding	5.57774		CG43135	protein_coding	0
CG30466	protein_coding	13.0523		CG15576	protein_coding	48.6187
CG42524	protein_coding	1.99193		CG12691	protein_coding	9.45056
fus	protein_coding	21.9124		CG15572	protein_coding	32.785
Cep89	protein_coding	3.90486		CG15577	protein_coding	89.0801
CG30087	protein_coding	0.868452		CG15578	protein_coding	35.5126
[truncated: 9,768 more rows]

## Sheet: H. sapiens
Methylated_gene_name	Features	FPKM		Unmethylated_gene_name	Features	FPKM
MIR1302-2HG	lncRNA	0		FAM138A	lncRNA	0
LOC729737	lncRNA	0.0241483		LOC107985721	lncRNA	0
LOC100133331	lncRNA	0.31025		LOC100132287	lncRNA	0.0345007
LOC107984847	lncRNA	0.660823		LOC101928626	lncRNA	0
LOC100288069	lncRNA	0.25039		LOC107984849	lncRNA	0.183393
LOC105378580	lncRNA	0.0841026		LINC00115	lncRNA	0.312358
FAM87B	lncRNA	0.0414915		FAM41C	lncRNA	0
LINC01128	lncRNA	1.35767		LOC284600	lncRNA	0.0132651
LOC107984850	lncRNA	0.0109089		LOC100130417	lncRNA	0.00856458
LOC100288175	lncRNA	1.19522		LOC105378948	lncRNA	0.637597
LINC01342	lncRNA	0		LINC01770	lncRNA	0
LINC01786	lncRNA	0.0762248		LOC105378586	lncRNA	0.0138385
LOC148413	lncRNA	5.07592		LOC105378591	lncRNA	0
LOC107984868	lncRNA	0.002951		TNFRSF14-AS1	lncRNA	0.603271
LOC105378585	lncRNA	0.0056543		LOC100996583	lncRNA	0.638755
LOC112268218	lncRNA	2.25652		LOC105378597	lncRNA	0
LOC107984872	lncRNA	0.00233074		LOC105378603	lncRNA	0
LOC105378589	lncRNA	0.00123624		LOC105378602	lncRNA	0
LOC105378590	lncRNA	0.00295103		LOC105378601	lncRNA	0
LOC105378593	lncRNA	0.00637219		LOC112268220	lncRNA	0
PRKCZ-AS1	lncRNA	0.0404269		LOC107985732	lncRNA	0
LINC00982	lncRNA	0		LOC105378600	lncRNA	0
LOC105378606	lncRNA	0		LOC105378598	lncRNA	0
LOC107984909	lncRNA	0		LOC107984904	lncRNA	0
LOC105378605	lncRNA	0.00174199		LOC105378599	lncRNA	0
LOC105378604	lncRNA	0		LOC105378608	lncRNA	0
LOC105378607	lncRNA	0		LOC105376687	lncRNA	0
TP73-AS1	lncRNA	1.31368		CAMTA1-DT	lncRNA	0.0145824
LOC105378610	lncRNA	0.0355326		LOC105376692	lncRNA	0
LOC105378609	lncRNA	0.0102535		LOC105376691	lncRNA	0
LOC107984910	lncRNA	0.0207418		ENO1-AS1	lncRNA	0.263986
LINC01134	lncRNA	0.0305957		LINC01647	lncRNA	0
LINC01346	lncRNA	0		LOC105376767	lncRNA	0
LINC01345	lncRNA	0		LOC105376808	lncRNA	0.00843463
LOC105376673	lncRNA	0		LOC400743	lncRNA	0
LINC01777	lncRNA	0		LOC105376826	lncRNA	0
LOC105376674	lncRNA	0		LOC105376828	lncRNA	0
LINC01646	lncRNA	0		LINC01635	lncRNA	0.0628283
LOC107985376	lncRNA	0		LINC01355	lncRNA	0.106598
LOC105376680	lncRNA	0		ZNF436-AS1	lncRNA	0.0988755
LOC102724429	lncRNA	0		LOC101928163	lncRNA	0.0131355
LOC105376681	lncRNA	0		LOC105376860	lncRNA	0.0192981
LOC105376682	lncRNA	0		LOC105378615	lncRNA	0
LOC107984911	lncRNA	0		LOC107984932	lncRNA	0.121512
LOC105376686	lncRNA	0		LOC646471	lncRNA	0.418322
LOC107985733	lncRNA	0.0316297		LOC107984935	lncRNA	0
LOC102724450	lncRNA	0.081947		LOC101929444	lncRNA	0.0160013
LINC00337	lncRNA	0.107546		LOC105378640	lncRNA	0
LOC107984912	lncRNA	0		LOC105378650	lncRNA	0
LOC107984913	lncRNA	0.0030271		LINC01685	lncRNA	0.044456
LINC01672	lncRNA	0		LOC101929901	lncRNA	0
LOC102725193	lncRNA	0		LOC107984951	lncRNA	0
LOC101928836	lncRNA	0.00853684		LOC107984952	lncRNA	0.0240952
LOC105376689	lncRNA	0.0025193		LOC105378697	lncRNA	0
LOC107984915	lncRNA	0		LINC00853	lncRNA	0.067664
LINC01714	lncRNA	0		LOC107984955	lncRNA	0
LOC105376695	lncRNA	0		LOC105378710	lncRNA	0
LOC102724552	lncRNA	0.0422117		TXNDC12-AS1	lncRNA	0.0513069
LOC112268261	lncRNA	0.00258797		LOC107984956	lncRNA	0
LOC107984916	lncRNA	0.77219		LOC105378730	lncRNA	0.291992
MIR34AHG	lncRNA	0.989592		LOC100507634	lncRNA	0.107385
LINC01759	lncRNA	0.554458		LINC01755	lncRNA	0
LOC100506022	lncRNA	0.0223509		LINC01767	lncRNA	0.014862
LOC105376712	lncRNA	0.0827702		NFIA-AS1	lncRNA	0
PIK3CD-AS1	lncRNA	0.683067		LINC01758	lncRNA	0.117034
PIK3CD-AS2	lncRNA	6.12667		LOC105378805	lncRNA	0
LOC105376717	lncRNA	0.0177828		LINC01712	lncRNA	0
LOC105376725	lncRNA	0.00427264		LOC105378839	lncRNA	0
LOC105376733	lncRNA	0		LOC105378843	lncRNA	0
LOC105376735	lncRNA	0		LOC101927975	lncRNA	0
LOC105376736	lncRNA	0.91157		LOC107985417	lncRNA	0
MTOR-AS1	lncRNA	0		LOC107985521	lncRNA	0
LOC105376737	lncRNA	0		LOC105378860	lncRNA	0
LOC105376739	lncRNA	0		LOC105378864	lncRNA	0
LOC105376740	lncRNA	0.00844778		LINC01650	lncRNA	0
LOC112268221	lncRNA	0.00311284		DPYD-AS2	lncRNA	0
LOC102724659	lncRNA	0		LOC107985124	lncRNA	0
LOC107984917	lncRNA	0.0221681		SPATA42	lncRNA	0
LOC105376744	lncRNA	0		KCNC4-AS1	lncRNA	0
LINC01784	lncRNA	0		LOC105378899	lncRNA	0
LOC107984918	lncRNA	0		LOC105378898	lncRNA	0
LOC102724856	lncRNA	0		KCND3-IT1	lncRNA	0
LOC107984919	lncRNA	0		KCND3-AS1	lncRNA	0
LOC105378612	lncRNA	0		LOC105378910	lncRNA	0
LOC105376756	lncRNA	0		SLC16A1-AS1	lncRNA	0.653537
TMEM51-AS1	lncRNA	0.011162		LOC105378915	lncRNA	0
LOC107985467	lncRNA	0		LOC105378918	lncRNA	0
LOC107985468	lncRNA	0		LOC105378919	lncRNA	0
KAZN-AS1	lncRNA	0		LOC105378925	lncRNA	0.0388142
LOC105376759	lncRNA	0		LOC105378926	lncRNA	0
LOC107985469	lncRNA	0		LOC105378941	lncRNA	0
LOC101927417	lncRNA	0.00369985		LOC105378944	lncRNA	0
LOC101927441	lncRNA	0.00799034		LOC105378943	lncRNA	0
SLC25A34-AS1	lncRNA	0		LOC101929814	lncRNA	0
FLJ37453	lncRNA	0.524702		LOC105371172	lncRNA	0
LOC101927479	lncRNA	0.019347		LOC107985201	lncRNA	0
LINC01772	lncRNA	0.0627141		LOC112268273	lncRNA	0
LINC01783	lncRNA	0.00396916		LOC105371207	lncRNA	0
LOC105376794	lncRNA	1.13708		LOC105371206	lncRNA	0
LOC107985736	lncRNA	0.0113847		CH17-125A10.2	lncRNA	0
LOC105376805	lncRNA	0.202477		LOC105371196	lncRNA	0
LOC105376806	lncRNA	0		LOC105373467	lncRNA	0.0206026
LOC107984028	lncRNA	0		LOC105371211	lncRNA	0.00123427
LOC105376809	lncRNA	0		LOC105379574	lncRNA	0
LOC105376812	lncRNA	0		LOC105371214	lncRNA	0
LINC01654	lncRNA	0		LOC107985595	lncRNA	0.000849164
IGSF21-AS1	lncRNA	0		LOC100996756	lncRNA	0.208999
LOC105376815	lncRNA	0		LOC100505824	lncRNA	0
LOC101927895	lncRNA	0.637472		LOC105371223	lncRNA	0.00260769
LOC100506730	lncRNA	0.204179		LOC105371434	lncRNA	0
LOC105376819	lncRNA	0		GBAT2	lncRNA	2.30243
LOC105376817	lncRNA	0		UBE2Q1-AS1	lncRNA	0.0206142
LOC105376818	lncRNA	0		LOC107985206	lncRNA	0
LOC105378614	lncRNA	0		LOC107985212	lncRNA	0
LOC105376823	lncRNA	0		LOC729867	lncRNA	0.240454
UBXN10-AS1	lncRNA	0.0164373		LOC100287049	lncRNA	0.218737
LOC105376825	lncRNA	0		LOC107985220	lncRNA	0.399431
LINC01757	lncRNA	0		LOC105371471	lncRNA	0.00364062
LINC01141	lncRNA	0		LOC105371561	lncRNA	0
LOC112268222	lncRNA	4.99706		LOC105371605	lncRNA	0.00476045
LOC105376830	lncRNA	0.00246537		LOC101928628	lncRNA	0
LOC105376829	lncRNA	0.00634919		DNM3-IT1	lncRNA	0
LOC100506801	lncRNA	0.0724647		GAS5-AS1	lncRNA	0.306035
LOC105376832	lncRNA	0		LOC105371620	lncRNA	0
LOC105376834	lncRNA	0.00381013		LOC105371634	lncRNA	0
LINC00339	lncRNA	3.01175		LOC105371636	lncRNA	0.0145367
LOC112268223	lncRNA	0.067786		LOC107985231	lncRNA	0
LOC105376845	lncRNA	0.0215484		LINC01686	lncRNA	0.0620832
LOC105376850	lncRNA	0.0135287		LOC105371662	lncRNA	0
LOC107985377	lncRNA	0		LOC101929160	lncRNA	0.343433
LOC105376856	lncRNA	0		PCAT6	lncRNA	0.0928728
LOC105376859	lncRNA	0.0213536		LOC105371687	lncRNA	0
LOC107984928	lncRNA	0.0233983		LINC01353	lncRNA	0.492005
ELOA-AS1	lncRNA	3.32314		LOC102723543	lncRNA	0.15401
LOC105376861	lncRNA	0		ERLNC1	lncRNA	0
LOC107984929	lncRNA	0.177421		LOC105371693	lncRNA	0.314475
LOC105376863	lncRNA	0		LOC103021295	lncRNA	9.13687
LOC107984931	lncRNA	0		LOC105372876	lncRNA	0.089813
LOC107985737	lncRNA	0.00611568		LOC105372877	lncRNA	0.00634223
LOC105376864	lncRNA	0		LOC105372878	lncRNA	0.0294247
LOC284632	lncRNA	0.00325427		LOC105372895	lncRNA	0.0103033
LOC105376871	lncRNA	0.00283571		MIR205HG	lncRNA	0
RCAN3AS	lncRNA	0.0273157		LOC105372899	lncRNA	0
LOC100506985	lncRNA	0.00683846		SERTAD4-AS1	lncRNA	0
LOC105376876	lncRNA	0		LOC107985257	lncRNA	0
LOC105376878	lncRNA	0.355468		LOC105372904	lncRNA	0
LOC105376879	lncRNA	0.232079		FLVCR1-AS1	lncRNA	2.87605
LOC105376882	lncRNA	0		LINC00538	lncRNA	0
LOC105376885	lncRNA	0		TGFB2-AS1	lncRNA	0
LOC101928216	lncRNA	0.00454491		TGFB2-OT1	lncRNA	1.72623e-68
LOC105376910	lncRNA	0.00282663		LOC105373046	lncRNA	0
LOC105376886	lncRNA	0		ACBD3-AS1	lncRNA	1.41246
LOC101928303	lncRNA	0.00603855		LOC105373124	lncRNA	0.0503796
LOC101928324	lncRNA	0.0449224		LOC105373165	lncRNA	0
LOC105376888	lncRNA	0.0175687		LINC01737	lncRNA	0
LOC101928728	lncRNA	0.193811		LOC102724100	lncRNA	0
LOC101928391	lncRNA	0		LOC105373207	lncRNA	0
LOC102723760	lncRNA	0		LOC107985746	lncRNA	0.00851389
LOC105376890	lncRNA	0		LOC105379283	lncRNA	0.176192
LOC105376892	lncRNA	0		CHRM3-AS1	lncRNA	0
LINC02574	lncRNA	0.124629		LOC105373255	lncRNA	0.0242495
SNHG3	lncRNA	31.8418		LOC105373266	lncRNA	0
SNHG12	lncRNA	19.9443		LOC107985373	lncRNA	0
LINC01715	lncRNA	0.103939		LOC105373279	lncRNA	0
LOC105376898	lncRNA	0.0274444		LOC101928226	lncRNA	0
LINC01756	lncRNA	0		LINC01875	lncRNA	0
LOC107984933	lncRNA	0		LOC105373479	lncRNA	0.00740814
LOC107984934	lncRNA	0		LOC101060391	lncRNA	0.0758579
LINC01648	lncRNA	0		LOC105373393	lncRNA	0
LOC105378617	lncRNA	0		LOC105373394	lncRNA	0
LOC105378618	lncRNA	0		LOC105373407	lncRNA	0
MATN1-AS1	lncRNA	0.350803		LOC100506317	lncRNA	0
LOC105378620	lncRNA	0.1595		LOC105373418	lncRNA	0
LOC105378621	lncRNA	0.00702349		LOC107985853	lncRNA	0.0167063
LINC01778	lncRNA	0		HS1BP3-IT1	lncRNA	0
LOC400748	lncRNA	0		LOC105373466	lncRNA	0
LOC105378623	lncRNA	0		LOC101928271	lncRNA	0
LOC107985470	lncRNA	0		LINC01884	lncRNA	0
LOC105378625	lncRNA	0		LOC107985859	lncRNA	0
LOC105379772	lncRNA	0		LOC102723389	lncRNA	0
LINC01226	lncRNA	0.0105842		LOC105374332	lncRNA	0
LOC105378626	lncRNA	0		AGBL5-AS1	lncRNA	0
LOC107985471	lncRNA	0		BRE-AS1	lncRNA	0.021995
LOC105378628	lncRNA	0.0294333		LOC107985864	lncRNA	0
LOC105378629	lncRNA	0		LOC100288911	lncRNA	0.00505976
LOC102723870	lncRNA	0.0311755		LOC101929542	lncRNA	0
LOC105378631	lncRNA	0.0045756		LOC105374568	lncRNA	0
LOC105378632	lncRNA	0		LOC105374571	lncRNA	0
LOC105378635	lncRNA	0		SIX3-AS1	lncRNA	0.0324263
LOC112268224	lncRNA	0.0145758		LOC105374580	lncRNA	0
LOC101929464	lncRNA	0		LINC01820	lncRNA	0
LOC105378638	lncRNA	0		BCYRN1	lncRNA	11.2531
CSMD2-AS1	lncRNA	0		LOC100506235	lncRNA	0.0906702
LOC105378639	lncRNA	0		LOC107985766	lncRNA	0
LOC105378641	lncRNA	0		LOC105374769	lncRNA	0.00826439
LOC105378642	lncRNA	0.00214957		LOC101927402	lncRNA	3.59515
LOC653160	lncRNA	0.212798		MEIS1-AS2	lncRNA	0
LOC105378644	lncRNA	0.00754363		LINC01816	lncRNA	0.214269
ZMYM4-AS1	lncRNA	2.07966		LOC105374800	lncRNA	0.0113006
LOC105378645	lncRNA	0.110888		ALMS1-IT1	lncRNA	0.0615323
LOC105378646	lncRNA	0		LOC107985898	lncRNA	0.539834
LOC105378647	lncRNA	0.524481		LINC01815	lncRNA	0
LOC107984940	lncRNA	0.0353652		LOC105374828	lncRNA	0
LOC107984941	lncRNA	0		LINC01809	lncRNA	0
LOC105378648	lncRNA	0		TCF7L1-IT1	lncRNA	0
LOC107984942	lncRNA	0.00704279		LOC102724579	lncRNA	0
LINC01137	lncRNA	0.273927		PARTICL	lncRNA	0.817675
LOC105378649	lncRNA	0.0362781		LOC105374842	lncRNA	0
LOC105378651	lncRNA	0.0104577		ST3GAL5-AS1	lncRNA	0
LOC105378653	lncRNA	0.0115113		LOC107985910	lncRNA	0.0449942
LOC105378655	lncRNA	0.0038056		LOC105373510	lncRNA	0.129357
LOC105378654	lncRNA	0		LOC105373525	lncRNA	0
LINC01343	lncRNA	0		LOC105373527	lncRNA	0
LOC105378657	lncRNA	0.0112539		LOC105373529	lncRNA	0
LOC107984943	lncRNA	0		LOC105373534	lncRNA	0.00578094
LOC105378658	lncRNA	0		LIMS1-AS1	lncRNA	0
LOC105378660	lncRNA	0		SH3RF3-AS1	lncRNA	0.0124482
GJA9-MYCBP	lncRNA	0.0552966		LOC107985774	lncRNA	0
LOC105378663	lncRNA	0.209308		LOC105373547	lncRNA	0
LOC105378662	lncRNA	0.267502		LINC01123	lncRNA	0.0335748
LOC101929516	lncRNA	2.21216		LOC107985776	lncRNA	0
LOC105378666	lncRNA	0.0259689		LOC105373552	lncRNA	0.00303279
LOC101929536	lncRNA	0.133424		LOC105373553	lncRNA	0.196684
LOC105378951	lncRNA	0.193762		LOC105373562	lncRNA	0.428504
LOC107985740	lncRNA	0.0833259		LOC101927330	lncRNA	0.392278
LOC105378665	lncRNA	0.990566		FAM138B	lncRNA	0
LOC105378667	lncRNA	0		LOC107985815	lncRNA	0
LOC105378668	lncRNA	0.204834		LOC105373588	lncRNA	0
LOC105378669	lncRNA	0.0369184		LOC107985943	lncRNA	0
LOC105378671	lncRNA	0		LOC101927834	lncRNA	0
LOC107984945	lncRNA	0.0228546		FAM201B	lncRNA	0
LOC105378672	lncRNA	0.196254		LOC107985821	lncRNA	0
LOC105378673	lncRNA	0		LOC107985822	lncRNA	0
NFYC-AS1	lncRNA	0.630097		LOC105373686	lncRNA	0
LOC105378675	lncRNA	0.0125179		LOC105373688	lncRNA	0
LOC105378674	lncRNA	0		LOC105373692	lncRNA	0
LOC105378676	lncRNA	0		LOC105373713	lncRNA	0
SLFNL1-AS1	lncRNA	0.0997348		LINC01124	lncRNA	0.00834497
LOC105378678	lncRNA	0		HAGLROS	lncRNA	0.0110027
LOC105378683	lncRNA	0.017329		LOC105373768	lncRNA	0
LOC107984946	lncRNA	0.0374973		LOC105373772	lncRNA	0.00681921
LOC339539	lncRNA	0.0124058		LOC107985831	lncRNA	0
SLC2A1-AS1	lncRNA	0.114884		LOC107985782	lncRNA	0
LOC105378685	lncRNA	0.0274668		LOC101927454	lncRNA	0.00632018
LOC105378687	lncRNA	0.192816		LOC101927482	lncRNA	0.00439106
LOC112268225	lncRNA	0.016799		LOC105373823	lncRNA	0
LOC107984947	lncRNA	0.289515		LOC101927840	lncRNA	0.0242671
SZT2-AS1	lncRNA	1.14963		LOC105373848	lncRNA	0
KDM4A-AS1	lncRNA	0.443394		LOC105373854	lncRNA	0
LOC101929592	lncRNA	0.0187653		IDH1-AS1	lncRNA	0.505769
LOC105378688	lncRNA	0.21459		LOC112268429	lncRNA	0
LOC101929609	lncRNA	1.26577		LOC105373868	lncRNA	0
LOC107984948	lncRNA	0.0303394		LINC01614	lncRNA	0
ERI3-IT1	lncRNA	0.0852846		LOC101928487	lncRNA	0.460205
LOC107984950	lncRNA	0.770465		CATIP-AS1	lncRNA	0.0591243
LOC105378690	lncRNA	0.250595		LOC107985986	lncRNA	0
LOC105378691	lncRNA	0.129023		LINC00608	lncRNA	0
LINC01144	lncRNA	0.16655		LINC01803	lncRNA	0
LOC105378693	lncRNA	0		LOC105373928	lncRNA	0.0174443
LOC105378694	lncRNA	0		LOC105373946	lncRNA	0
LOC101929626	lncRNA	0.301626		LOC105373957	lncRNA	0
LINC01398	lncRNA	0		LOC105373961	lncRNA	0
MKNK1-AS1	lncRNA	0.0311157		LINC01940	lncRNA	0
EFCAB14-AS1	lncRNA	0.0169497		LOC150935	lncRNA	0.00969505
LOC105378698	lncRNA	0.103221		LOC107985788	lncRNA	0
LOC105378699	lncRNA	0		LOC105373976	lncRNA	0.0468538
LOC105378701	lncRNA	0.0350566		LOC105373977	lncRNA	0.0597854
LINC01389	lncRNA	0.0238912		LOC105373978	lncRNA	0.0212455
FOXD2-AS1	lncRNA	0.381748		LOC285095	lncRNA	0.0077044
LINC01738	lncRNA	0		LINC01238	lncRNA	0
LOC105379778	lncRNA	0		LOC285097	lncRNA	0
LOC105378706	lncRNA	0		LOC105373980	lncRNA	0
LOC101929721	lncRNA	0		LINC01880	lncRNA	0
AGBL4-IT1	lncRNA	0		LOC107986040	lncRNA	0
LOC107984954	lncRNA	0		LOC107986008	lncRNA	0.0245032
LOC105378708	lncRNA	0		EGOT	lncRNA	0.0126681
LOC105378709	lncRNA	0		GRM7-AS2	lncRNA	0
LOC105378711	lncRNA	0		LINC00312	lncRNA	0.0300398
LOC105378712	lncRNA	0		SRGAP3-AS3	lncRNA	0.00519877
LOC105378714	lncRNA	0		ATP2B2-IT2	lncRNA	0
LOC112268262	lncRNA	0.0438802		LOC100293612	lncRNA	0
LOC105378715	lncRNA	0.00430698		LOC112268445	lncRNA	0
LINC01562	lncRNA	0.00744009		LOC107986063	lncRNA	0.105923
TTC39A-AS1	lncRNA	0		LOC105376958	lncRNA	0.0178064
LOC105378717	lncRNA	0		LOC105376972	lncRNA	0.00673236
LOC105378720	lncRNA	0.0757713		LOC105376991	lncRNA	0.174293
LOC105378719	lncRNA	0		UBE2E1-AS1	lncRNA	0.00906973
LOC105378721	lncRNA	1.2071		LOC105376997	lncRNA	0
LOC105378723	lncRNA	0		LOC107986013	lncRNA	0
LOC105378724	lncRNA	0		LOC105377018	lncRNA	0.786788
LOC100507564	lncRNA	0.319602		LOC105377029	lncRNA	0
LOC105378728	lncRNA	0.0234165		LOC107986075	lncRNA	0.132071
LOC105378726	lncRNA	0.0162934		LOC105377038	lncRNA	0
LINC01771	lncRNA	0.462571		LOC107986077	lncRNA	0.160732
LOC105378731	lncRNA	0.0531873		LOC105377051	lncRNA	0
LOC107984957	lncRNA	0.472902		LOC105377052	lncRNA	0
LOC105378733	lncRNA	0		LINC01988	lncRNA	0.00790566
SSBP3-AS1	lncRNA	0.106604		ZNF197-AS1	lncRNA	0.0367353
LOC105378735	lncRNA	0		LOC105377056	lncRNA	0
LOC105378734	lncRNA	0		CELSR3-AS1	lncRNA	0.142343
MROH7-TTC4	lncRNA	1.1164e-05		SEMA3B-AS1	lncRNA	0
LOC107984958	lncRNA	0.223887		RASSF1-AS1	lncRNA	0.702405
LOC105378736	lncRNA	0		LOC101929054	lncRNA	0.39185
MIR4422HG	lncRNA	0		GLYCTK-AS1	lncRNA	0.0556719
LOC105378740	lncRNA	0		ITIH4-AS1	lncRNA	0.0503626
LINC01753	lncRNA	0		ERC2-IT1	lncRNA	0.0078043
LOC105378737	lncRNA	0.00927227		LOC105377111	lncRNA	0
LOC105378741	lncRNA	0.024176		PRICKLE2-AS2	lncRNA	0
LOC101929935	lncRNA	0		LOC107986017	lncRNA	0
LOC105378745	lncRNA	0		LOC105377128	lncRNA	0
LOC112267900	lncRNA	0.00124565		LOC105377155	lncRNA	0
LOC105378748	lncRNA	0		LOC105377160	lncRNA	0
LOC105378747	lncRNA	0		LOC102724817	lncRNA	0
DAB1-AS1	lncRNA	0		LOC105377162	lncRNA	0
LOC105378746	lncRNA	0		LOC107986097	lncRNA	0.00249344
LOC107984960	lncRNA	0.00204181		LOC102724949	lncRNA	0
LOC112268263	lncRNA	0		LOC105377186	lncRNA	0
LOC105378751	lncRNA	0		LINC02025	lncRNA	0
LINC01135	lncRNA	0.0199859		LOC105377193	lncRNA	0
LOC105378753	lncRNA	0.0157179		LINC02070	lncRNA	0
LOC101926907	lncRNA	0.00525608		LOC105373992	lncRNA	0
LOC107984961	lncRNA	0.00574418		LOC101929320	lncRNA	0.0267226
LINC01358	lncRNA	0.410006		LOC112268455	lncRNA	0
HSD52	lncRNA	0.00628355		ZBTB11-AS1	lncRNA	1.16822
LOC105378756	lncRNA	0.014377		LOC107986106	lncRNA	0
LOC101926944	lncRNA	0		LOC107986110	lncRNA	0.748736
LOC105378758	lncRNA	0		ZBTB20-AS4	lncRNA	0
LOC105378760	lncRNA	0		LOC105374053	lncRNA	0
LOC107984963	lncRNA	0		LOC105374059	lncRNA	0.105075
LOC105378761	lncRNA	0		LOC105374063	lncRNA	0.138823
LOC107984962	lncRNA	0		LOC107984000	lncRNA	0.034769
LOC107985379	lncRNA	0		LOC105374077	lncRNA	0
LINC01748	lncRNA	0		LOC107986123	lncRNA	0
LOC101926964	lncRNA	0		LOC90246	lncRNA	0
LOC105378764	lncRNA	0		LOC105374108	lncRNA	0
NFIA-AS2	lncRNA	0		LOC105374117	lncRNA	0.00187258
LOC105378766	lncRNA	0		LOC105374118	lncRNA	0.00335254
LOC107984964	lncRNA	0		PISRT1	lncRNA	0
LOC107984965	lncRNA	0		CLSTN2-AS1	lncRNA	0.0021633
LOC105378768	lncRNA	0.00620316		LOC100289361	lncRNA	0.955118
LINC01739	lncRNA	0		LOC105374137	lncRNA	0
LINC00466	lncRNA	0.00330588		LOC102724120	lncRNA	0
LOC105378770	lncRNA	0		LOC101927942	lncRNA	0
FOXD3-AS1	lncRNA	0.0554186		LOC646903	lncRNA	0.00607796
LOC102724319	lncRNA	0		LOC105374153	lncRNA	0
LOC105378771	lncRNA	0		LOC107986142	lncRNA	0
LOC105378772	lncRNA	0		LOC105374157	lncRNA	0
ROR1-AS1	lncRNA	0.00282368		LINC02066	lncRNA	0
LOC105378773	lncRNA	0		LOC105374172	lncRNA	0
LOC105378774	lncRNA	0		PLCH1-AS2	lncRNA	0
LOC107984966	lncRNA	0		LOC112268457	lncRNA	0
LINC01359	lncRNA	0		IQCJ-SCHIP1-AS1	lncRNA	0
LOC102724416	lncRNA	0.000473319		LOC107986149	lncRNA	0
LOC112268227	lncRNA	0.00184569		LOC105374195	lncRNA	0
LOC101927139	lncRNA	0		LOC105374206	lncRNA	0
LOC105378776	lncRNA	0.0593504		LOC107986027	lncRNA	0
LOC105378779	lncRNA	0		LOC107986162	lncRNA	0.0721291
LINC01702	lncRNA	0		LINC02020	lncRNA	0
LOC105378780	lncRNA	0		LINC02041	lncRNA	0
LOC105378781	lncRNA	0.00373402		LOC105374263	lncRNA	0.00792878
GNG12-AS1	lncRNA	0.00262283		LOC105374275	lncRNA	0
LOC105378782	lncRNA	0		LINC02038	lncRNA	0
DEPDC1-AS1	lncRNA	0.137208		LOC105374291	lncRNA	0.0189314
LOC107984967	lncRNA	0		LOC105374297	lncRNA	0
LOC105378783	lncRNA	0		MIR570HG	lncRNA	0
LINC01707	lncRNA	0		LOC107986031	lncRNA	0.049545
LOC105378787	lncRNA	0		UBXN7-AS1	lncRNA	0.0687446
LOC105378786	lncRNA	0		MELTF-AS1	lncRNA	0.26728
LOC105378789	lncRNA	0		LOC105374308	lncRNA	0.0037423
LOC105378790	lncRNA	0		LOC105374309	lncRNA	0
LOC105378792	lncRNA	0.00207536		LINC02012	lncRNA	0.0256916
LOC102724548	lncRNA	0.0430529		LMLN-AS1	lncRNA	0.0146217
LOC105378793	lncRNA	0.00911548		LOC107986177	lncRNA	0
LOC105378794	lncRNA	0		LOC105374336	lncRNA	0
LINC01788	lncRNA	0.00284442		LOC100129917	lncRNA	1.07081
LOC102724572	lncRNA	0		LOC105374346	lncRNA	0
ZRANB2-AS1	lncRNA	0.879496		LOC105374348	lncRNA	0
LOC107985517	lncRNA	0		LOC112268461	lncRNA	0
ZRANB2-AS2	lncRNA	0.116928		LINC01587	lncRNA	0.00900884
LOC105378795	lncRNA	0		LOC105374368	lncRNA	0.0868597
NEGR1-IT1	lncRNA	0		LOC112268463	lncRNA	0
LOC105378797	lncRNA	0		LOC107986180	lncRNA	0
LOC105378796	lncRNA	0.000749755		LOC105374498	lncRNA	0
LOC105378798	lncRNA	0.00142507		LOC107986185	lncRNA	0
LOC339468	lncRNA	0		LOC107986187	lncRNA	0.0159275
LOC105378799	lncRNA	0		LOC107986220	lncRNA	0
LOC105378800	lncRNA	0		LOC105374514	lncRNA	0
LINC01360	lncRNA	0		SLIT2-IT1	lncRNA	0
LOC105378801	lncRNA	0		LOC112268323	lncRNA	0
LOC107985391	lncRNA	0		LINC02472	lncRNA	0
LOC105378802	lncRNA	0		LOC107986270	lncRNA	0
LINC02238	lncRNA	0		LOC107986224	lncRNA	0.064464
ERICH3-AS1	lncRNA	0.00339724		LOC105377664	lncRNA	0
LOC105378806	lncRNA	0		LOC105377670	lncRNA	0
LOC101927342	lncRNA	0		LOC105377246	lncRNA	0
LOC105378807	lncRNA	0		LOC105377260	lncRNA	0
LINC02567	lncRNA	0		LOC101927237	lncRNA	0
LOC105378808	lncRNA	0.00706222		LOC105377269	lncRNA	0
NEXN-AS1	lncRNA	0.00256694		LOC112268467	lncRNA	0.0274867
LOC107984997	lncRNA	0		LOC105377275	lncRNA	0
MGC27382	lncRNA	0		LOC100506253	lncRNA	0.0846002
LOC107984998	lncRNA	0		LOC101928864	lncRNA	0.0317752
LOC105378810	lncRNA	0		LOC105377326	lncRNA	0
LOC105378811	lncRNA	0		LOC101929134	lncRNA	0.190338
LOC105378812	lncRNA	0		LOC105377335	lncRNA	0
LOC107983999	lncRNA	0		LOC105377351	lncRNA	0
LINC01781	lncRNA	0.52362		LOC107986299	lncRNA	0.0161169
LOC105378813	lncRNA	0		LOC107986303	lncRNA	0.215281
LOC107985018	lncRNA	0		SNHG8	lncRNA	86.8503
LOC101927434	lncRNA	0		LOC105377399	lncRNA	0
LOC105378814	lncRNA	0		LOC112268469	lncRNA	1.00171
LOC107985396	lncRNA	0		LOC105377432	lncRNA	0
LINC01362	lncRNA	0		HHIP-AS1	lncRNA	0
LINC01361	lncRNA	0		LOC105377474	lncRNA	0
LOC107985037	lncRNA	0		LOC105377485	lncRNA	0
LOC105378816	lncRNA	0		MIR4453HG	lncRNA	1.22456
LOC107985043	lncRNA	0.00195851		LOC107986238	lncRNA	0
LINC01725	lncRNA	0.00363102		LINC02433	lncRNA	0
LOC101927560	lncRNA	0.00299366		LOC105377520	lncRNA	0
LOC107985041	lncRNA	0.033261		LOC105377523	lncRNA	0
LOC107985046	lncRNA	0		LOC107986199	lncRNA	0
LOC112268230	lncRNA	0		LOC441052	lncRNA	0.00840614
LOC105378819	lncRNA	0.616531		LOC105377551	lncRNA	0
LINC01461	lncRNA	0.0713775		LOC105377560	lncRNA	0
LINC01555	lncRNA	0.0100244		TEMN3-AS1	lncRNA	0
LOC102724892	lncRNA	0		LOC105377590	lncRNA	1.01579
LOC105378821	lncRNA	0		LINC02514	lncRNA	0
LOC646626	lncRNA	0.750668		LINC02434	lncRNA	0
LOC107985054	lncRNA	0		LOC105377608	lncRNA	0
LOC107985057	lncRNA	0.0130622		LOC105377609	lncRNA	0
LOC112268231	lncRNA	0.00717636		LOC105377614	lncRNA	0
LOC105378823	lncRNA	0.00510092		LOC105377615	lncRNA	0
LOC105378824	lncRNA	0.00180764		LOC105377616	lncRNA	0
LOC105378825	lncRNA	0		FRG1-DT	lncRNA	0
LOC105378827	lncRNA	0		LOC105377619	lncRNA	0
LOC105378826	lncRNA	0		LINC01596	lncRNA	0
LOC105378828	lncRNA	0.595566		DBET	lncRNA	0
LOC105378831	lncRNA	0		HRAT5	lncRNA	0.0499088
LINC01140	lncRNA	0.0847695		EXOC3-AS1	lncRNA	1.14972
LINC01364	lncRNA	0.00764907		LOC107986395	lncRNA	0
LOC105378833	lncRNA	0.00267633		LOC105374606	lncRNA	0
LOC105378834	lncRNA	0.00637621		LOC105374607	lncRNA	0
LOC107985408	lncRNA	0		LOC105374608	lncRNA	0.00102682
LOC105378835	lncRNA	0		LOC100996325	lncRNA	0
LOC107985518	lncRNA	0		LOC101929898	lncRNA	0.00295347
LINC01773	lncRNA	0		LOC101928768	lncRNA	0.0147513
LOC101927871	lncRNA	0		LOC100506688	lncRNA	0.000827753
LOC105378836	lncRNA	0		LOC105374612	lncRNA	0
PKN2-AS1	lncRNA	0.0128995		LOC107986396	lncRNA	0.00439092
LOC105378838	lncRNA	0		LINC01511	lncRNA	0.00375992
LOC105378841	lncRNA	0.0324861		LOC101929056	lncRNA	0
LOC112268267	lncRNA	0.13131		LOC105374620	lncRNA	0
LOC105378842	lncRNA	0.00174199		LOC107986399	lncRNA	0
LOC107985076	lncRNA	0		LOC105374625	lncRNA	0
LOC105378844	lncRNA	0.00359294		LINC02114	lncRNA	0
LRRC8C-DT	lncRNA	0.133587		LINC02123	lncRNA	0
LOC107985743	lncRNA	0		LOC105374646	lncRNA	0
LOC101927952	lncRNA	0.00584529		SNHG18	lncRNA	0.0124356
LOC107985744	lncRNA	0		ROPN1L-AS1	lncRNA	0.00870556
LOC105378847	lncRNA	0		LOC105374661	lncRNA	0
LOC105378848	lncRNA	0		LINC02146	lncRNA	0
LOC105378849	lncRNA	0		LOC102723561	lncRNA	0
LOC107985088	lncRNA	0		LINC02103	lncRNA	0
LOC105378850	lncRNA	0		LOC101929645	lncRNA	0
LOC105378851	lncRNA	0		LOC105374699	lncRNA	0
LOC105378852	lncRNA	0		LOC105374704	lncRNA	0
LOC105378853	lncRNA	0.00410976		LOC105374707	lncRNA	0
LOC105378855	lncRNA	0		LOC100506406	lncRNA	0
LINC01763	lncRNA	0		LOC105374727	lncRNA	0.0440631
LOC107985412	lncRNA	0		EGFLAM-AS4	lncRNA	0
LOC105378856	lncRNA	0		LOC105374732	lncRNA	0
LOC102723436	lncRNA	0.00274921		LOC105374733	lncRNA	0
CCDC18-AS1	lncRNA	1.18183		LOC112267931	lncRNA	0
LOC100129046	lncRNA	0.019616		OXCT1-AS1	lncRNA	0.0209737
LOC102723480	lncRNA	0.0114199		LOC107986380	lncRNA	0
MIG7	lncRNA	0.0341233		LOC102467081	lncRNA	0
LOC105378858	lncRNA	0		LOC105378971	lncRNA	0
LOC107985092	lncRNA	0.019298		LOC107986415	lncRNA	0
LOC105378859	lncRNA	0.00132574		LOC105378975	lncRNA	0.00850077
LOC105378861	lncRNA	0		LOC105378980	lncRNA	0.435939
SLC44A3-AS1	lncRNA	0		LINC02225	lncRNA	0
LOC729970	lncRNA	0.49172		LOC105378991	lncRNA	0
LOC105378863	lncRNA	0.00526861		LOC105378993	lncRNA	0
LOC101928098	lncRNA	0		LOC105378994	lncRNA	0
LOC101928118	lncRNA	0		LOC105378997	lncRNA	0.00474379
LINC01760	lncRNA	0		LOC101928924	lncRNA	0
LOC105379825	lncRNA	0		LOC107986357	lncRNA	0
LOC107985420	lncRNA	0		LOC105379623	lncRNA	0
LINC01761	lncRNA	0		LOC105369228	lncRNA	0
LOC100996635	lncRNA	0		LOC112267941	lncRNA	0.0117792
LOC101928219	lncRNA	0		LOC105379021	lncRNA	0
LOC102723661	lncRNA	0		LOC105379020	lncRNA	0
LINC01787	lncRNA	0		LOC107986358	lncRNA	0
LOC105378866	lncRNA	0		LOC112267942	lncRNA	0
DPYD-AS1	lncRNA	0.0768354		LOC105379016	lncRNA	0
LOC105378867	lncRNA	0		LOC107986421	lncRNA	0
LINC01930	lncRNA	0		LOC105379025	lncRNA	0
MIR137HG	lncRNA	0		LINC02197	lncRNA	0
LINC01776	lncRNA	0		LOC105379026	lncRNA	0
LOC100129620	lncRNA	0		LINC02230	lncRNA	0
LOC107985093	lncRNA	0		LOC441086	lncRNA	0.0676068
LINC01708	lncRNA	0		LOC105379041	lncRNA	0
RTCA-AS1	lncRNA	0.189829		LOC101929109	lncRNA	0
LOC105379827	lncRNA	0		LOC105379055	lncRNA	0
LINC01349	lncRNA	0		LOC107986386	lncRNA	0
LOC102606465	lncRNA	3.47756		LINC02059	lncRNA	0
LOC107985094	lncRNA	0		LOC107986388	lncRNA	0
LOC101928334	lncRNA	0.00712917		LOC105379094	lncRNA	0
LOC101928370	lncRNA	0.425178		LOC105379101	lncRNA	0
LOC102723784	lncRNA	1.09251		LINC01023	lncRNA	1.39216
LINC01307	lncRNA	0		LOC105379121	lncRNA	0
LINC01709	lncRNA	0		EPB41L4A-AS1	lncRNA	9.56133
LOC107985095	lncRNA	0		EPB41L4A-AS2	lncRNA	0.00445892
LOC105378874	lncRNA	0		LOC105379138	lncRNA	0
LOC112268286	lncRNA	0		LOC105379139	lncRNA	0
LOC107985096	lncRNA	0		LOC102467226	lncRNA	0
LOC105378878	lncRNA	0		WSPAR	lncRNA	0
LOC105378879	lncRNA	0		LOC105379183	lncRNA	0.0273284
LOC105378880	lncRNA	0		LINC01843	lncRNA	0
LOC105378881	lncRNA	0		C5orf66-AS1	lncRNA	0
LINC01676	lncRNA	0		SMAD5-AS1	lncRNA	0.0299355
LOC105378882	lncRNA	0		CTB-1I21.1	lncRNA	0
LOC105378883	lncRNA	0		CXXC5-AS1	lncRNA	0.0409927
LINC01677	lncRNA	0		MALINC1	lncRNA	0.119662
LOC107985116	lncRNA	0		PPP2R2B-IT1	lncRNA	0
LOC105378886	lncRNA	0		LOC101927046	lncRNA	0
LOC105378885	lncRNA	0		LOC107986463	lncRNA	0.288209
LOC105378887	lncRNA	0		LOC105377677	lncRNA	0
LINC01661	lncRNA	0		LOC107986468	lncRNA	0.194108
LOC105378888	lncRNA	0		LOC107986474	lncRNA	0
VAV3-AS1	lncRNA	0		LOC107986477	lncRNA	0.0923959
LOC105378890	lncRNA	0.0279886		LOC100268168	lncRNA	0.0183938
LOC105378891	lncRNA	0		LOC285593	lncRNA	0.00337588
LOC107985159	lncRNA	0		LOC105377735	lncRNA	0.00988542
LOC105378892	lncRNA	0		LOC107986483	lncRNA	0
LOC105378893	lncRNA	0		LOC105377740	lncRNA	0
LINC01768	lncRNA	0		LOC107986486	lncRNA	8.847
LOC105378895	lncRNA	0		LINC01574	lncRNA	0
LINC01397	lncRNA	0		LOC107986491	lncRNA	0
LOC105378897	lncRNA	0		LOC100128340	lncRNA	0.0124418
RBM15-AS1	lncRNA	0.0401409		LOC107986492	lncRNA	0
LAMTOR5-AS1	lncRNA	0.676151		LOC105377759	lncRNA	0
CYMP-AS1	lncRNA	0		LOC107986494	lncRNA	0
LOC107985174	lncRNA	0.000924103		LOC105377761	lncRNA	0
LOC105378901	lncRNA	0.00633566		LOC101928445	lncRNA	0.0106245
LOC107985180	lncRNA	0		LINC02222	lncRNA	0
LOC105378903	lncRNA	0		LINC01962	lncRNA	0
LOC105378904	lncRNA	0		LOC107986495	lncRNA	0
LINC01160	lncRNA	0.660816		FOXCUT	lncRNA	0.00757236
FAM212B-AS1	lncRNA	0.0250093		LOC105374887	lncRNA	0.0134608
LOC101928718	lncRNA	0.0125733		LOC105374889	lncRNA	0.0593504
LINC01750	lncRNA	0		LOC107986557	lncRNA	0
LOC105378906	lncRNA	0		LOC105374893	lncRNA	0
LOC105378909	lncRNA	0		LOC107986559	lncRNA	0
LINC01356	lncRNA	0.0098935		KU-MEL-3	lncRNA	0
HP08777	lncRNA	0		LOC101927913	lncRNA	0
LOC105378911	lncRNA	0		TFAP2A-AS1	lncRNA	0.19296
LOC107985189	lncRNA	0.0231764		LOC107986564	lncRNA	0
LOC100996251	lncRNA	0.0273924		LOC101928146	lncRNA	0.0199369
LOC643441	lncRNA	0.0054432		LOC105374924	lncRNA	0.0167242
AP4B1-AS1	lncRNA	2.16325		LOC105374923	lncRNA	0
HIPK1-AS1	lncRNA	0.0791328		LOC105374939	lncRNA	0
LOC107985443	lncRNA	0		JARID2-AS1	lncRNA	0.112673
LOC105378913	lncRNA	0.031865		LOC107986579	lncRNA	0
LOC105378914	lncRNA	0		LOC102724889	lncRNA	0.563694
LINC01765	lncRNA	0.00124733		LOC107986586	lncRNA	0
LOC105378917	lncRNA	0		LOC105374996	lncRNA	0
LOC112268234	lncRNA	0		LINC01623	lncRNA	0
LOC112268287	lncRNA	0		HCG14	lncRNA	0
LINC01649	lncRNA	0		LINC01556	lncRNA	0
LOC101928977	lncRNA	0		HCG15	lncRNA	0
LINC01779	lncRNA	0		LOC105375002	lncRNA	0
LOC105378920	lncRNA	0		LOC100129636	lncRNA	0
ATP1A1-AS1	lncRNA	2.55815		LOC101929006	lncRNA	0
LINC01762	lncRNA	0.0632801		LOC105375006	lncRNA	0
LOC112268235	lncRNA	0.312844		LOC105375005	lncRNA	0
LOC105378924	lncRNA	0.000750585		LOC105379641	lncRNA	0
C1orf137	lncRNA	0		LOC105375008	lncRNA	0
LOC105378927	lncRNA	0		LOC105375009	lncRNA	0
LOC101929099	lncRNA	0.298622		LINC01015	lncRNA	0
LINC01525	lncRNA	0		HLA-F-AS1	lncRNA	0.00314295
LOC100996263	lncRNA	0		HCG4	lncRNA	0
LOC105378929	lncRNA	0		LOC105375010	lncRNA	0
LOC105378930	lncRNA	0		HCP5B	lncRNA	0.00317238
LOC107985447	lncRNA	0		HCG4B	lncRNA	0
LOC105378933	lncRNA	0.0111573		HCG9	lncRNA	0
LOC107985191	lncRNA	0		TRIM31-AS1	lncRNA	0
LOC101929147	lncRNA	1.48006		HCG17	lncRNA	0
WARS2-IT1	lncRNA	0.0142008		HCG18	lncRNA	0
LOC107985192	lncRNA	0.0116405		LOC105375012	lncRNA	0
LINC01780	lncRNA	0		LINC02569	lncRNA	0
HAO2-IT1	lncRNA	0		ABCF1-DT	lncRNA	0
LOC105378935	lncRNA	0		MDC1-AS1	lncRNA	0
LINC00622	lncRNA	0		IER3-AS1	lncRNA	0
LOC105378937	lncRNA	0		HCG20	lncRNA	0
LOC105378936	lncRNA	0.0766716		LINC00243	lncRNA	0
LOC105378938	lncRNA	0		LINC02570	lncRNA	0
LOC101929178	lncRNA	0		HCG21	lncRNA	0
LOC105378939	lncRNA	0		PSORS1C3	lncRNA	0
LOC105378940	lncRNA	0		HCG27	lncRNA	0
LOC107985522	lncRNA	0.0219483		LINC02571	lncRNA	0
LOC101929788	lncRNA	0.00493378		LOC112267902	lncRNA	0
LOC107985523	lncRNA	0		MICA-AS1	lncRNA	0
LINC00623	lncRNA	1.11778		LINC01149	lncRNA	0
LOC107985193	lncRNA	0.000240468		HCP5	lncRNA	0.785959
SRGAP2-AS1	lncRNA	0		HCG26	lncRNA	0.298232
LOC107985194	lncRNA	0		MICB-DT	lncRNA	0.00902586
LINC01691	lncRNA	0		DDX39B-AS1	lncRNA	0
LOC105371175	lncRNA	0		ATP6V1G2-DDX39B	lncRNA	2.65875e-33
LOC107985200	lncRNA	0.119719		LOC100287329	lncRNA	0
LOC101927452	lncRNA	0		LOC105375019	lncRNA	0
LOC112268275	lncRNA	0		LOC105375018	lncRNA	0
LOC105371209	lncRNA	0		LOC105375020	lncRNA	0
LOC100996732	lncRNA	0.0343153		MSH5-SAPCD1	lncRNA	0
LINC01632	lncRNA	0		SAPCD1-AS1	lncRNA	0
LOC105371216	lncRNA	0		LOC107986588	lncRNA	0
LOC105371217	lncRNA	0		C2-AS1	lncRNA	0
LOC105371219	lncRNA	0		LOC100507547	lncRNA	0.0442227
LOC103091866	lncRNA	0.546618		PPT2-EGFL8	lncRNA	0
LOC100996740	lncRNA	0.399531		HCG23	lncRNA	0
LOC105371312	lncRNA	0.554928		LOC107986589	lncRNA	0.427473
LOC105371288	lncRNA	0.0372881		HLA-DQB1-AS1	lncRNA	5.32502
LOC107985593	lncRNA	0		LOC102725019	lncRNA	0
LIX1L-AS1	lncRNA	0.0937434		PSMB8-AS1	lncRNA	0
LOC107985594	lncRNA	0		LOC100294145	lncRNA	0
LINC01719	lncRNA	0.0315675		LOC105375021	lncRNA	0.00463547
LOC105371254	lncRNA	0.00306051		HCG24	lncRNA	0
LOC112268274	lncRNA	0.0131666		LOC105375022	lncRNA	0
LOC105371235	lncRNA	0		HCG25	lncRNA	0
LOC105371233	lncRNA	0		LOC101929243	lncRNA	3.82749
LOC107985591	lncRNA	0		LOC105375028	lncRNA	0
LOC105371231	lncRNA	0.00874435		PANDAR	lncRNA	1.93611
LINC00624	lncRNA	0		DINOL	lncRNA	0.0984716
LOC102723321	lncRNA	0		LOC105375045	lncRNA	0
LOC105371230	lncRNA	0		LOC101929535	lncRNA	0
LOC105371229	lncRNA	0		LOC105375055	lncRNA	0
LOC105371228	lncRNA	0.0553632		LOC107986597	lncRNA	0.21345
LOC105371227	lncRNA	0.0818125		LOC107986600	lncRNA	0
LOC101927468	lncRNA	0		LOC107986601	lncRNA	0
LINC01731	lncRNA	0		LOC101927082	lncRNA	0
LOC284561	lncRNA	0.00563185		MLIP-AS1	lncRNA	0
LOC105371225	lncRNA	0.00106717		LOC105375098	lncRNA	0
LINC01138	lncRNA	1.06494		LOC105377836	lncRNA	0
LOC105371224	lncRNA	0.0287625		LOC105377839	lncRNA	0
LOC105371222	lncRNA	0.00243218		LOC105377844	lncRNA	0
LOC112268272	lncRNA	0.0374831		LOC102723883	lncRNA	0
LOC101929790	lncRNA	0.0050063		LOC101928307	lncRNA	0
LOC102723348	lncRNA	0		HMGN3-AS1	lncRNA	0.410489
LOC105371403	lncRNA	0.0121857		LOC105377867	lncRNA	0.00395283
LINC00869	lncRNA	1.47282		LINC01621	lncRNA	0
LOC105371406	lncRNA	0		LINC01526	lncRNA	0
LOC105371427	lncRNA	0.0651026		LOC105377874	lncRNA	0
LOC105371433	lncRNA	0.460834		LOC105377875	lncRNA	0
FALEC	lncRNA	0.0702681		LINC01590	lncRNA	0.118038
LOC100289061	lncRNA	0.0298057		LOC105377887	lncRNA	0.0565042
ADAMTSL4-AS1	lncRNA	0.0380097		LOC105377893	lncRNA	0
LOC107985203	lncRNA	0.0550731		LOC105377909	lncRNA	0
LOC112268239	lncRNA	0.116263		LOC105377910	lncRNA	0
CTXND2	lncRNA	0		LOC101927365	lncRNA	0.200698
LOC107985204	lncRNA	0		LOC105377917	lncRNA	0
LOC105371438	lncRNA	0		LOC101927664	lncRNA	0
LOC100507670	lncRNA	0.441822		LOC105377963	lncRNA	0
TDRKH-AS1	lncRNA	0.238043		LOC101927919	lncRNA	0.284579
LOC100132111	lncRNA	0.327896		LOC112267973	lncRNA	0
LOC105371441	lncRNA	0		LOC101928140	lncRNA	0
LOC105371442	lncRNA	0		LOC105378000	lncRNA	0
LOC101927949	lncRNA	0.00919267		LOC101928326	lncRNA	0
LOC112268240	lncRNA	0		LOC105378023	lncRNA	0
FLG-AS1	lncRNA	0.00137868		LOC107986659	lncRNA	0.0865602
LINC00302	lncRNA	0		LOC107986660	lncRNA	0.0928083
LOC105371444	lncRNA	0		SYNE1-AS1	lncRNA	0.0100819
LOC105371445	lncRNA	0		LOC107986662	lncRNA	0
LINC01527	lncRNA	0		LOC105378073	lncRNA	0
LOC105371446	lncRNA	0		LOC112267967	lncRNA	0
LOC101928009	lncRNA	0		SYNJ2-IT1	lncRNA	0
LOC101928034	lncRNA	0.0537725		LOC105378088	lncRNA	0
LOC101928059	lncRNA	0.71179		LOC105378100	lncRNA	0.00311286
LOC101928101	lncRNA	0.0171247		CAHM	lncRNA	0.353353
LOC105371449	lncRNA	0.214791		LOC105378113	lncRNA	0
DCST1-AS1	lncRNA	0.24409		LINC00602	lncRNA	0
LOC105371450	lncRNA	0.0909314		LOC101929297	lncRNA	0
RUSC1-AS1	lncRNA	9.58532		LOC107986668	lncRNA	0.00524998
ASH1L-AS1	lncRNA	1.41407		LOC105378118	lncRNA	0
LOC105371452	lncRNA	0.0899953		RPS6KA2-AS1	lncRNA	0
LOC107985207	lncRNA	0.076087		LOC107986547	lncRNA	0
LOC107985209	lncRNA	0.390492		LOC105378135	lncRNA	0
LOC107985210	lncRNA	0		LOC107986548	lncRNA	0
LOC107985208	lncRNA	0.0455849		LOC105378137	lncRNA	0
LOC105371729	lncRNA	0.0976884		LOC105378139	lncRNA	0
LOC101928177	lncRNA	0		LOC105378144	lncRNA	0.0135326
LOC105371453	lncRNA	0.646068		LOC107986551	lncRNA	0
LOC102724222	lncRNA	0		LOC102724357	lncRNA	0
LOC107985211	lncRNA	0.00590812		LINC00242	lncRNA	0.00726719
LOC105371456	lncRNA	0		LINC00574	lncRNA	0
LOC105371455	lncRNA	0		LOC105378149	lncRNA	0
LOC101928202	lncRNA	0		LOC101929614	lncRNA	0.00172759
LOC105371457	lncRNA	0		LOC107986676	lncRNA	0.00158526
LOC105371458	lncRNA	0		LOC105378157	lncRNA	0.00280179
LOC105371459	lncRNA	0		LOC107986751	lncRNA	0
KIRREL1-IT1	lncRNA	0		LOC105375113	lncRNA	0
LINC01704	lncRNA	0		LOC101929756	lncRNA	0
LOC105371460	lncRNA	0		LOC105375114	lncRNA	0
LOC107985213	lncRNA	0.00922407		LOC102723672	lncRNA	0
LOC105371461	lncRNA	0.139745		LOC100507642	lncRNA	0.00118213
CADM3-AS1	lncRNA	0.00522262		LOC105375115	lncRNA	0
LOC105371462	lncRNA	0.00625326		LOC105375119	lncRNA	0.063738
LOC107985215	lncRNA	0.0101255		LOC107986759	lncRNA	0
LOC101928264	lncRNA	0		RBAKDN	lncRNA	0.0216763
LOC105371464	lncRNA	0		LOC107986696	lncRNA	0.012363
LOC107985217	lncRNA	0.00128245		LOC105379719	lncRNA	0.0269136
LOC107985216	lncRNA	0.00470162		LOC101927811	lncRNA	2.54601
SNHG28	lncRNA	0.011818		LOC107986775	lncRNA	0
LINC01133	lncRNA	0		LOC107986778	lncRNA	0
LOC107985219	lncRNA	0		LOC105375194	lncRNA	0
LOC105371466	lncRNA	0.0113701		LOC100506236	lncRNA	0
LOC105371467	lncRNA	0		HOXA11-AS	lncRNA	0
LOC105371468	lncRNA	0		LOC107986703	lncRNA	0
LOC105371470	lncRNA	0.0818747		LOC101928168	lncRNA	0
LOC101928372	lncRNA	0		LINC00997	lncRNA	0.209104
LOC105371472	lncRNA	0.0425844		POU6F2-AS1	lncRNA	0
LOC107985221	lncRNA	0.0351815		LOC105375243	lncRNA	0
LOC105371473	lncRNA	0		LOC105375248	lncRNA	0
LOC102724329	lncRNA	0.0805983		LOC105375250	lncRNA	0
LOC105371475	lncRNA	0		LOC105375258	lncRNA	0
LOC105373471	lncRNA	0		LOC105375259	lncRNA	0.266226
LOC105371497	lncRNA	0.0102729		LINC01952	lncRNA	0
LOC102724358	lncRNA	0		HPVC1	lncRNA	0
LOC107985223	lncRNA	0		EGFR-AS1	lncRNA	0.00410541
LOC101928404	lncRNA	0		LOC100240728	lncRNA	0
LOC100505795	lncRNA	0		DKFZp434L192	lncRNA	0
LOC107985451	lncRNA	0		LOC105375295	lncRNA	0
LOC107985452	lncRNA	0		LOC105375297	lncRNA	0
LOC102725140	lncRNA	0		LOC101929022	lncRNA	0
LOC400794	lncRNA	0.00334051		LOC100287834	lncRNA	0
LOC105371581	lncRNA	0		LOC105375319	lncRNA	0
LOC100147773	lncRNA	0.0523412		LOC105375321	lncRNA	0
LOC105371586	lncRNA	0.0166874		ABHD11-AS1	lncRNA	0.0370194
LOC112268276	lncRNA	0.00155835		LOC107986710	lncRNA	0
LINC01675	lncRNA	0.0208221		LOC107986713	lncRNA	0
LOC105371600	lncRNA	0		LOC107986714	lncRNA	0.0587067
LOC105371601	lncRNA	0		LOC107986716	lncRNA	0
LINC01363	lncRNA	0		LOC105375401	lncRNA	0
LOC101928512	lncRNA	0.0127203		LOC107986826	lncRNA	0
LOC107985224	lncRNA	0.0158804		LOC105375427	lncRNA	0.407528
LOC100505918	lncRNA	0		LOC107986830	lncRNA	0
LOC101928565	lncRNA	0		LOC102724094	lncRNA	1.67095
LOC105371604	lncRNA	0		LOC105375435	lncRNA	0
LINC00626	lncRNA	0		LOC107986833	lncRNA	0
LOC105371606	lncRNA	0		LOC105375440	lncRNA	0
LINC00970	lncRNA	0		LOC107986834	lncRNA	0
LOC101928596	lncRNA	0		LOC105375461	lncRNA	0
LOC107985745	lncRNA	0		LOC107986846	lncRNA	0
LOC105371608	lncRNA	0.0029258		LOC105375500	lncRNA	0.00679559
LINC01681	lncRNA	0		LOC100128325	lncRNA	0.0166388
LINC01142	lncRNA	0		LOC105375504	lncRNA	0
LOC101928650	lncRNA	0		LOC105375505	lncRNA	0
LOC105371610	lncRNA	0		LOC102724906	lncRNA	0
LOC105371611	lncRNA	0.0082239		LOC100506937	lncRNA	0
LOC105371614	lncRNA	0		LOC105375527	lncRNA	0
DNM3OS	lncRNA	0.00700641		LOC107986719	lncRNA	0
LOC102724528	lncRNA	0.664492		LOC105375542	lncRNA	0
LOC107985225	lncRNA	0		LOC105375543	lncRNA	0
LOC105371618	lncRNA	0		LOC105375544	lncRNA	0
LOC101928673	lncRNA	0.0943453		LOC105375547	lncRNA	0
LOC107985227	lncRNA	0.0637529		LOC101928466	lncRNA	0
LOC100506023	lncRNA	0.0817258		LOC105375548	lncRNA	0
LOC105371619	lncRNA	0		LOC101928605	lncRNA	0
GAS5	lncRNA	76.492		LOC112267987	lncRNA	0
LOC102724601	lncRNA	0.283235		OR2A1-AS1	lncRNA	0
LOC105371622	lncRNA	0.84035		LOC105375552	lncRNA	0
LOC101928696	lncRNA	0		LOC105375556	lncRNA	0
LOC105371623	lncRNA	0.0121504		LOC105375557	lncRNA	0
LOC107985228	lncRNA	0.0132229		LOC107986856	lncRNA	0.310931
LINC01657	lncRNA	0		LOC101928733	lncRNA	0.00184392
LOC105371625	lncRNA	0		LOC100134040	lncRNA	0
LINC01645	lncRNA	0		PRKAG2-AS1	lncRNA	0.0621365
LINC01741	lncRNA	0		LOC105375570	lncRNA	0
RASAL2-AS1	lncRNA	0.0100489		LOC105375571	lncRNA	0
LOC105371630	lncRNA	0.0264528		LINC01003	lncRNA	1.27911
LOC105371629	lncRNA	0		LOC105375579	lncRNA	0
LOC101928866	lncRNA	0		LOC101929998	lncRNA	0
LOC105371631	lncRNA	0		LOC112267989	lncRNA	0
C1orf220	lncRNA	0.219384		HTR5A-AS1	lncRNA	0.00214872
LOC105371632	lncRNA	0.12565		LOC105375592	lncRNA	0.0168977
LOC646976	lncRNA	0.0364606		LOC107986863	lncRNA	0.0315977
LOC102724754	lncRNA	0.00146831		LOC100506302	lncRNA	1.84035
LOC105371635	lncRNA	0		LOC105375599	lncRNA	0
LOC107985229	lncRNA	0.00560647		LINC00244	lncRNA	0
LOC101928933	lncRNA	0.0990711		MNX1-AS2	lncRNA	0.0296752
FLJ23867	lncRNA	0.0961588		LOC105375613	lncRNA	0.00236905
LHX4-AS1	lncRNA	0.0495043		LOC105377773	lncRNA	0
LOC105371637	lncRNA	0.00808937		LOC105377778	lncRNA	0
OVAAL	lncRNA	0		LOC401442	lncRNA	0
LOC107985230	lncRNA	0.00703124		LOC112268020	lncRNA	0
LOC105371638	lncRNA	0.00359767		LOC286083	lncRNA	0.00188955
KIAA1614-AS1	lncRNA	0.209359		LOC105379585	lncRNA	0
LINC01732	lncRNA	0.0599407		LOC105377775	lncRNA	0
LINC01699	lncRNA	0		LOC105379586	lncRNA	0
LOC107985454	lncRNA	0		LOC101927752	lncRNA	0.586042
LOC107985232	lncRNA	0.00131736		LOC105377779	lncRNA	0
LOC105371640	lncRNA	0		LOC100131395	lncRNA	0.00101957
LOC105371642	lncRNA	0		KBTBD11-OT1	lncRNA	0
LOC107985233	lncRNA	0		LOC101928058	lncRNA	0
LINC01344	lncRNA	0		LOC107986865	lncRNA	0.0675824
LINC00272	lncRNA	0		LOC105377796	lncRNA	0
LINC01688	lncRNA	0		LOC100287015	lncRNA	0.618051
LOC647070	lncRNA	0.0807606		LOC107986909	lncRNA	0
LAMC1-AS1	lncRNA	0		LOC105377799	lncRNA	0
LOC105371646	lncRNA	0		LINC00965	lncRNA	0
SMG7-AS1	lncRNA	0.0619306		LOC105377801	lncRNA	0
LOC107985235	lncRNA	0.00819242		LOC105379215	lncRNA	0
LOC102724830	lncRNA	0.0353857		LOC107986912	lncRNA	0
LOC107985236	lncRNA	0.00741065		LOC105379216	lncRNA	0
LOC102724857	lncRNA	0		FAM66E	lncRNA	0.00216188
LOC105371648	lncRNA	0		LOC105379222	lncRNA	0.00235132
LOC105371649	lncRNA	0		LOC105379227	lncRNA	0
LOC107985238	lncRNA	0		LOC102724880	lncRNA	0.0141649
LINC01633	lncRNA	0		LOC101929128	lncRNA	0.0101385
LOC105371651	lncRNA	0		LOC157273	lncRNA	0
LOC107985455	lncRNA	0		LOC105379228	lncRNA	0
LOC107985239	lncRNA	0		LINC00599	lncRNA	0
LINC01350	lncRNA	0		LOC105379234	lncRNA	0
GS1-204I12.4	lncRNA	0		LOC105379237	lncRNA	0
LOC105371654	lncRNA	0.00140499		LOC101929290	lncRNA	0.0308714
LOC102724919	lncRNA	0.0149852		LOC100129129	lncRNA	0.0174358
PACERR	lncRNA	0.053086		LOC112268017	lncRNA	0
LINC01036	lncRNA	0		LOC105379245	lncRNA	0
LOC105371655	lncRNA	0		LOC105379246	lncRNA	0
LINC01037	lncRNA	0.0666333		FAM66D	lncRNA	0.021301
LOC105371656	lncRNA	0.00903289		LOC340357	lncRNA	0
LOC105371657	lncRNA	0		LINC00681	lncRNA	0
LINC01701	lncRNA	0		LOC105379308	lncRNA	0
LOC105371659	lncRNA	0		LOC105379316	lncRNA	0.00987975
LOC105371658	lncRNA	0		LOC107986922	lncRNA	0
LINC01351	lncRNA	0		LOC105379322	lncRNA	0.104855
LINC01720	lncRNA	0		LOC105379326	lncRNA	0.0181488
LINC01680	lncRNA	0		LOC112268025	lncRNA	0
LOC107985457	lncRNA	0		LOC105379355	lncRNA	0.0525392
LOC105371661	lncRNA	0		LOC105379360	lncRNA	0
LOC105371664	lncRNA	0.0181038		NRG1-IT3	lncRNA	0
LOC107985241	lncRNA	0.226909		LOC105379378	lncRNA	0.00654927
LOC105371665	lncRNA	0		LOC102723701	lncRNA	0.0995549
LOC105371668	lncRNA	0		LOC105379391	lncRNA	0
LOC105371667	lncRNA	0		LOC105375812	lncRNA	0.00566612
LINC01032	lncRNA	0.021258		LOC105375845	lncRNA	0
LINC01031	lncRNA	0		LINC01606	lncRNA	0
LOC107985242	lncRNA	0		LINC00588	lncRNA	0
LOC105371670	lncRNA	0		LOC107986948	lncRNA	0.0301336
LOC107985458	lncRNA	0		LOC101929759	lncRNA	0.682037
LOC105371671	lncRNA	0		LOC105375899	lncRNA	0
LOC105371672	lncRNA	0		LOC107986893	lncRNA	0
LINC01724	lncRNA	0		LOC105375921	lncRNA	0
LOC105371674	lncRNA	0		LOC105375622	lncRNA	0
LOC105371675	lncRNA	0		RBM12B-AS1	lncRNA	0.563943
LOC105371677	lncRNA	0		LOC105375645	lncRNA	0.0263945
MIR181A1HG	lncRNA	0.0511759		LOC107986896	lncRNA	0
LOC105371679	lncRNA	0		LOC100288748	lncRNA	0
LINC01222	lncRNA	0		LOC105375676	lncRNA	0.00614813
LINC01221	lncRNA	0		LOC105375679	lncRNA	0
LOC107985243	lncRNA	0		LOC107986962	lncRNA	0
LOC400800	lncRNA	0		LOC107986898	lncRNA	1.06385
LOC105371680	lncRNA	0		LOC105375701	lncRNA	0
LOC105371682	lncRNA	0		LOC105375703	lncRNA	0
LOC107985244	lncRNA	0		LOC107986964	lncRNA	0
LINC00862	lncRNA	0.0131496		LOC105375709	lncRNA	0
LOC107985459	lncRNA	0		LOC105375713	lncRNA	0.0757938
LOC101929224	lncRNA	0.0390212		FAM83A-AS1	lncRNA	0
LOC107985245	lncRNA	0.0382916		LOC105375738	lncRNA	0.00547067
LOC101929305	lncRNA	0.0105226		LOC105375742	lncRNA	0
LOC101929326	lncRNA	0		LOC105375744	lncRNA	0
LOC101929343	lncRNA	0.0144614		LOC105375747	lncRNA	0
LOC101929367	lncRNA	0		ASAP1-IT2	lncRNA	0
IPO9-AS1	lncRNA	1.10598		ASAP1-IT1	lncRNA	0
LOC112268254	lncRNA	0.135063		HPYR1	lncRNA	0
ELF3-AS1	lncRNA	0.0833092		LOC105375767	lncRNA	0
LOC105371684	lncRNA	0		LOC101927798	lncRNA	0
LOC105371683	lncRNA	0		LOC105375775	lncRNA	0
LOC101929388	lncRNA	0		LINC01300	lncRNA	0
LOC105371686	lncRNA	0.00701386		LOC101928037	lncRNA	0.0178438
LINC01136	lncRNA	0.0508042		LOC105375790	lncRNA	0.00967895
LOC102723529	lncRNA	0.002823		LOC107983985	lncRNA	0.0133687
LOC107985249	lncRNA	0		LOC105375791	lncRNA	0
LOC105371688	lncRNA	0		LOC101928087	lncRNA	0
LINC00260	lncRNA	0.0197711		LOC105375794	lncRNA	0
LOC105371689	lncRNA	0		C8orf31	lncRNA	0.0711881
LINC00303	lncRNA	0		LOC105375795	lncRNA	0.0438858
LINC00628	lncRNA	0		MAFA-AS1	lncRNA	0
LOC105371692	lncRNA	0.0717996		LOC100310756	lncRNA	1.561
LOC105371695	lncRNA	0		LOC105375799	lncRNA	0
LOC105371694	lncRNA	0		BREA2	lncRNA	0.0153932
LOC101929459	lncRNA	0		LOC101928160	lncRNA	0
LEMD1-AS1	lncRNA	0.00208428		FAM83H-AS1	lncRNA	0.00318022
LOC105371698	lncRNA	0		LOC101928902	lncRNA	0.00244023
BLACAT1	lncRNA	0.00667642		LOC100996662	lncRNA	0.000732629
LOC284577	lncRNA	0		ZNF252P-AS1	lncRNA	0.042574
LOC284578	lncRNA	0		LOC107987041	lncRNA	0
LOC105371701	lncRNA	0		FAM138C	lncRNA	0
LOC105371702	lncRNA	0.0136425		LINC01230	lncRNA	0
LOC107985250	lncRNA	0		LOC107987049	lncRNA	0
LOC284581	lncRNA	0		BNC2-AS1	lncRNA	0
LOC103021296	lncRNA	0.00987296		FOCAD-AS1	lncRNA	0.0446039
LOC105372857	lncRNA	10.2484		CDKN2A-AS1	lncRNA	0.0497671
LOC105372869	lncRNA	0		IFT74-AS1	lncRNA	0.0685885
LOC105372873	lncRNA	0		LOC105376014	lncRNA	0.804826
LOC105372879	lncRNA	0.0450157		LOC107987060	lncRNA	0
LOC107984109	lncRNA	0		LOC114224	lncRNA	0
LOC107985251	lncRNA	0.00251194		LOC105376023	lncRNA	0
LOC105372880	lncRNA	0.0755801		DNAJB5-AS1	lncRNA	0.00953227
MIR29B2CHG	lncRNA	0.317185		LOC105376026	lncRNA	0
LOC148696	lncRNA	0.00805489		LOC105376039	lncRNA	0.0235743
LOC107985253	lncRNA	0		FAM201A	lncRNA	0.328588
LOC105372887	lncRNA	0		LOC105376044	lncRNA	0
LOC105372884	lncRNA	0		LOC105376045	lncRNA	0
LOC105372888	lncRNA	0		LOC554249	lncRNA	0.173252
LOC105372889	lncRNA	0		LOC107986992	lncRNA	0
LOC107985460	lncRNA	0		LOC112268033	lncRNA	0
LINC01735	lncRNA	0		LOC112268034	lncRNA	0
LOC105372891	lncRNA	0		LOC102724431	lncRNA	0
LOC105372892	lncRNA	0		LOC105369249	lncRNA	0
LINC01717	lncRNA	0		LOC107986995	lncRNA	0
LOC107985255	lncRNA	0		LOC107986998	lncRNA	0.00201258
LINC01774	lncRNA	0		LOC112268035	lncRNA	0.0146478
LOC105372896	lncRNA	0		FAM27E2	lncRNA	0.0546609
LINC01696	lncRNA	0		LOC105376063	lncRNA	0.0191354
LINC01698	lncRNA	0		FAM74A7	lncRNA	0
LOC105372898	lncRNA	0		LOC103908605	lncRNA	0.563067
LOC107985256	lncRNA	0		LOC102724818	lncRNA	0
LOC101930114	lncRNA	0.0520363		LOC105379434	lncRNA	0
LOC105372901	lncRNA	0.00569589		LOC107987066	lncRNA	0
KCNH1-IT1	lncRNA	0		FAM74A6	lncRNA	0
LOC105372902	lncRNA	0.0567764		LOC105379249	lncRNA	0
LOC107985258	lncRNA	0.0544658		LOC105379435	lncRNA	0
LINC00467	lncRNA	5.67248		FAM27C	lncRNA	0.819326
LOC107985259	lncRNA	0.00563081		LOC105379807	lncRNA	0.0455849
LOC107985261	lncRNA	0		LOC102724238	lncRNA	0.12486
LOC107985260	lncRNA	0		LOC728673	lncRNA	0.685605
LOC105372903	lncRNA	0.493248		LOC107987006	lncRNA	0
LINC01693	lncRNA	0		LOC107987003	lncRNA	0
LOC91548	lncRNA	0.0130756		LOC105379814	lncRNA	0
LOC102723727	lncRNA	0.014423		LOC105379442	lncRNA	0
LOC101929541	lncRNA	0		LOC107987009	lncRNA	0
LOC107985262	lncRNA	0.00629815		LOC105379257	lncRNA	0
LOC105372906	lncRNA	0.270079		LOC102724507	lncRNA	0
LOC105372907	lncRNA	0		LOC105379444	lncRNA	0.301368
LOC105372908	lncRNA	0		LOC105379445	lncRNA	0
LINC01740	lncRNA	0		LOC105379250	lncRNA	0.00361166
LOC102723761	lncRNA	0.0574947		LOC107987071	lncRNA	0
LOC105372912	lncRNA	0		LOC105379252	lncRNA	0
PROX1-AS1	lncRNA	0.00168408		LOC107987072	lncRNA	0.249144
LOC105372911	lncRNA	0		LOC107987073	lncRNA	0
LOC107985263	lncRNA	0.864088		LOC105379451	lncRNA	0
LOC105372916	lncRNA	0		LOC105379452	lncRNA	0
LOC105372915	lncRNA	0		LOC107987074	lncRNA	0
LOC105372919	lncRNA	0.0416217		LOC105379453	lncRNA	0
LOC102723833	lncRNA	0		C9orf135-AS1	lncRNA	0
LOC105372918	lncRNA	0		LINC01474	lncRNA	0
LOC107985596	lncRNA	0		LOC107987031	lncRNA	0
LOC107985461	lncRNA	0		LOC105376105	lncRNA	0
LOC105372920	lncRNA	0		LOC107987086	lncRNA	0
SPATA17-AS1	lncRNA	0		DAPK1-IT1	lncRNA	0
LINC00210	lncRNA	0		LOC107987032	lncRNA	0
LOC105372922	lncRNA	0		LOC105376142	lncRNA	0
LINC01653	lncRNA	0		LOC105376146	lncRNA	0
LOC105372923	lncRNA	0		LOC101929748	lncRNA	0.00214872
C1orf143	lncRNA	0.0186064		BARX1-AS1	lncRNA	0
LOC105372924	lncRNA	0		LOC107987104	lncRNA	0
LINC01710	lncRNA	0		LOC286359	lncRNA	0
LYPLAL1-AS1	lncRNA	0.0261922		LOC105376171	lncRNA	0.0160013
LOC107984018	lncRNA	0.00273011		LOC112268051	lncRNA	0.0133211
LOC102723886	lncRNA	0		LOC105376182	lncRNA	0
LOC107985272	lncRNA	0		LOC107987120	lncRNA	0
LOC105372926	lncRNA	0.0146731		LOC105376225	lncRNA	0
LOC107985281	lncRNA	0		PAPPA-AS1	lncRNA	0.00955297
LOC105373475	lncRNA	0		LINC01613	lncRNA	0
LOC105372929	lncRNA	0		LOC100505588	lncRNA	0.013788
LOC105372928	lncRNA	0		LOC105376271	lncRNA	0.0464656
LINC01352	lncRNA	0		PTGES2-AS1	lncRNA	0.047853
HLX-AS1	lncRNA	0		LOC105376286	lncRNA	0.0254152
LOC105372930	lncRNA	0		LOC100272217	lncRNA	0.217961
LOC101929750	lncRNA	0.0704515		LOC105376306	lncRNA	0.305411
LOC107985296	lncRNA	0.0170769		LOC107987136	lncRNA	0.00163795
LOC105372932	lncRNA	0		LOC105376308	lncRNA	0
C1orf140	lncRNA	0		LINC02247	lncRNA	0
LOC105372934	lncRNA	0		LOC107987139	lncRNA	0.0042492
LOC107985462	lncRNA	0		NALT1	lncRNA	0.0741072
LOC105372937	lncRNA	0		LOC105376327	lncRNA	0
LOC105372945	lncRNA	0.00901496		ARRDC1-AS1	lncRNA	3.7924
LOC107985300	lncRNA	0.0152766		LOC107987145	lncRNA	0
LINC01655	lncRNA	0		LOC112267861	lncRNA	0
LINC02257	lncRNA	0.0127639		LOC112267861	lncRNA	0
LINC02474	lncRNA	0		LOC105376332	lncRNA	0
LINC01705	lncRNA	0		LOC102723376	lncRNA	0
LOC105372956	lncRNA	0.0183826		LOC105376357	lncRNA	0
TAF1A-AS1	lncRNA	0.357175		LOC105376367	lncRNA	0
LOC107985318	lncRNA	0		LOC105376371	lncRNA	0
LOC105372984	lncRNA	0.0876021		LOC105376382	lncRNA	0
LOC102724046	lncRNA	0		LOC105376383	lncRNA	0
LOC107985323	lncRNA	0		LOC102723629	lncRNA	0
LOC105373025	lncRNA	0		LOC105376386	lncRNA	0
LOC105373034	lncRNA	0		GATA3-AS1	lncRNA	0.243162
LOC105373281	lncRNA	0		LOC101928298	lncRNA	0
LOC105373041	lncRNA	0.0395792		LOC105376415	lncRNA	0
LOC105373061	lncRNA	0		LOC105376421	lncRNA	0
LOC105373056	lncRNA	0		LOC105376437	lncRNA	0
LOC101927143	lncRNA	0		LOC107984180	lncRNA	0
LOC101927164	lncRNA	0.374759		LOC105376441	lncRNA	0
LOC102723817	lncRNA	0		NEBL-AS1	lncRNA	0
LOC105373106	lncRNA	0		LOC105376448	lncRNA	0
LOC107985338	lncRNA	0.00236038		LOC105376460	lncRNA	0
LOC105373108	lncRNA	0		LOC102724245	lncRNA	0
LOC105373109	lncRNA	0		LOC101929180	lncRNA	0
LOC105373110	lncRNA	0.0402879		LOC107984216	lncRNA	0
LOC102723834	lncRNA	0.00490618		LOC105376474	lncRNA	0
LOC107985352	lncRNA	0		LOC102724333	lncRNA	0
LINC01703	lncRNA	0.0695284		LOC107984172	lncRNA	0
LOC101927247	lncRNA	0		LOC107984173	lncRNA	0
LOC105373115	lncRNA	0		LOC105376482	lncRNA	0.014313
LOC105373116	lncRNA	0		PARD3-AS1	lncRNA	0
ITPKB-IT1	lncRNA	0.0046462		LOC105376494	lncRNA	0
LOC105373117	lncRNA	0		LOC107984177	lncRNA	0
LOC105373119	lncRNA	0		LOC105378267	lncRNA	0
LOC107985354	lncRNA	0.00410752		LOC107984225	lncRNA	0
LINC01641	lncRNA	0		LOC105378274	lncRNA	0
LOC105373122	lncRNA	0		LOC102724264	lncRNA	0
LOC107985355	lncRNA	0.0396928		LINC00619	lncRNA	0.0057625
IBA57-AS1	lncRNA	0		LOC102724350	lncRNA	0
OBSCN-AS1	lncRNA	0.0227698		LOC102724603	lncRNA	0
LOC105373143	lncRNA	0		ARHGAP22-IT1	lncRNA	0
LOC105373158	lncRNA	0		LOC105378298	lncRNA	0.0710242
LOC112267873	lncRNA	0.000430789		LOC102724719	lncRNA	0
LOC102723935	lncRNA	0		LINC01468	lncRNA	0
LOC105373159	lncRNA	0.0719724		JMJD1C-AS1	lncRNA	0.258197
LOC101927478	lncRNA	0		LOC105378337	lncRNA	0
LOC105373161	lncRNA	0		LOC105378356	lncRNA	0
LOC107985464	lncRNA	0		LOC107984243	lncRNA	0.893094
LOC105373162	lncRNA	0		LOC101929347	lncRNA	0
LINC01682	lncRNA	0		LOC105378373	lncRNA	0
LOC105373163	lncRNA	0		LOC107984246	lncRNA	0
LINC01736	lncRNA	0		LOC107984247	lncRNA	1.7032
LOC105373164	lncRNA	0		LOC105378393	lncRNA	0.139352
LOC107985357	lncRNA	0		LOC107984181	lncRNA	0
LOC107985358	lncRNA	0.372127		LOC105378401	lncRNA	0
LOC105373166	lncRNA	0		LOC101929646	lncRNA	0
LOC107985359	lncRNA	0		LOC107987150	lncRNA	0.0349113
LOC101927604	lncRNA	0		LOC105378416	lncRNA	0
LOC105373167	lncRNA	0		FAS-AS1	lncRNA	0.16968
LOC112268256	lncRNA	0.224985		LOC105378453	lncRNA	0
LOC107985360	lncRNA	0.0772196		LOC105378456	lncRNA	0
TSNAX-DISC1	lncRNA	0.0243207		LOC105378455	lncRNA	0
DISC2	lncRNA	0.00146039		SORCS3-AS1	lncRNA	0
LINC00582	lncRNA	0		LOC105378468	lncRNA	0
LOC105373170	lncRNA	0		LOC105378472	lncRNA	0
DISC1-IT1	lncRNA	0		LOC105378480	lncRNA	0
LOC105373172	lncRNA	0		LOC105378483	lncRNA	0.041527
LOC105373171	lncRNA	0		LOC102724589	lncRNA	0
LOC101929902	lncRNA	0.00168828		LOC105378500	lncRNA	0
LOC105373196	lncRNA	0		LOC107987151	lncRNA	0
LOC105373198	lncRNA	0		LINC01561	lncRNA	0.01087
LINC01745	lncRNA	0		LOC105378533	lncRNA	0
LINC01744	lncRNA	0		LOC107984276	lncRNA	0
LOC107983960	lncRNA	0		LOC105378536	lncRNA	0.0190288
LOC101927711	lncRNA	0		LOC107984184	lncRNA	0
LOC105373201	lncRNA	0		LOC105378541	lncRNA	0
LOC107985361	lncRNA	0.345691		TEX36-AS1	lncRNA	0
LOC107985362	lncRNA	0		LOC105378550	lncRNA	0.0033364
LOC107985363	lncRNA	0		LOC728327	lncRNA	0
LOC105373206	lncRNA	0		LOC105378556	lncRNA	0.00612036
LOC101927765	lncRNA	0.959778		LOC105378562	lncRNA	0
LINC01354	lncRNA	0		TCERG1L-AS1	lncRNA	0.0185729
LOC107985465	lncRNA	0		LOC105378567	lncRNA	0
LINC00184	lncRNA	0.00518793		C10orf91	lncRNA	0.057701
LOC101927787	lncRNA	0		LINC01167	lncRNA	0
LOC105373209	lncRNA	0.0111711		LOC105378576	lncRNA	0.0192347
LOC105373208	lncRNA	0.0275625		LINC01001	lncRNA	0.00673818
LINC01132	lncRNA	0.00150041		LOC112268070	lncRNA	0
LOC105373210	lncRNA	0		LOC388572	lncRNA	0
LOC107985364	lncRNA	0.00173419		LOC101930129	lncRNA	0
PP2672	lncRNA	0		LOC105376504	lncRNA	0.11495
LOC107985365	lncRNA	0.00201306		LOC105376505	lncRNA	0.206234
LOC105373211	lncRNA	0.0280179		LOC692247	lncRNA	0.0377322
LOC101927851	lncRNA	0.0458944		LOC107987157	lncRNA	0
LOC107985366	lncRNA	0.0566024		KRTAP5-AS1	lncRNA	0
LINC01348	lncRNA	0.00661319		FAM99A	lncRNA	0
LOC105373215	lncRNA	0.00210451		FAM99B	lncRNA	0
LOC105373212	lncRNA	0.00254405		LOC100505570	lncRNA	0
LGALS8-AS1	lncRNA	0.0344254		LOC107984299	lncRNA	0.0037809
LOC107985367	lncRNA	0.152829		MRPL23-AS1	lncRNA	0.00314477
LOC105373218	lncRNA	0.049762		LINC01219	lncRNA	0
LOC107985368	lncRNA	0		H19	lncRNA	0.0187953
LOC105373220	lncRNA	0		LOC105376527	lncRNA	0.100781
LINC01139	lncRNA	0		BGLT3	lncRNA	0
LOC105373222	lncRNA	0		LOC107984304	lncRNA	0
LOC105373223	lncRNA	0		LOC107984305	lncRNA	0.84198
LOC105373225	lncRNA	0		LOC283299	lncRNA	0
CHRM3-AS2	lncRNA	0		LOC107984307	lncRNA	0
LOC105373224	lncRNA	0		LOC107984308	lncRNA	0
LOC107985369	lncRNA	0		LOC644656	lncRNA	0.900929
LOC105373228	lncRNA	0		LOC105369149	lncRNA	0.019576
LOC100506929	lncRNA	0		LOC105376556	lncRNA	0
LOC105373230	lncRNA	0		LOC105376558	lncRNA	0
LOC105373233	lncRNA	0.0895741		LOC107984316	lncRNA	0.595668
LOC105373231	lncRNA	0		LOC105376577	lncRNA	0.156024
LOC105373235	lncRNA	0		LOC100126784	lncRNA	0
LOC105373234	lncRNA	0		PAUPAR	lncRNA	0
LOC107985466	lncRNA	0		LOC101928385	lncRNA	0
LINC01347	lncRNA	0.0563759		FBXO3-AS1	lncRNA	0
LOC339529	lncRNA	0.00334877		LOC105376619	lncRNA	0
LOC105373258	lncRNA	0		LOC105376649	lncRNA	0
LOC440742	lncRNA	0		LOC101928812	lncRNA	0.199936
LOC112268257	lncRNA	0		LOC101928894	lncRNA	0.00719234
LOC105373261	lncRNA	0		LOC101060224	lncRNA	0
LOC105373260	lncRNA	0.00651753		LOC105369318	lncRNA	0.00942981
LOC105373262	lncRNA	1.13264		LOC107984333	lncRNA	0.0914535
LOC107985371	lncRNA	0.0177208		LOC105369340	lncRNA	0.734107
LOC105373264	lncRNA	0.222195		LOC107984366	lncRNA	0
LOC107985372	lncRNA	0		LOC100996455	lncRNA	0.0323737
LOC112268258	lncRNA	0.0477931		LOC728975	lncRNA	0.617908
LOC101928068	lncRNA	0.0617332		LOC105369351	lncRNA	0.0522866
LOC107985725	lncRNA	0.00390573		LOC107984344	lncRNA	0.473684
LOC105373265	lncRNA	0.00837822		LINC01488	lncRNA	0
KIF26B-AS1	lncRNA	0		ANO1-AS2	lncRNA	0
LOC101928089	lncRNA	0.00229036		LINC01537	lncRNA	0
LOC105373270	lncRNA	0		LOC100287837	lncRNA	0.0962748
LOC105373269	lncRNA	0.00180632		LOC100506113	lncRNA	0.107838
LOC107985599	lncRNA	0.00153831		LOC101928837	lncRNA	0
LOC107985726	lncRNA	0		RAB30-AS1	lncRNA	1.94748
LINC01743	lncRNA	0		LOC105369420	lncRNA	0.00531083
LOC105373271	lncRNA	0.00608666		LOC105369431	lncRNA	0
LOC102724382	lncRNA	0.00789908		LOC100129203	lncRNA	0.0182749
LINC01341	lncRNA	0		LOC107984377	lncRNA	0.0052593
ZNF670-ZNF695	lncRNA	0.136245		LOC105369452	lncRNA	0
FLJ39095	lncRNA	0.0117906		LOC105369457	lncRNA	0
LOC112268259	lncRNA	0.674774		LOC105369475	lncRNA	0
LOC105373273	lncRNA	0		LOC105369488	lncRNA	0
LOC107985375	lncRNA	0.0059328		LOC105369491	lncRNA	0
GCSAML-AS1	lncRNA	0		LOC107984386	lncRNA	0
LOC102724446	lncRNA	0		LOC728196	lncRNA	0
LOC105373275	lncRNA	0		LOC107987164	lncRNA	0
LOC105373277	lncRNA	0.00604369		LOC100132686	lncRNA	0.0170877
LOC107985747	lncRNA	0		LOC101928847	lncRNA	0
LOC105373318	lncRNA	0		LOC105369507	lncRNA	0
LOC105373324	lncRNA	0		LOC105369511	lncRNA	0
LOC105373346	lncRNA	0.00293559		LOC101928985	lncRNA	0
LINC01865	lncRNA	0.00282368		LOC107984396	lncRNA	0.171203
LOC105373351	lncRNA	0		LOC107984397	lncRNA	0.149559
LINC01874	lncRNA	0		LOC101929289	lncRNA	0.20321
LOC105373352	lncRNA	0.00268164		KIRREL3-AS2	lncRNA	0
LOC105373354	lncRNA	0.0600942		LOC107984379	lncRNA	0
LOC105373358	lncRNA	0		LINC01395	lncRNA	0
LOC105373480	lncRNA	0		LOC105369577	lncRNA	0
LINC01115	lncRNA	0		LOC105369586	lncRNA	0
LINC01939	lncRNA	0		LOC100507548	lncRNA	0
LOC105373481	lncRNA	0		LOC105369589	lncRNA	0
LOC105373359	lncRNA	0		FAM138D	lncRNA	0
MYT1L-AS1	lncRNA	0.00177044		LOC574538	lncRNA	0.00099398
LOC107985838	lncRNA	0		LOC105369593	lncRNA	0
LOC105373389	lncRNA	0		LOC105369595	lncRNA	0
LOC107985839	lncRNA	0		LOC105369602	lncRNA	0
LOC105373390	lncRNA	0.00153907		LOC105369601	lncRNA	0
LINC01250	lncRNA	0		LOC112268103	lncRNA	0.0133526
LOC107985840	lncRNA	0.00369439		CACNA1C-AS2	lncRNA	0.00632242
RNASEH1-AS1	lncRNA	2.28146		CACNA1C-IT2	lncRNA	0
LINC01304	lncRNA	0		LOC107984131	lncRNA	0
LOC105373397	lncRNA	0		LINC02417	lncRNA	0
LOC107985841	lncRNA	0		LOC107984459	lncRNA	0
LINC01249	lncRNA	0		LOC107987183	lncRNA	0.00343011
LOC105373398	lncRNA	0		LOH12CR2	lncRNA	0.0628827
LOC105373399	lncRNA	0		LOC105369666	lncRNA	0
LOC107985842	lncRNA	0		LOC105369665	lncRNA	0
LOC107985843	lncRNA	0		LINC01489	lncRNA	0
LINC01248	lncRNA	0		LOC105369151	lncRNA	0.000705087
LOC112268411	lncRNA	0		RASSF8-AS1	lncRNA	0.0140444
LINC01810	lncRNA	0		LOC107984501	lncRNA	0
LINC01105	lncRNA	0		FLJ13224	lncRNA	0.0785225
LOC400940	lncRNA	0.00165125		LOC105369725	lncRNA	0.217611
LOC105373401	lncRNA	0		LOC107984496	lncRNA	0
LINC01247	lncRNA	0		LOC107984499	lncRNA	0
LOC105373402	lncRNA	0		LINC02400	lncRNA	0
LINC01824	lncRNA	0.00365337		LOC102723757	lncRNA	0.0296429
LOC107985845	lncRNA	0		LOC100506125	lncRNA	0
LINC01246	lncRNA	0		LOC101927241	lncRNA	0
MIR7515HG	lncRNA	0		LOC105369755	lncRNA	0.0511708
LINC00487	lncRNA	0.00833642		LOC105369757	lncRNA	0
LOC105373404	lncRNA	0.0261433		LOC105369763	lncRNA	0
NRIR	lncRNA	0.0665451		LOC101927318	lncRNA	0
RNF144A-AS1	lncRNA	0.0625156		LOC102723963	lncRNA	0
LOC101929452	lncRNA	0		LOC105369767	lncRNA	1.12586
LOC107985847	lncRNA	0.000627321		LOC105369768	lncRNA	0
LOC105373406	lncRNA	0		LOC107984510	lncRNA	0
LOC100506274	lncRNA	0		HOXC-AS3	lncRNA	0
LOC101929510	lncRNA	0.00130751		HOXC-AS2	lncRNA	0.0167414
LOC107985848	lncRNA	0		HOXC-AS1	lncRNA	0
LINC01871	lncRNA	0.023556		LOC100240734	lncRNA	0
LOC105373408	lncRNA	0		LOC105369787	lncRNA	0
LOC101929861	lncRNA	0		LINC02425	lncRNA	0.0275903
LOC105373409	lncRNA	0		LLPH-AS1	lncRNA	0
LOC101929551	lncRNA	0		LINC02420	lncRNA	0
LINC00298	lncRNA	0		LOC105369831	lncRNA	0
LINC00299	lncRNA	0.00297886		LOC107984529	lncRNA	0.209833
LINC01814	lncRNA	0.0100163		LOC105369879	lncRNA	0
LOC105373411	lncRNA	0.00225364		LOC107984542	lncRNA	0.00646921
ID2-AS1	lncRNA	0.163092		LOC105369887	lncRNA	0
LOC107985849	lncRNA	0		LOC105369903	lncRNA	0
LOC105373414	lncRNA	0		SOCS2-AS1	lncRNA	0.206524
LOC105373416	lncRNA	0		LOC105369930	lncRNA	0
LOC105373415	lncRNA	0		LOC105369945	lncRNA	0
LOC105373417	lncRNA	0		LOC105369964	lncRNA	0
LOC107985851	lncRNA	0		ATXN2-AS	lncRNA	0.249777
LOC107985850	lncRNA	0		LINC02459	lncRNA	0
LOC101929643	lncRNA	0.0179634		LINC02460	lncRNA	0
LOC105373419	lncRNA	0		LINC02423	lncRNA	0
LOC100996549	lncRNA	0.00330386		LOC105370017	lncRNA	0
LOC105373421	lncRNA	0		LOC105370024	lncRNA	0
LOC105373422	lncRNA	0.0566776		HNF1A-AS1	lncRNA	0
LOC107985852	lncRNA	0		LOC107984442	lncRNA	0.0256092
LOC112268412	lncRNA	0.0318571		LOC105379613	lncRNA	0
LOC101929882	lncRNA	0		LOC101927531	lncRNA	0
LOC105373424	lncRNA	0.895243		LOC107984448	lncRNA	0
LOC101929691	lncRNA	0.0103316		LOC107984450	lncRNA	0.00317423
LOC101929715	lncRNA	0.10043		LOC105370062	lncRNA	0
LOC105373426	lncRNA	0.00478082		LINC02368	lncRNA	0
LOC105373428	lncRNA	0.113204		LINC02419	lncRNA	0
LINC01954	lncRNA	0		LOC107984480	lncRNA	0
FLJ33534	lncRNA	0		LOC101927786	lncRNA	0
LINC00570	lncRNA	0		LOC105370079	lncRNA	0
LOC105373429	lncRNA	0		LOC107987177	lncRNA	0
LOC101929752	lncRNA	0.00108678		LINC02415	lncRNA	0
LOC100506405	lncRNA	0		LOC105370083	lncRNA	0
LOC105373430	lncRNA	0.22613		LOC105370091	lncRNA	0.0027673
MIR3681HG	lncRNA	1.94611		LOC101928416	lncRNA	0
LOC105373433	lncRNA	0		LOC101928530	lncRNA	0.104607
LOC105373432	lncRNA	0		LOC101928597	lncRNA	0.0055844
LOC105373431	lncRNA	0		LOC105379278	lncRNA	0
LOC100506474	lncRNA	0		LINC00417	lncRNA	0
LOC105373436	lncRNA	0		LINC00421	lncRNA	0.328835
LOC105373484	lncRNA	0		LINC00350	lncRNA	0
LOC105373437	lncRNA	0		LINC01072	lncRNA	0
LOC105373485	lncRNA	0.0381565		LOC105370111	lncRNA	0
LOC105373438	lncRNA	0.0350037		LOC107984610	lncRNA	0.00477303
LOC107985854	lncRNA	0		LINC00412	lncRNA	0.0395283
LINC00276	lncRNA	0		LOC105370129	lncRNA	0
LOC105373440	lncRNA	0		LOC105370130	lncRNA	0
LINC01804	lncRNA	0		LOC107984584	lncRNA	0
MYCNUT	lncRNA	0		LINC02344	lncRNA	0
GACAT3	lncRNA	0		LOC105370161	lncRNA	0
LOC105373443	lncRNA	0		LINC00445	lncRNA	0
LOC107985855	lncRNA	0		LOC107984601	lncRNA	0
LOC105373444	lncRNA	0		LOC105370297	lncRNA	0.00144482
LINC01866	lncRNA	0		TSC22D1-AS1	lncRNA	0.0305476
LOC105373447	lncRNA	0		LOC105370188	lncRNA	0
LOC105373448	lncRNA	0		LOC107984594	lncRNA	0
LOC105373449	lncRNA	0.0301786		LINC00562	lncRNA	0.0757562
LOC112267888	lncRNA	0		LOC107987190	lncRNA	0
LOC105373451	lncRNA	0		LOC105370254	lncRNA	0
LOC105373454	lncRNA	0		LOC107984564	lncRNA	0.00667916
LOC105373456	lncRNA	0.221635		LINC01038	lncRNA	0
LINC01376	lncRNA	0.00919427		LINC00564	lncRNA	0
LOC105373455	lncRNA	0.00372826		LOC105370281	lncRNA	0
LOC101928196	lncRNA	0		LINC00380	lncRNA	0
LOC105373458	lncRNA	0		LOC105370317	lncRNA	0
LINC01808	lncRNA	0		SOX21-AS1	lncRNA	0
LOC105373459	lncRNA	0		LINC00557	lncRNA	0
LOC105373461	lncRNA	0		LOC105370321	lncRNA	0
LINC00954	lncRNA	0.116645		FKSG29	lncRNA	0.0506975
LOC101928222	lncRNA	0.0111803		LINC00449	lncRNA	0.0460243
LOC105373463	lncRNA	0.028397		LOC107984574	lncRNA	0
LOC107985807	lncRNA	0		LINC00411	lncRNA	0
LOC105373465	lncRNA	0.0178458		LOC107984588	lncRNA	0.13055
LOC102724948	lncRNA	0		LOC112268111	lncRNA	0
LOC105374317	lncRNA	0.00220764		LINC00399	lncRNA	0
LOC105374318	lncRNA	0		LINC00676	lncRNA	0
LOC100507562	lncRNA	0		LINC00396	lncRNA	0
LOC107984020	lncRNA	0.0109361		LINC00567	lncRNA	0
LOC101929230	lncRNA	0		ARHGEF7-AS2	lncRNA	0
LINC01822	lncRNA	0.00278452		LOC102724510	lncRNA	0
LOC105374320	lncRNA	0		LOC100506016	lncRNA	0
LINC01830	lncRNA	0		LINC01070	lncRNA	0
LOC107985857	lncRNA	0		LOC105370373	lncRNA	0
LOC101929251	lncRNA	0		LINC00565	lncRNA	0
LOC107985858	lncRNA	0		LOC105377809	lncRNA	0.000402252
LOC105374323	lncRNA	0.00487055		LOC107987192	lncRNA	0
LOC105374325	lncRNA	0.000981675		LOC107984593	lncRNA	0
LOC102723401	lncRNA	0.00281975		LINC02297	lncRNA	0
LOC105374328	lncRNA	0.00473137		LOC105370398	lncRNA	0
LOC105374329	lncRNA	0.00285191		LOC105378175	lncRNA	0
LOC105369164	lncRNA	0.0347176		LINC02332	lncRNA	0.0262687
LOC105377626	lncRNA	0.0849353		LOC105370411	lncRNA	0
DNAJC27-AS1	lncRNA	0.00844375		DHRS4-AS1	lncRNA	1.05641
LINC01381	lncRNA	0		LOC105370412	lncRNA	0
LOC101929272	lncRNA	10.6014		LOC102725044	lncRNA	1.17474
LOC105374333	lncRNA	0.55981		LINC02282	lncRNA	0.0183789
LOC105374334	lncRNA	0.0193813		ARHGAP5-AS1	lncRNA	0.0640225
LOC100129724	lncRNA	0		LOC105370447	lncRNA	2.0081
GTF3C2-AS1	lncRNA	0.319988		SLC25A21-AS1	lncRNA	0.00682401
LOC105374363	lncRNA	0.955579		SEC23A-AS1	lncRNA	0.0508514
LINC01460	lncRNA	0.00606849		LOC105378177	lncRNA	0
LOC100505716	lncRNA	0.00842714		LOC107987206	lncRNA	0.247756
LOC105374369	lncRNA	0.475884		LOC105370485	lncRNA	0.0744669
LOC100505736	lncRNA	0		LOC105370489	lncRNA	0.1611
LOC105374381	lncRNA	0		LOC105370492	lncRNA	0
LOC105374382	lncRNA	0.00455396		LOC105370497	lncRNA	0
LOC105374383	lncRNA	0		LOC105370505	lncRNA	0
FLJ31356	lncRNA	0		LOC729451	lncRNA	0
LOC102723530	lncRNA	0		LOC105370508	lncRNA	0.0598873
LOC105374384	lncRNA	0		KTN1-AS1	lncRNA	0.394839
LOC100505774	lncRNA	0		LOC105370511	lncRNA	0
LOC112267877	lncRNA	0.0545574		LINC00216	lncRNA	0.126775
LOC105374386	lncRNA	0		LOC107984692	lncRNA	0
LOC101929386	lncRNA	0.00655097		LOC101927702	lncRNA	0.00612334
LOC105374389	lncRNA	0		LINC00644	lncRNA	0
LOC101929418	lncRNA	0		LOC107984655	lncRNA	0.346953
LOC105374414	lncRNA	0		LOC107984641	lncRNA	0
LOC102723594	lncRNA	0		LINC01220	lncRNA	0
LOC285043	lncRNA	0.0105942		LOC105370586	lncRNA	0
LOC105374435	lncRNA	0		LOC112267892	lncRNA	0
LOC107985861	lncRNA	0		LOC105370590	lncRNA	0
LOC107985862	lncRNA	0		LOC105370594	lncRNA	0.0342672
LOC107985863	lncRNA	0		LOC105370599	lncRNA	0.0144658
LINC01946	lncRNA	0		LINC02329	lncRNA	0
BIRC6-AS2	lncRNA	0.0132633		LOC105370608	lncRNA	0
LINC00486	lncRNA	0		LOC105370613	lncRNA	0
LOC105374453	lncRNA	0		LOC105370619	lncRNA	0
LINC00486	lncRNA	0		LOC105370622	lncRNA	0
LOC105374454	lncRNA	0.394117		LOC105370629	lncRNA	0
LOC105374455	lncRNA	0.00769217		LINC02287	lncRNA	0
LINC01317	lncRNA	0.0091617		ITPK1-AS1	lncRNA	0.000599523
LOC105374456	lncRNA	0		LOC105370631	lncRNA	0
LINC01318	lncRNA	0		FAM181A-AS1	lncRNA	0
LOC105374457	lncRNA	0		LOC107984663	lncRNA	0.00949822
LOC105374459	lncRNA	0		LOC107984646	lncRNA	0
LINC01320	lncRNA	0		SNHG10	lncRNA	2.88311
LOC107985865	lncRNA	0		LOC105370643	lncRNA	0
LOC105374458	lncRNA	0		LOC730202	lncRNA	0.923978
LOC105374461	lncRNA	0		LOC105370661	lncRNA	0
LOC107985808	lncRNA	0		LOC105370667	lncRNA	0
LOC107985866	lncRNA	0		LOC105370669	lncRNA	0
LOC107985868	lncRNA	0.0040918		MEG9	lncRNA	0
LOC105374464	lncRNA	0.0391041		LINC02285	lncRNA	0
LOC107985870	lncRNA	0.00090694		LOC105370671	lncRNA	0
LOC105374465	lncRNA	0		LINC00677	lncRNA	0
LOC107985869	lncRNA	0.00140585		LOC107984670	lncRNA	0.0140901
LINC00211	lncRNA	0		LOC105370698	lncRNA	0
RMDN2-AS1	lncRNA	0		LOC112268138	lncRNA	0.00731087
LOC107985872	lncRNA	0.0281347		LOC105378187	lncRNA	3.21319
LOC105374466	lncRNA	0		LOC105378184	lncRNA	5.13395
CYP1B1-AS1	lncRNA	0.0412557		FAM30A	lncRNA	1.50948
LOC107985871	lncRNA	0.0167187		LOC107984634	lncRNA	0.0112486
LOC102723739	lncRNA	0		LOC105370700	lncRNA	0.00335706
LOC105374467	lncRNA	0		LINC00226	lncRNA	0
LOC105374468	lncRNA	0.432536		LOC112268139	lncRNA	0
LINC01883	lncRNA	0.0270463		LOC102724977	lncRNA	3.75888
LOC101929596	lncRNA	0		FAM30B	lncRNA	0
LOC105374470	lncRNA	0		LOC105379205	lncRNA	0
LOC105374471	lncRNA	0.0116441		LOC107984743	lncRNA	0
LOC375196	lncRNA	0.0247046		LOC107984786	lncRNA	0.00242062
LOC728730	lncRNA	0.303889		LOC105376698	lncRNA	0
LOC112268436	lncRNA	0		PWRN2	lncRNA	0
SLC8A1-AS1	lncRNA	0		PWRN3	lncRNA	0
LOC101929667	lncRNA	0		PWAR4	lncRNA	0
LOC105374473	lncRNA	0		PWAR5	lncRNA	0.139219
LOC105374475	lncRNA	0		GABRG3-AS1	lncRNA	0
LOC105374497	lncRNA	0.0026852		LOC107984033	lncRNA	0
LOC105374491	lncRNA	0		LOC107984746	lncRNA	0
LINC01794	lncRNA	0		LOC100130111	lncRNA	0
LOC105374506	lncRNA	0		LOC105370743	lncRNA	0
LINC01913	lncRNA	0		LOC105370747	lncRNA	0
LINC01914	lncRNA	0.0534343		LOC102724055	lncRNA	0
LOC105374517	lncRNA	0		LOC105370751	lncRNA	0
LOC105374531	lncRNA	0		LOC101927788	lncRNA	0
LOC102723824	lncRNA	0.097426		LINC02352	lncRNA	0.165872
LOC107985873	lncRNA	0.177322		LOC105376707	lncRNA	0
LOC107985874	lncRNA	0.0554956		LOC105370939	lncRNA	0.00274921
LOC105374537	lncRNA	0		LOC107987220	lncRNA	0
LOC105374555	lncRNA	0.04508		LOC105370754	lncRNA	0
LOC107985875	lncRNA	0.0571118		LOC105376709	lncRNA	0
LOC105374567	lncRNA	0.00949843		LOC112268159	lncRNA	0
LOC112268413	lncRNA	0		LOC107987221	lncRNA	0
LINC01819	lncRNA	0		LOC105376710	lncRNA	0
LINC02580	lncRNA	0.010312		LOC101928042	lncRNA	0
LOC105374570	lncRNA	0		LOC105370757	lncRNA	0
LINC01126	lncRNA	0.122129		LOC105370756	lncRNA	0
LOC107985877	lncRNA	0.624841		LOC100131315	lncRNA	0
LOC102725159	lncRNA	0		LOC107984089	lncRNA	0
LOC102723904	lncRNA	0.453274		LINC02252	lncRNA	0
LOC107985878	lncRNA	0.0146057		LOC107984776	lncRNA	0
LOC105374573	lncRNA	0.142189		LOC105370776	lncRNA	0
LINC01833	lncRNA	0.00603023		LOC105370793	lncRNA	0
LOC107985809	lncRNA	0		LOC105370798	lncRNA	0
LINC01121	lncRNA	0		LOC107984792	lncRNA	0
LOC105374576	lncRNA	0		LOC107984136	lncRNA	0
LOC105374577	lncRNA	0		LOC107984756	lncRNA	0
LOC101926974	lncRNA	0		LOC101928472	lncRNA	0
LOC105374581	lncRNA	0		LOC105370824	lncRNA	0
LINC02583	lncRNA	0		LOC107984803	lncRNA	0
LOC100506142	lncRNA	0.0404922		LINC02349	lncRNA	0
LOC105374584	lncRNA	0.0131319		LOC101928907	lncRNA	0
LINC01118	lncRNA	0.0188506		LOC105370851	lncRNA	0
LINC01119	lncRNA	0.0210576		LOC102723464	lncRNA	0.00635964
LOC107985880	lncRNA	0		LOC105370867	lncRNA	0.00522886
LOC101927043	lncRNA	0		LOC105370870	lncRNA	0.0277297
LOC105374588	lncRNA	0.00840846		LINC02205	lncRNA	0.0816803
LOC107985882	lncRNA	0		SALRNA3	lncRNA	0
HCG2040054	lncRNA	0		SALRNA2	lncRNA	0
LOC440864	lncRNA	0.0318376		LOC105370886	lncRNA	0
LOC105374589	lncRNA	0.023351		LOC105370884	lncRNA	0
LOC105374590	lncRNA	0.00398067		C15orf59-AS1	lncRNA	0
LOC105374592	lncRNA	0		LOC107987224	lncRNA	0
LOC105374591	lncRNA	0.00385571		LOC107984731	lncRNA	0
LOC105374593	lncRNA	0		LOC107987225	lncRNA	0
LOC102724008	lncRNA	0		LINC00597	lncRNA	0.0040705
LOC105374594	lncRNA	0		LOC112268143	lncRNA	0.167579
LOC107985810	lncRNA	0		LOC102724034	lncRNA	0
LOC105374595	lncRNA	0		LOC105370926	lncRNA	0
LOC101927089	lncRNA	0		LOC105370934	lncRNA	0
LOC730100	lncRNA	0		LOC105376724	lncRNA	0
LOC105377627	lncRNA	0		LOC105370952	lncRNA	0
LOC105374597	lncRNA	0		LOC105370957	lncRNA	0
LINC01867	lncRNA	0		LOC105370970	lncRNA	0.00866827
LOC105374598	lncRNA	0		LOC107987227	lncRNA	0
LOC107985883	lncRNA	0		LOC104613533	lncRNA	0
LOC105369165	lncRNA	0		LOC105370986	lncRNA	0
LOC105374600	lncRNA	0		LOC105371005	lncRNA	0
LOC105374601	lncRNA	0.0111155		LOC107984740	lncRNA	0
LOC112268415	lncRNA	2.1185		LOC440313	lncRNA	0
LOC105374615	lncRNA	0		LOC107984727	lncRNA	0
LOC105374610	lncRNA	0		LOC100507472	lncRNA	0
LOC102724072	lncRNA	0		PCSK6-AS1	lncRNA	0.0234827
LOC105374640	lncRNA	0		LOC105376730	lncRNA	0
LOC105374653	lncRNA	0		WASIR2	lncRNA	0.220949
LOC105374667	lncRNA	0		LOC107983982	lncRNA	0
LOC105374662	lncRNA	0		LINC00235	lncRNA	0.0925472
LOC105374674	lncRNA	0.00559593		LOC105371038	lncRNA	0.225347
LOC107985885	lncRNA	0.299579		LINC00254	lncRNA	0
LOC107985811	lncRNA	0		LINC02124	lncRNA	0
LOC112268416	lncRNA	0		SNHG9	lncRNA	11.4205
LOC105374690	lncRNA	0		LOC101929566	lncRNA	0.0243504
MIR217HG	lncRNA	0		LOC107984895	lncRNA	0
LINC01813	lncRNA	0		LOC105371060	lncRNA	0.0505836
LOC100129434	lncRNA	0		GLIS2-AS1	lncRNA	0
LOC101927213	lncRNA	0		LOC107984828	lncRNA	0.00175007
LOC107985886	lncRNA	0		LOC107984900	lncRNA	0.00308745
LOC105377632	lncRNA	0.00523538		LOC642696	lncRNA	0
LOC101927235	lncRNA	0		LOC105371089	lncRNA	0.0364881
LOC105374697	lncRNA	0		LOC107984865	lncRNA	0.00330706
LOC105377628	lncRNA	0		LOC100288162	lncRNA	0.127093
LOC105374726	lncRNA	0		LOC100505915	lncRNA	0.00784715
LINC01795	lncRNA	0		LOC105371096	lncRNA	0
LINC01122	lncRNA	0.00131704		LOC107987241	lncRNA	0
LINC01793	lncRNA	0		LOC105371103	lncRNA	0
LOC105374754	lncRNA	0		LOC105371102	lncRNA	0
MIR4432HG	lncRNA	0.0310213		LOC107984869	lncRNA	0.00288432
LOC102724142	lncRNA	0		LOC105371098	lncRNA	0
LINC01185	lncRNA	0		LOC102723692	lncRNA	1.23446
LOC105374759	lncRNA	0		LOC107987234	lncRNA	0.00118412
LOC339803	lncRNA	2.39476		LOC105376751	lncRNA	0
LOC105374758	lncRNA	0		LOC105379460	lncRNA	0
LOC105377633	lncRNA	0		LOC105371123	lncRNA	0
LOC107985767	lncRNA	0.0741245		LOC100190986	lncRNA	0
LOC105374760	lncRNA	0.00855443		LOC440346	lncRNA	0
LOC107985768	lncRNA	0.0539568		LOC105371147	lncRNA	0
LOC105374761	lncRNA	0		LOC105371150	lncRNA	0
LOC105374764	lncRNA	0.17404		LOC105371155	lncRNA	0
LOC100132215	lncRNA	0.0619962		ATP2A1-AS1	lncRNA	1.41191
LOC107985769	lncRNA	0.0583453		LOC107984836	lncRNA	0.12774
LINC00309	lncRNA	0.00173364		LOC107984875	lncRNA	0.611475
LOC100507006	lncRNA	1.10282		LOC105379466	lncRNA	0
LOC105374768	lncRNA	0.00419904		LOC105371177	lncRNA	0
LOC105374771	lncRNA	0.0198881		LOC105369183	lncRNA	0
LINC01805	lncRNA	0		LOC102724523	lncRNA	0
LOC105374773	lncRNA	0.0137538		LINC02184	lncRNA	0
LOC105374772	lncRNA	0.0325788		LOC162137	lncRNA	0.00289665
LINC02579	lncRNA	0.0272617		LOC105371195	lncRNA	0
LOC105374775	lncRNA	0.105195		LOC101927272	lncRNA	0.531164
LOC105374777	lncRNA	0.0129512		LINC02168	lncRNA	0
LOC105374776	lncRNA	0		LOC105371262	lncRNA	0
LINC01800	lncRNA	0.0391121		LOC101927480	lncRNA	0
LINC02245	lncRNA	0.469997		LOC105371280	lncRNA	0
LOC107985888	lncRNA	0.0187973		LOC105371289	lncRNA	0.0184863
LOC107984063	lncRNA	0.261702		LOC107984852	lncRNA	0.0735824
LINC02576	lncRNA	1.02484		LOC105371301	lncRNA	0
LOC105374780	lncRNA	0		LINC00920	lncRNA	0.014797
LOC105374781	lncRNA	0		LOC106699570	lncRNA	0.00997639
LOC107985889	lncRNA	0		LOC105371325	lncRNA	0
LOC105369167	lncRNA	0		LOC102723786	lncRNA	0
LOC101927533	lncRNA	0		LOC102725168	lncRNA	0
LOC105369168	lncRNA	0.00462239		LOC105371341	lncRNA	0.0213422
LOC107985890	lncRNA	0		LOC105371342	lncRNA	0
LOC107985812	lncRNA	0		LOC100506281	lncRNA	0
LINC01873	lncRNA	0		LOC105371362	lncRNA	0
MEIS1-AS3	lncRNA	0.0013829		LOC101928502	lncRNA	0
LINC01798	lncRNA	0		LOC101928557	lncRNA	0
LINC01797	lncRNA	0		LOC105371389	lncRNA	0
LINC01799	lncRNA	0		LINC01082	lncRNA	0
LINC01628	lncRNA	0		FLJ30679	lncRNA	0.0421675
LOC105374785	lncRNA	0		LOC101928659	lncRNA	0.637111
LINC01828	lncRNA	0		LOC107984890	lncRNA	0.0110549
LINC01829	lncRNA	0		ZC3H18-AS1	lncRNA	0.0259689
LOC101927661	lncRNA	0		LOC105371411	lncRNA	0
LOC107985891	lncRNA	0		LINC02138	lncRNA	0.00473137
LOC105374786	lncRNA	0		LOC105377826	lncRNA	0
LOC102724373	lncRNA	0		LOC101929823	lncRNA	0.00207175
LINC01812	lncRNA	0		LOC101929828	lncRNA	0
LOC105374789	lncRNA	0.00684047		LINC02091	lncRNA	0
LOC107985892	lncRNA	0.00940843		LOC105371425	lncRNA	0
LOC102724389	lncRNA	0.0230338		LOC112268190	lncRNA	0
LOC101927723	lncRNA	0.0202399		LOC105371481	lncRNA	0
LOC105374790	lncRNA	0.00649057		LOC105379599	lncRNA	0
LINC01890	lncRNA	0		LOC105371480	lncRNA	0.11273
LINC01888	lncRNA	0.00528494		LOC107984980	lncRNA	0
LOC105374792	lncRNA	0		PITPNA-AS1	lncRNA	4.81549
LOC107985894	lncRNA	0		MIR22HG	lncRNA	0.773759
PCBP1-AS1	lncRNA	0.184316		LOC107984988	lncRNA	0.00294327
TGFA-IT1	lncRNA	0		LOC101927979	lncRNA	0.793726
LOC107985895	lncRNA	0		LOC102724009	lncRNA	0.17499
LOC105374794	lncRNA	0		LOC105371506	lncRNA	0.0248382
LINC01143	lncRNA	0		LOC105371516	lncRNA	0
ATP6V1B1-AS1	lncRNA	0.00866344		LOC107985075	lncRNA	0.0606148
LOC105374795	lncRNA	0.00979411		LINC00324	lncRNA	0.297416
LOC105374796	lncRNA	0		LOC112268195	lncRNA	0.018742
LOC105374797	lncRNA	0		LOC105371530	lncRNA	0
LOC105374798	lncRNA	0		LOC107985011	lncRNA	0
LOC107985897	lncRNA	0.0156277		CDRT7	lncRNA	0
LOC105374802	lncRNA	0		LOC101928475	lncRNA	0
LOC105374803	lncRNA	0		CDRT8	lncRNA	0
LOC105374804	lncRNA	0		LOC105371567	lncRNA	0
LOC112268418	lncRNA	0.00461386		LINC02076	lncRNA	0.0127642
LOC105374807	lncRNA	0.0793263		LOC105371570	lncRNA	0
LOC112268419	lncRNA	0.134775		LOC105371569	lncRNA	0
DGUOK-AS1	lncRNA	2.01152		LOC100131943	lncRNA	0
BOLA3-AS1	lncRNA	0.241565		LOC105371580	lncRNA	0
DCTN1-AS1	lncRNA	0		FLJ36000	lncRNA	0.0074917
INO80B-WBP1	lncRNA	3.26814		LOC102724517	lncRNA	0.433378
LBX2-AS1	lncRNA	0.14962		LOC105371720	lncRNA	0
LOC105374808	lncRNA	0		LOC105371730	lncRNA	0.0840593
LOC102724497	lncRNA	0.236533		LOC105371732	lncRNA	0
LOC102724482	lncRNA	0		LOC107985039	lncRNA	0
LINC01291	lncRNA	0		LOC105371735	lncRNA	0
LOC105374809	lncRNA	1.03526		LOC105371745	lncRNA	0.0139095
LINC01293	lncRNA	0.00190483		LOC102724850	lncRNA	0
LOC107985900	lncRNA	0.11427		LOC101927369	lncRNA	0
LOC105374812	lncRNA	0.0117395		LOC107985055	lncRNA	0
LOC105374810	lncRNA	0.00148269		LOC107985056	lncRNA	0
LOC101927884	lncRNA	0		LOC105371747	lncRNA	0
LOC105374813	lncRNA	0		LOC102724956	lncRNA	0
LOC105374814	lncRNA	0		LOC102723414	lncRNA	0
LOC105374815	lncRNA	0		LOC105371756	lncRNA	0.0110136
LOC101927907	lncRNA	0		LOC105371754	lncRNA	0.00206443
LOC101927967	lncRNA	0		LOC105371757	lncRNA	0
LINC01851	lncRNA	0		LOC102723819	lncRNA	0
LOC105374817	lncRNA	0		LOC102723933	lncRNA	0
LOC105374816	lncRNA	0		LOC105371760	lncRNA	0
LOC101927948	lncRNA	0		LOC101929494	lncRNA	0
LOC105374820	lncRNA	0		LOC105371761	lncRNA	0
LOC105374819	lncRNA	0		LOC105371764	lncRNA	0.0528583
LOC105374821	lncRNA	0		LOC105371762	lncRNA	0.0496909
LOC105374822	lncRNA	0		LOC100287808	lncRNA	0.00213518
LOC107985902	lncRNA	0		LINC02079	lncRNA	0
LOC105374823	lncRNA	0		LOC105371771	lncRNA	0
LOC101927987	lncRNA	0		LOC105371778	lncRNA	0
LOC107985903	lncRNA	0		LOC100505782	lncRNA	0
LOC107985904	lncRNA	0		FAM215A	lncRNA	0.0723158
LOC105374824	lncRNA	0		LINC01180	lncRNA	0
LOC105374827	lncRNA	0		LOC105371796	lncRNA	0
LOC102724542	lncRNA	0		LOC105376839	lncRNA	0
LOC105374829	lncRNA	0		LOC105371802	lncRNA	0
LOC105374831	lncRNA	0		LOC107985028	lncRNA	0
LOC105374832	lncRNA	0		MAPT-IT1	lncRNA	0
LOC105374833	lncRNA	0		LOC107985027	lncRNA	0
LOC105374834	lncRNA	0		KANSL1-AS1	lncRNA	0
LOC107985905	lncRNA	0		FAM215B	lncRNA	0.00287765
LOC107985906	lncRNA	0		LOC101929777	lncRNA	0
LOC105374837	lncRNA	0.0468639		LOC107985029	lncRNA	0
LOC105374836	lncRNA	0.0554956		LINC02075	lncRNA	0
LOC105374838	lncRNA	0.582945		LINC01969	lncRNA	0
LINC01964	lncRNA	0		LOC107985001	lncRNA	0
LOC105374839	lncRNA	0		LOC101927557	lncRNA	0
LOC100996506	lncRNA	0.175746		LOC105371848	lncRNA	0.00454246
LOC105374841	lncRNA	0		LOC105371853	lncRNA	0
LOC284950	lncRNA	0		SNHG25	lncRNA	29.345
LOC112268420	lncRNA	0.00192314		LINC02563	lncRNA	0
LOC105374843	lncRNA	0.00512989		LOC107985023	lncRNA	0.354359
LOC105374845	lncRNA	0.342965		LOC105371907	lncRNA	0.00526621
LOC105374846	lncRNA	0		LOC400622	lncRNA	0
LOC107985772	lncRNA	0		LOC107985047	lncRNA	0
LOC107985771	lncRNA	0		LOC102723961	lncRNA	0.00377044
LINC01955	lncRNA	0		LOC100129503	lncRNA	0.128217
LOC107985908	lncRNA	0		LOC105371926	lncRNA	0
LOC105374848	lncRNA	0		LOC105371929	lncRNA	0
LOC105377635	lncRNA	0		LOC105376789	lncRNA	0.00199609
LINC01943	lncRNA	0.0106425		MAFG-AS1	lncRNA	0.771351
CYTOR	lncRNA	9.83285		LOC105371939	lncRNA	0.0191166
LOC101928152	lncRNA	0.0129317		LOC105371950	lncRNA	0
LOC107985909	lncRNA	0.000400044		LOC105371951	lncRNA	0
LOC101928214	lncRNA	0.00114716		LOC105371959	lncRNA	0
LOC105374851	lncRNA	0		LOC101927168	lncRNA	0
LOC105374852	lncRNA	0.019225		LOC107985188	lncRNA	0.0556488
LOC101928347	lncRNA	0		LOC112268216	lncRNA	0
LOC101928371	lncRNA	3.44262		LOC105371982	lncRNA	0
LOC101928403	lncRNA	0.419627		LOC105371992	lncRNA	0
LOC102724805	lncRNA	0.148884		LOC105371993	lncRNA	0
LOC105374853	lncRNA	0.0232362		LOC105371995	lncRNA	0
LOC105374855	lncRNA	0.265975		LOC105372005	lncRNA	0
LOC105374854	lncRNA	0.0309457		LOC107985181	lncRNA	0.00732848
LOC105374862	lncRNA	0.0010952		LOC112268213	lncRNA	0.619883
LOC101926969	lncRNA	0		LOC107985141	lncRNA	0
LOC105374868	lncRNA	0		LOC107987256	lncRNA	0
LOC107985915	lncRNA	0		LOC105372035	lncRNA	0
LOC107985916	lncRNA	0		LOC107985118	lncRNA	0
FAM95A	lncRNA	0		LOC112268212	lncRNA	0
LOC442028	lncRNA	0.00172098		LOC101927879	lncRNA	0
LOC105373487	lncRNA	0		LOC105372081	lncRNA	0
LOC105373488	lncRNA	0		LOC105372082	lncRNA	0
LOC105373490	lncRNA	0.00247247		SLC14A2-AS1	lncRNA	0
LOC101926959	lncRNA	0		LOC105372095	lncRNA	0
LOC105373492	lncRNA	0.00686237		LOC105372107	lncRNA	0
LINC00342	lncRNA	0.298517		LOC105372106	lncRNA	0.00446224
LOC105373493	lncRNA	0.00702847		LOC105372105	lncRNA	0.0102921
LOC105373494	lncRNA	0		LOC105372114	lncRNA	0
STARD7-AS1	lncRNA	3.04507		LOC105372115	lncRNA	0.00690117
LOC105373496	lncRNA	0.0625532		LOC105372118	lncRNA	0.079263
CNNM3-DT	lncRNA	0.207504		LOC107985125	lncRNA	0
LOC101927053	lncRNA	0		LOC105372136	lncRNA	0
LOC100506076	lncRNA	0.0594115		LOC105372167	lncRNA	0
LOC107985920	lncRNA	0		LOC112268215	lncRNA	0
LOC100506123	lncRNA	0.0618722		LOC107985166	lncRNA	0
LOC105373499	lncRNA	0		LOC105372187	lncRNA	0
LOC107985921	lncRNA	0.0652145		LOC105372206	lncRNA	0
LOC105373501	lncRNA	0		LOC105372219	lncRNA	0
[truncated: 29,579 more rows]
